# Supplementary material for: An Integrated Multi-Omics Study of Mammalian Skeletal, Cardiac, and Smooth Muscles
Source: Int J Mol Sci. 2025 Dec 25;27(1):242. doi: 10.3390/ijms27010242 (PMC12785520; doi:10.3390/ijms27010242)
Supplement: Supplementary file 1 [file ijms-27-00242-s001.zip]

Archive with 8 entries (8 files):
- Table S1. Transcriptome, Pig.xlsx
- Table S2. Proteome, Pig.xlsx
- Table S3. Transcriptome, Mice.xlsx
- Table S4. Proteome, Mice.xlsx
- Table S5. Metabolome, Pig.xlsx
- Table S6. Metabolome, Mice.xlsx
- Table S7. Fast-twitch muscle vs. Slow-twitch muscle.xlsx
- Table S8. Specifically expressed genes.xlsx
