# Supplementary material for: An Integrated Multi-Omics Study of Mammalian Skeletal, Cardiac, and Smooth Muscles
Source: Int J Mol Sci. 2025 Dec 25;27(1):242. doi: 10.3390/ijms27010242 (PMC12785520; doi:10.3390/ijms27010242)
Supplement: Supplementary file 1 [file ijms-27-00242-s001.zip › Table S1. Transcriptome, Pig.xlsx]

## Sheet: Jejunum vs. Heart
Transcript ID	Gene ID	Gene Name	Gene Description	FC(B/A)	Log2FC(B/A)	Pvalue	Padjust	Significant	Regulate	Heart_1	Heart_2	Heart_3	Heart_4	Jejunum_1	Jejunum_2	Jejunum_3	Jejunum_4	B	A
ENSSSCT00000000003	ENSSSCG00000000002	GTSE1	G2 and S-phase expressed 1 [Source:VGNC Symbol;Acc:VGNC:88745]	3.2727514415914	1.7105040369686	0.00023653340829571	0.001093207863555	yes	up	11.62	8.02	4.92	9.06	2.54	4.18	4.94	6.07	8.405	4.4325
ENSSSCT00000000004	ENSSSCG00000000003	TTC38	tetratricopeptide repeat domain 38 [Source:VGNC Symbol;Acc:VGNC:94550]	0.16850509204315	-2.56914	2.9091866624466E-5	0.00016416228137849	yes	down	0.21	0.15	0.53	0.16	1.62	3.2	1.92	4.03	0.2625	2.6925
ENSSSCT00000000015	ENSSSCG00000000014	FAM118A	family with sequence similarity 118 member A [Source:VGNC Symbol;Acc:VGNC:87893]	2.8660763520129	1.5190770433764	2.6759210825735E-8	2.5239121472203E-7	yes	up	7.95	5.82	9.73	12.25	6.9	3.76	5.45	5.68	8.9375	5.4475
ENSSSCT00000000021	ENSSSCG00000000020	PHF21B	PHD finger protein 21B [Source:VGNC Symbol;Acc:VGNC:91385]	21.236678899075	4.4084862626084	0.004706527500379	0.015385872210089	yes	up	0.1	0.32	0.11	0.06	0.05	0	0	0	0.1475	0.0125
ENSSSCT00000000023	ENSSSCG00000000022	RTL6	retrotransposon Gag like 6 [Source:VGNC Symbol;Acc:VGNC:92499]	2.8763303503939	1.5242293807512	0.0021310991905659	0.0077277899767899	yes	up	3.87	3.05	4.47	6.18	6.1	2.38	1.43	1.3	4.3925	2.8025
ENSSSCT00000000025	ENSSSCG00000000024	PARVB	parvin beta [Source:VGNC Symbol;Acc:VGNC:91186]	23.645807948725	4.56351	3.5668486101928E-6	2.4024501399202E-5	yes	up	5.23	3.04	6.22	8.31	1.17	0.43	0	0.2	5.7	0.45
ENSSSCT00000000026	ENSSSCG00000000025	PARVG	parvin gamma [Source:VGNC Symbol;Acc:VGNC:91187]	0.22472677711719	-2.15376	0.0003419294149507	0.0015216194409467	yes	down	0.17	0.65	0.12	0.28	2.89	2.07	2.64	2.25	0.305	2.4625
ENSSSCT00000000027	ENSSSCG00000000026	SULT4A1	sulfotransferase family 4A member 1 [Source:VGNC Symbol;Acc:VGNC:93615]	0.016069672425951	-5.95952	0.0010629526098983	0.00417197862729	yes	down	0	0	0	0	1.74	0.67	0.03	0.31	0	0.6875
ENSSSCT00000000035	ENSSSCG00000000033	TSPO	translocator protein [Source:NCBI gene (formerly Entrezgene);Acc:396592]	0.34134490506641	-1.5507	1.6243476342177E-6	1.1508107218601E-5	yes	down	12.64	27.07	33.25	25.69	131.57	131.52	127.51	124.59	24.6625	128.798
ENSSSCT00000000038	ENSSSCG00000000036	PACSIN2	protein kinase C and casein kinase substrate in neurons 2 [Source:VGNC Symbol;Acc:VGNC:91143]	2.7301650136553	1.4489881515801	0.0029424308864455	0.010249420953656	yes	up	1.95	6.12	7.88	6.09	5.22	3.92	1.98	3.21	5.51	3.5825
ENSSSCT00000000039	ENSSSCG00000000037	ARFGAP3	ADP ribosylation factor GTPase activating protein 3 [Source:VGNC Symbol;Acc:VGNC:85450]	0.20376903785603	-2.29499	4.889949013446E-15	1.0988174067797E-13	yes	down	2.53	3.96	4.38	4.91	28.21	35	37.47	32.65	3.945	33.3325
ENSSSCT00000000048	ENSSSCG00000020945	SMDT1	single-pass membrane protein with aspartate rich tail 1 [Source:VGNC Symbol;Acc:VGNC:93247]	2.3504793905163	1.2329550307421	0.00020081551632069	0.00094337816635546	yes	up	82.22	42	101.84	116	80.05	44.62	66.26	66.59	85.515	64.38
ENSSSCT00000000049	ENSSSCG00000000045	NDUFA6	NADH:ubiquinone oxidoreductase subunit A6 [Source:VGNC Symbol;Acc:VGNC:90637]	3.4834813728176	1.8005298488048	1.9690452306031E-15	4.6455539383042E-14	yes	up	83.94	59.78	92.43	123.7	46.38	46.86	45.95	40.85	89.9625	45.01
ENSSSCT00000000051	ENSSSCG00000000046	CYP2D6	cytochrome P450 family 2 subfamily D member 6 [Source:NCBI gene (formerly Entrezgene);Acc:397687]	0.0021857484370292	-8.83766	6.8852225533763E-18	2.1160086403651E-16	yes	down	0.12	0	0	0	13.33	26.17	29.77	27.33	0.03	24.15
ENSSSCT00000000067	ENSSSCG00000000061	PMM1	phosphomannomutase 1 [Source:VGNC Symbol;Acc:VGNC:91589]	0.36336494812904	-1.46051	1.6833624447391E-6	1.1893244440699E-5	yes	down	4.34	3.57	2.6	4.85	16.12	18.09	19.54	20.24	3.84	18.4975
ENSSSCT00000000070	ENSSSCG00000000064	ACO2	aconitase 2 [Source:NCBI gene (formerly Entrezgene);Acc:396999]	4.5682767425877	2.1916500506713	1.6687514413227E-9	1.8873867282327E-8	yes	up	170.34	161.7	290.61	409.43	94.74	68.18	113.81	107.13	258.02	95.965
ENSSSCT00000000078	ENSSSCG00000000072	SLC25A17	solute carrier family 25 member 17 [Source:VGNC Symbol;Acc:VGNC:92996]	0.31010350817444	-1.68918	1.0454059691266E-6	7.653487513591E-6	yes	down	3.11	1.76	3.5	2.88	11.64	18.63	15.34	16.92	2.8125	15.6325
ENSSSCT00000000083	ENSSSCG00000000077	ADSL	adenylosuccinate lyase [Source:NCBI gene (formerly Entrezgene);Acc:100170844]	1.4393428786747	0.52541031024303	0.0077369370319285	0.023505834502879	yes	up	17.34	11.96	15.54	17.35	20.83	15.78	20.65	18.99	15.5475	19.0625
ENSSSCT00000000085	ENSSSCG00000000079	FAM83F	family with sequence similarity 83 member F [Source:VGNC Symbol;Acc:VGNC:87991]	0.0005813886304193	-10.7482	6.2147305488846E-22	2.9243616598009E-20	yes	down	0	0	0	0	3.19	4.84	4.52	5.46	0	4.5025
ENSSSCT00000000086	ENSSSCG00000000080	GRAP2	GRB2 related adaptor protein 2 [Source:VGNC Symbol;Acc:VGNC:88660]	0.023566414829668	-5.40712	1.6905806411437E-13	3.191744949631E-12	yes	down	0.03	0.03	0.39	0.1	10.73	6.76	12.24	9.87	0.1375	9.9
ENSSSCT00000000111	ENSSSCG00000000105	KDELR3	KDEL endoplasmic reticulum protein retention receptor 3 [Source:NCBI gene (formerly Entrezgene);Acc:100514523]	0.24486135930147	-2.02996	0.00055132141399411	0.0023311590635712	yes	down	0.88	1.51	1.33	1.15	2.71	7.09	11.6	12.39	1.2175	8.4475
ENSSSCT00000000112	ENSSSCG00000000106	KCNJ4	potassium inwardly rectifying channel subfamily J member 4 [Source:VGNC Symbol;Acc:VGNC:89358]	6440.9722830688	12.653062768357	2.7472110755748E-26	2.0318014783072E-24	yes	up	30.33	34.56	64.79	126.17	0	0	0.06	0	63.9625	0.015
ENSSSCT00000000113	ENSSSCG00000000107	CSNK1E	casein kinase 1 epsilon [Source:VGNC Symbol;Acc:VGNC:111801]	0.40625324667231	-1.29955	7.7282768441313E-5	0.00039806768586554	yes	down	0.6	1.13	1.01	0.96	4.35	2.98	4.83	4	0.925	4.04
ENSSSCT00000000117	ENSSSCG00000000111	BAIAP2L2	BAR/IMD domain containing adaptor protein 2 like 2 [Source:VGNC Symbol;Acc:VGNC:85750]	0.028518121762748	-5.13198	8.4524971628166E-30	8.5584049397673E-28	yes	down	2.33	1.08	1.56	2.21	157.39	44.04	120.93	125.16	1.795	111.88
ENSSSCT00000000122	ENSSSCG00000000116	POLR2F	RNA polymerase II, I and III subunit F [Source:VGNC Symbol;Acc:VGNC:91650]	2.1089556170646	1.0765287339583	6.1878763317594E-5	0.00032522437924114	yes	up	115.8	102.31	159.12	253.59	164.92	119.75	137.4	116.92	157.705	134.748
ENSSSCT00000000124	ENSSSCG00000000118	MICALL1	MICAL like 1 [Source:VGNC Symbol;Acc:VGNC:90209]	2.5687805275962	1.3610836340011	0.001296508537673	0.0049800741741193	yes	up	1.86	4.28	3.29	7.22	3.78	2.27	2.49	2.79	4.1625	2.8325
ENSSSCT00000000126	ENSSSCG00000000120	ANKRD54	ankyrin repeat domain 54 [Source:VGNC Symbol;Acc:VGNC:85344]	0.36339170889459	-1.4604	0.0083847612139677	0.025224654904823	yes	down	0.38	2.1	0.94	1.94	10.06	5.95	5.94	4.75	1.34	6.675
ENSSSCT00000000136	ENSSSCG00000000130	CYTH4	cytohesin 4 [Source:NCBI gene (formerly Entrezgene);Acc:100240722]	0.1294514718132	-2.94952	9.7258073894822E-7	7.1697008276831E-6	yes	down	1.07	2.92	1.45	1.42	17.99	8.55	34.15	32.76	1.715	23.3625
ENSSSCT00000000139	ENSSSCG00000000133	TST	thiosulfate sulfurtransferase [Source:VGNC Symbol;Acc:VGNC:94529]	0.2284516945756	-2.13004	0.0027226853716757	0.0095779628817888	yes	down	6.96	3.45	16.12	22.49	42.22	38.47	136.76	132.22	12.255	87.4175
ENSSSCT00000000142	ENSSSCG00000000136	CSF2RB	colony stimulating factor 2 receptor subunit beta [Source:VGNC Symbol;Acc:VGNC:87033]	0.14549678153123	-2.78094	4.0186010386197E-7	3.1684084805303E-6	yes	down	0.16	0.59	0.18	0.18	4.8	2.95	3.56	2.79	0.2775	3.525
ENSSSCT00000000167	ENSSSCG00000000158	RTCB	RNA 2',3'-cyclic phosphate and 5'-OH ligase [Source:NCBI gene (formerly Entrezgene);Acc:733658]	0.42697784395716	-1.22777	6.8148431562453E-5	0.0003553222666952	yes	down	2.16	1.44	1.82	3	7.73	6.62	10.29	9.02	2.105	8.415
ENSSSCT00000000170	ENSSSCG00000000161	PWP1	PWP1 homolog, endonuclein [Source:VGNC Symbol;Acc:VGNC:92009]	0.61426274607497	-0.703072	0.0046993110925372	0.015368158459326	yes	down	2.54	1.44	1.86	2.55	7.79	5.38	4.86	6.03	2.0975	6.015
ENSSSCT00000000184	ENSSSCG00000000175	ADCY6	adenylate cyclase 6 [Source:VGNC Symbol;Acc:VGNC:85110]	14.902366241183	3.8974695190904	2.9234781828925E-19	1.0306699612454E-17	yes	up	102.08	35.94	94.85	114.72	11.24	14.43	6.26	8.17	86.8975	10.025
ENSSSCT00000000185	ENSSSCG00000000176	DDX23	DEAD-box helicase 23 [Source:VGNC Symbol;Acc:VGNC:103230]	0.62399821433422	-0.680386	0.00098371677371326	0.003892872904327	yes	down	4.03	4.89	5.01	5.97	14.15	12.43	16.09	12.91	4.975	13.895
ENSSSCT00000000194	ENSSSCG00000000184	DDN	dendrin [Source:VGNC Symbol;Acc:VGNC:87210]	75.0264	6.2293259821761	3.2495865452229E-7	2.6031124053456E-6	yes	up	0.48	0.44	0.15	0.67	0.02	0	0.02	0	0.435	0.01
ENSSSCT00000000195	ENSSSCG00000000185	PRKAG1	protein kinase AMP-activated non-catalytic subunit gamma 1 [Source:VGNC Symbol;Acc:VGNC:103314]	2.2055133181358	1.1411144722644	8.7422869984239E-10	1.0280724022585E-8	yes	up	28.22	28.09	30.11	35.25	26.79	18.5	27.32	24.55	30.4175	24.29
ENSSSCT00000000207	ENSSSCG00000000194		-	0.14010878768512	-2.83538	2.8526859274681E-6	1.9507784510229E-5	yes	down	0.18	0.33	0.27	0.48	2.81	1.45	5.83	4.82	0.315	3.7275
ENSSSCT00000000208	ENSSSCG00000000195	PRPH	peripherin [Source:VGNC Symbol;Acc:VGNC:91847]	0.0052609058985359	-7.57047	8.6265691368722E-9	8.8054157997458E-8	yes	down	0	0.04	0.12	0	41.2	13.55	2.47	2.3	0.04	14.88
ENSSSCT00000000210	ENSSSCG00000000197	C1QL4	complement C1q like 4 [Source:VGNC Symbol;Acc:VGNC:85980]	0.038290895260317	-4.70685	0.0020841724492576	0.0075818681454442	yes	down	0.04	0	0	0.05	3.44	0.19	0.5	0.33	0.0225	1.115
ENSSSCT00000000211	ENSSSCG00000000198	DNAJC22	DnaJ heat shock protein family (Hsp40) member C22 [Source:VGNC Symbol;Acc:VGNC:103231]	0.0057392844643849	-7.44491	1.5842683438758E-35	2.5423770437264E-33	yes	down	0.13	0.08	0.09	0.15	18.26	27.67	44.74	42.57	0.1125	33.31
ENSSSCT00000000217	ENSSSCG00000000204	PRPF40B	pre-mRNA processing factor 40 homolog B [Source:VGNC Symbol;Acc:VGNC:91844]	7.1747153567244	2.8429215967238	7.4524862970503E-11	1.0109291718977E-9	yes	up	8.93	5.01	8.57	8.69	3.41	2.38	0.99	1.07	7.8	1.9625
ENSSSCT00000000218	ENSSSCG00000000205	FAM186B	family with sequence similarity 186 member B [Source:VGNC Symbol;Acc:VGNC:87941]	14.369300308133	3.8449179084876	8.4828380570457E-10	1.000674873574E-8	yes	up	0.9	0.77	1.56	1.28	0.27	0.2	0.02	0.07	1.1275	0.14
ENSSSCT00000000232	ENSSSCG00000000216	ASIC1	acid sensing ion channel subunit 1 [Source:VGNC Symbol;Acc:VGNC:85578]	0.010117357740399	-6.62702	3.6452034143204E-7	2.896157528225E-6	yes	down	0	0	0	0	0.49	0.24	0.8	0.7	0	0.5575
ENSSSCT00000000236	ENSSSCG00000000220	POU6F1	POU class 6 homeobox 1 [Source:HGNC Symbol;Acc:HGNC:9224]	3.7614199714201	1.9112773956787	2.1239475155362E-5	0.00012301467215876	yes	up	1.48	1.45	2.29	2.38	1.7	1	0.5	0.44	1.9	0.91
ENSSSCT00000000273	ENSSSCG00000000263	TNS2	tensin 2 [Source:VGNC Symbol;Acc:VGNC:94295]	4.0661338046075	2.02366	2.5667844189392E-5	0.00014634585673995	yes	up	14.06	13	24.42	22.03	17.92	6.66	4.5	4.14	18.3775	8.305
ENSSSCT00000000276	ENSSSCG00000000257	ITGB7	integrin subunit beta 7 [Source:VGNC Symbol;Acc:VGNC:89245]	0.057259096142829	-4.12635	4.6888378885582E-23	2.4169538455551E-21	yes	down	1.13	0.49	1.72	0.75	46.76	23.17	30.16	27.41	1.0225	31.875
ENSSSCT00000000279	ENSSSCG00000000260	SOAT2	sterol O-acyltransferase 2 [Source:VGNC Symbol;Acc:VGNC:93328]	0.001361199891559	-9.52091	1.6990760336051E-22	8.3171605380259E-21	yes	down	0	0.03	0	0.07	20.45	21.5	39.01	37.63	0.025	29.6475
ENSSSCT00000000282	ENSSSCG00000000263	TNS2	tensin 2 [Source:VGNC Symbol;Acc:VGNC:94295]	6.2745697148724	2.6495165281464	0.018405597833198	0.04927422441637	yes	up	0.37	0.93	3.04	1.32	1.18	0.25	0	0.27	1.415	0.425
ENSSSCT00000000283	ENSSSCG00000000264	MFSD5	major facilitator superfamily domain containing 5 [Source:VGNC Symbol;Acc:VGNC:90192]	0.0071631414775849	-7.12519	0.0013148270020295	0.0050418991699783	yes	down	0	0	0	0	1.31	1.39	0	4.68	0	1.845
ENSSSCT00000000292	ENSSSCG00000000273	PRR13	proline rich 13 [Source:VGNC Symbol;Acc:VGNC:112543]	0.025120673284604	-5.31498	9.4517657859614E-55	4.0194815475524E-52	yes	down	18.21	16.75	19.44	26.46	981.4	1102.19	1855.4	1596.95	20.215	1383.98
ENSSSCT00000000309	ENSSSCG00000000288	HNRNPA1	heteroous nuclear ribonucleoprotein A1 [Source:VGNC Symbol;Acc:VGNC:88918]	0.04473816355767	-4.48235	8.09723400065E-6	5.0948029949346E-5	yes	down	0	0	0.4	0.46	3.8	5.68	8.57	11.56	0.215	7.4025
ENSSSCT00000000314	ENSSSCG00000000293	ITGA5	integrin subunit alpha 5 [Source:VGNC Symbol;Acc:VGNC:89236]	6.7068558211944	2.7456365884425	4.3808417427075E-6	2.8964671909483E-5	yes	up	25.94	24.97	36.19	51.53	24.85	4.63	5.19	4.11	34.6575	9.695
ENSSSCT00000000316	ENSSSCG00000000295	NCKAP1L	NCK associated protein 1 like [Source:VGNC Symbol;Acc:VGNC:90610]	0.16317846177765	-2.61548	5.1858147547628E-9	5.46720185224E-8	yes	down	0.35	0.69	0.2	0.49	4.59	4.13	5.34	4.89	0.4325	4.7375
ENSSSCT00000000319	ENSSSCG00000000298	PPP1R1A	protein phosphatase 1 regulatory inhibitor subunit 1A [Source:VGNC Symbol;Acc:VGNC:91727]	0.22370226553799	-2.16035	5.6839617130997E-5	0.0003012057031797	yes	down	7.12	8.13	16.3	28.45	101.93	56.25	154.68	143.75	15	114.153
ENSSSCT00000000381	ENSSSCG00000000359	BLOC1S1	biosis of lysosomal organelles complex 1 subunit 1 [Source:VGNC Symbol;Acc:VGNC:112533]	2.8300081240285	1.5008061945691	6.4171042179314E-10	7.6980360577661E-9	yes	up	132.78	77.86	129.11	173.52	95.25	83.78	72.98	71.27	128.317	80.82
ENSSSCT00000000384	ENSSSCG00000000362	RDH5	retinol dehydrogenase 5 [Source:VGNC Symbol;Acc:VGNC:92191]	0.028721414893061	-5.12173	4.4765430233218E-10	5.4704191880902E-9	yes	down	0.04	0.08	0.23	0.05	2.59	10.53	5.34	5.53	0.1	5.9975
ENSSSCT00000000388	ENSSSCG00000000365	ORMDL2	ORMDL sphingolipid biosynthesis regulator 2 [Source:VGNC Symbol;Acc:VGNC:103307]	0.14690322357028	-2.76706	1.19323854567E-13	2.2974062570593E-12	yes	down	6	8.68	9.04	7.59	64.13	76.01	120.02	114	7.8275	93.54
ENSSSCT00000000393	ENSSSCG00000000370	DGKA	diacylglycerol kinase alpha [Source:VGNC Symbol;Acc:VGNC:87269]	0.17035200824938	-2.55341	5.4921662283586E-10	6.6329068958107E-9	yes	down	1.62	0.95	2.11	1.47	13.65	9.02	21.03	18.36	1.5375	15.515
ENSSSCT00000000402	ENSSSCG00000000376	SUOX	sulfite oxidase [Source:VGNC Symbol;Acc:VGNC:93621]	2.4559113047191	1.2962584586916	0.0014133723545371	0.0053731524051521	yes	up	5.4	2.67	4.97	4.11	6.02	2.27	2.48	2.03	4.2875	3.2
ENSSSCT00000000408	ENSSSCG00000039506	MYL6	myosin light chain 6 [Source:NCBI gene (formerly Entrezgene);Acc:396807]	0.26636980318496	-1.9085	1.3752958337692E-9	1.5668672973439E-8	yes	down	80.45	56.17	81.22	78.91	920.13	424.74	399.34	344.77	74.1875	522.245
ENSSSCT00000000409	ENSSSCG00000039506	MYL6	myosin light chain 6 [Source:NCBI gene (formerly Entrezgene);Acc:396807]	0.1455016291947	-2.78089	1.4678703392648E-21	6.6231322031998E-20	yes	down	98.72	74.21	128.81	149.22	2425.2	1245.94	1206.04	1037.89	112.74	1478.77
ENSSSCT00000000413	ENSSSCG00000000385	SLC39A5	solute carrier family 39 member 5 [Source:VGNC Symbol;Acc:VGNC:93106]	0.00023188320943523	-12.0743	5.6568287845857E-27	4.4039124045856E-25	yes	down	0	0	0	0	40.1	32.6	60.16	58.77	0	47.9075
ENSSSCT00000000425	ENSSSCG00000000394	CNPY2	canopy FGF signaling regulator 2 [Source:VGNC Symbol;Acc:VGNC:109185]	0.26831393485756	-1.89801	2.4265269957542E-18	7.8696734911873E-17	yes	down	9.28	8.75	9.25	10.53	55.92	61.96	60.27	69.68	9.4525	61.9575
ENSSSCT00000000428	ENSSSCG00000000396	STAT2	signal transducer and activator of transcription 2 [Source:NCBI gene (formerly Entrezgene);Acc:396923]	0.36247997669756	-1.46403	5.2527948784368E-6	3.4195433325545E-5	yes	down	4.49	4.97	5.12	3.45	18.01	17.99	27.01	23.67	4.5075	21.67
ENSSSCT00000000430	ENSSSCG00000000398	APOF	apolipoprotein F [Source:NCBI gene (formerly Entrezgene);Acc:445462]	0.19766105075585	-2.3389	0.0044172144379328	0.014553943287265	yes	down	0.06	0.12	0.2	0.21	0.95	2.47	0.83	0.93	0.1475	1.295
ENSSSCT00000000431	ENSSSCG00000000399	TIMELESS	timeless circadian regulator [Source:HGNC Symbol;Acc:HGNC:11813]	0.28466730435407	-1.81265	0.0077195560125984	0.023467024178642	yes	down	0.1	0.21	0.05	0.05	0.38	0.63	0.72	0.82	0.1025	0.6375
ENSSSCT00000000438	ENSSSCG00000000405		-	3.4807186055066	1.79939	9.3180071209934E-11	1.2528065754552E-9	yes	up	607.87	494.89	601.71	918.71	291.39	259.91	388.39	360.61	655.795	325.075
ENSSSCT00000000439	ENSSSCG00000000406	PTGES3	prostaglandin E synthase 3 [Source:VGNC Symbol;Acc:VGNC:91952]	0.51727063426076	-0.951009	0.0060231773015449	0.018992910832872	yes	down	21	29.48	15.44	22.66	63.93	67.08	84.67	87.02	22.145	75.675
ENSSSCT00000000447	ENSSSCG00000000413	MYO1A	myosin IA [Source:VGNC Symbol;Acc:VGNC:90525]	0.0038114745496929	-8.03544	2.414864637271E-18	7.8393234565456E-17	yes	down	0	0	0.06	0	7.81	4.52	7.56	6.41	0.015	6.575
ENSSSCT00000000449	ENSSSCG00000000415	SDR9C7	short chain dehydrogenase/reductase family 9C member 7 [Source:VGNC Symbol;Acc:VGNC:92664]	0.12836585775032	-2.96167	0.018337664389827	0.049115348454072	yes	down	0.19	0	0.03	0	1.13	1.48	0.29	0.37	0.055	0.8175
ENSSSCT00000000458	ENSSSCG00000000413	MYO1A	myosin IA [Source:VGNC Symbol;Acc:VGNC:90525]	0.00027051897706515	-11.852	4.0235767622695E-42	9.8479212251203E-40	yes	down	0.02	0.02	0	0.04	91.22	69.11	157.45	142.25	0.02	115.007
ENSSSCT00000000464	ENSSSCG00000000444	DCTN2	dynactin subunit 2 [Source:VGNC Symbol;Acc:VGNC:87193]	0.53590026117603	-0.899964	0.0014338053742099	0.0054441398031244	yes	down	4.52	2.7	3.43	4.46	15	8.98	11.18	14.7	3.7775	12.465
ENSSSCT00000000471	ENSSSCG00000000436	PIP4K2C	phosphatidylinositol-5-phosphate 4-kinase type 2 gamma [Source:VGNC Symbol;Acc:VGNC:91455]	0.022745807634599	-5.45826	7.5397054916947E-14	1.480140337755E-12	yes	down	0.3	0	0.22	0.3	9.96	11.83	19.47	18.49	0.205	14.9375
ENSSSCT00000000472	ENSSSCG00000000437	ARHGAP9	Rho GTPase activating protein 9 [Source:VGNC Symbol;Acc:VGNC:85482]	0.070913343893576	-3.8178	4.1105461159749E-29	3.9504206048469E-27	yes	down	0.34	0.34	0.46	0.51	11.03	6.52	11.56	11.34	0.4125	10.1125
ENSSSCT00000000479	ENSSSCG00000000444	DCTN2	dynactin subunit 2 [Source:VGNC Symbol;Acc:VGNC:87193]	0.0017553274109905	-9.15404	1.3825010599169E-9	1.5740986800346E-8	yes	down	0	0	0	0	1.46	2.43	16.65	8.1	0	7.16
ENSSSCT00000000492	ENSSSCG00000000456	SLC16A7	solute carrier family 16 member 7 [Source:VGNC Symbol;Acc:VGNC:92947]	25.042038197126	4.6462800843631	1.2278190980245E-16	3.2583177483535E-15	yes	up	2.86	1.49	2.04	1.62	0.15	0.26	0.04	0.11	2.0025	0.14
ENSSSCT00000000524	ENSSSCG00000000486	NUP107	nucleoporin 107 [Source:VGNC Symbol;Acc:VGNC:90971]	0.40040255282926	-1.32048	0.00082893313801753	0.0033500991076853	yes	down	0.54	0.28	0.97	0.76	3.38	3.2	2.51	2	0.6375	2.7725
ENSSSCT00000000530	ENSSSCG00000000492	LYZ	lysozyme [Source:NCBI gene (formerly Entrezgene);Acc:100157211]	0.0023478258245544	-8.73446	9.6199058654339E-88	1.9251695143996E-84	yes	down	0.62	0.74	0.44	0.59	737.75	395.17	249.13	496.02	0.5975	469.517
ENSSSCT00000000570	ENSSSCG00000000528	PKP2	plakophilin 2 [Source:VGNC Symbol;Acc:VGNC:91486]	2.6074345742412	1.3826310530894	0.018229208974316	0.048851982553383	yes	up	12.44	14.65	8.99	14.88	2.79	5.39	12.75	12.11	12.74	8.26
ENSSSCT00000000578	ENSSSCG00000000536	ERGIC2	ERGIC and golgi 2 [Source:VGNC Symbol;Acc:VGNC:87771]	0.41252588460313	-1.27744	0.00069654050449509	0.002870550797622	yes	down	2.58	6.13	6.17	4.59	21.15	16.4	26.56	19.47	4.8675	20.895
ENSSSCT00000000588	ENSSSCG00000000545	KLHL42	kelch like family member 42 [Source:VGNC Symbol;Acc:VGNC:89534]	0.38728659762557	-1.36853	4.7697644289691E-5	0.00025708516419195	yes	down	0.33	0.41	0.64	0.44	2.58	1.41	2.05	2.22	0.455	2.065
ENSSSCT00000000596	ENSSSCG00000000553	TM7SF3	transmembrane 7 superfamily member 3 [Source:VGNC Symbol;Acc:VGNC:94035]	0.41236124971498	-1.27802	7.7013208674484E-12	1.1893174636017E-10	yes	down	1.55	1.73	1.63	2.01	7.68	6.57	7.54	7.54	1.73	7.3325
ENSSSCT00000000597	ENSSSCG00000000554	FGFR1OP2	FGFR1 onco partner 2 [Source:VGNC Symbol;Acc:VGNC:88119]	0.3709544149304	-1.43069	0.0074033085160643	0.022643887352785	yes	down	0.48	0.92	0.58	0.45	3.78	1.22	4.43	2.4	0.6075	2.9575
ENSSSCT00000000613	ENSSSCG00000000570	C2CD5	C2 calcium dependent domain containing 5 [Source:VGNC Symbol;Acc:VGNC:85995]	32.431384546507	5.0193187109025	0.0094164097706563	0.027907977768751	yes	up	10.71	7.09	4.83	5.01	1.82	0	0	0	6.91	0.455
ENSSSCT00000000614	ENSSSCG00000000571	ABCC9	ATP binding cassette subfamily C member 9 [Source:VGNC Symbol;Acc:VGNC:84960]	104.73964428521	6.7106638000294	3.2372467145912E-9	3.5052313964706E-8	yes	up	2.03	2.89	2.21	1.88	0.16	0	0.02	0	2.2525	0.045
ENSSSCT00000000620	ENSSSCG00000000576		-	20.248032920803	4.3397098530947	3.9623237026899E-30	4.0973317534715E-28	yes	up	1482.52	1024.7	1659.46	1953.48	256.31	129.7	91.02	76.34	1530.04	138.343
ENSSSCT00000000627	ENSSSCG00000000583	PYROXD1	pyridine nucleotide-disulphide oxidoreductase domain 1 [Source:VGNC Symbol;Acc:VGNC:92022]	0.49939476297982	-1.00175	0.0038636673366431	0.012973334628892	yes	down	1.5	0.75	1.64	0.87	5.26	4.66	3.68	3.26	1.19	4.215
ENSSSCT00000000669	ENSSSCG00000000623	BCL2L14	BCL2 like 14 [Source:VGNC Symbol;Acc:VGNC:85782]	0.023831997844394	-5.39096	6.4029811202308E-23	3.2319854701984E-21	yes	down	0.2	0.2	0.11	0.09	6.26	9.31	14.78	13.6	0.15	10.9875
ENSSSCT00000000680	ENSSSCG00000000633	YBX3	Y-box binding protein 3 [Source:VGNC Symbol;Acc:VGNC:95021]	10.759157796868	3.4274932462172	3.6275934640428E-25	2.3154663647317E-23	yes	up	552.91	250.88	339.11	295.61	80.5	58.29	51.8	50.85	359.627	60.36
ENSSSCT00000000681	ENSSSCG00000000634	STYK1	serine/threonine/tyrosine kinase 1 [Source:VGNC Symbol;Acc:VGNC:93601]	0.004781867069674	-7.70821	1.5270925312425E-32	1.938552798709E-30	yes	down	0.04	0	0.02	0.01	6.74	5.77	7.91	7.81	0.0175	7.0575
ENSSSCT00000000682	ENSSSCG00000000635		mago homolog B, exon junction complex subunit [Source:VGNC Symbol;Acc:VGNC:108099]	0.35105662823505	-1.51022	1.4154681138396E-7	1.197008220257E-6	yes	down	3.45	2.66	2.31	2.57	14.47	14.46	13.42	14.42	2.7475	14.1925
ENSSSCT00000000686	ENSSSCG00000036743		-	0.0020161275034597	-8.9542	1.5198980334365E-15	3.6286632277575E-14	yes	down	0	0	0	0	4.44	5.91	7.08	6.69	0	6.03
ENSSSCT00000000687	ENSSSCG00000000638		-	0.00068431357884697	-10.5131	4.3091104504692E-17	1.2095729920413E-15	yes	down	0	0	0	0	12.04	25.54	45.62	41.1	0	31.075
ENSSSCT00000000689	ENSSSCG00000000640		-	0.058214103609883	-4.10249	3.4077747970358E-8	3.1607389959093E-7	yes	down	0.11	0.12	0.19	0	4.77	2.02	4.08	2.4	0.105	3.3175
ENSSSCT00000000691	ENSSSCG00000040465	KLRK1	killer cell lectin like receptor K1 [Source:VGNC Symbol;Acc:VGNC:89549]	0.059681254092706	-4.06658	1.6139480494266E-7	1.3514183261024E-6	yes	down	0.91	0	0.8	0.45	25.44	12.66	12.9	13.7	0.54	16.175
ENSSSCT00000000696	ENSSSCG00000000645	GABARAPL1	GABA type A receptor associated protein like 1 [Source:NCBI gene (formerly Entrezgene);Acc:100462751]	2.8427673571577	1.5072960383724	1.2890269446971E-9	1.4785564964781E-8	yes	up	59.42	70.64	65.75	100.86	66.91	33.13	46.56	39.68	74.1675	46.57
ENSSSCT00000000698	ENSSSCG00000000647	OLR1	oxidized low density lipoprotein receptor 1 [Source:NCBI gene (formerly Entrezgene);Acc:396724]	5.05296	2.33713	0.00038890858052561	0.0017054729077162	yes	up	5.75	2.22	1.11	2.47	2.21	0.96	0.59	0.55	2.8875	1.0775
ENSSSCT00000000709	ENSSSCG00000000653	CD69	CD69 molecule [Source:NCBI gene (formerly Entrezgene);Acc:397165]	0.11605673678328	-3.1071	7.7073858200142E-9	7.9506662517496E-8	yes	down	0.5	0.43	0.13	0.13	4.72	4.65	4.98	4.49	0.2975	4.71
ENSSSCT00000000722	ENSSSCG00000031712	MFAP5	microfibril associated protein 5 [Source:VGNC Symbol;Acc:VGNC:90177]	13.631153985144	3.7688357977621	0.016079006809688	0.044029611290437	yes	up	3.15	15.2	11.85	8.79	5.98	0	0.18	0	9.7475	1.54
ENSSSCT00000000723	ENSSSCG00000000667	AICDA	activation induced cytidine deaminase [Source:VGNC Symbol;Acc:VGNC:85196]	0.0038865442932414	-8.0073	1.1802034678998E-8	1.1785060810513E-7	yes	down	0	0	0	0	0.95	1.09	4.32	4.19	0	2.6375
ENSSSCT00000000724	ENSSSCG00000000668	APOBEC1	apolipoprotein B mRNA editing enzyme catalytic subunit 1 [Source:VGNC Symbol;Acc:VGNC:85418]	0.002180035389298	-8.84143	4.0816863361985E-14	8.250923995473E-13	yes	down	0	0	0	0	3.4	3.26	6.21	6.08	0	4.7375
ENSSSCT00000000743	ENSSSCG00000000682	GNB3	G protein subunit beta 3 [Source:VGNC Symbol;Acc:VGNC:88532]	41.431022987863	5.3726395377315	2.4916336634879E-12	4.0461989911944E-11	yes	up	1.25	3.96	2.81	5.11	0.33	0.12	0.13	0	3.2825	0.145
ENSSSCT00000000749	ENSSSCG00000000687	CD4	CD4 molecule [Source:VGNC Symbol;Acc:VGNC:86417]	0.24788598429197	-2.01225	4.7519472602331E-5	0.00025620601860601	yes	down	4.5	1.73	2.27	1.12	20.97	12.97	19.77	16.3	2.405	17.5025
ENSSSCT00000000750	ENSSSCG00000000688	LAG3	lymphocyte activating 3 [Source:NCBI gene (formerly Entrezgene);Acc:100125962]	0.0204065729105	-5.61482	3.3309710035933E-13	6.0503451421914E-12	yes	down	0	0.03	0.08	0.12	4.9	2.71	6.68	4.79	0.0575	4.77
ENSSSCT00000000753	ENSSSCG00000000691	COPS7A	COP9 signalosome subunit 7A [Source:VGNC Symbol;Acc:VGNC:86902]	0.018417583001019	-5.76277	0.010580127675978	0.030806789084598	yes	down	0	0	0	0	0	0.72	1.35	1.27	0	0.835
ENSSSCT00000000756	ENSSSCG00000000694	GAPDH	glyceraldehyde-3-phosphate dehydrogenase [Source:VGNC Symbol;Acc:VGNC:103283]	6.0463986488623	2.5960761013237	9.8286720157988E-14	1.9053062715071E-12	yes	up	4657.14	1936.15	3587.73	4758.49	1360.23	702.8	1209.27	1106.26	3734.88	1094.64
ENSSSCT00000000761	ENSSSCG00000000699	LPAR5	lysophosphatidic acid receptor 5 [Source:VGNC Symbol;Acc:VGNC:89787]	0.068988464335731	-3.8575	5.1385075111302E-14	1.0271278733029E-12	yes	down	1.01	0.28	0.3	0.8	12.03	17.61	15.59	15.59	0.5975	15.205
ENSSSCT00000000765	ENSSSCG00000000703		vesicle associated membrane protein 1 [Source:VGNC Symbol;Acc:VGNC:94793]	179.62322906921	7.4888301227932	0.00034587527951823	0.0015371682409523	yes	up	0.32	0.69	0	0.48	0	0	0	0	0.3725	0
ENSSSCT00000000771	ENSSSCG00000000708	TNFRSF1A	TNF receptor superfamily member 1A [Source:NCBI gene (formerly Entrezgene);Acc:397020]	0.3048655835922	-1.71375	0.0065260700798084	0.020317610696839	yes	down	3.23	4.32	2.93	4.97	10.44	7.1	32.55	36.01	3.8625	21.525
ENSSSCT00000000772	ENSSSCG00000000709	PLEKHG6	pleckstrin homology and RhoGEF domain containing G6 [Source:VGNC Symbol;Acc:VGNC:91548]	0.00066864093733663	-10.5465	2.8657604794314E-14	5.8981268766326E-13	yes	down	0	0	0	0	7.51	1.78	17.4	14.84	0	10.3825
ENSSSCT00000000775	ENSSSCG00000063591	VWF	von Willebrand factor [Source:NCBI gene (formerly Entrezgene);Acc:399543]	23.080715405225	4.5286160370499	0.0025866744931548	0.0091496416023727	yes	up	2.87	0.17	1.86	1.96	0.18	0	0.34	0	1.715	0.13
ENSSSCT00000000776	ENSSSCG00000000712	ANO2	anoctamin 2	26.617223790136	4.7342881990797	1.4984438442387E-16	3.939610357407E-15	yes	up	0.94	1.65	0.99	2.43	0.12	0.07	0.05	0.16	1.5025	0.1
ENSSSCT00000000782	ENSSSCG00000000719	NDUFA9	NADH:ubiquinone oxidoreductase subunit A9 [Source:VGNC Symbol;Acc:VGNC:98149]	4.2262887003177	2.0793913220032	1.7945082982465E-15	4.2544227745398E-14	yes	up	139.9	76.35	118.56	133.5	49.14	39.19	52.81	52.7	117.078	48.46
ENSSSCT00000000784	ENSSSCG00000000721	DYRK4	dual specificity tyrosine phosphorylation regulated kinase 4 [Source:VGNC Symbol;Acc:VGNC:97971]	4.1609263089607	2.0569047381211	0.0051793855874652	0.016691425007171	yes	up	0.36	0.12	0.28	0.23	0.16	0.01	0.13	0.1	0.2475	0.1
ENSSSCT00000000786	ENSSSCG00000000723	FERRY3	FERRY endosomal RAB5 effector complex subunit 3 [Source:VGNC Symbol;Acc:VGNC:86041]	2.2018169188175	1.1386945137275	0.0045616360454642	0.014974085285868	yes	up	1.19	1.14	1.78	0.78	1.74	0.66	0.8	0.82	1.2225	1.005
ENSSSCT00000000798	ENSSSCG00000000735	TSPAN9	tetraspanin 9 [Source:VGNC Symbol;Acc:VGNC:94516]	8.4653969443083	3.08158	1.6760120506057E-8	1.6361436434334E-7	yes	up	7.19	19.71	15.94	30.15	7.71	3.67	2.09	2.2	18.2475	3.9175
ENSSSCT00000000799	ENSSSCG00000000736	TEAD4	TEA domain transcription factor 4 [Source:NCBI gene (formerly Entrezgene);Acc:100152085]	20.902724012145	4.3856190593338	1.6362378788619E-5	9.6794381632344E-5	yes	up	0.2	0.31	0.34	0.26	0.08	0	0.02	0	0.2775	0.025
ENSSSCT00000000805	ENSSSCG00000000741	NRIP2	nuclear receptor interacting protein 2 [Source:VGNC Symbol;Acc:VGNC:90897]	12.030340664061	3.5886055908837	0.0015663184249807	0.005887696719231	yes	up	1.66	0.69	3.05	2.59	0.93	0.3	0.03	0	1.9975	0.315
ENSSSCT00000000806	ENSSSCG00000000742	ITFG2	integrin alpha FG-GAP repeat containing 2 [Source:VGNC Symbol;Acc:VGNC:89230]	1.9758371874585	0.98246407115151	5.0889906411699E-7	3.9500924162273E-6	yes	up	2.35	1.94	2.03	2.48	2.25	2.03	1.94	1.61	2.2	1.9575
ENSSSCT00000000815	ENSSSCG00000000751	CCDC77	coiled-coil domain containing 77 [Source:VGNC Symbol;Acc:VGNC:86313]	4.22527	2.0790443331734	7.1026872603218E-5	0.000369142259828	yes	up	1.57	0.64	0.55	1.32	0.73	0.49	0.29	0.22	1.02	0.4325
ENSSSCT00000000830	ENSSSCG00000000766	CECR2	CECR2 histone acetyl-lysine reader [Source:VGNC Symbol;Acc:VGNC:96576]	45.474102139226	5.5069732478367	1.6344850458019E-11	2.4051390892399E-10	yes	up	0.6	0.39	0.48	0.6	0	0	0.03	0.05	0.5175	0.02
ENSSSCT00000000833	ENSSSCG00000000769	BID	BH3 interacting domain death agonist [Source:VGNC Symbol;Acc:VGNC:85824]	0.19838543503151	-2.33362	2.4173017483357E-13	4.4719425111543E-12	yes	down	2.76	2.35	3.16	3.9	18.86	28.29	29.45	28.6	3.0425	26.3
ENSSSCT00000000848	ENSSSCG00000000783	SLC2A13	solute carrier family 2 member 13 [Source:VGNC Symbol;Acc:VGNC:93047]	0.17899187550524	-2.48203	0.012847875899498	0.036403563419407	yes	down	0.12	0.02	0.03	0.03	1.2	0.64	0.12	0.11	0.05	0.5175
ENSSSCT00000000857	ENSSSCG00000000791	PDZRN4	PDZ domain containing ring finger 4 [Source:VGNC Symbol;Acc:VGNC:91299]	0.094940811518016	-3.39683	0.0051694510881734	0.016665511807586	yes	down	0	0.12	0.06	0.03	3.37	0.72	0.18	0.22	0.0525	1.1225
ENSSSCT00000000862	ENSSSCG00000000795	ADAMTS20	ADAM metallopeptidase with thrombospondin type 1 motif 20 [Source:VGNC Symbol;Acc:VGNC:85082]	29.553918148028	4.8852775050874	7.3211432767692E-5	0.00037881766603645	yes	up	0.08	0.18	0.6	0.79	0.08	0.02	0	0	0.4125	0.025
ENSSSCT00000000865	ENSSSCG00000000798	TWF1	twinfilin actin binding protein 1 [Source:VGNC Symbol;Acc:VGNC:94595]	0.0010314256878389	-9.92114	1.6538575744943E-18	5.4049844900933E-17	yes	down	0	0	0	0	6.7	3.95	9.01	6.97	0	6.6575
ENSSSCT00000000866	ENSSSCG00000000799	IRAK4	interleukin 1 receptor associated kinase 4 [Source:NCBI gene (formerly Entrezgene);Acc:100127166]	0.33189735388922	-1.59119	2.9984788368419E-5	0.00016869728544435	yes	down	0.62	0.63	0.86	0.61	3.27	2.31	3.74	4.97	0.68	3.5725
ENSSSCT00000000868	ENSSSCG00000000801	TMEM117	transmembrane protein 117 [Source:VGNC Symbol;Acc:VGNC:94070]	0.15016030446715	-2.73542	5.5923175237136E-6	3.6266914692005E-5	yes	down	0.16	0.24	0.28	0.56	3.25	1.45	4.55	4.98	0.31	3.5575
ENSSSCT00000000875	ENSSSCG00000000806	SCAF11	SR-related CTD associated factor 11 [Source:VGNC Symbol;Acc:VGNC:92602]	0.69201190183582	-0.531131	0.0023103486054658	0.0082929278230166	yes	down	2.32	1.83	2.38	1.87	6.44	4.93	4.97	5.06	2.1	5.35
ENSSSCT00000000877	ENSSSCG00000000808	SLC38A2	solute carrier family 38 member 2 [Source:VGNC Symbol;Acc:VGNC:93094]	1.4944951937183	0.5796582573305	0.0057082021157544	0.018146023563827	yes	up	11.48	12.58	10.09	10.53	15.45	10.96	12.83	13.84	11.17	13.27
ENSSSCT00000000924	ENSSSCG00000000847	TDG	thymine DNA glycosylase [Source:VGNC Symbol;Acc:VGNC:93842]	0.47860510145251	-1.06309	0.0006348017593571	0.0026437251383386	yes	down	0.66	0.67	0.5	0.59	1.98	2.15	2.44	2.29	0.605	2.215
ENSSSCT00000000926	ENSSSCG00000000849	HSP90B1	heat shock protein 90 beta family member 1 [Source:VGNC Symbol;Acc:VGNC:103290]	0.59820646044172	-0.741285	0.00096905407371402	0.0038415507622727	yes	down	34.93	38.26	42.86	44.89	101.25	137.98	108.91	116.82	40.235	116.24
ENSSSCT00000000949	ENSSSCG00000000869	UTP20	UTP20 small subunit processome component [Source:VGNC Symbol;Acc:VGNC:94784]	1.9350809427229	0.95239391428833	0.00019711440435621	0.0009282986088874	yes	up	0.86	1.01	0.97	0.87	1.08	0.95	0.79	0.57	0.9275	0.8475
ENSSSCT00000000951	ENSSSCG00000000871	SLC5A8	solute carrier family 5 member 8 [Source:VGNC Symbol;Acc:VGNC:93148]	0.0057293416358779	-7.44741	5.2728132727183E-15	1.1793976354448E-13	yes	down	0.05	0.02	0.05	0	3.34	22.13	4.37	7.78	0.03	9.405
ENSSSCT00000000958	ENSSSCG00000000875	NR1H4	nuclear receptor subfamily 1 group H member 4 [Source:VGNC Symbol;Acc:VGNC:90872]	0.0059237856296567	-7.39926	1.8947493109656E-8	1.832404102175E-7	yes	down	0	0	0	0	2.57	1.04	2.58	0.56	0	1.6875
ENSSSCT00000000970	ENSSSCG00000000886	SLC25A3	solute carrier family 25 member 3 [Source:NCBI gene (formerly Entrezgene);Acc:100302698]	2.1945540292681	1.13393	4.0371798892898E-6	2.6894242610834E-5	yes	up	614.33	444.81	571.18	663.47	401.43	391.75	550.82	476.48	573.447	455.12
ENSSSCT00000000975	ENSSSCG00000000891	LTA4H	leukotriene A4 hydrolase [Source:NCBI gene (formerly Entrezgene);Acc:100154219]	0.10618543335224	-3.23534	4.360939840736E-31	5.0122815649216E-29	yes	down	4.26	4.18	6.56	4.55	65.71	85.84	85.78	81.08	4.8875	79.6025
ENSSSCT00000000979	ENSSSCG00000000895	SNRPF	small nuclear ribonucleoprotein polypeptide F [Source:NCBI gene (formerly Entrezgene);Acc:100155855]	0.54775689180826	-0.868392	0.01250999279158	0.035573592842054	yes	down	12.56	5.56	10.32	10.75	32.84	42.72	25.25	24.77	9.7975	31.395
ENSSSCT00000000985	ENSSSCG00000000901	FGD6	FYVE, RhoGEF and PH domain containing 6 [Source:VGNC Symbol;Acc:VGNC:88099]	4.3870190075123	2.1332409570944	0.00010133309937797	0.00050937549851328	yes	up	0.44	0.35	0.63	0.37	0.24	0.05	0.28	0.15	0.4475	0.18
ENSSSCT00000000989	ENSSSCG00000000905		NADH:ubiquinone oxidoreductase subunit A12 [Source:VGNC Symbol;Acc:VGNC:103305]	2.4711511564234	1.3051832607487	2.5824733765694E-8	2.4439033864887E-7	yes	up	334.51	226.32	357.26	447.27	241	274.85	246.59	232	341.34	248.61
ENSSSCT00000001000	ENSSSCG00000000916	LUM	lumican [Source:NCBI gene (formerly Entrezgene);Acc:100152607]	0.40294718098162	-1.31134	0.012274325006881	0.03498532264235	yes	down	2.47	6.1	5.19	5.6	48.14	18.15	12.49	11.06	4.84	22.46
ENSSSCT00000001004	ENSSSCG00000000920	POC1B	POC1 centriolar protein B [Source:VGNC Symbol;Acc:VGNC:91616]	0.19561450242356	-2.35391	0.0060850079784996	0.019148835115765	yes	down	0	0.41	0.52	0.56	2.63	2.98	3.1	4.15	0.3725	3.215
ENSSSCT00000001018	ENSSSCG00000000932	NTS	neurotensin [Source:VGNC Symbol;Acc:VGNC:90938]	0.0013145536744191	-9.57121	1.2640046405667E-14	2.6994790883063E-13	yes	down	0	0	0	0	11.33	3.4	14.52	13.81	0	10.765
ENSSSCT00000001037	ENSSSCG00000000948	SYT1	synaptotagmin 1 [Source:VGNC Symbol;Acc:VGNC:93678]	0.090248669578227	-3.46995	0.0062396929515879	0.019570442878766	yes	down	0.14	0.02	0	0.21	5.64	1.21	0.21	0.46	0.0925	1.88
ENSSSCT00000001044	ENSSSCG00000000955	TBC1D22A	TBC1 domain family member 22A [Source:VGNC Symbol;Acc:VGNC:93770]	0.17466448187299	-2.51734	1.0199974388787E-11	1.550551066492E-10	yes	down	2.63	1.93	2.4	4.2	21.6	19.67	33.62	33.68	2.79	27.1425
ENSSSCT00000001062	ENSSSCG00000000972	TUBGCP6	tubulin gamma complex component 6 [Source:VGNC Symbol;Acc:VGNC:94587]	3.2286037703598	1.6909103974051	0.012173663144153	0.034733327224693	yes	up	1.23	0.39	1.53	1.45	1.55	0.21	0.34	0.52	1.15	0.655
ENSSSCT00000001068	ENSSSCG00000000978	MLC1	modulator of VRAC current 1 [Source:VGNC Symbol;Acc:VGNC:90251]	0.0031211324343219	-8.32371	4.5060481762114E-14	9.0763922441024E-13	yes	down	0	0	0	0	4.95	6.37	4.52	5.61	0	5.3625
ENSSSCT00000001071	ENSSSCG00000000981	CRELD2	cysteine rich with EGF like domains 2 [Source:VGNC Symbol;Acc:VGNC:97942]	0.27283729238862	-1.87389	4.2342242045716E-7	3.3283858979605E-6	yes	down	2.7	4.65	6.26	6.46	24.48	40.39	29.93	31.31	5.0175	31.5275
ENSSSCT00000001075	ENSSSCG00000000985	EXOC2	exocyst complex component 2 [Source:VGNC Symbol;Acc:VGNC:87825]	0.48403291140188	-1.04682	0.00072072963281478	0.0029567035859148	yes	down	3.46	2.25	1.58	3.24	11.05	8.59	9.11	9.57	2.6325	9.58
ENSSSCT00000001081	ENSSSCG00000000991	FOXQ1	forkhead box Q1 [Source:VGNC Symbol;Acc:VGNC:88225]	0.0072803973679111	-7.10177	1.8888558005727E-6	1.3244180377428E-5	yes	down	0	0	0	0	0.62	1.54	4.57	4.55	0	2.82
ENSSSCT00000001084	ENSSSCG00000000994	GMDS	GDP-mannose 4,6-dehydratase [Source:VGNC Symbol;Acc:VGNC:88507]	0.09139879451626	-3.45168	4.7048568089599E-15	1.0614319197455E-13	yes	down	0.83	0.55	1.53	0.71	11.6	21	16.77	17.85	0.905	16.805
ENSSSCT00000001092	ENSSSCG00000001000	ECI2	enoyl-CoA delta isomerase 2 [Source:VGNC Symbol;Acc:VGNC:87532]	3.2818609844792	1.7145141293909	3.385720338945E-5	0.0001881195356055	yes	up	11	9.48	17.28	23.22	5.04	6.64	9.95	9.32	15.245	7.7375
ENSSSCT00000001096	ENSSSCG00000001004	SLC22A23	solute carrier family 22 member 23 [Source:HGNC Symbol;Acc:HGNC:21106]	0.068746704803889	-3.86257	1.2716288189612E-18	4.2206911268174E-17	yes	down	0.52	0.31	0.88	0.97	12.23	12.6	20.42	19.91	0.67	16.29
ENSSSCT00000001100	ENSSSCG00000001008	BPHL	biphenyl hydrolase like [Source:NCBI gene (formerly Entrezgene);Acc:100154272]	0.59822700179039	-0.741235	0.018058135052219	0.048496669767253	yes	down	15.25	8.88	16.8	18.63	39.47	57.42	37.66	38.28	14.89	43.2075
ENSSSCT00000001101	ENSSSCG00000001009	RIPK1	receptor interacting serine/threonine kinase 1 [Source:VGNC Symbol;Acc:VGNC:92319]	0.55314555417502	-0.854269	1.4569742639031E-7	1.2284170859537E-6	yes	down	2.03	1.91	2.84	2.45	8.11	6.59	7.21	7.14	2.3075	7.2625
ENSSSCT00000001103	ENSSSCG00000001011	SERPINB1	serpin family B member 1 [Source:HGNC Symbol;Acc:HGNC:3311]	0.070179575691148	-3.8328	0.0069842540239237	0.021556009875378	yes	down	0.74	0	2.09	0	12.44	18.15	19.56	18.7	0.7075	17.2125
ENSSSCT00000001114	ENSSSCG00000001021		ras responsive element binding protein 1 [Source:VGNC Symbol;Acc:VGNC:92459]	1.75864	0.81446374542895	0.016081693164598	0.044033423191371	yes	up	1.92	1.09	1.5	2.89	2.02	1.77	1.68	1.83	1.85	1.825
ENSSSCT00000001119	ENSSSCG00000046358	SNRNP48	small nuclear ribonucleoprotein U11/U12 subunit 48 [Source:HGNC Symbol;Acc:HGNC:21368]	1.86085	0.8959589614822	0.0002133209035363	0.00099743281998015	yes	up	11.46	12.19	10.93	10.06	10.88	12.8	9.85	8.96	11.16	10.6225
ENSSSCT00000001120	ENSSSCG00000001027	BMP6	bone morphogenetic protein 6 [Source:NCBI gene (formerly Entrezgene);Acc:100155536]	2.3990623007164	1.2624706231451	0.0042316626545847	0.014035818969643	yes	up	2.28	1.94	4.48	3.53	4.03	2.43	1.53	1.16	3.0575	2.2875
ENSSSCT00000001126	ENSSSCG00000001033	SLC35B3	solute carrier family 35 member B3 [Source:VGNC Symbol;Acc:VGNC:93073]	0.0018749042033804	-9.05897	2.7827989031728E-5	0.00015776304196774	yes	down	0	0	0	0	1.71	3.38	0	3.25	0	2.085
ENSSSCT00000001134	ENSSSCG00000001040	C6orf52	chromosome 7 C6orf52 homolog [Source:VGNC Symbol;Acc:VGNC:86073]	0.018425331542892	-5.76217	0.00052773663296156	0.0022414641685375	yes	down	0	0	0	0	0.25	2.8	3.44	2.31	0	2.2
ENSSSCT00000001136	ENSSSCG00000001042	MAK	male germ cell associated kinase [Source:VGNC Symbol;Acc:VGNC:89959]	7.1173132946593	2.8313327428812	0.017720502401972	0.047718000017213	yes	up	0.1	0.04	0.12	0.12	0	0.03	0.05	0	0.095	0.02
ENSSSCT00000001142	ENSSSCG00000001048	ADTRP	androgen dependent TFPI regulating protein [Source:VGNC Symbol;Acc:VGNC:85161]	0.00033794938990703	-11.5309	6.2639547982758E-23	3.1712203302402E-21	yes	down	0	0	0	0	22.27	27.07	49.88	46.5	0	36.43
ENSSSCT00000001158	ENSSSCG00000001063	MYLIP	myosin regulatory light chain interacting protein [Source:VGNC Symbol;Acc:VGNC:103999]	0.40732302511902	-1.29575	0.00011782948730487	0.00058384459475664	yes	down	3.92	3.5	3.75	4.14	19.59	8.26	20.5	17.87	3.8275	16.555
ENSSSCT00000001159	ENSSSCG00000001064	GMPR	guanosine monophosphate reductase [Source:VGNC Symbol;Acc:VGNC:88514]	3.67565	1.8780008018904	5.8056480474479E-11	7.9771386196375E-10	yes	up	61.94	51.87	95.68	123.15	55.94	34.14	36.9	32.71	83.16	39.9225
ENSSSCT00000001169	ENSSSCG00000001074	KDM1B	lysine demethylase 1B [Source:VGNC Symbol;Acc:VGNC:89409]	0.27940709676567	-1.83956	0.00091918450661296	0.0036660698827057	yes	down	0.17	0.14	0.07	0.06	0.7	0.43	0.76	0.9	0.11	0.6975
ENSSSCT00000001170	ENSSSCG00000001075		DEK proto-onco [Source:VGNC Symbol;Acc:VGNC:103934]	0.40932165451338	-1.28869	1.5937012452956E-5	9.4607066945037E-5	yes	down	10.34	6.69	7.11	5.77	46	32.8	25.9	27.37	7.4775	33.0175
ENSSSCT00000001186	ENSSSCG00000001090	ALDH5A1	aldehyde dehydrogenase 5 family member A1 [Source:NCBI gene (formerly Entrezgene);Acc:100157072]	0.061493980271556	-4.02341	0.00012527743738254	0.00061733251697443	yes	down	0	0	0.27	0.18	3.94	0.9	4.08	3.38	0.1125	3.075
ENSSSCT00000001188	ENSSSCG00000001092	TDP2	tyrosyl-DNA phosphodiesterase 2 [Source:NCBI gene (formerly Entrezgene);Acc:100157860]	0.40984550656557	-1.28685	0.0029099583767423	0.010146530074321	yes	down	8.51	6.98	3.74	5.97	22.64	18.41	37.73	29.85	6.3	27.1575
ENSSSCT00000001196	ENSSSCG00000001100	CARMIL1	capping protein regulator and myosin 1 linker 1 [Source:VGNC Symbol;Acc:VGNC:86192]	0.00092299695383155	-10.0814	2.3775396393312E-19	8.487542084962E-18	yes	down	0	0	0	0	3.79	5.76	3.04	4.83	0	4.355
ENSSSCT00000001197	ENSSSCG00000001101	SCGN	secretagogin, EF-hand calcium binding protein [Source:VGNC Symbol;Acc:VGNC:92624]	0.038959039703434	-4.6819	4.0384905731929E-6	2.6897707085081E-5	yes	down	0	0	0	0.16	1.95	1.59	1.29	1.89	0.04	1.68
ENSSSCT00000001254	ENSSSCG00000001156	ZNF322	zinc finger protein 322 [Source:VGNC Symbol;Acc:VGNC:95224]	0.43357360144817	-1.20565	0.0058055417333702	0.018397013348639	yes	down	1.17	1.14	1.78	1.87	4.88	10.03	5.18	3.32	1.49	5.8525
ENSSSCT00000001300	ENSSSCG00000001202	ZNF389	zinc finger protein 389 [Source:NCBI gene (formerly Entrezgene);Acc:100270748]	3.1743286683964	1.6664515118269	0.012820908109458	0.036333204064296	yes	up	0.25	0.8	1.26	0.75	0.31	0.28	0.61	0.46	0.765	0.415
ENSSSCT00000001305	ENSSSCG00000001207	PGBD1	piggyBac transposable element derived 1 [Source:VGNC Symbol;Acc:VGNC:91345]	3.2117348881628	1.6833528108757	0.00024210363193621	0.0011178892049541	yes	up	1.19	0.94	1.28	0.9	1.3	0.41	0.37	0.4	1.0775	0.62
ENSSSCT00000001327	ENSSSCG00000056738		MHC class I antigen 6 [Source:NCBI gene (formerly Entrezgene);Acc:100135037]	0.37150825851906	-1.42853	2.8120052113815E-5	0.00015928609606462	yes	down	11.2	7.27	11.74	15.89	56.02	32.61	70.05	56.98	11.525	53.915
ENSSSCT00000001343	ENSSSCG00000001234	TRIM10	tripartite motif containing 10 [Source:NCBI gene (formerly Entrezgene);Acc:100144459]	0.026895137118821	-5.21651	2.8521766984802E-5	0.00016123945406945	yes	down	0	0	0.03	0	0.32	0.37	0.54	0.66	0.0075	0.4725
ENSSSCT00000001345	ENSSSCG00000001235	TRIM15	tripartite motif containing 15 [Source:VGNC Symbol;Acc:VGNC:94395]	0.0032876472132111	-8.24873	1.304925874634E-11	1.9522815822745E-10	yes	down	0	0	0	0	6.63	1.45	3.69	3.24	0	3.7525
ENSSSCT00000001349	ENSSSCG00000024259	PPP1R11	protein phosphatase 1 regulatory inhibitor subunit 11 [Source:VGNC Symbol;Acc:VGNC:91718]	0.52394903236362	-0.932502	0.0019006074758805	0.0069956255476503	yes	down	6.26	6.43	6.12	11.18	26.93	17.52	24.84	30.5	7.4975	24.9475
ENSSSCT00000001357	ENSSSCG00000022261		tripartite motif containing 31 [Source:VGNC Symbol;Acc:VGNC:94406]	0.00056847316820897	-10.7806	2.6460748323626E-22	1.2732971976211E-20	yes	down	0	0	0	0	21.75	29.27	15.12	16.47	0	20.6525
ENSSSCT00000001460	ENSSSCG00000001372	GNL1	G protein nucleolar 1 (putative) [Source:NCBI gene (formerly Entrezgene);Acc:100151741]	0.46572204154575	-1.10246	2.5439918863122E-8	2.411511506387E-7	yes	down	2.52	3.1	3.36	4.25	14.54	11.57	10.78	12.98	3.3075	12.4675
ENSSSCT00000001522	ENSSSCG00000001396		MHC class I antigen 8 [Source:NCBI gene (formerly Entrezgene);Acc:100135036]	0.40321193431323	-1.31039	0.0022754203832145	0.0081839599172576	yes	down	23.68	12.07	12.43	29.67	55.01	95.01	95.47	85.11	19.4625	82.65
ENSSSCT00000001560	ENSSSCG00000001420	EHMT2	euchromatic histone lysine methyltransferase 2 [Source:NCBI gene (formerly Entrezgene);Acc:100124382]	0.01944733754449	-5.68428	7.0589876872872E-6	4.4874834725433E-5	yes	down	0	0	0	0	0.46	0.19	0.23	0.21	0	0.2725
ENSSSCT00000001563	ENSSSCG00000001422	C2	complement C2 [Source:NCBI gene (formerly Entrezgene);Acc:448981]	0.024586368941796	-5.346	7.9135702457865E-19	2.6815495351783E-17	yes	down	0.17	0.58	0.42	0.26	18.55	46.41	15.13	21.16	0.3575	25.3125
ENSSSCT00000001566	ENSSSCG00000001424	SKIC2	SKI2 subunit of superkiller complex [Source:VGNC Symbol;Acc:VGNC:92904]	0.5037446742141	-0.989235	2.8708854234729E-5	0.0001622701328991	yes	down	4.87	4.4	8.11	7.74	29.63	18.83	19.43	19.44	6.28	21.8325
ENSSSCT00000001571	ENSSSCG00000001428	CYP21A2	cytochrome P450 family 21 subfamily A member 1 [Source:VGNC Symbol;Acc:VGNC:103369]	2.7971158794632	1.4839400233042	0.0032736272893522	0.011237218647064	yes	up	3.71	3.93	3.98	4.35	4.46	3.45	0.81	1.7	3.9925	2.605
ENSSSCT00000001585	ENSSSCG00000001436	RNF5	ring finger protein 5 [Source:NCBI gene (formerly Entrezgene);Acc:100144528]	0.34830037440175	-1.5216	0.00016736075657351	0.00080148934394529	yes	down	17.38	24.04	27.14	30.44	137.26	53.94	159.35	153.12	24.75	125.918
ENSSSCT00000001592	ENSSSCG00000001439	GPSM3	G protein signaling modulator 3 [Source:VGNC Symbol;Acc:VGNC:88650]	0.28903916186882	-1.79066	7.8680103067914E-7	5.8894956798097E-6	yes	down	1.76	4.13	3.64	2.94	22.38	13.55	22.17	19.26	3.1175	19.34
ENSSSCT00000001593	ENSSSCG00000001440	NOTCH4	notch receptor 4 [Source:NCBI gene (formerly Entrezgene);Acc:100144522]	1283.35	10.325700546959	2.7366096647635E-6	1.8774389474676E-5	yes	up	0.3	2.15	2.36	0	0	0	0	0	1.2025	0
ENSSSCT00000001607	ENSSSCG00000027921		-	0.0099389482089365	-6.65269	1.0700401246606E-7	9.2208295544781E-7	yes	down	0	0	0.36	0	23.72	11.2	11.8	14.77	0.09	15.3725
ENSSSCT00000001616	ENSSSCG00000001457	SLA-DQB1	SLA-DQ beta1 domain [Source:NCBI gene (formerly Entrezgene);Acc:100037921]	0.41443819621892	-1.27077	2.7067609096416E-5	0.0001536571214866	yes	down	12.75	17	12.4	14.65	91.76	65.71	53.58	37.32	14.2	62.0925
ENSSSCT00000001620	ENSSSCG00000025593	TAP2	transporter 2, ATP binding cassette subfamily B member [Source:NCBI gene (formerly Entrezgene);Acc:733650]	0.11140672180914	-3.16609	0.0083927854845656	0.025239189867445	yes	down	0.88	0	0.68	3.13	5.31	5.85	29.42	25.87	1.1725	16.6125
ENSSSCT00000001623	ENSSSCG00000026951	PSMB8	proteasome 20S subunit beta 8 [Source:NCBI gene (formerly Entrezgene);Acc:396975]	0.12182790382035	-3.03708	6.8124650632335E-13	1.1928300253025E-11	yes	down	7.57	16.9	9.87	11.86	115.25	143.99	213.48	190.99	11.55	165.928
ENSSSCT00000001625	ENSSSCG00000001463	PSMB9	proteasome 20S subunit beta 9 [Source:VGNC Symbol;Acc:VGNC:91911]	0.084089197478867	-3.57194	3.0089263443311E-27	2.40297378311E-25	yes	down	3.59	3.28	4.1	3.38	50.84	72.36	92.21	79.06	3.5875	73.6175
ENSSSCT00000001632	ENSSSCG00000001463	PSMB9	proteasome 20S subunit beta 9 [Source:VGNC Symbol;Acc:VGNC:91911]	0.069140755719865	-3.85432	2.3702021187841E-38	4.5557427278618E-36	yes	down	5.05	6.35	4.69	4.78	126.58	149.55	153.3	129.5	5.2175	139.732
ENSSSCT00000001647	ENSSSCG00000001476	HSD17B8	hydroxysteroid 17-beta dehydrogenase 8 [Source:VGNC Symbol;Acc:VGNC:88989]	3.2906570334216	1.7183756703499	3.805193954577E-6	2.5488581123974E-5	yes	up	32.26	16.18	25.67	50.59	21.47	19.59	12.94	13	31.175	16.75
ENSSSCT00000001655	ENSSSCG00000001483	FAM83B	family with sequence similarity 83 member B [Source:VGNC Symbol;Acc:VGNC:87989]	0.012349178793648	-6.33944	1.539928457204E-12	2.5744425573728E-11	yes	down	0.02	0	0.02	0	0.74	0.97	1.49	1.3	0.01	1.125
ENSSSCT00000001656	ENSSSCG00000001484	TINAG	tubulointerstitial nephritis antigen [Source:VGNC Symbol;Acc:VGNC:93998]	0.048809134528415	-4.35671	4.2232052891186E-5	0.00022992105479453	yes	down	0	0.11	0	0	1.19	1.28	1.09	0.84	0.0275	1.1
ENSSSCT00000001658	ENSSSCG00000001486	LRRC1	leucine rich repeat containing 1 [Source:VGNC Symbol;Acc:VGNC:103977]	0.20995547712687	-2.25184	1.4059906549345E-12	2.3679805976004E-11	yes	down	1.99	0.96	1.58	1.42	12.01	9.66	14.5	13.14	1.4875	12.3275
ENSSSCT00000001659	ENSSSCG00000001487	KLHL31	kelch like family member 31 [Source:VGNC Symbol;Acc:VGNC:89526]	4247.0578159432	12.052248033142	7.388588565802E-40	1.5421298870991E-37	yes	up	20.34	16.7	14.92	14.47	0	0	0.03	0	16.6075	0.0075
ENSSSCT00000001660	ENSSSCG00000001488	GCLC	glutamate-cysteine ligase catalytic subunit [Source:VGNC Symbol;Acc:VGNC:88386]	0.027068353169548	-5.20725	0.0066028735447618	0.020529735045361	yes	down	0	0	1.06	0	3.39	6.71	28.88	23.3	0.265	15.57
ENSSSCT00000001669	ENSSSCG00000001497	ZNF451	zinc finger protein 451 [Source:VGNC Symbol;Acc:VGNC:109433]	2.22691	1.1550432744094	0.00023262058620622	0.001077612331607	yes	up	2.65	1.53	1.83	1.4	2.03	1.26	1.37	1.3	1.8525	1.49
ENSSSCT00000001675	ENSSSCG00000001502	RPS18	ribosomal protein S18 [Source:NCBI gene (formerly Entrezgene);Acc:396980]	0.38405944690623	-1.3806	1.5206318449992E-7	1.2776837737397E-6	yes	down	601.2	479.41	682.46	786.33	2823.38	3986.78	2815.18	2513.9	637.35	3034.81
ENSSSCT00000001676	ENSSSCG00000001503	B3GALT4	beta-1,3-galactosyltransferase 4 [Source:VGNC Symbol;Acc:VGNC:85716]	0.35034393073049	-1.51316	0.00010865322004616	0.0005421114115365	yes	down	0.78	0.8	0.93	1.22	3.34	2.95	6.28	5.45	0.9325	4.505
ENSSSCT00000001680	ENSSSCG00000001507	TAPBP	TAP binding protein [Source:HGNC Symbol;Acc:HGNC:11566]	0.17841994252501	-2.48665	6.0363617669562E-12	9.4160047534901E-11	yes	down	6.03	10.16	8.81	11.97	62.53	81.16	107.55	104.9	9.2425	89.035
ENSSSCT00000001683	ENSSSCG00000001510	KIFC1	kinesin family member C1 [Source:VGNC Symbol;Acc:VGNC:89477]	0.11064779963053	-3.17595	2.192124849635E-6	1.5238716695839E-5	yes	down	0.25	0.08	0.63	0.41	2.17	6.78	5.17	6.26	0.3425	5.095
ENSSSCT00000001684	ENSSSCG00000001511	PHF1	PHD finger protein 1 [Source:VGNC Symbol;Acc:VGNC:91375]	1.6761857809386	0.74518205976807	0.00069041813971618	0.002847117034095	yes	up	7.19	6.12	6.41	8.35	11.39	6.48	6.14	6.01	7.0175	7.505
ENSSSCT00000001689	ENSSSCG00000001516	BAK1	BCL2 antagonist/killer 1 [Source:VGNC Symbol;Acc:VGNC:85752]	0.34797167540191	-1.52296	0.0043575072744139	0.014404076465491	yes	down	3.48	7.71	4.48	9.19	19.5	16.79	45.74	40.2	6.215	30.5575
ENSSSCT00000001690	ENSSSCG00000001517		-	2.7483373628959	1.4585591081966	0.00041866428833501	0.0018214038047884	yes	up	2.75	1.81	2.33	4.05	2.94	1.13	1.22	1.89	2.735	1.795
ENSSSCT00000001694	ENSSSCG00000001521	MLN	motilin [Source:VGNC Symbol;Acc:VGNC:90258]	0.00030958497274894	-11.6574	2.2749356163002E-22	1.1040739600877E-20	yes	down	0	0	0	0	118.44	366.11	215.61	225.9	0	231.515
ENSSSCT00000001696	ENSSSCG00000001523	GRM4	glutamate metabotropic receptor 4 [Source:VGNC Symbol;Acc:VGNC:98027]	0.076182998383688	-3.71439	0.0087832606479766	0.026285653633428	yes	down	0.01	0	0	0	0.08	0.05	0.12	0.14	0.0025	0.0975
ENSSSCT00000001703	ENSSSCG00000060493		ribosomal protein S10 [Source:NCBI gene (formerly Entrezgene);Acc:100155444]	0.46285702392971	-1.11136	7.5549474904321E-6	4.7756757445558E-5	yes	down	169.12	124.55	166.02	222.02	569.32	771	622.38	597.52	170.428	640.055
ENSSSCT00000001713	ENSSSCG00000001538	DEF6	DEF6 guanine nucleotide exchange factor [Source:VGNC Symbol;Acc:VGNC:87238]	0.49749861086337	-1.00724	0.0019358840383651	0.0071054818070146	yes	down	2.15	1.81	3.74	4.37	12.07	7.67	10.86	11.2	3.0175	10.45
ENSSSCT00000001714	ENSSSCG00000001539	PPARD	peroxisome proliferator activated receptor delta [Source:VGNC Symbol;Acc:VGNC:91683]	0.32919612947622	-1.60298	4.0420250428273E-7	3.1846626674856E-6	yes	down	1.61	1.43	1.52	2.77	9.03	7.22	11.24	10.88	1.8325	9.5925
ENSSSCT00000001739	ENSSSCG00000001560	BNIP5	BCL2 interacting protein 5 [Source:VGNC Symbol;Acc:VGNC:85857]	0.009764469535524	-6.67824	2.7892101773838E-7	2.2561036482353E-6	yes	down	0	0.02	0	0	0.33	1.45	1.31	1.13	0.005	1.055
ENSSSCT00000001743	ENSSSCG00000001564	SRSF3	serine and arginine rich splicing factor 3 [Source:VGNC Symbol;Acc:VGNC:93475]	0.66763128348627	-0.582877	0.0099654669714912	0.029285233811618	yes	down	18.71	16.96	14.95	15.5	42.48	49.33	41.35	41.06	16.53	43.555
ENSSSCT00000001749	ENSSSCG00000001570	PI16	peptidase inhibitor 16 [Source:NCBI gene (formerly Entrezgene);Acc:100155010]	6.7834815820531	2.7620259181942	0.0047951339558062	0.015622989112285	yes	up	1.81	9.58	5.02	5.41	4.73	1.24	0.33	0.13	5.455	1.6075
ENSSSCT00000001750	ENSSSCG00000001571	MTCH1	mitochondrial carrier 1 [Source:VGNC Symbol;Acc:VGNC:103996]	0.61473814144392	-0.701956	0.0094275148679691	0.02793359025633	yes	down	22.78	21.1	24.32	29.4	60.34	51.8	85.73	77.04	24.4	68.7275
ENSSSCT00000001752	ENSSSCG00000001573	PIM1	Pim-1 proto-oncogene, serine/threonine kinase [Source:HGNC Symbol;Acc:HGNC:8986]	0.13346004766066	-2.90552	1.8235391400457E-14	3.8390238294241E-13	yes	down	1.12	1.24	1.66	1.2	12.19	12.76	22.59	19.79	1.305	16.8325
ENSSSCT00000001772	ENSSSCG00000001592	KCNK17	potassium two pore domain channel subfamily K member 17 [Source:VGNC Symbol;Acc:VGNC:89368]	0.10846123779714	-3.20475	0.015426804235461	0.042562142389611	yes	down	0	0	0	0.18	1.04	0.34	0.89	0.41	0.045	0.67
ENSSSCT00000001777	ENSSSCG00000001597	LRFN2	leucine rich repeat and fibronectin type III domain containing 2 [Source:VGNC Symbol;Acc:VGNC:89805]	109.47893004839	6.7745094300157	5.8409387440303E-9	6.1199438561951E-8	yes	up	0.84	0.41	0.49	0.98	0.04	0	0	0	0.68	0.01
ENSSSCT00000001801	ENSSSCG00000001620	MDFI	MyoD family inhibitor [Source:VGNC Symbol;Acc:VGNC:90088]	0.22379028062959	-2.15978	0.0058384074165018	0.018485663910359	yes	down	0	0.12	0.27	0.28	2.14	0.88	1.49	0.71	0.1675	1.305
ENSSSCT00000001802	ENSSSCG00000001621	TFEB	transcription factor EB [Source:VGNC Symbol;Acc:VGNC:93917]	2.4981999738254	1.3208889652161	0.018544158034994	0.049613935239741	yes	up	3.34	6.07	6.05	9.03	10.5	1.82	2.84	3.1	6.1225	4.565
ENSSSCT00000001810	ENSSSCG00000050940	PRICKLE4	prickle planar cell polarity protein 4 [Source:HGNC Symbol;Acc:HGNC:16805]	0.65369117979127	-0.613319	0.0015116445479735	0.0057065755843993	yes	down	9.58	11.41	10.29	13.79	33.21	24.91	32.71	30.15	11.2675	30.245
ENSSSCT00000001836	ENSSSCG00000001651	CNPY3	canopy FGF signaling regulator 3 [Source:VGNC Symbol;Acc:VGNC:86841]	0.22913190866355	-2.12575	0.00067717734044995	0.0027982813433072	yes	down	1.81	0.4	3	1.6	13.3	5.69	18.01	14.11	1.7025	12.7775
ENSSSCT00000001850	ENSSSCG00000001659	KLC4	kinesin light chain 4 [Source:VGNC Symbol;Acc:VGNC:89488]	0.16319976040928	-2.61529	2.8366346740637E-7	2.2922838063259E-6	yes	down	2.95	1.6	1.99	1.8	13.67	11.52	31	31.52	2.085	21.9275
ENSSSCT00000001852	ENSSSCG00000001661	SRF	serum response factor [Source:VGNC Symbol;Acc:VGNC:93452]	2.9201367984932	1.5460359560521	0.00042781083717882	0.001857632736651	yes	up	3.99	7.97	6.89	11.43	8.25	2.6	4.52	3.36	7.57	4.6825
ENSSSCT00000001870	ENSSSCG00000001676	LRRC73	leucine rich repeat containing 73 [Source:VGNC Symbol;Acc:VGNC:89854]	0.011491029889288	-6.44335	8.8221031023741E-7	6.5517740590672E-6	yes	down	0	0	0	0	1.04	0.82	1.83	2.3	0	1.4975
ENSSSCT00000001888	ENSSSCG00000001691	RSPH9	radial spoke head component 9 [Source:VGNC Symbol;Acc:VGNC:92482]	22.347490299603	4.4820409157537	3.5941939464085E-5	0.00019866461779165	yes	up	0.48	0.49	0.76	1	0.14	0	0.07	0	0.6825	0.0525
ENSSSCT00000001892	ENSSSCG00000001695	VEGFA	vascular endothelial growth factor A [Source:VGNC Symbol;Acc:VGNC:94815]	5.1002315768318	2.3505627543708	8.8530284490288E-8	7.7050110223691E-7	yes	up	12.21	7.42	20.81	14.62	3.2	3.47	4.95	6.7	13.765	4.58
ENSSSCT00000001899	ENSSSCG00000001700	SLC29A1	solute carrier family 29 member 1 [Source:VGNC Symbol;Acc:VGNC:111769]	108.68670753073	6.7640316981976	0.00017219002296149	0.00082218621349793	yes	up	0.17	0.03	0.03	0.5	0	0	0	0	0.1825	0
ENSSSCT00000001901	ENSSSCG00000001701	HSP90AB1	heat shock protein 90 alpha family class B member 1 [Source:NCBI gene (formerly Entrezgene);Acc:396742]	0.087127754759765	-3.52072	7.7776850489253E-9	8.0158928521505E-8	yes	down	0.6	0.23	0.09	0.71	7.49	5.15	10.16	8.95	0.4075	7.9375
ENSSSCT00000001903	ENSSSCG00000001703	NFKBIE	NFKB inhibitor epsilon [Source:VGNC Symbol;Acc:VGNC:90724]	0.22788566247646	-2.13362	7.278941737566E-7	5.4786919657906E-6	yes	down	1.5	2.23	2.79	1.94	13.97	8.62	23.39	18.6	2.115	16.145
ENSSSCT00000001906	ENSSSCG00000001706	AARS2	alanyl-tRNA synthetase 2, mitochondrial [Source:VGNC Symbol;Acc:VGNC:84941]	334.42487428794	8.3855383478312	7.8740202754116E-5	0.00040477794468084	yes	up	0.31	1.31	0.96	0	0	0	0	0	0.645	0
ENSSSCT00000001920	ENSSSCG00000001718	CYP39A1	cytochrome P450 family 39 subfamily A member 1 [Source:NCBI gene (formerly Entrezgene);Acc:100113410]	0.13548825292291	-2.88376	7.6708992698472E-11	1.0376606920854E-9	yes	down	0.51	0.52	0.33	0.45	3.75	5.83	7.71	5.89	0.4525	5.795
ENSSSCT00000001922	ENSSSCG00000001718	CYP39A1	cytochrome P450 family 39 subfamily A member 1 [Source:NCBI gene (formerly Entrezgene);Acc:100113410]	0.21076742399241	-2.24628	0.0055261680035094	0.017654441766861	yes	down	0.28	0.16	0.07	0.1	0.52	2.45	0.69	1.41	0.1525	1.2675
ENSSSCT00000001928	ENSSSCG00000001724		-	0.0046412180651635	-7.75128	2.1680014042591E-9	2.4159048730527E-8	yes	down	0	0	0	0	3.76	1.03	0.76	1.03	0	1.645
ENSSSCT00000001930	ENSSSCG00000001726	ADGRF1	adhesion G protein-coupled receptor F1 [Source:VGNC Symbol;Acc:VGNC:85126]	0.0038183165059357	-8.03285	2.7866963781455E-13	5.1080925366858E-12	yes	down	0	0	0	0	1.86	1.41	1.91	2.04	0	1.805
ENSSSCT00000001939	ENSSSCG00000001734		-	0.0050853725369662	-7.61943	8.930885157418E-9	9.0969354473208E-8	yes	down	0	0	0	0	2.96	12.73	8.94	11.26	0	8.9725
ENSSSCT00000001961	ENSSSCG00000001755	HYKK	hydroxylysine kinase [Source:VGNC Symbol;Acc:VGNC:89012]	0.15926396782325	-2.65051	1.375143323894E-9	1.5668672973439E-8	yes	down	0.19	0.25	0.16	0.09	1.89	1.7	2.54	1.61	0.1725	1.935
ENSSSCT00000001963	ENSSSCG00000001757	SKIC8	SKI8 subunit of superkiller complex [Source:VGNC Symbol;Acc:VGNC:94932]	0.47543657388691	-1.07268	0.00041346983589318	0.0018022623045384	yes	down	4.58	2.87	6.62	7.6	20.21	17.9	20.06	20.22	5.4175	19.5975
ENSSSCT00000001965	ENSSSCG00000037646	DNAJA4	DnaJ heat shock protein family (Hsp40) member A4 [Source:NCBI gene (formerly Entrezgene);Acc:397613]	19.220345450767	4.2645623610526	3.3539355263201E-6	2.269376303519E-5	yes	up	3.77	16.27	10.49	20.45	3.85	0.88	0.19	0.26	12.745	1.295
ENSSSCT00000001968	ENSSSCG00000001760	ACSBG1	acyl-CoA synthetase bubblegum family member 1 [Source:VGNC Symbol;Acc:VGNC:85030]	4.51523	2.1747988603346	0.00274625119705	0.009648891043565	yes	up	0.63	1.07	0.87	0.93	1.02	0.15	0.08	0.24	0.875	0.3725
ENSSSCT00000001970	ENSSSCG00000001762	CIB2	calcium and integrin binding family member 2 [Source:VGNC Symbol;Acc:VGNC:103923]	3.8157514452342	1.9319671984905	3.4475507215594E-7	2.7481050397885E-6	yes	up	12.31	15.45	19.79	30.01	15.2	5.12	7.7	8.44	19.39	9.115
ENSSSCT00000001973	ENSSSCG00000001764	SH2D7	SH2 domain containing 7 [Source:VGNC Symbol;Acc:VGNC:92814]	0.010635993066137	-6.5549	1.3273802879025E-8	1.3154327053519E-7	yes	down	0.02	0	0	0	1.03	0.75	1.1	1.5	0.005	1.095
ENSSSCT00000001974	ENSSSCG00000001765	ADAMTS7	ADAM metallopeptidase with thrombospondin type 1 motif 7 [Source:VGNC Symbol;Acc:VGNC:85087]	12.155684838668	3.60356	1.0210057398446E-15	2.4811168768039E-14	yes	up	8.71	5.03	14.62	14.59	2.14	2.1	0.95	0.94	10.7375	1.5325
ENSSSCT00000001985	ENSSSCG00000001770	CTSH	cathepsin H [Source:NCBI gene (formerly Entrezgene);Acc:396969]	0.13555525342802	-2.88305	2.600451471196E-8	2.4602324666729E-7	yes	down	1.71	0.77	0.35	0.64	13.04	12.2	10.75	11.49	0.8675	11.87
ENSSSCT00000001988	ENSSSCG00000001773	TMED3	transmembrane p24 trafficking protein 3 [Source:VGNC Symbol;Acc:VGNC:94055]	0.27056127934528	-1.88597	6.190354875169E-6	3.9826411347981E-5	yes	down	0.97	3.03	2.14	2.36	12.64	16.31	11.58	14.6	2.125	13.7825
ENSSSCT00000002002	ENSSSCG00000001787	IL16	interleukin 16 [Source:VGNC Symbol;Acc:VGNC:89084]	12.121833071572	3.5995359754887	0.0046423573188478	0.015203854288075	yes	up	0.05	0.35	0.15	0.19	0	0	0.07	0.03	0.185	0.025
ENSSSCT00000002003	ENSSSCG00000001788	STARD5	StAR related lipid transfer domain containing 5 [Source:VGNC Symbol;Acc:VGNC:93535]	0.17750875510693	-2.49404	8.4822230515802E-6	5.3262035887377E-5	yes	down	0.3	1.1	0.4	0.92	4.51	7.92	6.43	7.97	0.68	6.7075
ENSSSCT00000002017	ENSSSCG00000001801	BTBD1	BTB domain containing 1 [Source:VGNC Symbol;Acc:VGNC:85900]	2.9725381162815	1.5716953094891	4.1958575051615E-11	5.8695422772656E-10	yes	up	3.57	3.78	2.94	3.51	2.43	1.76	1.95	2.13	3.45	2.0675
ENSSSCT00000002022	ENSSSCG00000001806	FSD2	fibronectin type III and SPRY domain containing 2 [Source:VGNC Symbol;Acc:VGNC:88253]	3102.6663741004	11.599292858645	1.0597366968828E-27	8.9462288249755E-26	yes	up	6.44	4.94	8.1	7.85	0	0	0	0	6.8325	0
ENSSSCT00000002031	ENSSSCG00000001810	PDE8A	phosphodiesterase 8A [Source:VGNC Symbol;Acc:VGNC:91263]	2.0222660186865	1.0159727888315	0.001851207253203	0.0068322761945343	yes	up	7.62	4.31	5.45	4.07	5.13	4.8	5.38	3.44	5.3625	4.6875
ENSSSCT00000002039	ENSSSCG00000001820	HDDC3	HD domain containing 3 [Source:VGNC Symbol;Acc:VGNC:88818]	0.63299026877074	-0.659745	0.0018349207558409	0.0067817315626791	yes	down	6.13	4.91	6.47	6.5	15.47	17.14	17.56	16.33	6.0025	16.625
ENSSSCT00000002056	ENSSSCG00000001834	MFGE8	milk fat globule EGF and factor V/VIII domain containing [Source:VGNC Symbol;Acc:VGNC:109463]	1.8605368343227	0.89571895276879	0.0004705606676321	0.002021076186531	yes	up	20.4	16.27	22.55	33.01	32.08	18.53	20.84	16.46	23.0575	21.9775
ENSSSCT00000002064	ENSSSCG00000040355	TICRR	TOPBP1 interacting checkpoint and replication regulator [Source:VGNC Symbol;Acc:VGNC:93977]	0.054783416824861	-4.19012	2.4610836760897E-5	0.00014067292967783	yes	down	0	0	0.01	0.03	0.18	0.35	0.28	0.35	0.01	0.29
ENSSSCT00000002066	ENSSSCG00000001844	PLIN1	perilipin 1 [Source:NCBI gene (formerly Entrezgene);Acc:654411]	75.2009	6.2326787331515	2.1342413412104E-5	0.00012350574020976	yes	up	0.57	0.09	0.1	0.51	0	0.01	0	0.03	0.3175	0.01
ENSSSCT00000002070	ENSSSCG00000001847	MESP1	mesoderm posterior bHLH transcription factor 1 [Source:VGNC Symbol;Acc:VGNC:90148]	0.19146373800628	-2.38486	1.401032860889E-5	8.4183219640244E-5	yes	down	1.02	1.54	1.42	1.6	12.25	4.33	16.78	18.39	1.395	12.9375
ENSSSCT00000002083	ENSSSCG00000001858	CIB1	calcium and integrin binding 1 [Source:VGNC Symbol;Acc:VGNC:86695]	0.11406225714801	-3.13211	3.4552785374915E-18	1.1017060086598E-16	yes	down	18.35	15.31	18.7	30.5	235.68	232.54	402.47	383.18	20.715	313.467
ENSSSCT00000002088	ENSSSCG00000001863	TMEM266	transmembrane protein 266 [Source:VGNC Symbol;Acc:VGNC:94166]	45.100769904058	5.4950801564675	1.500318507402E-11	2.2267494403477E-10	yes	up	1.66	1.26	1.51	2.67	0.12	0.15	0	0	1.775	0.0675
ENSSSCT00000002092	ENSSSCG00000001867	PSTPIP1	proline-serine-threonine phosphatase interacting protein 1 [Source:VGNC Symbol;Acc:VGNC:91935]	0.28846211888305	-1.79355	0.0046322883969897	0.015176722222071	yes	down	0.06	0.35	0.15	0.25	1.22	0.88	1.91	0.98	0.2025	1.2475
ENSSSCT00000002093	ENSSSCG00000001868	TSPAN3	tetraspanin 3 [Source:NCBI gene (formerly Entrezgene);Acc:100157865]	0.49649022508184	-1.01016	0.0030095415842139	0.010446755818561	yes	down	20.29	28.39	13.97	27.52	71.62	73.58	86.83	87.73	22.5425	79.94
ENSSSCT00000002094	ENSSSCG00000001869	PEAK1	pseudopodium enriched atypical kinase 1 [Source:VGNC Symbol;Acc:VGNC:91300]	3.0195351035956	1.5943264451244	0.0002918297912863	0.0013199071163721	yes	up	0.54	0.61	0.92	0.59	0.72	0.2	0.42	0.25	0.665	0.3975
ENSSSCT00000002101	ENSSSCG00000042572	IMP3	IMP U3 small nucleolar ribonucleoprotein 3 [Source:NCBI gene (formerly Entrezgene);Acc:100151831]	0.44425752357921	-1.17053	1.7274990134248E-6	1.2178044744245E-5	yes	down	13.22	12.48	12.63	17.85	46.83	56.64	61.28	56.4	14.045	55.2875
ENSSSCT00000002102	ENSSSCG00000001877	SNUPN	snurportin 1 [Source:VGNC Symbol;Acc:VGNC:93301]	1.4369121597376	0.52297187071356	0.012809621849017	0.036304940164915	yes	up	10.1	6.39	8.33	9.77	13.81	9.9	9.18	10.11	8.6475	10.75
ENSSSCT00000002114	ENSSSCG00000001888	RPP25	ribonuclease P and MRP subunit p25 [Source:VGNC Symbol;Acc:VGNC:92432]	0.24379462940212	-2.03626	0.0098827053947788	0.029074673143875	yes	down	0.23	0.18	0	0.37	1.07	1.9	0.84	1.69	0.195	1.375
ENSSSCT00000002128	ENSSSCG00000001900	CSK	C-terminal Src kinase [Source:VGNC Symbol;Acc:VGNC:87037]	0.17842289072221	-2.48663	5.9294850551544E-11	8.1374348955791E-10	yes	down	2.36	3.5	4.3	4.78	29.58	23.14	43.95	46.48	3.735	35.7875
ENSSSCT00000002129	ENSSSCG00000001901	CYP1A2	cytochrome P450 family 1 subfamily A member 2 [Source:VGNC Symbol;Acc:VGNC:103346]	0.050125639660827	-4.31831	0.0010126410855867	0.0039937634537206	yes	down	0.1	0	0	0	0.39	0.49	1.3	1.26	0.025	0.86
ENSSSCT00000002135	ENSSSCG00000001906	CYP1A1	cytochrome P450 family 1 subfamily A member 1 [Source:VGNC Symbol;Acc:VGNC:103347]	0.0029388620577096	-8.41053	1.7726882058072E-8	1.7240887778664E-7	yes	down	6.26	0.11	0.18	0.27	16.63	180.31	1943.33	1814.88	1.705	988.788
ENSSSCT00000002139	ENSSSCG00000001910	ISLR	immunoglobulin superfamily containing leucine rich repeat [Source:VGNC Symbol;Acc:VGNC:98052]	0.27554905110034	-1.85962	0.010100451626284	0.029604924954184	yes	down	0.7	0.18	0.93	1.09	12.16	2.4	2.67	2.12	0.725	4.8375
ENSSSCT00000002145	ENSSSCG00000001916	INSYN1	inhibitory synaptic factor 1 [Source:VGNC Symbol;Acc:VGNC:89155]	31.964823398042	4.9984132180276	3.0491416552793E-6	2.0734528933492E-5	yes	up	20.39	15.94	24.43	37.56	4.92	0.81	0.34	0	24.58	1.5175
ENSSSCT00000002147	ENSSSCG00000001918	NPTN	neuroplastin [Source:VGNC Symbol;Acc:VGNC:90861]	0.063504434223711	-3.977	0.00020323654739681	0.00095413753975113	yes	down	1.02	0.2	0	0.34	6.74	6.79	14.91	14.54	0.39	10.745
ENSSSCT00000002166	ENSSSCG00000001934		SEC23 homolog A, COPII coat complex component [Source:VGNC Symbol;Acc:VGNC:98307]	0.19763201123453	-2.33911	7.4093626710115E-6	4.6888751382158E-5	yes	down	1.3	0.92	0.73	0.83	3.71	6.32	12.11	10.47	0.945	8.1525
ENSSSCT00000002179	ENSSSCG00000001947	BRMS1L	BRMS1 like transcriptional repressor [Source:VGNC Symbol;Acc:VGNC:96571]	2.9465015264012	1.5590030135613	2.5309623719215E-5	0.00014440025298531	yes	up	5.15	4.82	3.59	4.14	4.85	2.62	1.73	1.87	4.425	2.7675
ENSSSCT00000002187	ENSSSCG00000001955	SRP54	signal recognition particle 54 [Source:VGNC Symbol;Acc:VGNC:93459]	0.17510992109233	-2.51367	0.0028622412416413	0.0099944893032823	yes	down	0.45	0.45	0.62	0	3.74	2.82	4.65	4.29	0.38	3.875
ENSSSCT00000002192	ENSSSCG00000001959	CFL2	cofilin 2 [Source:VGNC Symbol;Acc:VGNC:86611]	7.6266682153919	2.9310529392464	0.00092857245576306	0.0036991760559151	yes	up	38.07	54.01	33.69	60.69	38.27	6.6	1.89	1.97	46.615	12.1825
ENSSSCT00000002193	ENSSSCG00000001960	EAPP	E2F associated phosphoprotein [Source:VGNC Symbol;Acc:VGNC:87523]	0.53034998975267	-0.914983	0.0048325153623086	0.015725203743769	yes	down	7.92	5.69	3.63	6.43	25.02	15.62	20.35	19.76	5.9175	20.1875
ENSSSCT00000002204	ENSSSCG00000001971	HECTD1	HECT domain E3 ubiquitin protein ligase 1 [Source:VGNC Symbol;Acc:VGNC:88832]	2.5888019059618	1.3722845750408	1.4305194812077E-12	2.4057193905175E-11	yes	up	2.23	2	2.41	2.02	1.92	1.42	1.11	1.47	2.165	1.48
ENSSSCT00000002212	ENSSSCG00000059880	GZMB	granzyme B (granzyme 2, cytotoxic T-lymphocyte-associated serine esterase 1) [Source:NCBI gene (formerly Entrezgene);Acc:100233184]	0.0031167899046233	-8.32572	5.7076423338069E-51	2.2065874981642E-48	yes	down	0.39	0.4	0.44	0.75	207.38	147.89	399.02	343.64	0.495	274.483
ENSSSCT00000002219	ENSSSCG00000001983	SDR39U1	short chain dehydrogenase/reductase family 39U member 1 [Source:VGNC Symbol;Acc:VGNC:92661]	160.33427094325	7.3249390197301	9.1114272410698E-5	0.00046231150808119	yes	up	1.34	1.63	4.3	0	0	0.06	0	0	1.8175	0.015
ENSSSCT00000002223	ENSSSCG00000001987	RIPK3	receptor interacting serine/threonine kinase 3 [Source:VGNC Symbol;Acc:VGNC:92320]	0.041366096240048	-4.59541	1.0861510131742E-20	4.5339808121718E-19	yes	down	1.94	2.31	3.4	3.44	63.89	65.57	168.13	155.39	2.7725	113.245
ENSSSCT00000002224	ENSSSCG00000001988	ADCY4	adenylate cyclase 4 [Source:VGNC Symbol;Acc:VGNC:85108]	3.6514861517414	1.8684837591631	3.0132200329133E-12	4.8355074877238E-11	yes	up	5.62	4.2	7.54	6.92	4.24	3.1	2.1	2.32	6.07	2.94
ENSSSCT00000002226	ENSSSCG00000001989	CIDEB	cell death inducing DFFA like effector b [Source:VGNC Symbol;Acc:VGNC:86699]	0.0017881017347468	-9.12736	7.1005390884706E-30	7.2761277207488E-28	yes	down	0.06	0.44	0.07	0.15	108.95	89.12	266.24	253.2	0.18	179.377
ENSSSCT00000002228	ENSSSCG00000001990	NOP9	NOP9 nucleolar protein [Source:VGNC Symbol;Acc:VGNC:90822]	0.23218027179365	-2.10668	8.2177726826781E-9	8.4338725363352E-8	yes	down	1.09	0.91	1.31	1.54	6.56	6.86	12.03	10.07	1.2125	8.88
ENSSSCT00000002229	ENSSSCG00000001991	DHRS1	dehydrogenase/reductase 1 [Source:VGNC Symbol;Acc:VGNC:87281]	0.045641458536295	-4.45351	1.1932304424316E-22	5.9176228690913E-21	yes	down	6.4	6.44	7.71	8.99	162.33	164.58	416.15	365.24	7.385	277.075
ENSSSCT00000002238	ENSSSCG00000054655	TM9SF1	transmembrane 9 superfamily member 1 [Source:HGNC Symbol;Acc:HGNC:11864]	0.28829938615623	-1.79436	0.00097206780769858	0.0038527387447971	yes	down	0.48	2.53	2	2.96	10.09	13.3	13.11	10.92	1.9925	11.855
ENSSSCT00000002242	ENSSSCG00000002004	PSME2	proteasome activator subunit 2 [Source:NCBI gene (formerly Entrezgene);Acc:397522]	0.17825566000641	-2.48798	6.7638376886017E-10	8.0854716094138E-9	yes	down	5.01	5.64	6.92	5.7	34.72	42.28	77.88	70.19	5.8175	56.2675
ENSSSCT00000002243	ENSSSCG00000002005	EMC9	ER membrane protein complex subunit 9 [Source:VGNC Symbol;Acc:VGNC:87673]	2.1021396169636	1.0718584913799	0.0026537766132498	0.0093607189382447	yes	up	27.89	16.06	31.7	52.22	25.57	26.12	30.9	23.05	31.9675	26.41
ENSSSCT00000002246	ENSSSCG00000002007	FITM1	fat storage inducing transmembrane protein 1 [Source:NCBI gene (formerly Entrezgene);Acc:100147706]	324.94215591359	8.3440391115961	5.0276162211573E-52	1.9888899006976E-49	yes	up	71.01	48.67	57.83	91.83	0.17	0.79	0.26	0.19	67.335	0.3525
ENSSSCT00000002247	ENSSSCG00000002008	DCAF11	DDB1 and CUL4 associated factor 11 [Source:VGNC Symbol;Acc:VGNC:97957]	0.45572666261065	-1.13376	4.0525848979308E-6	2.698101581458E-5	yes	down	1.67	2.04	2.83	2.91	9.8	7.03	9.78	9.34	2.3625	8.9875
ENSSSCT00000002252	ENSSSCG00000002013	DHRS4	dehydrogenase/reductase (SDR family) member 4 [Source:NCBI gene (formerly Entrezgene);Acc:397082]	18.338051009183	4.1967684105487	7.9181810907007E-5	0.00040680223329315	yes	up	6.24	8.31	9.11	15.77	0	2.6	0.28	0.72	9.8575	0.9
ENSSSCT00000002268	ENSSSCG00000002028	CMTM5	CKLF like MARVEL transmembrane domain containing 5 [Source:NCBI gene (formerly Entrezgene);Acc:100514659]	22.230619529644	4.4744762492752	3.7073221994429E-5	0.00020422086876174	yes	up	0.49	0.95	1.52	2.02	0.3	0.11	0.01	0	1.245	0.105
ENSSSCT00000002271	ENSSSCG00000053614	MYH7	myosin heavy chain 7 [Source:NCBI gene (formerly Entrezgene);Acc:396860]	1070673.9819619	20.030087818592	6.4715837908986E-71	6.671810671217E-68	yes	up	972.25	614.88	1317.93	1845.24	0	0	0	0	1187.58	0
ENSSSCT00000002277	ENSSSCG00000002035	C14orf119	chromosome 7 C14orf119 homolog [Source:VGNC Symbol;Acc:VGNC:86068]	0.45420332180505	-1.13859	5.8313128683058E-5	0.00030834177042684	yes	down	2.14	2.34	3.32	1.92	8.94	8.31	10.28	9.86	2.43	9.3475
ENSSSCT00000002278	ENSSSCG00000002036		-	1.5209009906823	0.60492623794018	0.0030483588892465	0.010567374951198	yes	up	66.73	61.74	82.41	85.51	78.81	96.28	83.37	89.8	74.0975	87.065
ENSSSCT00000002281	ENSSSCG00000002039	MMP14	matrix metallopeptidase 14 [Source:VGNC Symbol;Acc:VGNC:109465]	0.35097060074046	-1.51058	5.8942005669048E-5	0.00031128003335403	yes	down	4.36	6.25	9.22	12.26	64.82	38.68	30.79	27.42	8.0225	40.4275
ENSSSCT00000002284	ENSSSCG00000002041	SLC7A7	solute carrier family 7 member 7 [Source:VGNC Symbol;Acc:VGNC:93175]	0.00028042442836826	-11.8001	1.2705446878448E-25	8.6797592018411E-24	yes	down	0	0	0	0	36.32	20.74	48.44	39.96	0	36.365
ENSSSCT00000002348	ENSSSCG00000002099		-	0.042885691524343	-4.54336	0.010911307129775	0.031633027683177	yes	down	0	0	0	0	1.26	0.38	1.06	3.86	0	1.64
ENSSSCT00000002392	ENSSSCG00000002138	OSGEP	O-sialoglycoprotein endopeptidase [Source:VGNC Symbol;Acc:VGNC:91078]	0.5517248553641	-0.857979	0.012121674837336	0.034614928987753	yes	down	3	2.4	5.62	5.03	11.83	9.97	14.09	14.31	4.0125	12.55
ENSSSCT00000002396	ENSSSCG00000002142	TEP1	telomerase associated protein 1 [Source:VGNC Symbol;Acc:VGNC:93877]	0.59174756612246	-0.756946	6.6788703387916E-6	4.2678784334341E-5	yes	down	4.26	4.47	5.54	5.2	19.01	11.23	14.6	13.2	4.8675	14.51
ENSSSCT00000002508	ENSSSCG00000002252	ARRDC4	arrestin domain containing 4 [Source:VGNC Symbol;Acc:VGNC:85547]	0.36609923817514	-1.44969	5.2720492495273E-7	4.0772991024817E-6	yes	down	2.89	3.61	4.35	2.71	17.6	20.45	14.19	13.02	3.39	16.315
ENSSSCT00000002515	ENSSSCG00000002258	KLHL25	kelch like family member 25 [Source:HGNC Symbol;Acc:HGNC:25732]	0.080385205324724	-3.63693	0.0056685691504731	0.018045325261368	yes	down	0	0.06	0.07	0	0.93	0.23	0.88	0.85	0.0325	0.7225
ENSSSCT00000002516	ENSSSCG00000002259		-	2.5729691642254	1.3634341671822	3.2305393970032E-5	0.00018042996135141	yes	up	1.56	2.56	3.36	2.12	2.38	1.23	1.42	1.61	2.4	1.66
ENSSSCT00000002523	ENSSSCG00000002265	FAM174B	family with sequence similarity 174 member B [Source:VGNC Symbol;Acc:VGNC:87932]	2.2347188910562	1.1600933638534	0.0070247890155276	0.021660621326892	yes	up	3.88	1.92	5.52	6.55	4.62	4.46	2.31	2.48	4.4675	3.4675
ENSSSCT00000002533	ENSSSCG00000002275	PPP1R36	protein phosphatase 1 regulatory subunit 36 [Source:VGNC Symbol;Acc:VGNC:91734]	3.4943915715685	1.8050412816111	0.0057830741584709	0.018342901915471	yes	up	0.42	0.95	0.56	0.92	0.73	0.47	0.21	0.09	0.7125	0.375
ENSSSCT00000002535	ENSSSCG00000002277	SPTB	spectrin beta, erythrocytic [Source:VGNC Symbol;Acc:VGNC:93435]	243.82256555344	7.9296878420065	3.6790472981806E-25	2.3395302454468E-23	yes	up	5.04	6.84	7.79	12.75	0.12	0.09	0	0.03	8.105	0.06
ENSSSCT00000002537	ENSSSCG00000002279	GPX2	glutathione peroxidase 2 [Source:NCBI gene (formerly Entrezgene);Acc:767625]	0.005911501323529	-7.40226	1.0226816129698E-10	1.364417692347E-9	yes	down	0	0.07	0	0	4.57	7.45	8.43	7.1	0.0175	6.8875
ENSSSCT00000002542	ENSSSCG00000002283	FUT8	fucosyltransferase 8 [Source:VGNC Symbol;Acc:VGNC:109455]	0.084881865123584	-3.5584	5.0693117454386E-15	1.1368691818824E-13	yes	down	1.44	0.92	1.85	0.8	15.79	22.99	31.6	30.91	1.2525	25.3225
ENSSSCT00000002548	ENSSSCG00000002287	PALS1	protein associated with LIN7 1, MAGUK p55 family member [Source:VGNC Symbol;Acc:VGNC:98136]	0.044420203980033	-4.49264	0.00015465418586366	0.00074648955232108	yes	down	0.1	0	0	0	1.36	0.78	0.83	0.84	0.025	0.9525
ENSSSCT00000002551	ENSSSCG00000002290	PLEK2	pleckstrin 2 [Source:VGNC Symbol;Acc:VGNC:91532]	0.024300545333805	-5.36287	3.8812477775125E-16	9.8028159345769E-15	yes	down	0.34	0.24	0.16	0.08	6.74	11.86	18.14	23.21	0.205	14.9875
ENSSSCT00000002553	ENSSSCG00000002292	PLEKHH1	pleckstrin homology, MyTH4 and FERM domain containing H1 [Source:HGNC Symbol;Acc:HGNC:17733]	2.3008572470278	1.2021714766546	0.0010393013283131	0.0040866933068122	yes	up	1.07	0.79	1.17	1.37	0.62	1.23	0.65	0.74	1.1	0.81
ENSSSCT00000002557	ENSSSCG00000002296	RDH11	retinol dehydrogenase 11 [Source:VGNC Symbol;Acc:VGNC:111455]	0.066634601397026	-3.90758	1.8603810787347E-20	7.4461205505452E-19	yes	down	2.99	3.3	2.31	2.59	38.53	81.39	83.82	85.75	2.7975	72.3725
ENSSSCT00000002569	ENSSSCG00000002307	ERH	ERH mRNA splicing and mitosis factor [Source:NCBI gene (formerly Entrezgene);Acc:100152505]	0.37215573644729	-1.42602	4.527428245112E-8	4.1100932196932E-7	yes	down	21.98	35.7	34.85	49.74	172.61	183.09	165.47	155.94	35.5675	169.278
ENSSSCT00000002573	ENSSSCG00000002311	SUSD6	sushi domain containing 6 [Source:VGNC Symbol;Acc:VGNC:93636]	0.5699530467161	-0.811085	0.016578963814945	0.045165993589705	yes	down	6.29	6.62	8.24	7.17	18.44	13.32	27.29	26.75	7.08	21.45
ENSSSCT00000002578	ENSSSCG00000002316	COX16	cytochrome c oxidase assembly factor COX16 [Source:VGNC Symbol;Acc:VGNC:86920]	0.56839599711753	-0.815032	0.00018081007773565	0.00085960587683684	yes	down	4.87	3.71	4.43	4.89	14.93	13.84	14.77	12.83	4.475	14.0925
ENSSSCT00000002592	ENSSSCG00000002329	MAP3K9	mitogen-activated protein kinase kinase kinase 9 [Source:VGNC Symbol;Acc:VGNC:89989]	0.027710858777151	-5.1734	4.6226765623282E-8	4.1938154487191E-7	yes	down	0.03	0.02	0	0	0.83	0.62	0.64	0.93	0.0125	0.755
ENSSSCT00000002603	ENSSSCG00000002340	PSEN1	presenilin 1 [Source:VGNC Symbol;Acc:VGNC:91897]	0.48004467353415	-1.05876	0.0019887213968736	0.0072789984554101	yes	down	5.28	3.87	3.92	4.07	11.86	11.59	19.59	18.58	4.285	15.405
ENSSSCT00000002606	ENSSSCG00000022178	NUMB	NUMB endocytic adaptor protein [Source:VGNC Symbol;Acc:VGNC:90970]	0.00087955867939315	-10.1509	1.0052562226429E-15	2.4463391953171E-14	yes	down	0	0	0	0	3.16	3.74	11.52	7.56	0	6.495
ENSSSCT00000002614	ENSSSCG00000002350	MIDEAS	mitotic deacetylase associated SANT domain protein [Source:VGNC Symbol;Acc:VGNC:90215]	2.8848567057915	1.5284996602995	1.1521783231325E-5	7.0551221618593E-5	yes	up	2.45	1.32	1.5	2	1.81	0.89	1.12	0.7	1.8175	1.13
ENSSSCT00000002615	ENSSSCG00000002351	PTGR2	prostaglandin reductase 2 [Source:HGNC Symbol;Acc:HGNC:20149]	0.13354203802829	-2.90463	0.0013352554153891	0.0051115927182348	yes	down	0.48	0.77	0	0.59	2.7	4.2	9.25	7.97	0.46	6.03
ENSSSCT00000002630	ENSSSCG00000002366	NPC2	NPC intracellular cholesterol transporter 2 [Source:NCBI gene (formerly Entrezgene);Acc:397410]	0.56741878773648	-0.817514	0.0022394649552431	0.0080657248827363	yes	down	15.45	11.92	20.38	17.67	78.57	34.16	45.92	48.79	16.355	51.86
ENSSSCT00000002632	ENSSSCG00000002368	LTBP2	latent transforming growth factor beta binding protein 2 [Source:VGNC Symbol;Acc:VGNC:89886]	945.54342541311	9.8849999072723	2.8951793757443E-6	1.9782465865073E-5	yes	up	0	0.39	1.54	1.13	0	0	0	0	0.765	0
ENSSSCT00000002640	ENSSSCG00000002375	RPS6KL1	ribosomal protein S6 kinase like 1 [Source:VGNC Symbol;Acc:VGNC:92448]	4.3112358409825	2.1081014855759	2.2738695828399E-5	0.00013091778148214	yes	up	1	1.52	2.39	2.34	1.46	0.77	0.38	0.42	1.8125	0.7575
ENSSSCT00000002650	ENSSSCG00000002383	FOS	Fos proto-oncogene, AP-1 transcription factor subunit [Source:NCBI gene (formerly Entrezgene);Acc:100144486]	0.060634179463981	-4.04372	5.535550494814E-7	4.2665374577269E-6	yes	down	0.15	0.13	0.02	0.13	1.09	1.17	5.45	4.53	0.1075	3.06
ENSSSCT00000002657	ENSSSCG00000002390	ANGEL1	angel homolog 1 [Source:VGNC Symbol;Acc:VGNC:85301]	1.5306312450107	0.61412675503025	0.016294094616563	0.044534740659093	yes	up	0.81	0.73	0.55	0.7	0.99	0.8	0.71	0.73	0.6975	0.8075
ENSSSCT00000002666	ENSSSCG00000002398	TMEM63C	transmembrane protein 63C [Source:VGNC Symbol;Acc:VGNC:94198]	0.027401186378584	-5.18962	0.011670344402463	0.033533512408463	yes	down	0	0	0	0	0.39	0.19	0.01	0.01	0	0.15
ENSSSCT00000002667	ENSSSCG00000002399	NGB	neuroglobin [Source:NCBI gene (formerly Entrezgene);Acc:414438]	0.015906158626785	-5.97427	0.0007645534005713	0.0031206804128178	yes	down	0	0	0.05	0	5.56	0.86	0.08	0.24	0.0125	1.685
ENSSSCT00000002680	ENSSSCG00000002411	GTF2A1	ral transcription factor IIA subunit 1 [Source:VGNC Symbol;Acc:VGNC:88730]	0.6079424948398	-0.717993	0.015859963699186	0.043540830587713	yes	down	1.23	1.3	0.77	1.35	3.25	2.93	3.57	3.63	1.1625	3.345
ENSSSCT00000002694	ENSSSCG00000002425	PTPN21	protein tyrosine phosphatase non-receptor type 21 [Source:VGNC Symbol;Acc:VGNC:91977]	4.6548380018017	2.2187309598218	4.1984250582429E-31	4.8418514883553E-29	yes	up	9.21	6.67	8.45	10.04	4.12	3.52	2.51	2.81	8.5925	3.24
ENSSSCT00000002696	ENSSSCG00000002427		EMAP like 5 [Source:VGNC Symbol;Acc:VGNC:87686]	3.7748293552067	1.9164114274942	0.011486077691109	0.033093483157962	yes	up	0.15	0.05	0.07	0.07	0.05	0.03	0.07	0.01	0.085	0.04
ENSSSCT00000002702	ENSSSCG00000002432	KCNK13	potassium two pore domain channel subfamily K member 13 [Source:VGNC Symbol;Acc:VGNC:89366]	0.051405638442347	-4.28193	0.010153150090941	0.029741718550361	yes	down	0	0	0	0.05	0.31	0.04	0.62	0.9	0.0125	0.4675
ENSSSCT00000002704	ENSSSCG00000002434	NRDE2	NRDE-2, necessary for RNA interference, domain containing [Source:VGNC Symbol;Acc:VGNC:90894]	2.1952367594815	1.1343765449131	0.00026030221322927	0.001192853124498	yes	up	1.24	0.89	1.16	0.72	0.85	0.78	0.89	0.71	1.0025	0.8075
ENSSSCT00000002706	ENSSSCG00000002436	TTC7B	tetratricopeptide repeat domain 7B [Source:VGNC Symbol;Acc:VGNC:94558]	0.021877220335797	-5.51443	0.017272909965797	0.046727232024999	yes	down	0	0	0	0	0	0.22	0.28	0.63	0	0.2825
ENSSSCT00000002717	ENSSSCG00000002447	CPSF2	cleavage and polyadenylation specific factor 2 [Source:VGNC Symbol;Acc:VGNC:86959]	2.1636589605533	1.1134731171441	0.0037772221994702	0.012719477031394	yes	up	1.22	2.11	1.84	1.36	1.76	0.78	1.43	1.49	1.6325	1.365
ENSSSCT00000002719	ENSSSCG00000002449	NDUFB1	NADH:ubiquinone oxidoreductase subunit B1 [Source:HGNC Symbol;Acc:HGNC:7695]	6.8287437358273	2.7716201945046	2.4675949056518E-19	8.781385594684E-18	yes	up	974.64	587.78	1063.24	1503.99	355.2	323.74	298.29	241.63	1032.41	304.715
ENSSSCT00000002720	ENSSSCG00000002450	SLC24A4	solute carrier family 24 member 4 [Source:VGNC Symbol;Acc:VGNC:92988]	0.01193371233774	-6.38881	5.787403689429E-24	3.2224756287736E-22	yes	down	0.05	0.01	0.05	0.05	4.31	11.12	3.37	4.64	0.04	5.86
ENSSSCT00000002721	ENSSSCG00000002451	RIN3	Ras and Rab interactor 3 [Source:VGNC Symbol;Acc:VGNC:92311]	0.48885146991769	-1.03253	0.006297724834787	0.019725179212326	yes	down	3.03	3.6	4.42	4.34	14.74	6.42	17.57	16.11	3.8475	13.71
ENSSSCT00000002726	ENSSSCG00000002456	CHGA	chromogranin A [Source:NCBI gene (formerly Entrezgene);Acc:397540]	0.0027340090760306	-8.51477	2.947953495379E-24	1.6912702506962E-22	yes	down	0.33	0.03	0.07	0.1	76.36	181.75	40.75	45.81	0.1325	86.1675
ENSSSCT00000002729	ENSSSCG00000002458	LYSET	lysosomal enzyme trafficking factor [Source:NCBI gene (formerly Entrezgene);Acc:414384]	0.30585103001797	-1.7091	5.648278146871E-5	0.00029940802560719	yes	down	2.07	5.55	3.4	4.93	18.91	18.06	28.08	26.41	3.9875	22.865
ENSSSCT00000002739	ENSSSCG00000002467	ASB2	ankyrin repeat and SOCS box containing 2 [Source:VGNC Symbol;Acc:VGNC:85564]	32.322946425372	5.0144868090515	1.0908761657103E-16	2.9153729798609E-15	yes	up	28.22	19.43	26.36	31.85	3.77	1.04	1.01	0.35	26.465	1.5425
ENSSSCT00000002741	ENSSSCG00000002469	OTUB2	OTU deubiquitinase, ubiquitin aldehyde binding 2 [Source:VGNC Symbol;Acc:VGNC:91098]	2.9588388223303	1.5650311103345	1.890897189937E-5	0.0001106851570868	yes	up	0.43	0.46	0.6	0.51	0.43	0.22	0.31	0.24	0.5	0.3
ENSSSCT00000002750	ENSSSCG00000038515	SERPINA1	serpin family A member 1 [Source:NCBI gene (formerly Entrezgene);Acc:397688]	0.016062111821098	-5.96019	3.7680502460962E-7	2.9853944439319E-6	yes	down	0	0.05	0	0.06	1.76	2.1	3.25	3.82	0.0275	2.7325
ENSSSCT00000002772	ENSSSCG00000002494	CLMN	calmin [Source:NCBI gene (formerly Entrezgene);Acc:100511700]	0.026248666023962	-5.25161	0.00019977554880056	0.00093914107306117	yes	down	0	0	0	0	0.14	0.16	0.11	0.31	0	0.18
ENSSSCT00000002774	ENSSSCG00000002496	GLRX5	glutaredoxin 5 [Source:VGNC Symbol;Acc:VGNC:88496]	2.9565794021629	1.5639290227709	1.2730948229059E-7	1.0833406445743E-6	yes	up	6.43	7.61	12.97	12.88	6.15	4.55	6.06	6.45	9.9725	5.8025
ENSSSCT00000002790	ENSSSCG00000002512	DEGS2	delta 4-desaturase, sphingolipid 2 [Source:VGNC Symbol;Acc:VGNC:87242]	0.0053279921751321	-7.55219	1.1814593172814E-15	2.8541517846278E-14	yes	down	0.14	0	0.05	0.45	18.52	26.97	69.48	77.97	0.16	48.235
ENSSSCT00000002803	ENSSSCG00000002524	AMN	amnion associated transmembrane protein [Source:VGNC Symbol;Acc:VGNC:85282]	0.02413210748311	-5.3729	0.00024750391014162	0.0011398112442214	yes	down	0	0	0	0	0.43	1.07	0.31	0.37	0	0.545
ENSSSCT00000002812	ENSSSCG00000002532		zinc finger protein 839 [Source:VGNC Symbol;Acc:VGNC:95310]	0.42406408493109	-1.23765	0.00040591775261002	0.0017734336537236	yes	down	1.53	2.29	2.73	4.2	9.95	9.14	11.48	12.7	2.6875	10.8175
ENSSSCT00000002821	ENSSSCG00000002540	PPP2R5C	protein phosphatase 2 regulatory subunit B'gamma [Source:VGNC Symbol;Acc:VGNC:91753]	6.0622491150821	2.5998531377885	0.00072041121456511	0.0029557537301881	yes	up	12.35	10.29	10.67	13.79	3.57	8.18	1.35	0.49	11.775	3.3975
ENSSSCT00000002825	ENSSSCG00000002544	PPP1R13B	protein phosphatase 1 regulatory subunit 13B [Source:VGNC Symbol;Acc:VGNC:91721]	3.5695333728378	1.8357354903067	9.4676095127678E-19	3.1827820477655E-17	yes	up	12.91	10.69	13.14	19.36	7.99	5.54	6.73	7.06	14.025	6.83
ENSSSCT00000002836	ENSSSCG00000002552	TDRD9	tudor domain containing 9 [Source:VGNC Symbol;Acc:VGNC:93851]	23.562489768474	4.5584200868082	0.0006025910751327	0.0025247230255036	yes	up	2.89	0.09	0.38	0.02	0.15	0.04	0.03	0.06	0.845	0.07
ENSSSCT00000002840	ENSSSCG00000002555	JAG2	jagged canonical Notch ligand 2 [Source:VGNC Symbol;Acc:VGNC:89269]	5.9327437162533	2.5686994623401	1.3809752413418E-10	1.8063113681541E-9	yes	up	4.14	1.65	4.89	6.44	1.39	1.09	1.24	1.2	4.28	1.23
ENSSSCT00000002843	ENSSSCG00000002558	CEP170B	centrosomal protein 170B [Source:VGNC Symbol;Acc:VGNC:86564]	0.088893112715617	-3.49178	9.712111602875E-19	3.2617546776052E-17	yes	down	0.29	0.32	0.4	0.3	5.86	3.56	8.04	8.11	0.3275	6.3925
ENSSSCT00000002844	ENSSSCG00000002559	CDCA4	cell division cycle associated 4 [Source:VGNC Symbol;Acc:VGNC:86467]	0.13894696135712	-2.84739	4.3716781250738E-9	4.6550504379698E-8	yes	down	0.19	0.17	0.4	0.47	3.1	5.55	2.99	3.38	0.3075	3.755
ENSSSCT00000002911	ENSSSCG00000052947	GSTA1	glutathione S-transferase alpha 1 [Source:NCBI gene (formerly Entrezgene);Acc:397682]	0.00021462085131137	-12.1859	7.8991809475174E-29	7.3829130498761E-27	yes	down	0	0.13	0.27	0.02	438.27	359.74	1381.96	1145.94	0.105	831.477
ENSSSCT00000002914	ENSSSCG00000052947	GSTA1	glutathione S-transferase alpha 1 [Source:NCBI gene (formerly Entrezgene);Acc:397682]	0.00013344640414625	-12.8715	2.43598532703E-25	1.6110684493455E-23	yes	down	0	0	0	0.14	214.82	862.65	385.98	331.85	0.035	448.825
ENSSSCT00000002921	ENSSSCG00000002632	SLC28A1	solute carrier family 28 member 1 [Source:VGNC Symbol;Acc:VGNC:93041]	0.00060072467356386	-10.701	8.7072222414543E-21	3.670736157082E-19	yes	down	0	0	0	0	12.16	8.54	14.78	20.17	0	13.9125
ENSSSCT00000002924	ENSSSCG00000002635	SPIRE2	spire type actin nucleation factor 2 [Source:VGNC Symbol;Acc:VGNC:93411]	2.6203835608475	1.3897780029197	0.014604780841582	0.040570690700698	yes	up	2.87	11.77	12.76	12.28	4.84	3.86	9.04	8.14	9.92	6.47
ENSSSCT00000002929	ENSSSCG00000002639	TUBB3	tubulin beta 3 class III [Source:HGNC Symbol;Acc:HGNC:20772]	0.061985161730227	-4.01193	0.0077638077156066	0.023566425971864	yes	down	0	0.11	0	0.38	10.78	3.49	0.42	0.25	0.1225	3.735
ENSSSCT00000002930	ENSSSCG00000002640	DEF8	differentially expressed in FDCP 8 homolog [Source:VGNC Symbol;Acc:VGNC:87239]	1.7766363039712	0.82914837683112	0.0009559806545534	0.0037945884784227	yes	up	4.29	2.43	3.03	3.57	3.45	3.66	3.01	2.94	3.33	3.265
ENSSSCT00000002936	ENSSSCG00000002646	TRAPPC2L	trafficking protein particle complex subunit 2L [Source:VGNC Symbol;Acc:VGNC:94373]	2.4318966570286	1.2820819230413	0.00012888296671731	0.00063363112871237	yes	up	34.38	16.02	23.89	31.73	21.6	24.78	16.77	14.31	26.505	19.365
ENSSSCT00000002938	ENSSSCG00000002648	CBFA2T3	CBFA2/RUNX1 partner transcriptional co-repressor 3 [Source:VGNC Symbol;Acc:VGNC:96574]	4.3008046811629	2.1046066135155	3.8224059147354E-7	3.0263456277686E-6	yes	up	2.6	2.1	3.62	4.46	2.23	1.4	0.6	1.06	3.195	1.3225
ENSSSCT00000002957	ENSSSCG00000002666	KIAA0513	KIAA0513 [Source:VGNC Symbol;Acc:VGNC:89433]	0.1432555232327	-2.80334	0.015354282545757	0.042375926542484	yes	down	0	0.16	0	0.06	0.44	1.03	0.4	0.57	0.055	0.61
ENSSSCT00000002958	ENSSSCG00000002667	ZDHHC7	zinc finger DHHC-type palmitoyltransferase 7 [Source:VGNC Symbol;Acc:VGNC:95129]	0.39338910433204	-1.34597	7.5595165849593E-5	0.0003899656008141	yes	down	8.32	10.84	11.78	14.79	47.19	30.25	60.85	62.31	11.4325	50.15
ENSSSCT00000002962	ENSSSCG00000002671	ATP2C2	ATPase secretory pathway Ca2+ transporting 2 [Source:VGNC Symbol;Acc:VGNC:85653]	0.02428367055995	-5.36387	0.0010157584870479	0.0040043012152787	yes	down	0.02	0	0	0	0.52	1.12	0.03	0.18	0.005	0.4625
ENSSSCT00000002977	ENSSSCG00000002684	CDH13	cadherin 13 [Source:NCBI gene (formerly Entrezgene);Acc:100126163]	34.485900602675	5.10793	2.40147691908E-8	2.2866119861187E-7	yes	up	31	14.81	18.3	26.75	4.07	0.71	0.32	0.1	22.715	1.3
ENSSSCT00000002981	ENSSSCG00000002688	PLCG2	phospholipase C gamma 2 [Source:VGNC Symbol;Acc:VGNC:91520]	0.11845662707595	-3.07757	1.6267755930894E-15	3.8702470246501E-14	yes	down	0.38	0.4	0.5	0.27	4.01	5	7.02	6.58	0.3875	5.6525
ENSSSCT00000002982	ENSSSCG00000002689	CMIP	c-Maf inducing protein [Source:VGNC Symbol;Acc:VGNC:86799]	0.04499240493857	-4.47417	0.00063757879401749	0.0026536662773757	yes	down	0.16	0	0	0.43	1.39	2.4	6.93	9.34	0.1475	5.015
ENSSSCT00000002991	ENSSSCG00000002697	NUDT7	nudix hydrolase 7 [Source:VGNC Symbol;Acc:VGNC:90964]	0.28381312901788	-1.81699	0.0018814668565426	0.006934927836017	yes	down	0.9	2.17	2.13	2.65	6.47	6.5	20.25	14.14	1.9625	11.84
ENSSSCT00000002997	ENSSSCG00000002703	TERF2IP	TERF2 interacting protein [Source:VGNC Symbol;Acc:VGNC:98654]	0.56547953170592	-0.822453	3.6163917363906E-5	0.0001997293234801	yes	down	6.97	4.64	4.97	6.72	22.71	17.28	16.72	16.41	5.825	18.28
ENSSSCT00000003006	ENSSSCG00000002712	LDHD	lactate dehydrogenase D [Source:VGNC Symbol;Acc:VGNC:89670]	0.26866055359357	-1.89614	3.3708863733804E-5	0.00018744839050143	yes	down	3.56	1.96	2.71	8.37	24.73	28.04	26.49	24.77	4.15	26.0075
ENSSSCT00000003012	ENSSSCG00000002718	FA2H	fatty acid 2-hydroxylase [Source:VGNC Symbol;Acc:VGNC:87868]	0.0017735483055852	-9.13915	1.0017889147723E-14	2.1611833018052E-13	yes	down	0	0	0.03	0.06	11.28	4.93	33.55	32.46	0.0225	20.555
ENSSSCT00000003013	ENSSSCG00000002719	EXOSC6	exosome component 6 [Source:VGNC Symbol;Acc:VGNC:87842]	0.33357963734835	-1.5839	4.1971314966958E-7	3.3007538291513E-6	yes	down	0.79	1.07	1.37	2.1	7.54	6.05	7.07	6.96	1.3325	6.905
ENSSSCT00000003024	ENSSSCG00000002729		VAC14 component of PIKFYVE complex [Source:VGNC Symbol;Acc:VGNC:98405]	2.1262716806068	1.0883259464563	0.0023041686539742	0.0082742370463222	yes	up	8.14	7.95	11.64	20.38	10.45	6.96	9.9	11.34	12.0275	9.6625
ENSSSCT00000003030	ENSSSCG00000002734	MARVELD3	MARVEL domain containing 3 [Source:NCBI gene (formerly Entrezgene);Acc:100511453]	0.012546465879715	-6.31658	2.8584303366234E-14	5.8866016030426E-13	yes	down	0.1	0	0.18	0	5.75	8.04	11.91	11.23	0.07	9.2325
ENSSSCT00000003033	ENSSSCG00000002737	CHST4	carbohydrate sulfotransferase 4 [Source:VGNC Symbol;Acc:VGNC:86680]	0.019708873294751	-5.66501	0.00011826560856671	0.00058583492560398	yes	down	0	0	0	0	0.33	0.27	0.89	0.95	0	0.61
ENSSSCT00000003034	ENSSSCG00000002738	ZNF23	zinc finger protein 23 [Source:HGNC Symbol;Acc:HGNC:13023]	3.0656528943805	1.61619	1.5109328346541E-5	9.0166538748604E-5	yes	up	1.06	1.04	1.02	0.85	0.55	0.75	0.42	0.56	0.9925	0.57
ENSSSCT00000003035	ENSSSCG00000002739	PHLPP2	PH domain and leucine rich repeat protein phosphatase 2 [Source:VGNC Symbol;Acc:VGNC:98186]	0.25675294199985	-1.96155	0.00091714262224715	0.0036583549245481	yes	down	0.67	0.24	0.18	0.57	3	1.1	3.22	3.88	0.415	2.8
ENSSSCT00000003039	ENSSSCG00000002743	IST1	IST1 factor associated with ESCRT-III [Source:VGNC Symbol;Acc:VGNC:98480]	0.3342071911179	-1.58119	2.2925620751228E-6	1.5884980520927E-5	yes	down	7.02	3.3	4.35	6.23	28.12	19.66	33.07	28.17	5.225	27.255
ENSSSCT00000003043	ENSSSCG00000002746	DHODH	dihydroorotate dehydrogenase (quinone) [Source:VGNC Symbol;Acc:VGNC:96780]	1.6573826028154	0.7289066837108	0.0095923207838516	0.02834045552648	yes	up	2.1	2.85	2.8	2.64	4.19	2.61	2.24	2.35	2.5975	2.8475
ENSSSCT00000003051	ENSSSCG00000002754	NQO1	NAD(P)H quinone dehydrogenase 1 [Source:NCBI gene (formerly Entrezgene);Acc:100286873]	0.12520030364904	-2.99769	1.0729910273606E-9	1.2463034394618E-8	yes	down	0.6	0.2	0.5	0.31	5.05	5.97	8.31	3.89	0.4025	5.805
ENSSSCT00000003053	ENSSSCG00000033944	CYB5B	cytochrome b5 type B [Source:NCBI gene (formerly Entrezgene);Acc:100286856]	0.17400078515845	-2.52283	0.016236582135614	0.044407489415203	yes	down	0.33	0.83	0	0	2.25	2.56	3.03	4.36	0.29	3.05
ENSSSCT00000003069	ENSSSCG00000002771	EDC4	enhancer of mRNA decapping 4 [Source:VGNC Symbol;Acc:VGNC:87544]	1.7818598498928	0.83338386782725	1.5172248593222E-5	9.0445955736815E-5	yes	up	9.8	6.51	10.28	8.31	10.72	8.27	7.45	8.05	8.725	8.6225
ENSSSCT00000003074	ENSSSCG00000002776	ATP6V0D1	ATPase H+ transporting V0 subunit d1 [Source:VGNC Symbol;Acc:VGNC:85667]	0.66255410282612	-0.59389	0.0059558667812457	0.018810299272629	yes	down	6.77	8.29	9.69	11.73	26.56	20.42	27.62	22.02	9.12	24.155
ENSSSCT00000003075	ENSSSCG00000002777	HSD11B2	hydroxysteroid 11-beta dehydrogenase 2 [Source:NCBI gene (formerly Entrezgene);Acc:396948]	0.097197979613954	-3.36293	2.3478749322155E-6	1.6248383455839E-5	yes	down	0.28	0.07	0.08	0.2	1.24	2.53	4.01	3.12	0.1575	2.725
ENSSSCT00000003076	ENSSSCG00000002778	ZDHHC1	zinc finger DHHC-type containing 1 [Source:VGNC Symbol;Acc:VGNC:95115]	2.7063431552988	1.4363447798392	0.0026998427121036	0.0095062080643259	yes	up	2.98	3.21	3.73	2.65	4.69	1.5	1.51	1.03	3.1425	2.1825
ENSSSCT00000003077	ENSSSCG00000002779	LRRC36	leucine rich repeat containing 36 [Source:VGNC Symbol;Acc:VGNC:89836]	32.017763437231	5.0008006285157	0.00030590042561904	0.0013769566525516	yes	up	0.16	0.11	0.68	0.5	0.08	0	0	0	0.3625	0.02
ENSSSCT00000003084	ENSSSCG00000002786	ELMO3	engulfment and cell motility 3 [Source:VGNC Symbol;Acc:VGNC:87651]	0.0056200313074907	-7.47521	2.30835491114E-14	4.81204304117E-13	yes	down	0.32	0	0.19	0	43.5	28.93	43.47	48.09	0.1275	40.9975
ENSSSCT00000003086	ENSSSCG00000002788	EXOC3L1	exocyst complex component 3 like 1 [Source:VGNC Symbol;Acc:VGNC:87827]	8.3602316187315	3.0635429124696	7.9130912532232E-10	9.3736517244397E-9	yes	up	2.4	1.22	4.14	5.04	1.14	0.54	0.56	0.44	3.2	0.67
ENSSSCT00000003090	ENSSSCG00000002790		transmembrane protein 208 [Source:VGNC Symbol;Acc:VGNC:98660]	0.59184733400846	-0.756703	0.0027120319936573	0.0095434464683714	yes	down	2.59	2.73	2.89	3.37	6.89	8.85	9.09	8.88	2.895	8.4275
ENSSSCT00000003092	ENSSSCG00000040125	HSF4	heat shock transcription factor 4 [Source:HGNC Symbol;Acc:HGNC:5227]	3.6533898127307	1.86924	0.00077778134283711	0.0031693495106793	yes	up	6.56	6.51	5.63	8.63	6.57	4.48	1.03	1.75	6.8325	3.4575
ENSSSCT00000003101	ENSSSCG00000021911	NDRG4	NDRG family member 4 [Source:VGNC Symbol;Acc:VGNC:90633]	21.221	4.4074185509474	0.0051363688238533	0.016572875925295	yes	up	10.56	14.84	17.82	16.22	4.5	1.09	0	0	14.86	1.3975
ENSSSCT00000003103	ENSSSCG00000002803	CFAP263	cilia and flagella associated protein 263 [Source:VGNC Symbol;Acc:VGNC:86247]	7.5873449407233	2.9236	0.0026411020542221	0.0093208436708183	yes	up	0.04	0.07	0.07	0.12	0.01	0.01	0.03	0.02	0.075	0.0175
ENSSSCT00000003118	ENSSSCG00000002818	PLLP	plasmolipin [Source:VGNC Symbol;Acc:VGNC:91565]	0.32313997297366	-1.62977	1.5875611220388E-5	9.4291307001671E-5	yes	down	1.63	1.29	2.15	2.97	8.04	7.77	12.91	13.16	2.01	10.47
ENSSSCT00000003125	ENSSSCG00000002825		carboxylesterase 1 [Source:NCBI gene (formerly Entrezgene);Acc:397478]	0.010938657953295	-6.51442	1.3980741995608E-12	2.3569812855925E-11	yes	down	0.42	0.31	0	1.36	45.72	65.98	102.38	95.69	0.5225	77.4425
ENSSSCT00000003126	ENSSSCG00000002825		carboxylesterase 1 [Source:NCBI gene (formerly Entrezgene);Acc:397478]	0.0044235945538845	-7.82057	1.1254128834551E-5	6.9136279718358E-5	yes	down	0	0	0	1.42	28.85	63.01	203.59	192.13	0.355	121.895
ENSSSCT00000003127	ENSSSCG00000057701		-	0.034614971367534	-4.85246	6.919871808243E-5	0.00036041175564641	yes	down	1.93	3.1	0	7.47	34.82	68.14	256.99	233.69	3.125	148.41
ENSSSCT00000003129	ENSSSCG00000002828	LPCAT2	lysophosphatidylcholine acyltransferase 2 [Source:VGNC Symbol;Acc:VGNC:89789]	2.1064258494024	1.0747971309097	0.01700444399475	0.046122828684052	yes	up	0.8	1.05	1.67	0.96	1.8	0.93	0.57	0.56	1.12	0.965
ENSSSCT00000003130	ENSSSCG00000002829	MMP2	matrix metallopeptidase 2 [Source:NCBI gene (formerly Entrezgene);Acc:397391]	2.0163783748175	1.0117663869788	0.0058862865471335	0.018623393901239	yes	up	23.77	22.86	22.38	15.18	32.59	18.21	15.27	10.86	21.0475	19.2325
ENSSSCT00000003131	ENSSSCG00000002830	IRX6	iroquois homeobox 6 [Source:VGNC Symbol;Acc:VGNC:89220]	416.07249839478	8.7006911218952	9.5232835006065E-11	1.2767245933516E-9	yes	up	0.52	1.52	0.38	1.76	0	0	0	0	1.045	0
ENSSSCT00000003132	ENSSSCG00000002831	IRX3	iroquois homeobox 3 [Source:VGNC Symbol;Acc:VGNC:89217]	103.083	6.6876679174273	1.3458421343698E-15	3.2289770982648E-14	yes	up	27.64	15.46	17.14	33.49	0.43	1.01	0.1	0.04	23.4325	0.395
ENSSSCT00000003137	ENSSSCG00000002836	SALL1	spalt like transcription factor 1 [Source:VGNC Symbol;Acc:VGNC:92561]	0.022837352923453	-5.45246	3.5025720385221E-6	2.3633677771234E-5	yes	down	0	0.01	0	0	0.24	0.3	0.27	0.32	0.0025	0.2825
ENSSSCT00000003138	ENSSSCG00000040286	CYLD	CYLD lysine 63 deubiquitinase [Source:VGNC Symbol;Acc:VGNC:87130]	0.62641971060718	-0.674798	0.016580681461494	0.045167056129514	yes	down	1.74	1.06	2.08	2.47	5.4	4.8	5.73	4.25	1.8375	5.045
ENSSSCT00000003144	ENSSSCG00000023391	LONP2	lon peptidase 2, peroxisomal [Source:VGNC Symbol;Acc:VGNC:89776]	0.14561770349603	-2.77974	1.0095830474335E-6	7.4215697616108E-6	yes	down	4.95	2.24	2.07	1.92	17.52	22.77	52.6	39.88	2.795	33.1925
ENSSSCT00000003147	ENSSSCG00000002846	DNAJA2	DnaJ heat shock protein family (Hsp40) member A2 [Source:VGNC Symbol;Acc:VGNC:96621]	0.75955596764281	-0.396772	0.011995190983407	0.034324871094834	yes	down	6.81	7.62	7.99	7.58	18.79	16.88	18.46	15.16	7.5	17.3225
ENSSSCT00000003151	ENSSSCG00000002850		-	0.41610239252308	-1.26499	5.878159884341E-5	0.00031050088082239	yes	down	223.07	160.5	294.79	393.73	1181.32	1553.51	1259.77	1052.29	268.022	1261.72
ENSSSCT00000003153	ENSSSCG00000002852	PLEKHF1	pleckstrin homology and FYVE domain containing 1 [Source:VGNC Symbol;Acc:VGNC:91540]	0.1579657666245	-2.66232	0.00062363292341849	0.0026026270470585	yes	down	2.41	0.39	6.85	3.62	24.66	15.84	48.23	50.91	3.3175	34.91
ENSSSCT00000003158	ENSSSCG00000002857	TDRD12	tudor domain containing 12 [Source:VGNC Symbol;Acc:VGNC:98648]	22.878797015711	4.5159392910117	0.00075155349566403	0.003072041508589	yes	up	0.21	0.28	0.05	0.06	0.02	0.03	0	0	0.15	0.0125
ENSSSCT00000003165	ENSSSCG00000002864	SLC7A10	solute carrier family 7 member 10 [Source:VGNC Symbol;Acc:VGNC:93170]	10.576216517868	3.40275	0.010831333113319	0.031421635097184	yes	up	0.04	0.9	0.08	0.87	0.15	0.14	0	0.04	0.4725	0.0825
ENSSSCT00000003167	ENSSSCG00000002866	CEBPA	CCAAT enhancer binding protein alpha [Source:VGNC Symbol;Acc:VGNC:86531]	0.056521378577301	-4.14506	3.6612803323348E-34	5.3459406946937E-32	yes	down	0.81	0.98	1.18	1.46	26.16	27.91	41.51	38.4	1.1075	33.495
ENSSSCT00000003168	ENSSSCG00000002867	CEBPG	CCAAT enhancer binding protein gamma [Source:VGNC Symbol;Acc:VGNC:86534]	0.25285589928716	-1.98361	1.4905148315753E-7	1.2539269308858E-6	yes	down	3.24	3.71	3.15	1.94	16.37	18.56	23.25	25.4	3.01	20.895
ENSSSCT00000003177	ENSSSCG00000002875	PDCD2L	programmed cell death 2 like [Source:VGNC Symbol;Acc:VGNC:98528]	2.3582526318777	1.2377182777893	0.0043740635910942	0.01443216151999	yes	up	4.15	1.83	3.29	6.51	3.75	3.54	2.09	2.36	3.945	2.935
ENSSSCT00000003186	ENSSSCG00000002884	LSR	lipolysis stimulated lipoprotein receptor [Source:VGNC Symbol;Acc:VGNC:98495]	0.0007037494317787	-10.4727	6.2179161422357E-12	9.6903218082914E-11	yes	down	0	0	0	0	3.38	2.69	25.2	25.62	0	14.2225
ENSSSCT00000003187	ENSSSCG00000002885	USF2	upstream transcription factor 2, c-fos interacting [Source:VGNC Symbol;Acc:VGNC:96633]	2.7454440764174	1.4570395244685	8.9976372014598E-5	0.00045716257984169	yes	up	20.26	21.63	25.14	18.03	9.67	17.84	9.7	16.73	21.265	13.485
ENSSSCT00000003195	ENSSSCG00000002891		free fatty acid receptor 1 [Source:NCBI gene (formerly Entrezgene);Acc:100135676]	0.076348560824715	-3.71126	0.014999672553052	0.041488118693282	yes	down	0	0	0.04	0	0.16	0.05	0.25	0.38	0.01	0.21
ENSSSCT00000003210	ENSSSCG00000002905	RBM42	RNA binding motif protein 42 [Source:VGNC Symbol;Acc:VGNC:92156]	0.01289747934191	-6.27677	2.1449286666866E-8	2.0555667089956E-7	yes	down	0.27	0	0	0.01	7.5	10.08	10.02	12.18	0.07	9.945
ENSSSCT00000003212	ENSSSCG00000002907		COX6B protein [Source:NCBI gene (formerly Entrezgene);Acc:100038022]	2.8154285558381	1.4933545416036	0.00023972148640147	0.0011074911310245	yes	up	95.42	82.68	185.92	286.27	85.7	99.71	106.87	107.35	162.572	99.9075
ENSSSCT00000003224	ENSSSCG00000002919	TYROBP	transmembrane immune signaling adaptor TYROBP [Source:VGNC Symbol;Acc:VGNC:94619]	0.23074189637602	-2.11565	6.2477241890174E-7	4.7689886613094E-6	yes	down	4.89	11.55	7.59	6.63	111.04	54.26	46.63	46	7.665	64.4825
ENSSSCT00000003228	ENSSSCG00000002923	WDR62	WD repeat domain 62 [Source:VGNC Symbol;Acc:VGNC:94933]	0.30565574247957	-1.71002	7.83498133259E-10	9.2875923315695E-9	yes	down	0.68	0.7	1.15	1.23	8.02	4.84	4.18	4.65	0.94	5.4225
ENSSSCT00000003233	ENSSSCG00000002927	LRFN3	leucine rich repeat and fibronectin type III domain containing 3 [Source:VGNC Symbol;Acc:VGNC:89806]	0.12642813652827	-2.98361	4.6601705190474E-6	3.0630537331629E-5	yes	down	0.16	0.16	0.29	0.19	1.66	1.27	3.43	4.43	0.2	2.6975
ENSSSCT00000003245	ENSSSCG00000002932	ZNF567	zinc finger protein 567 [Source:VGNC Symbol;Acc:VGNC:95265]	3.3285376841406	1.7348885018643	0.00022148138014225	0.0010310643177093	yes	up	2.91	4.12	4.95	2.12	3.46	1.74	0.96	1.67	3.525	1.9575
ENSSSCT00000003246	ENSSSCG00000002933	ZNF382	zinc finger protein 382 [Source:VGNC Symbol;Acc:VGNC:95232]	2.66334	1.4132368209929	0.001583438355247	0.0059433093870098	yes	up	1.27	0.75	2.28	1.03	0.91	0.71	1.05	0.82	1.3325	0.8725
ENSSSCT00000003258	ENSSSCG00000029875	ZNF529	zinc finger protein 529 [Source:HGNC Symbol;Acc:HGNC:29328]	2.59562	1.3760804677677	0.00069946024138522	0.0028805637177299	yes	up	1.57	2.77	2.41	1.19	1.75	1.28	1.32	1.19	1.985	1.385
ENSSSCT00000003272	ENSSSCG00000002950	SIPA1L3	signal induced proliferation associated 1 like 3 [Source:VGNC Symbol;Acc:VGNC:98613]	0.099388945130038	-3.33077	2.0321916366405E-14	4.2598392895962E-13	yes	down	0.75	0.78	1.11	1.65	13.39	11.02	23.56	24.35	1.0725	18.08
ENSSSCT00000003274	ENSSSCG00000002952	YIF1B	Yip1 interacting factor homolog B, membrane trafficking protein [Source:VGNC Symbol;Acc:VGNC:95026]	2.1873841156869	1.12921	6.7071986128097E-7	5.0854825943035E-6	yes	up	15.11	14.38	17.82	26.99	15.86	14.33	15.75	13.59	18.575	14.8825
ENSSSCT00000003280	ENSSSCG00000002957	GGN	gametotin [Source:VGNC Symbol;Acc:VGNC:88436]	0.095369178914934	-3.39033	0.00096687704235765	0.0038342414348413	yes	down	0.04	0	0.05	0.04	0.29	0.39	0.56	0.89	0.0325	0.5325
ENSSSCT00000003282	ENSSSCG00000002959	FAM98C	family with sequence similarity 98 member C [Source:VGNC Symbol;Acc:VGNC:87999]	0.27249746106727	-1.87569	1.7070687413187E-8	1.6633406139802E-7	yes	down	3	3	3.28	5.22	17.84	19.82	27.13	26.87	3.625	22.915
ENSSSCT00000003314	ENSSSCG00000002983	LGALS13	lectin, galactoside-binding, soluble, 13 [Source:NCBI gene (formerly Entrezgene);Acc:100217392]	0.015294998602437	-6.0308	0.0011538735559324	0.00449255347292	yes	down	0	0	0	0	0.22	2	6.84	9.3	0	4.59
ENSSSCT00000003332	ENSSSCG00000003000	ITPKC	inositol-trisphosphate 3-kinase C [Source:VGNC Symbol;Acc:VGNC:89252]	0.18985854828903	-2.397	2.6261418528699E-8	2.4797105738686E-7	yes	down	0.95	0.95	1.27	1.39	7.19	5.94	14.04	13.62	1.14	10.1975
ENSSSCT00000003339	ENSSSCG00000054571	CYP2B6B	cytochrome P450 family 2 subfamily B member 6B [Source:NCBI gene (formerly Entrezgene);Acc:403104]	0.0076175527847324	-7.03646	9.5501846399518E-7	7.0493996883445E-6	yes	down	0.19	0	0	0.27	0.61	17.19	40.48	34.82	0.115	23.275
ENSSSCT00000003340	ENSSSCG00000028794	BCKDHA	branched chain keto acid dehydrogenase E1 subunit alpha [Source:NCBI gene (formerly Entrezgene);Acc:100142666]	4.08305	2.0296463805133	1.3735030536729E-5	8.2748268795834E-5	yes	up	26.75	16.45	28.7	54.88	24.07	6.43	10.98	13.8	31.695	13.82
ENSSSCT00000003352	ENSSSCG00000003018	LIPE	lipase E, hormone sensitive type [Source:VGNC Symbol;Acc:VGNC:98493]	5.3468560021325	2.41869	1.0798508744253E-5	6.6638140030515E-5	yes	up	1.97	1.02	1.27	1.56	0.27	0.91	0.38	0.29	1.455	0.4625
ENSSSCT00000003359	ENSSSCG00000029070	PAFAH1B3	platelet activating factor acetylhydrolase 1b catalytic subunit 3 [Source:VGNC Symbol;Acc:VGNC:91152]	0.3586130560105	-1.4795	0.00010877806746043	0.00054255074520912	yes	down	8.55	3.03	6.79	5.06	26.76	29.62	28.98	30.58	5.8575	28.985
ENSSSCT00000003379	ENSSSCG00000003042		-	0.4000142916591	-1.32188	5.0531677125378E-7	3.9249730307819E-6	yes	down	75.05	40.37	62.92	81.55	285.08	327.84	263.1	247.57	64.9725	280.897
ENSSSCT00000003406	ENSSSCG00000003069	KCNN4	potassium calcium-activated channel subfamily N member 4 [Source:NCBI gene (formerly Entrezgene);Acc:397081]	0.0015517953962299	-9.33185	9.4683163641425E-16	2.3124306606209E-14	yes	down	0	0	0	0	5.49	10.72	5.01	8.13	0	7.3375
ENSSSCT00000003413	ENSSSCG00000038289		-	2.0048718609399	1.0035100314462	0.005060024621054	0.016360682154807	yes	up	0.54	0.31	0.53	0.4	0.47	0.4	0.26	0.43	0.445	0.39
ENSSSCT00000003414	ENSSSCG00000003077	ZNF112	zinc finger protein 112 [Source:HGNC Symbol;Acc:HGNC:12892]	10.622427255339	3.4090415586872	0.0060624430807903	0.019088419810418	yes	up	1.01	0.3	0.48	0.19	0.28	0	0	0.11	0.495	0.0975
ENSSSCT00000003415	ENSSSCG00000003078	CEACAM19	CEA cell adhesion molecule 19 [Source:VGNC Symbol;Acc:VGNC:96944]	0.050546873898416	-4.30623	7.1576818469035E-5	0.00037143302945928	yes	down	0	0	0.04	0.17	0.74	1.17	1.78	2.72	0.0525	1.6025
ENSSSCT00000003418	ENSSSCG00000003080		immunoglobulin superfamily member 23 [Source:VGNC Symbol;Acc:VGNC:89066]	0.044522036041376	-4.48934	1.141686210707E-5	6.9996948232945E-5	yes	down	0.07	0.22	0	0	2.19	2.2	3.24	4.98	0.0725	3.1525
ENSSSCT00000003426	ENSSSCG00000003088	APOE	apolipoprotein E [Source:NCBI gene (formerly Entrezgene);Acc:397576]	0.044527596225296	-4.48916	5.4530855554894E-16	1.3621103060448E-14	yes	down	4.31	1.67	3.36	9.37	312.72	209.47	117.93	102.29	4.6775	185.602
ENSSSCT00000003428	ENSSSCG00000003090		nectin cell adhesion molecule 2 [Source:VGNC Symbol;Acc:VGNC:90662]	0.13902985096551	-2.84653	0.01806061459658	0.048496871927858	yes	down	1.64	0.46	0	3.03	9.09	4.76	22	25.08	1.2825	15.2325
ENSSSCT00000003431	ENSSSCG00000003092	FOXA3	forkhead box A3 [Source:VGNC Symbol;Acc:VGNC:88194]	0.12336009783924	-3.01905	1.8357840821087E-6	1.2890652271913E-5	yes	down	0.24	0.21	0.27	0.12	1.57	5.14	2.68	2.46	0.21	2.9625
ENSSSCT00000003440	ENSSSCG00000003101	HIF3A	hypoxia inducible factor 3 subunit alpha [Source:VGNC Symbol;Acc:VGNC:88881]	42.514294906449	5.4098761060932	1.9945735863533E-7	1.6470239801293E-6	yes	up	2.53	0.87	1.5	0.57	0.08	0.15	0	0	1.3675	0.0575
ENSSSCT00000003444	ENSSSCG00000003105	SLC1A5	solute carrier family 1 member 5 [Source:VGNC Symbol;Acc:VGNC:92967]	0.14906234748563	-2.74601	0.00037596680955959	0.0016551199311629	yes	down	0.14	0.07	0.22	0.84	5.24	1.29	3.18	4.4	0.3175	3.5275
ENSSSCT00000003446	ENSSSCG00000003107	ARHGAP35	Rho GTPase activating protein 35 [Source:VGNC Symbol;Acc:VGNC:85473]	1.55805	0.63973964653745	0.00013380204438162	0.00065478701839862	yes	up	2.9	3.15	3	3.53	3.93	2.94	3.75	3.52	3.145	3.535
ENSSSCT00000003448	ENSSSCG00000003109	TMEM160	transmembrane protein 160 [Source:VGNC Symbol;Acc:VGNC:94100]	0.56376260053558	-0.82684	0.012416698538525	0.035340793188251	yes	down	13.56	15.95	16.42	35.56	66.2	52.08	71.52	65.56	20.3725	63.84
ENSSSCT00000003450	ENSSSCG00000003111	SAE1	SUMO1 activating enzyme subunit 1 [Source:VGNC Symbol;Acc:VGNC:92558]	0.35769921447891	-1.48318	0.00090151663853694	0.0036057485962456	yes	down	1.72	3.08	1.86	5.15	17.7	8.22	16.28	15.44	2.9525	14.41
ENSSSCT00000003473	ENSSSCG00000003132	KDELR1	KDEL endoplasmic reticulum protein retention receptor 1 [Source:VGNC Symbol;Acc:VGNC:98483]	0.38825335941847	-1.36493	3.2409940510618E-5	0.00018093511422903	yes	down	15.89	14.88	15.49	23.44	54.89	66.06	94.23	91.83	17.425	76.7525
ENSSSCT00000003476	ENSSSCG00000003135	KCNJ14	potassium inwardly rectifying channel subfamily J member 14 [Source:VGNC Symbol;Acc:VGNC:89354]	5.1005154883536	2.3506430617722	0.0069236100724009	0.021394018008461	yes	up	0.98	0.29	0.37	0.47	0.26	0.29	0.18	0	0.5275	0.1825
ENSSSCT00000003480	ENSSSCG00000003139	BCAT2	branched chain amino acid transaminase 2 [Source:VGNC Symbol;Acc:VGNC:85774]	2.5567395702409	1.3543052149961	0.00029070308317669	0.0013155107199726	yes	up	10.94	5.19	15.45	17.04	10.91	8.89	6.8	6.38	12.155	8.245
ENSSSCT00000003487	ENSSSCG00000003144	DHDH	dihydrodiol dehydrogenase [Source:NCBI gene (formerly Entrezgene);Acc:397337]	0.22217160095685	-2.17025	1.5458766787367E-8	1.5172618612486E-7	yes	down	15.35	17.08	28.33	29.98	139.12	114.96	233.52	214.37	22.685	175.493
ENSSSCT00000003489	ENSSSCG00000003145	FUT2	fucosyltransferase 2 (H blood group) [Source:NCBI gene (formerly Entrezgene);Acc:397139]	0.067363005688997	-3.8919	0.0013811527542189	0.0052630149923029	yes	down	0.18	0.15	0.24	0.17	9.44	10.29	0.16	0.11	0.185	5
ENSSSCT00000003494	ENSSSCG00000003148	DBP	D-box binding PAR bZIP transcription factor [Source:VGNC Symbol;Acc:VGNC:87167]	0.27741166149826	-1.8499	5.5921327615788E-5	0.00029670921503692	yes	down	2.52	0.95	2.89	2.71	19.3	6.61	16.92	14.69	2.2675	14.38
ENSSSCT00000003496	ENSSSCG00000003150	NUCB1	nucleobindin 1 [Source:VGNC Symbol;Acc:VGNC:90946]	0.46153745597107	-1.11548	0.011885564325668	0.034054133731139	yes	down	15	7.17	25.3	29.57	63.92	57.22	78.66	81.33	19.26	70.2825
ENSSSCT00000003500	ENSSSCG00000003153	FTL	ferritin light chain [Source:NCBI gene (formerly Entrezgene);Acc:397035]	0.10515747975285	-3.24938	6.1224984656979E-17	1.6838603096323E-15	yes	down	178.33	105.34	127.95	289.05	2159.37	2791.72	3436.35	3117.35	175.167	2876.2
ENSSSCT00000003506	ENSSSCG00000003156	HRC	histidine rich calcium binding protein [Source:VGNC Symbol;Acc:VGNC:88971]	173.82744849724	7.4415121009498	3.0924150509622E-13	5.6260455854965E-12	yes	up	66.23	76.87	114.89	181.46	2.97	1.22	0.53	0	109.862	1.18
ENSSSCT00000003507	ENSSSCG00000003157	LIN7B	lin-7 homolog B, crumbs cell polarity complex component [Source:NCBI gene (formerly Entrezgene);Acc:100512352]	4.0529287763269	2.0189648225738	0.01382815445608	0.038745482025227	yes	up	6.01	1.54	3.32	1.91	0.54	1.24	2.88	1.47	3.195	1.5325
ENSSSCT00000003515	ENSSSCG00000003165		ribosomal protein S11 [Source:VGNC Symbol;Acc:VGNC:98605]	0.43514312314644	-1.20044	2.7540556818116E-6	1.888646005864E-5	yes	down	488.84	275.32	468.37	547.18	1670.06	1696.99	1936.9	1785.87	444.928	1772.45
ENSSSCT00000003519	ENSSSCG00000003169	PIH1D1	PIH1 domain containing 1 [Source:VGNC Symbol;Acc:VGNC:91433]	0.66474965738504	-0.589117	0.0039721443293678	0.013292968938562	yes	down	9.71	7.21	12.07	12.54	29.6	24.31	29.55	26.42	10.3825	27.47
ENSSSCT00000003520	ENSSSCG00000003170	SLC17A7	solute carrier family 17 member 7 [Source:VGNC Symbol;Acc:VGNC:92955]	0.006890667514425	-7.18114	2.3390782376436E-10	2.9593819532493E-9	yes	down	0	0	0	0	1.43	0.71	1.07	1.11	0	1.08
ENSSSCT00000003535	ENSSSCG00000003183	RRAS	RAS related [Source:VGNC Symbol;Acc:VGNC:92458]	2.70503	1.43564	1.5969259106144E-5	9.4765421951877E-5	yes	up	98.72	93.5	144.55	228.71	149.72	73.86	74.29	77.21	141.37	93.77
ENSSSCT00000003542	ENSSSCG00000003187	FCGRT	Fc gamma receptor and transporter [Source:VGNC Symbol;Acc:VGNC:88064]	0.23711335638783	-2.07635	1.0715818912462E-9	1.2450917869565E-8	yes	down	20.72	22.65	31.89	42.12	172.97	158.71	258.45	253.94	29.345	211.018
ENSSSCT00000003549	ENSSSCG00000003194	AKT1S1	AKT1 substrate 1 [Source:VGNC Symbol;Acc:VGNC:85231]	2.8988825596163	1.5354968876969	2.5463138128275E-7	2.0719479126096E-6	yes	up	25.52	24.48	31.26	54.67	29.6	17.75	19.4	15.78	33.9825	20.6325
ENSSSCT00000003552	ENSSSCG00000003197	MED25	mediator complex subunit 25 [Source:VGNC Symbol;Acc:VGNC:90116]	1.7201711499258	0.7825521142676	0.012640495060385	0.035899681313078	yes	up	3.48	3.2	4.65	5.74	7.57	3.52	3.06	3.59	4.2675	4.435
ENSSSCT00000003556	ENSSSCG00000003201	ATF5	activating transcription factor 5 [Source:VGNC Symbol;Acc:VGNC:85608]	0.1311781581727	-2.9304	9.7013857191722E-5	0.00048954441345588	yes	down	1.52	5.32	4.23	8.53	24.26	20.72	100.83	102.32	4.9	62.0325
ENSSSCT00000003574	ENSSSCG00000003218	MYBPC2	myosin binding protein C2 [Source:VGNC Symbol;Acc:VGNC:90500]	30.013274381694	4.9075288172403	0.0011716251551502	0.004553851182836	yes	up	0.25	0	1.11	2.21	0.1	0.08	0.01	0	0.8925	0.0475
ENSSSCT00000003581	ENSSSCG00000003222	SYT3	synaptotagmin 3 [Source:VGNC Symbol;Acc:VGNC:93684]	0.21015620845767	-2.25047	0.00017423646380187	0.0008310246368994	yes	down	0.1	0.03	0.25	0.2	1.77	1.16	1.04	0.75	0.145	1.18
ENSSSCT00000003584	ENSSSCG00000003225		CEA cell adhesion molecule 18 [Source:VGNC Symbol;Acc:VGNC:86530]	0.00011351948222657	-13.1048	3.8084964710126E-26	2.7567842221345E-24	yes	down	0	0	0.05	0	115.85	125.22	369.51	355.45	0.0125	241.507
ENSSSCT00000003590	ENSSSCG00000003231	NKG7	natural killer cell granule protein 7 [Source:NCBI gene (formerly Entrezgene);Acc:100513287]	0.077806363562106	-3.68397	1.2975045421175E-17	3.85860157582E-16	yes	down	1.48	3.21	1.24	1.6	52.13	30.44	49.6	45.39	1.8825	44.39
ENSSSCT00000003597	ENSSSCG00000003238	SPACA6	sperm acrosome associated 6 [Source:HGNC Symbol;Acc:HGNC:27113]	20.655623432694	4.3684626994863	0.00083191630373006	0.0033602415884115	yes	up	0.85	0.38	0.16	0.22	0.05	0.09	0	0	0.4025	0.035
ENSSSCT00000003612	ENSSSCG00000032113		-	0.40418281766865	-1.30692	1.1725419941231E-6	8.5055546230408E-6	yes	down	3.89	2.59	3.58	3.78	12.56	16.82	13.78	16.04	3.46	14.8
ENSSSCT00000003618	ENSSSCG00000003257	CACNG6	calcium voltage-gated channel auxiliary subunit gamma 6 [Source:VGNC Symbol;Acc:VGNC:86129]	730.90741349351	9.5135448564811	1.3462034757186E-17	3.9894763455944E-16	yes	up	4.49	2.95	2.84	5.03	0	0	0	0	3.8275	0
ENSSSCT00000003622	ENSSSCG00000003261		-	4.6514523285245	2.2176812409566	4.2913809708164E-9	4.5738431080246E-8	yes	up	175.43	59.14	173.34	178.8	68.04	60.65	50.08	47.15	146.678	56.48
ENSSSCT00000003627	ENSSSCG00000003266	TMC4	transmembrane channel like 4 [Source:VGNC Symbol;Acc:VGNC:94041]	0.0010632719289334	-9.87727	6.4531432893828E-21	2.7511577424573E-19	yes	down	0	0.08	0	0	23.01	23	49.43	48.95	0.02	36.0975
ENSSSCT00000003628	ENSSSCG00000003267	MBOAT7	membrane bound O-acyltransferase domain containing 7 [Source:VGNC Symbol;Acc:VGNC:90059]	0.28348365731604	-1.81866	8.5551127321885E-6	5.3709815512416E-5	yes	down	2.93	3.57	5.14	5.18	18.1	16.13	34.34	32.33	4.205	25.225
ENSSSCT00000003629	ENSSSCG00000003268	TSEN34	tRNA splicing endonuclease subunit 34 [Source:VGNC Symbol;Acc:VGNC:94484]	0.16329370966843	-2.61446	0.0023616842367793	0.0084575641494179	yes	down	1	0	0.22	0.37	4.53	3.4	5.14	4.37	0.3975	4.36
ENSSSCT00000003630	ENSSSCG00000003269	LENG9	leukocyte receptor cluster member 9 [Source:VGNC Symbol;Acc:VGNC:89682]	0.2277973018215	-2.13418	0.00023283864282434	0.0010784756252589	yes	down	0.58	1.54	2.08	3.03	8.49	8.26	17.17	18.99	1.8075	13.2275
ENSSSCT00000003653	ENSSSCG00000003289	ISOC2	isochorismatase domain containing 2 [Source:VGNC Symbol;Acc:VGNC:89228]	3.4126797642681	1.7709050425709	1.3467074076837E-13	2.5725060481082E-12	yes	up	62.6	36.76	50.83	73.46	33.97	30.35	25.3	26.81	55.9125	29.1075
ENSSSCT00000003666	ENSSSCG00000003302	TMEM86B	transmembrane protein 86B [Source:VGNC Symbol;Acc:VGNC:94211]	0.0020380233811697	-8.93861	9.4751823456523E-15	2.0519107484496E-13	yes	down	0	0.12	0	0	33.03	12.58	34.41	34.6	0.03	28.655
ENSSSCT00000003670	ENSSSCG00000003306	HELZ2	helicase with zinc finger 2 [Source:VGNC Symbol;Acc:VGNC:88841]	0.055458723103869	-4.17244	0.0072130547651348	0.022156439675467	yes	down	0	0	0	0	0.06	0.03	0.04	0.02	0	0.0375
ENSSSCT00000003699	ENSSSCG00000003332	SDF4	stromal cell derived factor 4 [Source:VGNC Symbol;Acc:VGNC:92658]	0.25892311641251	-1.9494	0.00012657511232833	0.00062322401393048	yes	down	1.59	4.04	2.37	7.43	22.48	20.4	32.03	26.89	3.8575	25.45
ENSSSCT00000003710	ENSSSCG00000003341	TAS1R3	taste 1 receptor member 3 [Source:NCBI gene (formerly Entrezgene);Acc:100127440]	0.54420665663309	-0.877773	0.003303060298095	0.011322258377984	yes	down	0.93	0.4	0.72	0.9	3.14	1.98	2.08	2.28	0.7375	2.37
ENSSSCT00000003720	ENSSSCG00000003351	MMP23B	matrix metallopeptidase 23 [Source:VGNC Symbol;Acc:VGNC:98502]	6.3648174419441	2.6701191348055	0.0031663762843508	0.010906478441824	yes	up	2.33	6.15	6.12	28.14	7.38	3.14	0.7	0.93	10.685	3.0375
ENSSSCT00000003723	ENSSSCG00000003354	CCNL2	cyclin L2 [Source:VGNC Symbol;Acc:VGNC:86364]	2.4698817533912	1.3044419738425	7.424311352139E-11	1.0075089609538E-9	yes	up	12.29	11.43	17.63	16.61	11.64	8.69	11.57	9.27	14.49	10.2925
ENSSSCT00000003736	ENSSSCG00000000697	CHD4	chromodomain helicase DNA binding protein 4 [Source:VGNC Symbol;Acc:VGNC:99707]	1.6001773473402	0.67823180758101	0.00026395666119258	0.0012069985981764	yes	up	12.88	11.08	18.91	17.97	19.25	15.13	15.55	16.02	15.21	16.4875
ENSSSCT00000003738	ENSSSCG00000003368	RNF207	ring finger protein 207 [Source:VGNC Symbol;Acc:VGNC:92379]	160.59499831007	7.3272831509635	3.8801562473292E-137	1.8858113670055E-133	yes	up	36.52	30.8	40.32	44.19	0.33	0.31	0.44	0.57	37.9575	0.4125
ENSSSCT00000003744	ENSSSCG00000003374	ESPN	espin [Source:VGNC Symbol;Acc:VGNC:97054]	0.0011246188186945	-9.79635	6.3345145100189E-15	1.3939619543684E-13	yes	down	0	0	0	0	2.8	2.69	6.95	8.21	0	5.1625
ENSSSCT00000003750	ENSSSCG00000003379	KLHL21	kelch like family member 21 [Source:VGNC Symbol;Acc:VGNC:89520]	6.5813355311268	2.7183803755447	3.0441761931769E-19	1.072110955156E-17	yes	up	7.06	5.42	5.1	7.24	2.9	1.44	1.27	1.21	6.205	1.705
ENSSSCT00000003754	ENSSSCG00000003383	ZBTB48	zinc finger and BTB domain containing 48 [Source:VGNC Symbol;Acc:VGNC:98738]	0.51742587921518	-0.950576	3.8561643833271E-5	0.00021156356794899	yes	down	1.5	1.47	2.37	2.55	7.72	6.08	5.88	6.86	1.9725	6.635
ENSSSCT00000003756	ENSSSCG00000003385	PARK7	Parkinsonism associated deglycase [Source:NCBI gene (formerly Entrezgene);Acc:780404]	1.6318826179376	0.70653728732791	0.0034832438141114	0.011845605537773	yes	up	148.44	106.03	158.81	244.47	215.49	173.54	170.59	149.85	164.438	177.368
ENSSSCT00000003761	ENSSSCG00000003390	SLC2A7	solute carrier family 2 member 7 [Source:VGNC Symbol;Acc:VGNC:93052]	0.0010812244131991	-9.85312	1.1209961504571E-19	4.1453706559457E-18	yes	down	0	0	0	0	16.93	12.25	9.48	8.2	0	11.715
ENSSSCT00000003771	ENSSSCG00000003399	RBP7	retinol binding protein 7 [Source:NCBI gene (formerly Entrezgene);Acc:100270723]	11.884302899175	3.5709853760896	0.0052148299110527	0.016795770936658	yes	up	0.62	1.33	10.76	19.79	0.18	3.38	0.53	0.2	8.125	1.0725
ENSSSCT00000003772	ENSSSCG00000003400	NMNAT1	nicotinamide nucleotide adenylyltransferase 1 [Source:VGNC Symbol;Acc:VGNC:90797]	0.21937419478448	-2.18853	4.1452032234364E-7	3.2614236555164E-6	yes	down	0.53	0.32	0.5	0.24	2.66	2.19	3.88	3.91	0.3975	3.16
ENSSSCT00000003776	ENSSSCG00000003403	CENPS	apoptosis-inducing, TAF9-like domain 1 [Source:NCBI gene (formerly Entrezgene);Acc:100522376]	0.18536932501919	-2.43153	3.0775889336832E-5	0.0001727481490065	yes	down	0.58	0.86	0.94	0.87	4.48	12.63	6.57	7.15	0.8125	7.7075
ENSSSCT00000003786	ENSSSCG00000003413	MTOR	mechanistic target of rapamycin kinase [Source:VGNC Symbol;Acc:VGNC:90466]	1.9985256380958	0.99893608049738	3.5493638618796E-5	0.00019637386170969	yes	up	3.05	3.51	5.47	5.67	4.66	3.23	3.52	3.95	4.425	3.84
ENSSSCT00000003787	ENSSSCG00000003414	ANGPTL7	angiopoietin like 7 [Source:NCBI gene (formerly Entrezgene);Acc:100217376]	0.056744349385371	-4.13938	0.00011781781296201	0.00058384459475664	yes	down	0.15	0	0.17	0.23	4.73	10.16	1.13	0.87	0.1375	4.2225
ENSSSCT00000003790	ENSSSCG00000003417	DISP3	dispatched RND transporter family member 3 [Source:VGNC Symbol;Acc:VGNC:87319]	0.04243436072315	-4.55862	0.0096844764587589	0.028568071933013	yes	down	0	0	0	0	0.19	0.09	0.08	0.01	0	0.0925
ENSSSCT00000003797	ENSSSCG00000003423	DRAXIN	dorsal inhibitory axon guidance protein [Source:VGNC Symbol;Acc:VGNC:87439]	0.041910563745527	-4.57654	0.0062712857231438	0.019656846470156	yes	down	0.01	0	0	0	0.38	0.13	0.01	0.07	0.0025	0.1475
ENSSSCT00000003808	ENSSSCG00000061442	NPPA	natriuretic peptide A [Source:NCBI gene (formerly Entrezgene);Acc:397496]	6477.45	12.661209196467	7.7607371349632E-24	4.2312185587914E-22	yes	up	52.11	19.32	30.59	11.34	0	0	0	0	28.34	0
ENSSSCT00000003809	ENSSSCG00000003431	NPPB	natriuretic peptide B [Source:NCBI gene (formerly Entrezgene);Acc:396844]	2839.1129280455	11.471224519244	1.1382824098017E-8	1.1399913412971E-7	yes	up	0.14	24.39	1.33	66.39	0	0	0	0	23.0625	0
ENSSSCT00000003841	ENSSSCG00000003458	EFHD2	EF-hand domain family member D2 [Source:HGNC Symbol;Acc:HGNC:28670]	0.20476913775119	-2.28793	7.3591332884806E-13	1.2793309841972E-11	yes	down	5.06	10.08	8.81	11.08	72.92	60.39	85.15	79.4	8.7575	74.465
ENSSSCT00000003846	ENSSSCG00000003460	CASP9	caspase 9 [Source:VGNC Symbol;Acc:VGNC:96938]	0.31225094596296	-1.67922	1.3379156513118E-7	1.1353761130776E-6	yes	down	1.35	1.26	0.83	0.81	7	5.7	6.69	5.02	1.0625	6.1025
ENSSSCT00000003849	ENSSSCG00000003463	AGMAT	agmatinase (putative) [Source:VGNC Symbol;Acc:VGNC:85181]	0.0013718829663801	-9.50963	5.9529524595068E-18	1.8478594491321E-16	yes	down	0	0	0	0	11.84	13.4	17.82	13.89	0	14.2375
ENSSSCT00000003850	ENSSSCG00000003464	DNAJC16	DnaJ heat shock protein family (Hsp40) member C16 [Source:VGNC Symbol;Acc:VGNC:96624]	0.39574460165579	-1.33736	0.00035534353213085	0.0015747221970332	yes	down	0.61	1.05	0.83	0.79	2.63	3.07	4.25	4.41	0.82	3.59
ENSSSCT00000003852	ENSSSCG00000003466	TMEM82	transmembrane protein 82 [Source:VGNC Symbol;Acc:VGNC:94209]	0.11940546176641	-3.06606	2.6746393044773E-12	4.3227507732837E-11	yes	down	3.03	1.54	1.9	4.51	29.42	31.1	48.05	48.23	2.745	39.2
ENSSSCT00000003856	ENSSSCG00000003470	FAM131C	family with sequence similarity 131 member C [Source:VGNC Symbol;Acc:VGNC:87902]	0.071427375147339	-3.80738	6.1911981640374E-12	9.6531050751015E-11	yes	down	1.38	1.09	0.66	1.83	18.2	15.49	44.14	41	1.24	29.7075
ENSSSCT00000003858	ENSSSCG00000003472	ARHGEF19	Rho guanine nucleotide exchange factor 19 [Source:VGNC Symbol;Acc:VGNC:85492]	0.10958259842903	-3.18991	3.6135326626704E-21	1.5740844393945E-19	yes	down	0.28	0.15	0.47	0.39	6.79	4.71	4.79	4.15	0.3225	5.11
ENSSSCT00000003863	ENSSSCG00000003477	NECAP2	NECAP endocytosis associated 2 [Source:VGNC Symbol;Acc:VGNC:90661]	0.43700020469012	-1.19429	0.0024559874625415	0.0087510629936242	yes	down	0.49	0.83	0.83	0.74	2.59	1.76	3.18	4	0.7225	2.8825
ENSSSCT00000003864	ENSSSCG00000003478	CROCC	ciliary rootlet coiled-coil, rootletin [Source:VGNC Symbol;Acc:VGNC:97946]	1.8997392759549	0.92580143376825	0.010802254916543	0.031356955163457	yes	up	1.03	1	1.91	1.33	2.06	0.78	0.9	1.21	1.3175	1.2375
ENSSSCT00000003874	ENSSSCG00000003488	UBR4	ubiquitin protein ligase E3 component n-recognin 4 [Source:VGNC Symbol;Acc:VGNC:94670]	1.6980212616276	0.7638545235863	0.00023570930554302	0.0010899869555704	yes	up	5.4	6.41	8.87	6.7	9.44	5.9	6.46	6.65	6.845	7.1125
ENSSSCT00000003876	ENSSSCG00000003489	EMC1	ER membrane protein complex subunit 1 [Source:VGNC Symbol;Acc:VGNC:97050]	10.441317226751	3.3842318217977	0.0012545649880505	0.0048386300259001	yes	up	0.24	0.05	0.2	0.09	0.05	0.05	0.02	0	0.145	0.03
ENSSSCT00000003878	ENSSSCG00000003491	AKR7A2	aldo-keto reductase family 7 member A2 [Source:NCBI gene (formerly Entrezgene);Acc:100511331]	0.042168539120402	-4.56769	2.0720980077001E-24	1.217527570293E-22	yes	down	4.69	1.76	2.25	3.57	106.38	86.03	173.08	143.62	3.0675	127.278
ENSSSCT00000003879	ENSSSCG00000003492	SLC66A1	solute carrier family 66 member 1 [Source:NCBI gene (formerly Entrezgene);Acc:100511513]	0.39893723655594	-1.32577	5.0187253704296E-5	0.00026930883575225	yes	down	1.9	2.49	3.29	4.46	14.09	9.19	13.71	15.63	3.035	13.155
ENSSSCT00000003896	ENSSSCG00000003506	PINK1	PTEN induced kinase 1 [Source:VGNC Symbol;Acc:VGNC:98195]	3.83354	1.9386778397269	1.3062061772135E-27	1.0865144341071E-25	yes	up	90.56	72.83	82.24	120.49	53.22	35.75	42.01	36.91	91.53	41.9725
ENSSSCT00000003912	ENSSSCG00000003521		Wnt family member 4 [Source:VGNC Symbol;Acc:VGNC:94972]	0.014464207652914	-6.11137	1.7946921310003E-7	1.4913830236629E-6	yes	down	0	0	0	0	1.38	1.29	1.03	1.1	0	1.2
ENSSSCT00000003922	ENSSSCG00000003531	KDM1A	lysine demethylase 1A [Source:VGNC Symbol;Acc:VGNC:89408]	3.6547901626393	1.8697885771736	0.00024452632813195	0.0011276982797041	yes	up	3.88	4.15	4.7	4.96	1.11	1.61	4.07	1.44	4.4225	2.0575
ENSSSCT00000003933	ENSSSCG00000003541	STPG1	sperm tail PG-rich repeat containing 1 [Source:VGNC Symbol;Acc:VGNC:93570]	24.092925750996	4.5905376943647	0.0035324045114942	0.011984038081925	yes	up	0.19	0.19	0.1	0.04	0.03	0	0	0	0.13	0.0075
ENSSSCT00000003940	ENSSSCG00000024818	RCAN3	RCAN family member 3 [Source:VGNC Symbol;Acc:VGNC:92172]	0.020353010215352	-5.61861	1.7939779443189E-6	1.2617929221351E-5	yes	down	0	0	0	0.04	1.08	1.48	0.93	0.84	0.01	1.0825
ENSSSCT00000003947	ENSSSCG00000003553	MTFR1L	mitochondrial fission regulator 1 like [Source:VGNC Symbol;Acc:VGNC:90448]	2.7622532858724	1.4658456141355	7.9002622270541E-5	0.00040600426167161	yes	up	4.11	7.38	6.87	7.97	7.28	4.37	2.65	2.92	6.5825	4.305
ENSSSCT00000003952	ENSSSCG00000003558	RPS6KA1	ribosomal protein S6 kinase A1 [Source:VGNC Symbol;Acc:VGNC:92440]	0.0031988281676357	-8.28824	1.6662571892948E-12	2.7747300948115E-11	yes	down	0	0	0	0	2.46	1.09	2.81	2.67	0	2.2575
ENSSSCT00000003953	ENSSSCG00000003559	ARID1A	AT-rich interaction domain 1A [Source:VGNC Symbol;Acc:VGNC:85505]	3.3382816927619	1.7391056981408	0.00058137213942014	0.0024439468127039	yes	up	2.22	0.94	3.72	1.41	0.99	0.69	1.38	1.19	2.0725	1.0625
ENSSSCT00000003956	ENSSSCG00000062214	SFN	stratifin [Source:NCBI gene (formerly Entrezgene);Acc:733625]	0.0068194281861716	-7.19613	1.1926503318297E-11	1.7961556856652E-10	yes	down	0	0.1	0.28	0.36	17.87	6.2	81.49	71.46	0.185	44.255
ENSSSCT00000003958	ENSSSCG00000003564	GPATCH3	G-patch domain containing 3 [Source:VGNC Symbol;Acc:VGNC:88576]	0.36531075176541	-1.4528	2.0693261105238E-7	1.7054395253423E-6	yes	down	2.77	2.15	2.08	2.49	11.24	8.66	13.93	11.84	2.3725	11.4175
ENSSSCT00000003959	ENSSSCG00000003565	NR0B2	nuclear receptor subfamily 0 group B member 2 [Source:VGNC Symbol;Acc:VGNC:90868]	0.0060944293888273	-7.35829	5.7670256235561E-19	1.9818179670606E-17	yes	down	0.46	0.23	0.1	0.05	28.34	28.01	100.39	91.24	0.21	61.995
ENSSSCT00000003961	ENSSSCG00000003567	KDF1	keratinocyte differentiation factor 1 [Source:VGNC Symbol;Acc:VGNC:89407]	0.0007867086242737	-10.3119	1.5733114373317E-17	4.6222477037532E-16	yes	down	0	0	0	0	9.89	8.94	21.48	22.85	0	15.79
ENSSSCT00000003971	ENSSSCG00000003577	WASF2	WASP family member 2 [Source:VGNC Symbol;Acc:VGNC:94893]	2.0000861092961	1.0000621133901	0.008912355793106	0.026615805515911	yes	up	3.92	6.25	4.71	4.43	6.38	2.09	4.52	4.47	4.8275	4.365
ENSSSCT00000003977	ENSSSCG00000003582	SMPDL3B	sphingomyelin phosphodiesterase acid like 3B [Source:VGNC Symbol;Acc:VGNC:93266]	0.015441050061887	-6.01709	5.0825018386276E-15	1.1383264980379E-13	yes	down	1.29	1.47	1.6	2.61	39.77	59.3	325.2	317.68	1.7425	185.488
ENSSSCT00000003979	ENSSSCG00000003584	THEMIS2	thymocyte selection associated family member 2 [Source:VGNC Symbol;Acc:VGNC:93954]	0.42429842848067	-1.23685	0.0075885231225457	0.023133435945531	yes	down	0.37	1.12	0.83	0.45	3.11	2.56	2.78	3.23	0.6925	2.92
ENSSSCT00000003984	ENSSSCG00000003589	MECR	mitochondrial trans-2-enoyl-CoA reductase [Source:NCBI gene (formerly Entrezgene);Acc:100515782]	6.3082062486766	2.6572298302423	1.209508807399E-11	1.8175220466661E-10	yes	up	0.47	0.94	0.69	0.92	0.27	0.13	0.23	0.22	0.755	0.2125
ENSSSCT00000003995	ENSSSCG00000003600	TINAGL1	tubulointerstitial nephritis antigen like 1 [Source:VGNC Symbol;Acc:VGNC:93999]	14.659751027322	3.8737886966744	2.7839324280424E-23	1.4661325872203E-21	yes	up	89.36	101.46	123.19	221.72	26.77	17.08	10.04	11.16	133.933	16.2625
ENSSSCT00000004003	ENSSSCG00000003608	LCK	LCK proto-onco, Src family tyrosine kinase [Source:VGNC Symbol;Acc:VGNC:89657]	0.0017054985324368	-9.19559	2.6947695017273E-15	6.2664903088355E-14	yes	down	0	0	0	0	4.66	4.33	9.34	5.11	0	5.86
ENSSSCT00000004008	ENSSSCG00000003613	HDAC1	histone deacetylase 1 [Source:VGNC Symbol;Acc:VGNC:88810]	0.36977619159352	-1.43528	1.4597359011339E-10	1.900561618541E-9	yes	down	6.97	7.87	8.22	8.8	36.47	30.17	41.48	42.42	7.965	37.635
ENSSSCT00000004011	ENSSSCG00000003616	FAM167B	family with sequence similarity 167 member B [Source:VGNC Symbol;Acc:VGNC:87925]	4.1687934814851	2.0596299040204	5.4603354486591E-6	3.5451540515044E-5	yes	up	16.08	37.93	23.94	37.03	21.87	13.98	8.69	6.7	28.745	12.81
ENSSSCT00000004015	ENSSSCG00000003619	AZIN2	antizyme inhibitor 2 [Source:NCBI gene (formerly Entrezgene);Acc:100144439]	3.9410366551997	1.9785751679048	0.006089498145103	0.019159420733797	yes	up	1.16	0.55	1.85	1.49	1.29	0.71	0.2	0.15	1.2625	0.5875
ENSSSCT00000004017	ENSSSCG00000003621	ZSCAN20	zinc finger and SCAN domain containing 20 [Source:VGNC Symbol;Acc:VGNC:95327]	8.0688135316084	3.0123565498467	2.0986959972465E-9	2.3448189334096E-8	yes	up	0.63	0.64	1.3	0.55	0.28	0.16	0.08	0.17	0.78	0.1725
ENSSSCT00000004024	ENSSSCG00000003628	CLSPN	claspin [Source:VGNC Symbol;Acc:VGNC:86783]	0.43329065437164	-1.20659	0.01160720944432	0.033385937817485	yes	down	0.33	0.26	0.21	0.17	0.76	1.53	0.69	0.98	0.2425	0.99
ENSSSCT00000004026	ENSSSCG00000003630	AGO3	argonaute RISC component 1 [Source:NCBI gene (formerly Entrezgene);Acc:100499510]	0.0029361958030845	-8.41184	0.0070790840360927	0.021814992571731	yes	down	0	0	0	0	1.44	0	0	1.9	0	0.835
ENSSSCT00000004033	ENSSSCG00000003637	MAP7D1	MAP7 domain containing 1 [Source:VGNC Symbol;Acc:VGNC:89993]	9.0178796262117	3.1727882525096	3.4469382801718E-8	3.1927113321461E-7	yes	up	7.99	3.39	2.52	4.25	1.96	0.54	0.43	0.83	4.5375	0.94
ENSSSCT00000004039	ENSSSCG00000003643	SF3A3	splicing factor 3a subunit 3 [Source:VGNC Symbol;Acc:VGNC:92770]	0.5068458067597	-0.980381	0.013625875060961	0.038257480849134	yes	down	6.19	2.85	4.32	7.39	29.56	10.22	17.99	15.55	5.1875	18.33
ENSSSCT00000004041	ENSSSCG00000003645	UTP11	UTP11 small subunit processome component [Source:NCBI gene (formerly Entrezgene);Acc:100513019]	0.45190413343044	-1.14591	0.00026039812845503	0.0011931319499217	yes	down	3.88	6.53	5.18	4.54	28.71	19.81	19.42	13.37	5.0325	20.3275
ENSSSCT00000004045	ENSSSCG00000051819	MYCBP	MYC binding protein [Source:VGNC Symbol;Acc:VGNC:110209]	0.24548769551235	-2.02628	6.5988639717019E-18	2.0379221950988E-16	yes	down	2.41	1.94	1.9	2.78	14.9	17.19	16.07	15.74	2.2575	15.975
ENSSSCT00000004047	ENSSSCG00000003651	RHBDL2	rhomboid like 2 [Source:VGNC Symbol;Acc:VGNC:92278]	0.27213300500088	-1.87762	0.00024078881679101	0.0011122710571686	yes	down	0.19	0.11	0.21	0.31	0.87	1.75	1.05	1.38	0.205	1.2625
ENSSSCT00000004049	ENSSSCG00000003653	NDUFS5	NADH:ubiquinone oxidoreductase subunit S5 [Source:NCBI gene (formerly Entrezgene);Acc:100514655]	1.8456068830289	0.88409528954809	4.254518960989E-5	0.00023151469861133	yes	up	301.31	229.21	366.5	398.81	312.52	357.64	318.15	278.58	323.957	316.723
ENSSSCT00000004054	ENSSSCG00000037514		-	0.0013745359424169	-9.50684	1.5008190431549E-11	2.2267494403477E-10	yes	down	0	0	0	0	0.79	1.23	4.79	4.83	0	2.91
ENSSSCT00000004056	ENSSSCG00000003660	PABPC4	poly(A) binding protein cytoplasmic 4 [Source:VGNC Symbol;Acc:VGNC:98525]	4.7923542747749	2.2607345632954	3.7563460136518E-8	3.4585831591461E-7	yes	up	6.56	2.75	3.58	8.15	1.8	2.29	1.74	1.7	5.26	1.8825
ENSSSCT00000004058	ENSSSCG00000003662	NT5C1A	5'-nucleotidase, cytosolic IA [Source:VGNC Symbol;Acc:VGNC:90919]	6191.2827822701	12.596022639479	1.2928117406373E-8	1.2826698229286E-7	yes	up	7.29	8.74	5.82	0	0	0	0	0	5.4625	0
ENSSSCT00000004061	ENSSSCG00000032082		-	0.085728310129532	-3.54408	0.00071953266598788	0.0029531297751892	yes	down	0.04	0	0	0.03	0.17	0.39	0.42	0.56	0.0175	0.385
ENSSSCT00000004065	ENSSSCG00000003669	MFSD2A	MFSD2 lysolipid transporter A, lysophospholipid [Source:VGNC Symbol;Acc:VGNC:90188]	0.00029673504458844	-11.7185	2.2008359124779E-19	7.8898460040477E-18	yes	down	0	0	0	0	15.26	14.69	53.69	51.95	0	33.8975
ENSSSCT00000004068	ENSSSCG00000003672	CAP1	cyclase associated actin cytoskeleton regulatory protein 1 [Source:VGNC Symbol;Acc:VGNC:96936]	0.19077918631687	-2.39002	2.0170111564207E-24	1.1874788903905E-22	yes	down	10.51	9.2	10.91	9.45	84.92	76.93	106.36	98.41	10.0175	91.655
ENSSSCT00000004093	ENSSSCG00000003694	EMILIN2	elastin microfibril interfacer 2 [Source:VGNC Symbol;Acc:VGNC:87681]	7.9219097445954	2.9858482645136	6.8862221854919E-11	9.3898262514077E-10	yes	up	14.32	24.81	18.96	55.97	9.64	4.88	5.48	5.23	28.515	6.3075
ENSSSCT00000004096	ENSSSCG00000003697	NDC80	NDC80 kinetochore complex component [Source:VGNC Symbol;Acc:VGNC:90623]	0.019299096362543	-5.69532	1.6757645352391E-5	9.9012131388277E-5	yes	down	0	0	0	0	0.17	0.23	0.36	0.32	0	0.27
ENSSSCT00000004100	ENSSSCG00000003701	SNRPD1	small nuclear ribonucleoprotein D1 polypeptide [Source:VGNC Symbol;Acc:VGNC:98617]	0.27252811841441	-1.87552	1.4161246731314E-13	2.7020738925746E-12	yes	down	1.96	1.89	2.04	2	12.94	16.62	9.91	11.09	1.9725	12.64
ENSSSCT00000004101	ENSSSCG00000003702	GATA6	GATA binding protein 6 [Source:VGNC Symbol;Acc:VGNC:88366]	2.4064467027849	1.2669044713063	0.00063406671654629	0.0026423072682967	yes	up	27.66	32.73	31.71	70.55	23.42	33.47	28.1	29.42	40.6625	28.6025
ENSSSCT00000004104	ENSSSCG00000003705	CABLES1	Cdk5 and Abl enzyme substrate 1 [Source:VGNC Symbol;Acc:VGNC:86109]	0.14010913395738	-2.83538	4.3943967245241E-13	7.8561098773008E-12	yes	down	0.34	0.4	0.77	0.59	7.77	3.7	7.67	6.96	0.525	6.525
ENSSSCT00000004109	ENSSSCG00000003710	TTC39C	tetratricopeptide repeat domain 39C [Source:VGNC Symbol;Acc:VGNC:94553]	0.17036812332673	-2.55327	2.3645497967131E-10	2.9882744663438E-9	yes	down	0.17	0.19	0.34	0.24	1.67	2.61	2.69	2.42	0.235	2.3475
ENSSSCT00000004121	ENSSSCG00000003721	CHST9	carbohydrate sulfotransferase 9 [Source:VGNC Symbol;Acc:VGNC:86683]	0.060898818666981	-4.03744	0.00091327380569658	0.0036446320403054	yes	down	0	0.02	0	0.05	1.2	0.44	0.19	0.24	0.0175	0.5175
ENSSSCT00000004122	ENSSSCG00000003722	CDH2	cadherin 2 [Source:VGNC Symbol;Acc:VGNC:86483]	79.668998836886	6.3159465402449	4.3264269776557E-14	8.7352743149451E-13	yes	up	29.8	33.43	23	24.23	2	0.52	0.12	0.1	27.615	0.685
ENSSSCT00000004126	ENSSSCG00000003726	DSC1	desmocollin 1 [Source:VGNC Symbol;Acc:VGNC:87452]	0.012515870953477	-6.3201	1.2724730814237E-5	7.7236051209843E-5	yes	down	0	0	0	0	0.74	0.11	0.17	0.16	0	0.295
ENSSSCT00000004127	ENSSSCG00000003728	TRAPPC8	trafficking protein particle complex subunit 8 [Source:VGNC Symbol;Acc:VGNC:94379]	0.0016687339350814	-9.22703	8.4398390940845E-17	2.2860809380561E-15	yes	down	0	0	0	0	3.77	1.52	2.39	2.07	0	2.4375
ENSSSCT00000004132	ENSSSCG00000003732	MEP1B	meprin A subunit beta [Source:VGNC Symbol;Acc:VGNC:90143]	0.00015802930006503	-12.6275	5.7950202030247E-32	7.1174145244442E-30	yes	down	0	0	0	0	64.23	31.22	37.69	37.43	0	42.6425
ENSSSCT00000004139	ENSSSCG00000003738	MAPRE2	microtubule associated protein RP/EB family member 2 [Source:VGNC Symbol;Acc:VGNC:98117]	1.7165123173954	0.77948020986229	0.009537392707251	0.028202662954662	yes	up	9.11	11.71	13.89	13.57	19.39	7.21	12.29	11.51	12.07	12.6
ENSSSCT00000004144	ENSSSCG00000003743	GALNT1	polypeptide N-acetylgalactosaminyltransferase 1 [Source:VGNC Symbol;Acc:VGNC:97062]	0.29714170911534	-1.75078	5.7177283671955E-19	1.9668638703777E-17	yes	down	2.32	2.83	2.63	2.28	17.01	15.52	14.42	13.1	2.515	15.0125
ENSSSCT00000004157	ENSSSCG00000003755	MCOLN2	mucolipin TRP cation channel 2 [Source:VGNC Symbol;Acc:VGNC:90080]	0.016998154531956	-5.87848	3.5655601655098E-17	1.0075076610532E-15	yes	down	0	0.21	0.11	0.1	7.33	12.86	11.42	12.39	0.105	11
ENSSSCT00000004158	ENSSSCG00000003756	LPAR3	lysophosphatidic acid receptor 3 [Source:VGNC Symbol;Acc:VGNC:89785]	0.025157488112525	-5.31287	8.7173902850092E-5	0.00044390710206002	yes	down	0	0	0	0.05	0.35	1.52	0.52	0.66	0.0125	0.7625
ENSSSCT00000004159	ENSSSCG00000003757	SSX2IP	SSX family member 2 interacting protein [Source:VGNC Symbol;Acc:VGNC:93499]	0.21552740313232	-2.21406	0.0015013783882669	0.0056715960634274	yes	down	0.22	0.16	0.2	0	1.37	1.35	1.05	0.92	0.145	1.1725
ENSSSCT00000004160	ENSSSCG00000003758	CTBS	chitobiase [Source:VGNC Symbol;Acc:VGNC:87055]	0.013599944501229	-6.20026	0.0018454685561029	0.0068125744083308	yes	down	0	0	0.05	0	5.25	2.01	0.52	0	0.0125	1.945
ENSSSCT00000004165	ENSSSCG00000003763	IFI44	interferon induced protein 44 [Source:NCBI gene (formerly Entrezgene);Acc:100525523]	0.071890436738158	-3.79806	0.016931434703114	0.045949612319293	yes	down	0	0.53	0	0	5.5	2.25	4.55	2.23	0.1325	3.6325
ENSSSCT00000004179	ENSSSCG00000003776	ACADM	acyl-CoA dehydrogenase medium chain [Source:NCBI gene (formerly Entrezgene);Acc:397104]	2.2998265309121	1.2015250470693	1.5170583150076E-5	9.0445955736815E-5	yes	up	20.41	33.9	24.89	30.48	20.91	17.42	23.78	22.02	27.42	21.0325
ENSSSCT00000004193	ENSSSCG00000003789	CTH	cystathionine gamma-lyase [Source:NCBI gene (formerly Entrezgene);Acc:733654]	0.033093222916445	-4.91732	6.9630546572829E-5	0.00036249438790424	yes	down	0.55	0.39	0	0	6.79	5.89	19.22	20.41	0.235	13.0775
ENSSSCT00000004195	ENSSSCG00000003791	SRSF11	serine and arginine rich splicing factor 11 [Source:VGNC Symbol;Acc:VGNC:93473]	2.3372201830591	1.2247936528388	0.00015750831270415	0.00075857733670837	yes	up	30.66	18.79	31.66	17.96	21.08	23.03	14.18	16.75	24.7675	18.76
ENSSSCT00000004202	ENSSSCG00000003797	DIRAS3	DIRAS family GTPase 3 [Source:NCBI gene (formerly Entrezgene);Acc:733668]	0.0046732373538709	-7.74136	2.8757327535894E-8	2.6944451668924E-7	yes	down	0	0.16	0	0	49.87	14.48	3.17	4.81	0.04	18.0825
ENSSSCT00000004203	ENSSSCG00000003798	SERBP1	SERPINE1 mRNA binding protein 1 [Source:VGNC Symbol;Acc:VGNC:92727]	0.7236493614412	-0.466637	0.0036542839531596	0.012357594149636	yes	down	10.42	9.53	9.64	13.76	28.65	27.49	24.28	23.94	10.8375	26.09
ENSSSCT00000004204	ENSSSCG00000003799	IL12RB2	interleukin 12 receptor subunit beta 2 [Source:VGNC Symbol;Acc:VGNC:98476]	0.13089936606458	-2.93347	1.4217925143008E-5	8.5279977307878E-5	yes	down	0.03	0.05	0.1	0.04	0.6	0.4	0.91	0.92	0.055	0.7075
ENSSSCT00000004218	ENSSSCG00000003811	ROR1	receptor tyrosine kinase like orphan receptor 1 [Source:VGNC Symbol;Acc:VGNC:98295]	11.563054548224	3.5314506518493	3.2533475121097E-12	5.2012281818367E-11	yes	up	2.06	1.76	1.15	0.92	0.39	0.27	0.17	0.11	1.4725	0.235
ENSSSCT00000004234	ENSSSCG00000003825		-	0.0012611603211997	-9.63103	4.5604456462247E-19	1.5767370053883E-17	yes	down	0	0.03	0	0.07	10.75	19.52	65.71	56.92	0.025	38.225
ENSSSCT00000004235	ENSSSCG00000003826		-	0.053659778514352	-4.22002	5.1027547455548E-13	9.0795407530606E-12	yes	down	0.13	0.04	0.05	0.05	1.25	2.49	2.34	2.46	0.0675	2.135
ENSSSCT00000004239	ENSSSCG00000003830	MYSM1	Myb like, SWIRM and MPN domains 1 [Source:VGNC Symbol;Acc:VGNC:90548]	2.8220445085188	1.4967407419086	0.00013627487369199	0.00066573915535253	yes	up	5.64	4.29	5.12	2.65	2.46	2.21	2.83	3.59	4.425	2.7725
ENSSSCT00000004247	ENSSSCG00000003835	C8A	complement C8 alpha chain [Source:VGNC Symbol;Acc:VGNC:86076]	0.020735264343753	-5.59177	0.00076670499132885	0.0031287118279955	yes	down	0	0	0	0	0.09	1.04	0.33	0.41	0	0.4675
ENSSSCT00000004258	ENSSSCG00000003846	GLIS1	GLIS family zinc finger 1 [Source:HGNC Symbol;Acc:HGNC:29525]	0.085234231401562	-3.55242	0.00091105001930988	0.0036370373981391	yes	down	0.02	0	0	0.07	0.56	0.61	0.19	0.3	0.0225	0.415
ENSSSCT00000004261	ENSSSCG00000003849		mago homolog, exon junction complex subunit [Source:VGNC Symbol;Acc:VGNC:110402]	0.33656621620347	-1.57104	2.9698048941871E-10	3.7131838406887E-9	yes	down	2.39	2.45	3.82	2.54	15.42	16.42	13.75	12.91	2.8	14.625
ENSSSCT00000004262	ENSSSCG00000003850	CZIB	CXXC motif containing zinc binding protein [Source:VGNC Symbol;Acc:VGNC:87140]	2.4039626734849	1.2654144953851	3.4895789642053E-5	0.00019329040368158	yes	up	41.1	21.4	41.86	48.72	35.25	33.57	22.95	20.43	38.27	28.05
ENSSSCT00000004265	ENSSSCG00000027114	PODN	podocan [Source:VGNC Symbol;Acc:VGNC:108159]	0.09380929106936	-3.41413	9.3060190888842E-19	3.1377609060746E-17	yes	down	0.63	0.7	0.73	1.42	13.45	13.27	19.96	16.46	0.87	15.785
ENSSSCT00000004275	ENSSSCG00000003863	ZFYVE9	zinc finger FYVE-type containing 9 [Source:VGNC Symbol;Acc:VGNC:95163]	24.230502272566	4.5987524055218	0.0067945862357075	0.021050780286404	yes	up	0.52	1.52	0.65	2.31	0	0.33	0	0	1.25	0.0825
ENSSSCT00000004279	ENSSSCG00000003867	TXNDC12	thioredoxin domain containing 12 [Source:VGNC Symbol;Acc:VGNC:94604]	0.63932161042556	-0.645386	0.011187537662069	0.032342469794452	yes	down	13.22	13.02	12.02	13.84	30.6	31.28	38.72	42.01	13.025	35.6525
ENSSSCT00000004282	ENSSSCG00000003870	NRDC	nardilysin convertase [Source:VGNC Symbol;Acc:VGNC:90893]	2.7303875373903	1.44911	1.9044462877864E-5	0.00011142075177435	yes	up	11.55	7.59	9.36	10	11.14	6.16	4.54	3.8	9.625	6.41
ENSSSCT00000004294	ENSSSCG00000003882	SLC5A9	solute carrier family 5 member 9 [Source:VGNC Symbol;Acc:VGNC:93149]	0.0014783522759554	-9.40179	6.5683223564864E-14	1.2969291636101E-12	yes	down	0.02	0	0.04	0	8.64	2.5	27.71	28.65	0.015	16.875
ENSSSCT00000004297	ENSSSCG00000003885	CMPK1	cytidine/uridine monophosphate kinase 1 [Source:VGNC Symbol;Acc:VGNC:96953]	0.1848614406396	-2.43548	1.1290332293197E-5	6.9333645297265E-5	yes	down	12.88	5.32	6.53	4.62	35.75	53.36	91.38	95.06	7.3375	68.8875
ENSSSCT00000004298	ENSSSCG00000003885	CMPK1	cytidine/uridine monophosphate kinase 1 [Source:VGNC Symbol;Acc:VGNC:96953]	0.095856046864982	-3.38299	5.0172091107905E-5	0.0002692703441524	yes	down	0.12	0.59	2.44	3.81	22.29	31.11	30.41	34.56	1.74	29.5925
ENSSSCT00000004316	ENSSSCG00000003901	FAAH	fatty acid amide hydrolase [Source:VGNC Symbol;Acc:VGNC:97056]	0.38128873594478	-1.39104	0.017710064784397	0.047697444112569	yes	down	0.56	1.16	1.28	3.16	14.08	5.81	4.89	4.03	1.54	7.2025
ENSSSCT00000004318	ENSSSCG00000003903		ubiquinol-cytochrome c reductase hinge protein [Source:VGNC Symbol;Acc:VGNC:111779]	1.6100695610928	0.68712301956708	0.0084231354515165	0.025310324253316	yes	up	500.4	605.71	610.74	985.71	658.88	700.6	883.32	778.02	675.64	755.205
ENSSSCT00000004323	ENSSSCG00000003908	TSPAN1	tetraspanin 1 [Source:VGNC Symbol;Acc:VGNC:94498]	0.020935640748988	-5.5779	2.8795242232319E-9	3.1489647572669E-8	yes	down	0.19	0.53	0.16	0.06	3.63	11.64	31.65	32.2	0.235	19.78
ENSSSCT00000004329	ENSSSCG00000003914	PRDX1	peroxiredoxin 1 [Source:VGNC Symbol;Acc:VGNC:98542]	0.11701996345134	-3.09517	1.0207978961504E-17	3.0869835755496E-16	yes	down	45.84	37.07	60.58	42.35	462.63	589.52	892.49	819.81	46.46	691.112
ENSSSCT00000004332	ENSSSCG00000003917	TESK2	testis associated actin remodelling kinase 2 [Source:VGNC Symbol;Acc:VGNC:93886]	0.075023781253707	-3.73651	1.3979427743104E-23	7.4427873434767E-22	yes	down	0.47	0.87	1.08	0.67	21.99	11.04	19.87	19.96	0.7725	18.215
ENSSSCT00000004334	ENSSSCG00000003919	MUTYH	mutY DNA glycosylase [Source:VGNC Symbol;Acc:VGNC:98507]	0.1811682698433	-2.4646	0.014906245867506	0.041269969942906	yes	down	0	0.64	0.29	2.25	7.13	6.43	7.12	8.48	0.795	7.29
ENSSSCT00000004342	ENSSSCG00000003926	BTBD19	BTB domain containing 19 [Source:VGNC Symbol;Acc:VGNC:85905]	90.082175578775	6.4931697653207	0.012211466585388	0.034832422629452	yes	up	1.33	0.58	0	0	0	0.04	0	0	0.4775	0.01
ENSSSCT00000004344	ENSSSCG00000003928	PLK3	polo like kinase 3 [Source:VGNC Symbol;Acc:VGNC:91564]	0.30744369432193	-1.70161	0.0031936030345179	0.010987129327896	yes	down	0.38	1.68	0.74	0.65	5.75	2.76	5.62	6.19	0.8625	5.08
ENSSSCT00000004345	ENSSSCG00000003929	BEST4	bestrophin 4 [Source:VGNC Symbol;Acc:VGNC:85806]	0.0027041628900183	-8.5306	6.2769872893781E-23	3.1730963532234E-21	yes	down	0	0.03	0.06	0	19.12	14.54	13.15	13.34	0.0225	15.0375
ENSSSCT00000004346	ENSSSCG00000003930		ribosomal protein S8 [Source:VGNC Symbol;Acc:VGNC:98607]	0.57668234510807	-0.794151	0.0011133871440715	0.0043523548234465	yes	down	753.73	403.71	678.81	746.62	2075.07	2152.83	1877.73	1765.62	645.717	1967.81
ENSSSCT00000004347	ENSSSCG00000003931	KIF2C	kinesin family member 2C [Source:VGNC Symbol;Acc:VGNC:89469]	0.21791097498446	-2.19819	5.2285212874391E-5	0.00027946507890018	yes	down	0.15	0.35	0.34	0.5	1.69	4.37	2.06	2.35	0.335	2.6175
ENSSSCT00000004352	ENSSSCG00000036909	ERI3	ERI1 exoribonuclease family member 3 [Source:VGNC Symbol;Acc:VGNC:97052]	2.8474305127989	1.5096606355897	1.4596186492306E-5	8.731789355631E-5	yes	up	25.71	26.5	35.92	54.53	31.71	27.13	16.73	13.56	35.665	22.2825
ENSSSCT00000004358	ENSSSCG00000003940	HYI	hydroxypyruvate isomerase (putative) [Source:VGNC Symbol;Acc:VGNC:97104]	0.33969418731087	-1.55769	1.1928899303079E-6	8.6439421339733E-6	yes	down	10.57	4.54	10.7	7.13	47.48	39.44	43.66	40.91	8.235	42.8725
ENSSSCT00000004362	ENSSSCG00000003943	MED8	mediator complex subunit 8 [Source:VGNC Symbol;Acc:VGNC:90124]	0.35907007245045	-1.47766	5.8611565709429E-6	3.7828462456373E-5	yes	down	10.85	9.59	9.66	15.86	40.58	49.91	67.92	62.63	11.49	55.26
ENSSSCT00000004368	ENSSSCG00000003949	CDC20	cell division cycle 20 [Source:VGNC Symbol;Acc:VGNC:86444]	0.19766121614502	-2.3389	0.0021067797334778	0.0076518365872371	yes	down	0.24	0.24	1.93	1.92	6.14	13.07	7.12	9.45	1.0825	8.945
ENSSSCT00000004369	ENSSSCG00000003950	TIE1	tyrosine kinase with immunoglobulin like and EGF like domains 1 [Source:VGNC Symbol;Acc:VGNC:98657]	4.9381620353732	2.3039741762527	7.2384831757347E-7	5.4518582271789E-6	yes	up	7.2	5.35	14.39	14.36	7.18	3.2	2.2	2.39	10.325	3.7425
ENSSSCT00000004370	ENSSSCG00000003951	C1orf210	chromosome 6 C1orf210 homolog [Source:VGNC Symbol;Acc:VGNC:86063]	0.025696371579524	-5.28229	3.9398024586014E-32	4.9097443019809E-30	yes	down	0.83	0.79	0.56	0.97	37.64	36.77	66.81	71.89	0.7875	53.2775
ENSSSCT00000004392	ENSSSCG00000003970	GUCA2B	guanylate cyclase activator 2B [Source:VGNC Symbol;Acc:VGNC:88748]	0.00010391732507717	-13.2323	8.116770940969E-30	8.2430049009763E-28	yes	down	0	0	0	0	1101.64	394.47	1205.62	1217.91	0	979.91
ENSSSCT00000004405	ENSSSCG00000003983	SMAP2	small ArfGAP2 [Source:VGNC Symbol;Acc:VGNC:93224]	0.22760658174351	-2.13539	9.9738007500653E-9	1.007867640922E-7	yes	down	0.2	0.18	0.3	0.5	2.55	1.84	2.17	2.29	0.295	2.2125
ENSSSCT00000004406	ENSSSCG00000003984		-	1.9718967044558	0.97958397977238	9.5687395424129E-9	9.6944040492087E-8	yes	up	7	7.57	8.27	7.01	7.7	6.67	6.39	6.09	7.4625	6.7125
ENSSSCT00000004411	ENSSSCG00000003989		-	7.6172403741364	2.9292684229618	1.5195191607242E-18	4.9947402286956E-17	yes	up	2.11	1.84	1.83	1.23	0.57	0.38	0.4	0.31	1.7525	0.415
ENSSSCT00000004425	ENSSSCG00000004002	RPS5	ribosomal protein S5 [Source:VGNC Symbol;Acc:VGNC:92439]	0.57711375696176	-0.793072	0.0011275823194533	0.0044002613088003	yes	down	211.15	139.6	245.83	305.42	693.14	733.58	666.12	623.78	225.5	679.155
ENSSSCT00000004435	ENSSSCG00000030155	PHF10	PHD finger protein 10 [Source:VGNC Symbol;Acc:VGNC:91376]	1.9180352505048	0.93962923509072	0.0090850635014163	0.027065056513282	yes	up	4.8	3.65	4.47	4.25	6.38	4.95	2.22	2.58	4.2925	4.0325
ENSSSCT00000004445	ENSSSCG00000004020	SFT2D1	SFT2 domain containing 1 [Source:NCBI gene (formerly Entrezgene);Acc:100513321]	0.24179374785994	-2.04815	3.4322704731749E-7	2.7365660597113E-6	yes	down	7.99	6.98	8.78	5.98	36.19	39.79	66.68	73.12	7.4325	53.945
ENSSSCT00000004461	ENSSSCG00000004033	AGPAT4	1-acylglycerol-3-phosphate O-acyltransferase 4 [Source:VGNC Symbol;Acc:VGNC:85186]	0.087038978072621	-3.52219	1.1487853952948E-6	8.3439000711625E-6	yes	down	0.61	1.52	1.89	2.44	11.58	10.69	51.43	49.43	1.615	30.7825
ENSSSCT00000004467	ENSSSCG00000004039	SLC22A3	solute carrier family 22 member 3 [Source:VGNC Symbol;Acc:VGNC:92980]	24.052177319129	4.5880955945096	1.1600826827844E-8	1.1604578932964E-7	yes	up	2.81	6.51	3.56	7.22	0.75	0.55	0.22	0.02	5.025	0.385
ENSSSCT00000004475	ENSSSCG00000004047	MRPL18	mitochondrial ribosomal protein L18 [Source:VGNC Symbol;Acc:VGNC:90354]	2.2979310548613	1.2003355132574	4.5328761253432E-12	7.1627022136693E-11	yes	up	55.78	47.44	67.8	82.41	52.19	49.15	47.17	46.41	63.3575	48.73
ENSSSCT00000004477	ENSSSCG00000004049	ACAT2	acetyl-CoA acetyltransferase 2 [Source:VGNC Symbol;Acc:VGNC:85005]	0.0032740706769352	-8.2547	9.5356075789803E-11	1.2777113251063E-9	yes	down	0	0	0	0	1.82	6.39	3.34	5.67	0	4.305
ENSSSCT00000004481	ENSSSCG00000004053	TAGAP	T cell activation RhoGTPase activating protein [Source:NCBI gene (formerly Entrezgene);Acc:100155114]	0.2936808040442	-1.76768	6.0741239117079E-5	0.00031983867760442	yes	down	0.19	0.63	0.32	0.46	3.24	2.29	2.56	1.72	0.4	2.4525
ENSSSCT00000004486	ENSSSCG00000004057	SYTL3	synaptotagmin like 3 [Source:VGNC Symbol;Acc:VGNC:93692]	0.022044707661623	-5.50342	2.9642375555389E-7	2.387460366406E-6	yes	down	0	0.07	0.13	0	2.04	1.26	6.43	5.51	0.05	3.81
ENSSSCT00000004487	ENSSSCG00000004058	EZR	ezrin [Source:VGNC Symbol;Acc:VGNC:87856]	0.22762188552699	-2.13529	7.8914954455948E-5	0.00040561499706085	yes	down	9.04	11.82	7.95	13.04	46.74	32.74	122.81	111.4	10.4625	78.4225
ENSSSCT00000004493	ENSSSCG00000004064	ARID1B	AT-rich interaction domain 1B [Source:VGNC Symbol;Acc:VGNC:85506]	0.0026491051077071	-8.56028	9.5654225824385E-5	0.00048361605242553	yes	down	0	0	0	0	0.46	2.14	0.93	0	0	0.8825
ENSSSCT00000004500	ENSSSCG00000004071	CNKSR3	CNKSR family member 3 [Source:VGNC Symbol;Acc:VGNC:86823]	3.2300462968184	1.6915548434677	6.5225757911831E-7	4.9565457000634E-6	yes	up	4.39	3.68	6.43	5.72	4.59	1.53	2.74	2.34	5.055	2.8
ENSSSCT00000004507	ENSSSCG00000004078	VIP	vasoactive intestinal peptide [Source:NCBI gene (formerly Entrezgene);Acc:100500718]	0.00050399850006546	-10.9543	1.0269542052696E-14	2.2126668155464E-13	yes	down	0	0	0	0	24.48	25.42	2.72	4.93	0	14.3875
ENSSSCT00000004511	ENSSSCG00000004082		-	3.5811528338178	1.8404240902546	3.4785245825398E-5	0.00019274085475991	yes	up	15.65	14.44	20.76	18.17	19.01	5.6	6.87	4.25	17.255	8.9325
ENSSSCT00000004521	ENSSSCG00000004090	ZBTB2	zinc finger and BTB domain containing 2 [Source:VGNC Symbol;Acc:VGNC:95062]	0.53520082747768	-0.901848	0.001652562021575	0.0061782211578026	yes	down	0.65	0.46	0.64	0.77	1.9	2.13	2.16	2	0.63	2.0475
ENSSSCT00000004526	ENSSSCG00000004094	PPP1R14C	protein phosphatase 1 regulatory inhibitor subunit 14C [Source:VGNC Symbol;Acc:VGNC:91724]	1665.5451970763	10.701778788907	2.8728475423573E-20	1.1234154740062E-18	yes	up	7.32	6.79	4.16	13.15	0	0	0	0	7.855	0
ENSSSCT00000004535	ENSSSCG00000026042	ULBP1	UL16 binding protein 1 [Source:NCBI gene (formerly Entrezgene);Acc:445523]	39.003029622463	5.2855142868505	6.7720244402848E-5	0.00035321738335835	yes	up	0.35	0.46	0.22	0.35	0	0.05	0	0	0.345	0.0125
ENSSSCT00000004544	ENSSSCG00000004109	ZC3H12D	zinc finger CCCH-type containing 12D [Source:VGNC Symbol;Acc:VGNC:95092]	0.03579210846442	-4.80421	3.8894665159897E-14	7.8904913739108E-13	yes	down	0.12	0.24	0.03	0.19	5.64	4.35	9.71	8.94	0.145	7.16
ENSSSCT00000004552	ENSSSCG00000052303	RAB32	RAB32, member RAS oncogene family [Source:NCBI gene (formerly Entrezgene);Acc:100144496]	0.4439081719639	-1.17167	0.0020834195347827	0.0075799396848295	yes	down	0.93	2.26	1.29	2.11	8.29	7.6	5.57	5.08	1.6475	6.635
ENSSSCT00000004557	ENSSSCG00000061592	EPM2A	EPM2A glucan phosphatase, laforin [Source:HGNC Symbol;Acc:HGNC:3413]	5.05534	2.3378073985011	0.0015185896528843	0.0057315219193229	yes	up	1.59	1.38	2.1	3.36	2.21	0.47	0.2	0.27	2.1075	0.7875
ENSSSCT00000004568	ENSSSCG00000004133	FUCA2	alpha-L-fucosidase 2 [Source:VGNC Symbol;Acc:VGNC:88263]	0.37031362248611	-1.43318	0.0018399022394089	0.0067964510409261	yes	down	2.5	6.6	4.85	2.38	27.7	21.85	15.45	15.79	4.0825	20.1975
ENSSSCT00000004571	ENSSSCG00000004136	AIG1	androgen induced 1 [Source:VGNC Symbol;Acc:VGNC:85201]	0.43132410155103	-1.21316	0.0068024056297512	0.021073087045144	yes	down	1.05	1.84	3.47	2.55	9.03	13.12	6.83	6.92	2.2275	8.975
ENSSSCT00000004577	ENSSSCG00000004142	CITED2	Cbp/p300 interacting transactivator with Glu/Asp rich carboxy-terminal domain 2 [Source:VGNC Symbol;Acc:VGNC:86712]	2.8351955885497	1.5034482642319	0.00080363996803585	0.0032622163646996	yes	up	39.93	18.68	20.71	27.02	34.7	12.11	11.91	11.31	26.585	17.5075
ENSSSCT00000004578	ENSSSCG00000004143	TXLNB	taxilin beta [Source:VGNC Symbol;Acc:VGNC:94601]	232.41456439279	7.8605566686672	3.0196632024058E-24	1.7265875934294E-22	yes	up	15.17	12.25	8.25	6.33	0	0.15	0.1	0.06	10.5	0.0775
ENSSSCT00000004580	ENSSSCG00000004144	HECA	hdc homolog, cell cycle regulator [Source:VGNC Symbol;Acc:VGNC:88831]	0.31588942624233	-1.66251	2.1719902370113E-9	2.4187652979824E-8	yes	down	3.24	3.79	3.08	2.49	16.83	15.84	19.18	18.45	3.15	17.575
ENSSSCT00000004581	ENSSSCG00000004145	ABRACL	ABRA C-terminal like [Source:VGNC Symbol;Acc:VGNC:103020]	0.008269311920351	-6.91802	1.4691976072697E-7	1.2372171236862E-6	yes	down	0	0	0	0	1.45	2.69	5.34	3.55	0	3.2575
ENSSSCT00000004587	ENSSSCG00000004150		heme binding protein 2 [Source:VGNC Symbol;Acc:VGNC:103106]	0.30444	-1.71577	1.1474778685158E-9	1.3282866473214E-8	yes	down	0.79	1.34	0.93	1.28	6.23	6.77	5.7	6.27	1.085	6.2425
ENSSSCT00000004596	ENSSSCG00000004157	IL20RA	interleukin 20 receptor subunit alpha [Source:VGNC Symbol;Acc:VGNC:89095]	0.083291111490384	-3.58569	2.678874480697E-5	0.0001522264718687	yes	down	0.42	0.05	0.06	0.09	1.87	6.17	2.04	2.83	0.155	3.2275
ENSSSCT00000004597	ENSSSCG00000004158	IL22RA2	interleukin 22 receptor subunit alpha 2 [Source:VGNC Symbol;Acc:VGNC:89098]	0.030385085617918	-5.04049	4.7780810801106E-5	0.00025741107906009	yes	down	0	0.03	0.04	0	1.06	0.41	1.64	1	0.0175	1.0275
ENSSSCT00000004604	ENSSSCG00000004165	PDE7B	phosphodiesterase 7B [Source:VGNC Symbol;Acc:VGNC:91262]	6.7632407040636	2.7577147002608	7.9979350313744E-10	9.4642694853005E-9	yes	up	1.42	2.83	3.41	1.82	1.15	0.41	0.53	0.47	2.37	0.64
ENSSSCT00000004609	ENSSSCG00000004170		-	0.084827565074234	-3.55932	1.8896055379474E-5	0.00011062858373173	yes	down	0	0.07	0.03	0.14	0.72	0.89	1.67	1.46	0.06	1.185
ENSSSCT00000004616	ENSSSCG00000004177	RPS12	ribosomal protein S12 [Source:NCBI gene (formerly Entrezgene);Acc:397650]	0.29913024386162	-1.74115	8.9895138626131E-21	3.7803739322616E-19	yes	down	275.1	202.08	248.47	342.18	1673.78	1644.86	1590.26	1495.03	266.957	1600.98
ENSSSCT00000004620	ENSSSCG00000004181	VNN1	vanin 1 [Source:NCBI gene (formerly Entrezgene);Acc:397246]	0.003298253130941	-8.24408	3.1984395733517E-10	3.9771240031067E-9	yes	down	0	0	0	0	6.4	1.1	1.47	1.83	0	2.7
ENSSSCT00000004631	ENSSSCG00000004192	CCN2	cellular communication network factor 2 [Source:NCBI gene (formerly Entrezgene);Acc:100152141]	4.29911	2.10404	0.0028052006831558	0.0098225331866656	yes	up	6.48	38.66	12.04	16.12	17	7.77	4.97	3.13	18.325	8.2175
ENSSSCT00000004661	ENSSSCG00000004218	RSPO3	R-spondin 3 [Source:NCBI gene (formerly Entrezgene);Acc:100155208]	0.020850613501599	-5.58377	0.00026453259025813	0.0012094695945668	yes	down	0	0	0	0.09	4.82	2.05	0.24	0.36	0.0225	1.8675
ENSSSCT00000004667	ENSSSCG00000004222	NCOA7	nuclear receptor coactivator 7 [Source:VGNC Symbol;Acc:VGNC:90618]	0.016092361325802	-5.95748	5.6781883444799E-6	3.6774727901685E-5	yes	down	0	0	0	0	0.48	0.15	0.32	0.17	0	0.28
ENSSSCT00000004678	ENSSSCG00000004233	SMPDL3A	sphingomyelin phosphodiesterase acid like 3A [Source:VGNC Symbol;Acc:VGNC:93265]	0.40912915690619	-1.28937	0.017327440530002	0.046837506298364	yes	down	1.31	0.92	0.5	0.31	4.7	2.39	3.92	2.71	0.76	3.43
ENSSSCT00000004683	ENSSSCG00000004238	HSF2	heat shock transcription factor 2 [Source:VGNC Symbol;Acc:VGNC:88994]	1.8108678926268	0.85668130189048	0.01385012405553	0.038800648097265	yes	up	3.21	4.05	2.1	2.77	4.53	2.83	2.46	2.42	3.0325	3.06
ENSSSCT00000004688	ENSSSCG00000004241	GJA1	gap junction protein alpha 1 [Source:NCBI gene (formerly Entrezgene);Acc:100518636]	78.249985682183	6.29002	0.00011328249517671	0.00056270751473309	yes	up	80.46	53.08	46.26	39.57	5.27	0.57	0	0	54.8425	1.46
ENSSSCT00000004702	ENSSSCG00000004254	DCBLD1	discoidin, CUB and LCCL domain containing 1 [Source:VGNC Symbol;Acc:VGNC:87179]	0.43378661894531	-1.20494	0.00060779495332222	0.0025433938630966	yes	down	3.08	2.09	3.3	1.99	7.63	10.63	10.88	12.44	2.615	10.395
ENSSSCT00000004721	ENSSSCG00000004272	LMBRD1	LMBR1 domain containing 1 [Source:VGNC Symbol;Acc:VGNC:89754]	0.26031652653185	-1.94166	6.620475334569E-8	5.8716160416416E-7	yes	down	2.61	4.04	2.96	4.43	19.75	16.51	28.83	28.71	3.51	23.45
ENSSSCT00000004726	ENSSSCG00000004276	SMAP1	small ArfGAP 1 [Source:VGNC Symbol;Acc:VGNC:93223]	0.35167696371662	-1.50768	5.0947737649215E-5	0.00027295952481322	yes	down	1.99	4.03	3.19	6.47	19.89	20.88	16.95	19.4	3.92	19.28
ENSSSCT00000004744	ENSSSCG00000004290	TBX18	T-box transcription factor 18 [Source:VGNC Symbol;Acc:VGNC:103187]	230.205	7.8467738931725	2.5315881166182E-10	3.1910766697097E-9	yes	up	1.53	1.03	2.36	0.53	0.04	0	0	0	1.3625	0.01
ENSSSCT00000004748	ENSSSCG00000004294	SYNCRIP	synaptotagmin binding cytoplasmic RNA interacting protein [Source:VGNC Symbol;Acc:VGNC:103185]	0.56725918602352	-0.81792	0.016419010510385	0.044812768277081	yes	down	0.5	0.65	0.7	0.71	2.98	1.34	1.64	2.11	0.64	2.0175
ENSSSCT00000004754	ENSSSCG00000004300	SMIM8	small integral membrane protein 8 [Source:VGNC Symbol;Acc:VGNC:93256]	1.7454254814179	0.80357876429043	0.00051106769273499	0.0021771893281414	yes	up	1.69	1.94	2.12	2.05	2.28	1.71	2.31	1.58	1.95	1.97
ENSSSCT00000004759	ENSSSCG00000004304	SLC35A1	solute carrier family 35 member A1 [Source:VGNC Symbol;Acc:VGNC:93067]	0.62404292554822	-0.680283	0.015586829141343	0.042927184831024	yes	down	3.76	3.13	2.39	5.47	12.64	9.55	9.62	9.95	3.6875	10.44
ENSSSCT00000004764	ENSSSCG00000004309	CNR1	cannabinoid receptor 1 [Source:VGNC Symbol;Acc:VGNC:86843]	4.6490013123806	2.2169208331197	0.014746417143526	0.040914031776211	yes	up	0.77	0.07	0.17	0.6	0.26	0.04	0.07	0.26	0.4025	0.1575
ENSSSCT00000004769	ENSSSCG00000004314	PM20D2	peptidase M20 domain containing 2 [Source:VGNC Symbol;Acc:VGNC:91586]	0.45445174847214	-1.1378	0.00029693240800901	0.0013399572161924	yes	down	2.63	2.24	2.3	2.37	6.28	8.78	10.51	10.44	2.385	9.0025
ENSSSCT00000004773	ENSSSCG00000004317	UBE2J1	ubiquitin conjugating enzyme E2 J1 [Source:NCBI gene (formerly Entrezgene);Acc:768104]	0.090998820929857	-3.45801	0.012058840653295	0.034470525093019	yes	down	0	0	0	0.06	0.44	0.3	0.18	0.08	0.015	0.25
ENSSSCT00000004780	ENSSSCG00000004324	LYRM2	LYR motif containing 2 [Source:VGNC Symbol;Acc:VGNC:112517]	1.5108922623554	0.5954007894854	0.0096088241313993	0.02838415370099	yes	up	9.1	10.22	14.09	10.17	16.67	13.6	11.23	10.38	10.895	12.97
ENSSSCT00000004784	ENSSSCG00000004328	MDN1	midasin AAA ATPase 1 [Source:VGNC Symbol;Acc:VGNC:98121]	3.3126471046336	1.7279845217068	0.00035255021616403	0.0015641772175426	yes	up	1.51	1.86	2.11	0.95	1.05	1.32	0.38	0.71	1.6075	0.865
ENSSSCT00000004787	ENSSSCG00000004331	CASP8AP2	caspase 8 associated protein 2 [Source:VGNC Symbol;Acc:VGNC:86204]	0.54902671841321	-0.865052	0.0075525177394448	0.023040190639675	yes	down	0.2	0.2	0.22	0.26	0.62	0.59	0.8	0.78	0.22	0.6975
ENSSSCT00000004798	ENSSSCG00000004342	NDUFAF4	NADH:ubiquinone oxidoreductase complex assembly factor 4 [Source:VGNC Symbol;Acc:VGNC:90641]	2.0468845606066	1.03343	0.00099930257299782	0.0039458031583063	yes	up	1.72	1.85	1.43	1.48	1.12	1.69	1.33	1.38	1.62	1.38
ENSSSCT00000004800	ENSSSCG00000004344	MMS22L	MMS22 like, DNA repair protein [Source:VGNC Symbol;Acc:VGNC:90284]	0.10222685492762	-3.29015	1.2990788406905E-9	1.4885807086269E-8	yes	down	0.04	0.06	0.03	0.03	0.46	0.74	0.66	0.81	0.04	0.6675
ENSSSCT00000004805	ENSSSCG00000004349	COQ3	coenzyme Q3, methyltransferase [Source:HGNC Symbol;Acc:HGNC:18175]	5.4681197800521	2.4510448457594	0.00016184966639297	0.00077706569296572	yes	up	1.05	2.59	3.57	2.73	2.01	0.59	0.35	0.46	2.485	0.8525
ENSSSCT00000004808	ENSSSCG00000004351	USP45	ubiquitin specific peptidase 45 [Source:VGNC Symbol;Acc:VGNC:94767]	2.9723513655066	1.5716046688076	0.0039345502725474	0.013178825915362	yes	up	5.29	1.55	2.93	1.48	1.33	1.22	2.28	1.75	2.8125	1.645
ENSSSCT00000004828	ENSSSCG00000004367	POPDC3	popeye domain containing 3 [Source:VGNC Symbol;Acc:VGNC:91668]	65.047685369433	6.0234258164661	9.3656695659163E-26	6.4630718925363E-24	yes	up	13.13	9.97	10.9	11.14	0.77	0.31	0.05	0.16	11.285	0.3225
ENSSSCT00000004830	ENSSSCG00000004369	PRDM1	PR/SET domain 1 [Source:VGNC Symbol;Acc:VGNC:91772]	0.0047069045137863	-7.73101	1.8489623758712E-8	1.7916134716467E-7	yes	down	0	0	0	0	1.31	0.19	0.64	1.44	0	0.895
ENSSSCT00000004833	ENSSSCG00000004373	RTN4IP1	reticulon 4 interacting protein 1 [Source:VGNC Symbol;Acc:VGNC:92503]	0.072747434669798	-3.78096	1.2368660592151E-13	2.3760259853505E-12	yes	down	0.29	0.7	0.46	0.19	8.65	7.95	12.3	10.94	0.41	9.96
ENSSSCT00000004834	ENSSSCG00000004373	RTN4IP1	reticulon 4 interacting protein 1 [Source:VGNC Symbol;Acc:VGNC:92503]	80.532894984751	6.3315062910049	2.6988751717674E-7	2.1882371834771E-6	yes	up	3.76	5.75	5.06	6.07	0.52	0	0	0	5.16	0.13
ENSSSCT00000004845	ENSSSCG00000004383	OSTM1	osteoclastosis associated transmembrane protein 1 [Source:VGNC Symbol;Acc:VGNC:91086]	0.54962924370313	-0.863469	0.007875841556252	0.023863912146887	yes	down	2.21	2.33	1.76	1.42	6.79	4.61	7.14	6.51	1.93	6.2625
ENSSSCT00000004862	ENSSSCG00000004399	SLC22A16	solute carrier family 22 member 16 [Source:VGNC Symbol;Acc:VGNC:92976]	16.303984529084	4.0271526825253	0.010399326488668	0.030345268588297	yes	up	0.75	0.59	1.22	2.18	0	0.46	0	0	1.185	0.115
ENSSSCT00000004864	ENSSSCG00000004401	DDO	D-aspartate oxidase [Source:NCBI gene (formerly Entrezgene);Acc:100037287]	23.650663321661	4.5638087417692	8.7237173305454E-10	1.0262433862465E-8	yes	up	14.07	11.64	8.91	11.56	2.74	0.63	0.21	0.29	11.545	0.9675
ENSSSCT00000004871	ENSSSCG00000004408	SMPD2	sphingomyelin phosphodiesterase 2 [Source:VGNC Symbol;Acc:VGNC:93262]	0.20567622323547	-2.28155	2.8385690859371E-14	5.8492403920452E-13	yes	down	3.89	2.26	4.26	3.3	29.76	20.78	33.22	32.24	3.4275	29
ENSSSCT00000004874	ENSSSCG00000004411	ZBTB24	zinc finger and BTB domain containing 24 [Source:VGNC Symbol;Acc:VGNC:95064]	0.49382035147579	-1.01794	0.0034994177377228	0.011890304970938	yes	down	0.38	0.61	0.34	0.37	1.68	1.34	1.46	1.68	0.425	1.54
ENSSSCT00000004886	ENSSSCG00000004421	FYN	FYN proto-onco, Src family tyrosine kinase [Source:VGNC Symbol;Acc:VGNC:88276]	0.08939024863804	-3.48374	3.2000357639491E-6	2.1712887260733E-5	yes	down	1.49	1.58	0.17	0.5	16.75	8.99	27.03	24.24	0.935	19.2525
ENSSSCT00000004890	ENSSSCG00000004425	LAMA4	laminin subunit alpha 4 [Source:VGNC Symbol;Acc:VGNC:103116]	4.4314696798976	2.14779	0.0018074622399284	0.0066911504749297	yes	up	12.72	12.55	19.51	18.8	18.08	5.35	2.06	1.79	15.895	6.82
ENSSSCT00000004897	ENSSSCG00000004432	HDAC2	histone deacetylase 2 [Source:VGNC Symbol;Acc:VGNC:88813]	0.46907788732462	-1.0921	1.9865646146306E-6	1.3872108939727E-5	yes	down	1.29	1.26	1.05	1.23	5.45	5.29	3.73	3.77	1.2075	4.56
ENSSSCT00000004898	ENSSSCG00000004433	HS3ST5	heparan sulfate-glucosamine 3-sulfotransferase 5 [Source:VGNC Symbol;Acc:VGNC:88979]	9.5374390563927	3.2536019332503	0.0040431554380697	0.013486831175465	yes	up	1.35	0.99	1.52	0.72	0.85	0.08	0.04	0	1.145	0.2425
ENSSSCT00000004899	ENSSSCG00000004434	FRK	fyn related Src family tyrosine kinase [Source:VGNC Symbol;Acc:VGNC:88235]	0.00034235786246989	-11.5122	7.3170617480372E-15	1.6029218141016E-13	yes	down	0	0	0	0	3.04	4.41	27.83	24.38	0	14.915
ENSSSCT00000004911	ENSSSCG00000004446		RWD domain containing 1 [Source:VGNC Symbol;Acc:VGNC:104051]	0.71309714096184	-0.487829	0.0019347387773005	0.0071035773734663	yes	down	8.41	7.04	8.69	10.45	22.45	22.17	21.3	18.56	8.6475	21.12
ENSSSCT00000004922	ENSSSCG00000004456	PGM3	phosphoglucomutase 3 [Source:VGNC Symbol;Acc:VGNC:103150]	0.054018581058156	-4.2104	0.0047879065334435	0.015605419445706	yes	down	0.03	0	0	0	0.28	0.12	0.72	0.58	0.0075	0.425
ENSSSCT00000004932	ENSSSCG00000004465	BCKDHB	branched chain keto acid dehydrogenase E1 subunit beta [Source:VGNC Symbol;Acc:VGNC:85777]	2.2499964934535	1.1699227530507	6.3364575019601E-6	4.0689433875837E-5	yes	up	8.47	8.93	10.69	16.98	10.45	9.64	7.54	7.39	11.2675	8.755
ENSSSCT00000004943	ENSSSCG00000004475	HTR1B	5-hydroxytryptamine receptor 1B [Source:NCBI gene (formerly Entrezgene);Acc:397563]	0.10567922379762	-3.24224	0.017137211106909	0.046422888690831	yes	down	0	0.03	0.01	0.01	0.87	0.16	0.03	0.05	0.0125	0.2775
ENSSSCT00000004958	ENSSSCG00000004487	MTO1	mitochondrial tRNA translation optimization 1 [Source:VGNC Symbol;Acc:VGNC:90465]	2.3392573627631	1.2260505942925	1.0322058315881E-7	8.9151242946075E-7	yes	up	3.66	4.43	4.44	5.12	3.99	3.86	2.42	3.06	4.4125	3.3325
ENSSSCT00000004961	ENSSSCG00000004490	SETBP1	SET binding protein 1 [Source:VGNC Symbol;Acc:VGNC:92756]	2.4797776585627	1.3102107717134	0.0095880391713964	0.028330265819878	yes	up	0.16	0.11	0.2	0.17	0.2	0.06	0.08	0.12	0.16	0.115
ENSSSCT00000004971	ENSSSCG00000004499	ATP5F1A	ATP synthase F1 subunit alpha [Source:NCBI gene (formerly Entrezgene);Acc:100157880]	32530.041118552	14.989485025522	3.4148016701087E-42	8.4184759144034E-40	yes	up	25.91	17.41	28.01	44.25	0	0	0	0	28.895	0
ENSSSCT00000004972	ENSSSCG00000004500	ARK2N	arkadia (RNF111) N-terminal like PKA signaling regulator 2N [Source:VGNC Symbol;Acc:VGNC:85964]	8.0946097319072	3.01696	4.2609755414485E-5	0.0002317548343655	yes	up	2.34	0.25	1.42	0.86	0.21	0.14	0.45	0.23	1.2175	0.2575
ENSSSCT00000004974	ENSSSCG00000004502	ARK2C	arkadia (RNF111) C-terminal like ring finger ubiquitin ligase 2C [Source:VGNC Symbol;Acc:VGNC:92366]	100.66234427958	6.6533802913825	1.4569024287169E-7	1.2284170859537E-6	yes	up	0.36	0.33	0.62	0.47	0	0	0	0	0.445	0
ENSSSCT00000004977	ENSSSCG00000004505	SMAD2	SMAD family member 2 [Source:VGNC Symbol;Acc:VGNC:98329]	234.50859606962	7.8734969964374	0.00040316681905672	0.0017620938272262	yes	up	1.98	0	0.19	1.27	0	0	0	0	0.86	0
ENSSSCT00000004978	ENSSSCG00000004506	CTIF	cap binding complex dependent translation initiation factor [Source:VGNC Symbol;Acc:VGNC:87062]	0.24883017682327	-2.00677	0.003278503098121	0.011250550121159	yes	down	0.03	0.25	0.13	0.29	2.35	0.84	0.68	1.26	0.175	1.2825
ENSSSCT00000004983	ENSSSCG00000004511	MYO5B	myosin VB [Source:VGNC Symbol;Acc:VGNC:103131]	0.13480503938715	-2.89105	4.922126891812E-9	5.2053366175423E-8	yes	down	0.41	0.19	0.2	0.58	3.49	2.82	5.94	5.09	0.345	4.335
ENSSSCT00000004988	ENSSSCG00000004516	MBD1	methyl-CpG binding domain protein 1 [Source:VGNC Symbol;Acc:VGNC:112518]	0.16277586105487	-2.61904	3.6433895118475E-6	2.4491553958222E-5	yes	down	0.17	0.15	0.2	0.56	3.5	3.65	2.96	1.24	0.27	2.8375
ENSSSCT00000004990	ENSSSCG00000004518	SKA1	spindle and kinetochore associated complex subunit 1 [Source:VGNC Symbol;Acc:VGNC:103176]	0.017688390197213	-5.82105	2.5431287320269E-7	2.0698512581887E-6	yes	down	0	0	0.15	0	4.53	4.08	2.35	3.86	0.0375	3.705
ENSSSCT00000005011	ENSSSCG00000004537	TXNL1	thioredoxin like 1 [Source:VGNC Symbol;Acc:VGNC:94611]	0.57472349212808	-0.79906	0.00030763271221283	0.0013836558040974	yes	down	8.91	6.84	7.45	6.29	23.57	21.2	23.41	22.31	7.3725	22.6225
ENSSSCT00000005015	ENSSSCG00000004540	ONECUT2	one cut homeobox 2 [Source:VGNC Symbol;Acc:VGNC:91043]	0.0089086224489326	-6.81058	7.9451771221693E-8	6.9665688369413E-7	yes	down	0	0	0	0	0.44	0.48	1	0.91	0	0.7075
ENSSSCT00000005016	ENSSSCG00000004541	FECH	ferrochelatase [Source:VGNC Symbol;Acc:VGNC:88081]	2.1641792674198	1.1138200081784	0.0017399931138533	0.0064716634663171	yes	up	1.22	0.84	1.22	1.53	1.74	0.61	0.95	0.68	1.2025	0.995
ENSSSCT00000005017	ENSSSCG00000004542	NARS1	asparaginyl-tRNA synthetase 1 [Source:VGNC Symbol;Acc:VGNC:90583]	0.51437370889487	-0.959111	0.01717117853169	0.046500092718829	yes	down	0.99	1.16	3.19	2.21	7.51	5.29	5.97	6.48	1.8875	6.3125
ENSSSCT00000005018	ENSSSCG00000004543	MTFMT	mitochondrial methionyl-tRNA formyltransferase [Source:VGNC Symbol;Acc:VGNC:90445]	0.65146866754678	-0.618232	0.010245352344079	0.029965365551746	yes	down	3.28	3.78	2.87	4.06	8.92	9.44	10	9.34	3.4975	9.425
ENSSSCT00000005019	ENSSSCG00000004544	SPG21	SPG21 abhydrolase domain containing, maspardin [Source:VGNC Symbol;Acc:VGNC:93403]	0.20034460810682	-2.31944	2.0743546807788E-12	3.4043232317789E-11	yes	down	4.87	3.92	3.75	3.84	26.19	32.06	42.71	41.45	4.095	35.6025
ENSSSCT00000005023	ENSSSCG00000004548	PIF1	PIF1 5'-to-3' DNA helicase [Source:VGNC Symbol;Acc:VGNC:91418]	0.057475544083801	-4.12091	9.8531525126461E-7	7.255716485557E-6	yes	down	0	0.1	0.04	0.02	0.74	1.67	1.16	1.61	0.04	1.295
ENSSSCT00000005024	ENSSSCG00000004549	RBPMS2	RNA binding protein, mRNA processing factor 2 [Source:VGNC Symbol;Acc:VGNC:92166]	5.1430995827708	2.3626380880047	0.00051880330950574	0.0022082081061798	yes	up	13.57	17.77	17.03	29.74	19.04	5.41	2.1	2.37	19.5275	7.23
ENSSSCT00000005026	ENSSSCG00000004550	OAZ2	ornithine decarboxylase antizyme 2 [Source:NCBI gene (formerly Entrezgene);Acc:100144447]	2.6004710093607	1.37877	7.7952096799065E-13	1.3509975981666E-11	yes	up	41.11	47.43	55.48	57.41	42.43	38.01	31.5	25.31	50.3575	34.3125
ENSSSCT00000005032	ENSSSCG00000004554	PCLAF	PCNA clamp associated factor [Source:NCBI gene (formerly Entrezgene);Acc:100514810]	0.040150150775818	-4.63845	2.9733659408732E-7	2.3942457437739E-6	yes	down	0.04	0	0.25	0.43	5.74	10.63	5.94	6.48	0.18	7.1975
ENSSSCT00000005038	ENSSSCG00000004561	HERC1	HECT and RLD domain containing E3 ubiquitin protein ligase family member 1 [Source:VGNC Symbol;Acc:VGNC:88849]	3.2322027277582	1.6925176885474	1.0266675076697E-21	4.71366467995E-20	yes	up	2.55	2.92	2.72	2.6	1.96	1.36	1.34	1.27	2.6975	1.4825
ENSSSCT00000005051	ENSSSCG00000004572		-	0.42497482072957	-1.23455	0.015408486871196	0.042515176954175	yes	down	0.57	0.41	0.3	1.24	2.41	3.24	2.44	2.21	0.63	2.575
ENSSSCT00000005056	ENSSSCG00000004577	ICE2	interactor of little elongation complex ELL subunit 2 [Source:VGNC Symbol;Acc:VGNC:89021]	2.3288715462787	1.2196310669179	0.0002518058371058	0.0011570348979169	yes	up	3.21	1.84	1.78	1.75	1.68	1.66	1.38	1.77	2.145	1.6225
ENSSSCT00000005065	ENSSSCG00000004586	FAM81A	family with sequence similarity 81 member A [Source:VGNC Symbol;Acc:VGNC:87986]	27.276	4.7695611014053	1.2549247514548E-15	3.0172293264484E-14	yes	up	3.76	3.65	3.03	4.29	0.64	0.17	0.07	0.13	3.6825	0.2525
ENSSSCT00000005112	ENSSSCG00000004629	LYSMD2	LysM domain containing 2 [Source:VGNC Symbol;Acc:VGNC:89918]	0.36209089801636	-1.46558	0.0071446316429472	0.021985122388269	yes	down	0.44	0.64	0.42	0.89	3.5	4.6	1.73	1.95	0.5975	2.945
ENSSSCT00000005120	ENSSSCG00000004635	SPPL2A	signal peptide peptidase like 2A [Source:VGNC Symbol;Acc:VGNC:98337]	0.090007584315384	-3.47381	2.4182960108664E-8	2.3019823331193E-7	yes	down	0.05	0.17	0.16	0.4	2.56	2.16	4.95	4.83	0.195	3.625
ENSSSCT00000005121	ENSSSCG00000004636	TRPM7	transient receptor potential cation channel subfamily M member 7 [Source:VGNC Symbol;Acc:VGNC:94470]	3.6840046455268	1.8812748806677	6.9079845996747E-17	1.8846555257861E-15	yes	up	11.19	10.56	11.1	8.26	5.26	5.35	4.41	4.65	10.2775	4.9175
ENSSSCT00000005128	ENSSSCG00000004643	SLC27A2	solute carrier family 27 member 2 [Source:NCBI gene (formerly Entrezgene);Acc:494011]	0.00040813044461557	-11.2587	2.49538441198E-15	5.8227347791476E-14	yes	down	0	0	0	0	2.37	6.78	18.82	22.86	0	12.7075
ENSSSCT00000005129	ENSSSCG00000004644	HDC	histidine decarboxylase [Source:VGNC Symbol;Acc:VGNC:88817]	0.019706263288267	-5.6652	0.011294303647855	0.032612757121345	yes	down	0	0	0	0	0.79	0	0.35	0.66	0	0.45
ENSSSCT00000005152	ENSSSCG00000004666	SQOR	sulfide quinone oxidoreductase [Source:VGNC Symbol;Acc:VGNC:101496]	0.14724564197891	-2.7637	2.6385286717552E-27	2.1221130955505E-25	yes	down	5.94	4.86	7.25	8.06	66.04	70.82	90.73	77.5	6.5275	76.2725
ENSSSCT00000005156	ENSSSCG00000004670	C15orf48	chromosome 1 C15orf48 homolog [Source:VGNC Symbol;Acc:VGNC:85961]	0.0016358514294693	-9.25574	2.5531443586211E-40	5.4629260518646E-38	yes	down	0.04	0.2	0.12	0.06	60.56	65.18	164.77	147.61	0.105	109.53
ENSSSCT00000005159	ENSSSCG00000004673	SLC28A2	solute carrier family 28 member 2 [Source:VGNC Symbol;Acc:VGNC:93042]	0.030612732658726	-5.02972	5.7137768972639E-7	4.3939512617951E-6	yes	down	0.32	0	0.56	0.12	6.78	6.6	21.91	19.33	0.25	13.655
ENSSSCT00000005176	ENSSSCG00000004687		-	0.15280067654571	-2.71028	7.9377738313573E-6	5.0037243564315E-5	yes	down	201.12	248.61	92.19	129.33	674.89	1898.14	2684.24	2467.06	167.812	1931.08
ENSSSCT00000005189	ENSSSCG00000004699	ELL3	elongation factor for RNA polymerase II 3 [Source:VGNC Symbol;Acc:VGNC:87650]	3.2606794560354	1.7051726226509	0.0013715595893535	0.0052334935833776	yes	up	0.67	1.32	1.41	1.9	0.45	1.18	0.59	0.54	1.325	0.69
ENSSSCT00000005190	ENSSSCG00000004700	PDIA3	protein disulfide isomerase family A member 3 [Source:NCBI gene (formerly Entrezgene);Acc:100156204]	0.34030437333219	-1.5551	6.9927654314811E-9	7.2444953487754E-8	yes	down	53.37	52.39	59.72	53.09	211.03	295.13	304.83	302.88	54.6425	278.467
ENSSSCT00000005193	ENSSSCG00000004702	STRC	stereocilin [Source:VGNC Symbol;Acc:VGNC:103184]	3.6844914321589	1.8814654988491	0.00069359830039102	0.0028591915397556	yes	up	0.11	0.19	0.3	0.23	0.11	0.14	0.06	0.07	0.2075	0.095
ENSSSCT00000005194	ENSSSCG00000004703		creatine kinase, mitochondrial 1A [Source:NCBI gene (formerly Entrezgene);Acc:100519994]	5.2305544402556E-5	-14.2227	9.664991009191E-34	1.3643678801813E-31	yes	down	0	0	0	0	161.6	156.12	347.22	320.96	0	246.475
ENSSSCT00000005195	ENSSSCG00000004704	PPIP5K1	diphosphoinositol pentakisphosphate kinase 1 [Source:VGNC Symbol;Acc:VGNC:91700]	397.24243064951	8.6338759194342	5.8181586049506E-5	0.00030778972772356	yes	up	0.42	0.19	1.27	0	0	0	0	0	0.47	0
ENSSSCT00000005210	ENSSSCG00000004718	TTBK2	tau tubulin kinase 2 [Source:VGNC Symbol;Acc:VGNC:98387]	63.766996640078	5.9947380282333	0.0065396086473831	0.020355354601338	yes	up	0	0.07	0.1	0.15	0	0	0	0	0.08	0
ENSSSCT00000005211	ENSSSCG00000004719	CDAN1	codanin 1 [Source:VGNC Symbol;Acc:VGNC:86441]	1.9057372051007	0.9303491900572	0.0054215167985532	0.017354669082008	yes	up	5.18	2.85	5	4.5	6.66	4.26	2.66	2.92	4.3825	4.125
ENSSSCT00000005218	ENSSSCG00000004725	ZNF106	zinc finger protein 106 [Source:VGNC Symbol;Acc:VGNC:95190]	152.16019372396	7.2494471778656	6.3894396968602E-10	7.670258571873E-9	yes	up	3.27	4.34	6.22	3.62	0	0	0.04	0.15	4.3625	0.0475
ENSSSCT00000005228	ENSSSCG00000004732	PLA2G4F	phospholipase A2 group IVF [Source:VGNC Symbol;Acc:VGNC:91498]	0.0081141944101856	-6.94534	6.6734496335495E-9	6.93667674864E-8	yes	down	0	0	0	0	0.42	0.76	0.56	0.72	0	0.615
ENSSSCT00000005235	ENSSSCG00000004739	MGA	MAX dimerization protein MGA [Source:VGNC Symbol;Acc:VGNC:90195]	3.7031047921796	1.8887353761417	5.9861224916656E-9	6.2624192278276E-8	yes	up	1.13	0.69	0.79	0.65	0.41	0.32	0.46	0.36	0.815	0.3875
ENSSSCT00000005236	ENSSSCG00000004739	MGA	MAX dimerization protein MGA [Source:VGNC Symbol;Acc:VGNC:90195]	47.428185618979	5.5676727735817	0.00015206701742435	0.00073573393056459	yes	up	0.5	0.33	0.81	0.16	0	0	0	0.06	0.45	0.015
ENSSSCT00000005245	ENSSSCG00000004746	ITPKA	inositol-trisphosphate 3-kinase A [Source:HGNC Symbol;Acc:HGNC:6178]	0.020199178137293	-5.62956	3.3873034760511E-12	5.4077640337276E-11	yes	down	0	0.06	0.19	0	5.53	5.42	5.45	4.76	0.0625	5.29
ENSSSCT00000005250	ENSSSCG00000004751	CHP1	calcineurin like EF-hand protein 1 [Source:VGNC Symbol;Acc:VGNC:86657]	0.29770925746392	-1.74802	1.5225382697194E-11	2.2560224074096E-10	yes	down	7.87	8.63	7.69	8.59	39.09	46	54.8	51.48	8.195	47.8425
ENSSSCT00000005256	ENSSSCG00000004757	VPS18	VPS18 core subunit of CORVET and HOPS complexes [Source:VGNC Symbol;Acc:VGNC:94842]	0.24213158376448	-2.04614	2.5054761073446E-9	2.7674935924665E-8	yes	down	0.76	1.11	1.33	1.62	7.51	6.23	10.46	9.87	1.205	8.5175
ENSSSCT00000005257	ENSSSCG00000004758	RHOV	ras homolog family member V [Source:NCBI gene (formerly Entrezgene);Acc:100154565]	0.031531074770688	-4.98708	2.823019479546E-12	4.5517509816889E-11	yes	down	0.2	0.16	0.36	0	5.8	13.93	10.54	9.72	0.18	9.9975
ENSSSCT00000005258	ENSSSCG00000004759	SPINT1	serine peptidase inhibitor, Kunitz type 1 [Source:VGNC Symbol;Acc:VGNC:93410]	0.0038217037841434	-8.03157	2.0623964265379E-16	5.3235803359063E-15	yes	down	0.03	0.03	0.09	0.03	7.52	5.4	34.24	27.22	0.045	18.595
ENSSSCT00000005259	ENSSSCG00000004760		protein phosphatase 1 regulatory inhibitor subunit 14D [Source:VGNC Symbol;Acc:VGNC:103156]	0.00015547049608812	-12.6511	1.0685892819236E-27	8.9986326634463E-26	yes	down	0	0	0	0	116.26	145.63	268.04	216.85	0	186.695
ENSSSCT00000005265	ENSSSCG00000004766	RAD51	RAD51 recombinase [Source:VGNC Symbol;Acc:VGNC:92056]	0.34555922602234	-1.533	0.0161549159739	0.044210997233125	yes	down	0.14	0.14	0.03	0.14	0.34	0.98	0.49	0.53	0.1125	0.585
ENSSSCT00000005274	ENSSSCG00000053306	KNSTRN	kinetochore localized astrin (SPAG5) binding protein [Source:HGNC Symbol;Acc:HGNC:30767]	0.4911436741797	-1.02578	0.015913111637128	0.043663196306697	yes	down	0.74	0.84	1.83	1.52	4.34	5.75	3.06	4.12	1.2325	4.3175
ENSSSCT00000005290	ENSSSCG00000004791	RASGRP1	RAS guanyl releasing protein 1 [Source:VGNC Symbol;Acc:VGNC:92113]	0.11960034962225	-3.06371	1.8666758341471E-14	3.9249801330975E-13	yes	down	0.18	0.28	0.49	0.22	4.3	3.22	5.18	4.29	0.2925	4.2475
ENSSSCT00000005302	ENSSSCG00000004803	ACTC1	actin alpha cardiac muscle 1 [Source:NCBI gene (formerly Entrezgene);Acc:100152267]	117.501	6.8765248343772	0.0052894083963184	0.016998957401393	yes	up	0	0	172.68	591.49	0	3.43	1.85	4.57	191.042	2.4625
ENSSSCT00000005305	ENSSSCG00000004806		-	0.22647731365261	-2.14256	0.00019344915958245	0.0009126797750873	yes	down	0.16	0.16	0.2	0.61	1.63	3.35	1.38	1.94	0.2825	2.075
ENSSSCT00000005306	ENSSSCG00000004807	SCG5	secretogranin V [Source:VGNC Symbol;Acc:VGNC:103171]	0.012586328755233	-6.312	8.5864558762549E-8	7.490251676053E-7	yes	down	0.02	0	0	0.02	2.03	0.82	0.84	0.5	0.01	1.0475
ENSSSCT00000005311	ENSSSCG00000030560	IGF1R	insulin like growth factor 1 receptor [Source:VGNC Symbol;Acc:VGNC:109458]	5.44461	2.4448293164375	9.4235375513426E-19	3.1710996145819E-17	yes	up	2.53	2.49	2.22	3.56	1.39	0.8	0.63	0.72	2.7	0.885
ENSSSCT00000005313	ENSSSCG00000004813	TTC23	tetratricopeptide repeat domain 23 [Source:VGNC Symbol;Acc:VGNC:94539]	5.0174566503546	2.3269562470959	0.014580820528714	0.040517364633453	yes	up	0.05	1.87	0.82	0.94	0.36	0.4	0.15	0.4	0.92	0.3275
ENSSSCT00000005323	ENSSSCG00000004821	ASB7	ankyrin repeat and SOCS box containing 7 [Source:VGNC Symbol;Acc:VGNC:85566]	0.05883934571881	-4.08707	0.011601243935613	0.033371600569333	yes	down	0	0.22	0	0	1.29	0.49	2.73	2.61	0.055	1.78
ENSSSCT00000005328	ENSSSCG00000004826	SELENOS	selenoprotein S [Source:NCBI gene (formerly Entrezgene);Acc:100151836]	0.24012999642455	-2.05811	4.9541116474373E-6	3.243098563738E-5	yes	down	5.57	10.89	5.88	12.97	40.25	58.53	81.61	73.77	8.8275	63.54
ENSSSCT00000005331	ENSSSCG00000004829	CACHD1	cache domain containing 1 [Source:VGNC Symbol;Acc:VGNC:86116]	0.24547670943513	-2.02634	4.497666480447E-7	3.5208263076689E-6	yes	down	0.4	0.28	0.54	0.34	1.87	2.51	2.87	3.6	0.39	2.7125
ENSSSCT00000005341	ENSSSCG00000004839	CHRFAM7A	cholinergic receptor nicotinic alpha 7 subunit [Source:VGNC Symbol;Acc:VGNC:109184]	0.0079142712580714	-6.98133	6.4364135707885E-5	0.00033719314150261	yes	down	0	0	0	0	1.71	0.33	0.06	0.1	0	0.55
ENSSSCT00000005348	ENSSSCG00000004847	MPHOSPH10	M-phase phosphoprotein 10 [Source:VGNC Symbol;Acc:VGNC:90322]	0.51098737075992	-0.96864	0.0072206285520147	0.022172413522379	yes	down	1.38	2.4	1.48	2.39	5.06	7.81	6.61	6.5	1.9125	6.495
ENSSSCT00000005359	ENSSSCG00000004854	TJP1	tight junction protein 1 [Source:VGNC Symbol;Acc:VGNC:94005]	1.5594222155825	0.6410115924735	9.3237295754217E-7	6.8987082184737E-6	yes	up	5.7	5.81	5.49	6.93	7.97	6.4	6.04	6.55	5.9825	6.74
ENSSSCT00000005360	ENSSSCG00000004857	ATP9B	ATPase phospholipid transporting 9B (putative) [Source:VGNC Symbol;Acc:VGNC:103037]	1.3693625525355	0.45350446522047	0.011518569671379	0.033173051620248	yes	up	2.61	2.72	3.61	3.52	4.13	3.86	4.14	3.7	3.115	3.9575
ENSSSCT00000005367	ENSSSCG00000004861	TSHZ1	teashirt zinc finger homeobox 1 [Source:VGNC Symbol;Acc:VGNC:94492]	0.42096639871479	-1.24822	0.0029684501880789	0.010326139452825	yes	down	0.47	0.27	0.59	0.69	3.08	1.16	1.66	2.54	0.505	2.11
ENSSSCT00000005376	ENSSSCG00000004870	CNDP2	carnosine dipeptidase 2 [Source:VGNC Symbol;Acc:VGNC:86812]	0.049411863768424	-4.339	2.6521356092025E-26	1.9700503397528E-24	yes	down	4.08	4.75	5.31	4.94	142.85	82.93	239.14	205.14	4.77	167.515
ENSSSCT00000005396	ENSSSCG00000004890	SERPINB2	serpin family B member 2 [Source:VGNC Symbol;Acc:VGNC:92737]	987.27124274982	9.9473026947294	8.1984985876098E-12	1.2615156962871E-10	yes	up	0.73	7.04	1.68	7.21	0	0	0	0	4.165	0
ENSSSCT00000005415	ENSSSCG00000004908	LMAN1	lectin, mannose binding 1 [Source:VGNC Symbol;Acc:VGNC:89748]	0.39684832820339	-1.33334	0.00015485105470921	0.00074726067124283	yes	down	4.21	4.64	2.79	3.96	13.57	14.03	20.32	20.6	3.9	17.13
ENSSSCT00000005420	ENSSSCG00000004912	SEC11C	SEC11 homolog C, signal peptidase complex subunit [Source:VGNC Symbol;Acc:VGNC:92667]	0.36084737786988	-1.47054	3.7317432688079E-7	2.9586958226081E-6	yes	down	8.36	6.81	6.25	8.4	34.12	48.48	32.04	32.14	7.455	36.695
ENSSSCT00000005428	ENSSSCG00000004919	NEDD4L	NEDD4 like E3 ubiquitin protein ligase [Source:VGNC Symbol;Acc:VGNC:90667]	2.1149020148376	1.0805908236371	0.010994520761393	0.03184171199654	yes	up	2.64	1.16	2.98	2.89	1.18	2.13	2.39	1.93	2.4175	1.9075
ENSSSCT00000005433	ENSSSCG00000004923	SLC51B	SLC51 subunit beta [Source:VGNC Symbol;Acc:VGNC:93139]	0.00031248506591554	-11.6439	4.2830131122821E-32	5.3179704048521E-30	yes	down	0.08	0	0.09	0.1	287.53	202.57	537.77	493.65	0.0675	380.38
ENSSSCT00000005439	ENSSSCG00000004929	PARP16	poly(ADP-ribose) polymerase family member 16 [Source:VGNC Symbol;Acc:VGNC:103145]	0.38712804394352	-1.36912	0.0095733539317504	0.028296704961953	yes	down	0.26	0.14	0.3	0.18	1.3	0.57	1.47	0.7	0.22	1.01
ENSSSCT00000005457	ENSSSCG00000004945	RPL4	ribosomal protein L4 [Source:VGNC Symbol;Acc:VGNC:109409]	2655.2174987371	11.374614327046	1.1469021836683E-7	9.8432793114481E-7	yes	up	12.57	10.35	8.48	0	0	0	0	0	7.85	0
ENSSSCT00000005463	ENSSSCG00000004951	AAGAB	alpha and gamma adaptin binding protein [Source:VGNC Symbol;Acc:VGNC:84939]	2.0943	1.0664694428948	0.00023334646440155	0.00108068065143	yes	up	6.89	11.75	8.22	12.75	9.66	9.54	7.52	6.66	9.9025	8.345
ENSSSCT00000005464	ENSSSCG00000004952	SMAD3	SMAD family member 3 [Source:VGNC Symbol;Acc:VGNC:93217]	1.4007515495388	0.48620108850652	0.011299784802064	0.032623046397744	yes	up	5.23	6.57	5.63	7.93	8.48	8.05	7.46	7.61	6.34	7.9
ENSSSCT00000005482	ENSSSCG00000004970	RPLP1	ribosomal protein lateral stalk subunit P1 [Source:NCBI gene (formerly Entrezgene);Acc:100170119]	0.66280100187134	-0.593352	0.0059350100112647	0.01875386597062	yes	down	1918.71	1411.57	1819.87	2643.88	5451.72	5788.77	5418.78	5054.5	1948.51	5428.44
ENSSSCT00000005484	ENSSSCG00000004971	TLE3	TLE family member 3, transcriptional corepressor [Source:VGNC Symbol;Acc:VGNC:94016]	0.37961576215079	-1.39739	1.1193033602888E-11	1.6901828504388E-10	yes	down	2.04	2.45	3.38	2.87	12.64	11.72	12.45	12.3	2.685	12.2775
ENSSSCT00000005486	ENSSSCG00000004974	LARP6	La ribonucleoprotein 6, translational regulator [Source:VGNC Symbol;Acc:VGNC:89642]	4.3950443469256	2.1358777225397	0.0035025857290154	0.011897111530235	yes	up	5.08	4.83	4.69	4.99	5.59	2.01	0.5	0.5	4.8975	2.15
ENSSSCT00000005493	ENSSSCG00000004980	THSD4	thrombospondin type 1 domain containing 4 [Source:VGNC Symbol;Acc:VGNC:93967]	14.820017726213	3.8894752681386	0.007611675387172	0.023185317248364	yes	up	0.42	0.15	0.22	0.21	0.14	0	0	0	0.25	0.035
ENSSSCT00000005496	ENSSSCG00000004983		-	0.10617721980893	-3.23545	0.0027498142733276	0.0096591579498397	yes	down	1.36	0	0.36	0.64	5.59	8.37	13.05	10.54	0.59	9.3875
ENSSSCT00000005503	ENSSSCG00000004989	FBXO33	F-box protein 33 [Source:VGNC Symbol;Acc:VGNC:88040]	0.57409147544175	-0.800647	0.0052231158755145	0.01681530258759	yes	down	2.78	1.96	1.66	1.99	6.26	5.65	6.81	6.96	2.0975	6.42
ENSSSCT00000005518	ENSSSCG00000038507	RPS29	ribosomal protein S29 [Source:NCBI gene (formerly Entrezgene);Acc:414391]	0.58357607768462	-0.777007	0.0096999309001615	0.028603740067123	yes	down	2060.15	1591.33	1769.37	2648	7422.48	7771.47	7129.08	6387.81	2017.21	7177.71
ENSSSCT00000005522	ENSSSCG00000005006	RPL36AL	ribosomal protein L36a like [Source:NCBI gene (formerly Entrezgene);Acc:396952]	0.28846692721892	-1.79352	1.6162939093551E-11	2.3804300904836E-10	yes	down	30.5	22.73	27.59	32.61	136.69	209.37	172.51	162.04	28.3575	170.153
ENSSSCT00000005523	ENSSSCG00000058931	DNAAF2	dynein axonemal assembly factor 2 [Source:HGNC Symbol;Acc:HGNC:20188]	0.55395692855637	-0.852154	0.0099734498494134	0.029303630479912	yes	down	1.24	0.95	0.72	0.99	3.04	2.68	2.69	3.97	0.975	3.095
ENSSSCT00000005540	ENSSSCG00000005024	PYGL	glycogen phosphorylase L [Source:NCBI gene (formerly Entrezgene);Acc:100141306]	0.41247570884069	-1.27762	1.6783945149939E-5	9.9150303515552E-5	yes	down	4.11	2.58	4.85	6.38	16.69	19.15	19.64	18.43	4.48	18.4775
ENSSSCT00000005547	ENSSSCG00000057054	PTGDR	prostaglandin D2 receptor [Source:VGNC Symbol;Acc:VGNC:111816]	5.9066446045842	2.5623388094164	0.00035173353523322	0.0015613682936025	yes	up	0.58	0.22	0.26	0.27	0.21	0.11	0.07	0.02	0.3325	0.1025
ENSSSCT00000005552	ENSSSCG00000005036	GPR137C	G protein-coupled receptor 137C [Source:VGNC Symbol;Acc:VGNC:88602]	77.090466349152	6.2684805503423	8.8191366240686E-19	2.9765461020579E-17	yes	up	5.54	5.55	6.1	4.25	0.39	0.07	0.07	0	5.36	0.1325
ENSSSCT00000005561	ENSSSCG00000005045	BMP4	bone morphotic protein 4 [Source:VGNC Symbol;Acc:VGNC:85843]	0.32235100392484	-1.6333	8.7070389426805E-7	6.4719722934003E-6	yes	down	1.26	2.41	2.83	2.82	19.42	12.27	10	10.17	2.33	12.965
ENSSSCT00000005572	ENSSSCG00000005055	LGALS3	galectin 3 [Source:VGNC Symbol;Acc:VGNC:89694]	0.002862034653689	-8.44874	3.7604636809741E-11	5.2821938435351E-10	yes	down	0.6	0	0.5	0	109.03	89.7	236.64	225.8	0.275	165.292
ENSSSCT00000005589	ENSSSCG00000005072	PSMA3	proteasome 20S subunit alpha 3 [Source:VGNC Symbol;Acc:VGNC:91900]	0.60215084892579	-0.731803	0.00029773026707946	0.0013430232585932	yes	down	8.14	9.85	9.71	9.31	25.61	26.53	27.44	28.01	9.2525	26.8975
ENSSSCT00000005600	ENSSSCG00000005081	LRRC9	leucine rich repeat containing 9 [Source:VGNC Symbol;Acc:VGNC:103120]	35.572141501396	5.1526759245147	5.676348379864E-7	4.3663220034671E-6	yes	up	0.82	0.24	0.28	0.11	0.02	0.04	0.01	0	0.3625	0.0175
ENSSSCT00000005601	ENSSSCG00000005082	PCNX4	pecanex 4 [Source:VGNC Symbol;Acc:VGNC:106015]	2.1940257077028	1.1335804300976	0.0069991119900129	0.021592589424443	yes	up	3.28	1.84	2.5	1.15	2.67	1.29	1.71	1.57	2.1925	1.81
ENSSSCT00000005610	ENSSSCG00000005090	MNAT1	MNAT1 component of CDK activating kinase [Source:VGNC Symbol;Acc:VGNC:90286]	0.5697852134054	-0.81151	0.0041158738071649	0.013705211196394	yes	down	0.88	0.88	0.58	0.95	3.32	2.42	1.9	2.66	0.8225	2.575
ENSSSCT00000005627	ENSSSCG00000005105	MRPL46	mitochondrial ribosomal protein L46 [Source:VGNC Symbol;Acc:VGNC:90370]	2.6176373270787	1.3882652261335	4.1056615274609E-8	3.7548040544556E-7	yes	up	30.64	19.47	36.23	37.42	21.13	18.85	19.14	24.11	30.94	20.8075
ENSSSCT00000005633	ENSSSCG00000005110	SYNE2	spectrin repeat containing nuclear envelope protein 2 [Source:VGNC Symbol;Acc:VGNC:93662]	0.44131147597968	-1.18013	0.0068467549162675	0.021196965056542	yes	down	0.2	0.3	0.14	0.17	0.55	0.9	0.93	0.82	0.2025	0.8
ENSSSCT00000005650	ENSSSCG00000005125	LRRC19	leucine rich repeat containing 19 [Source:VGNC Symbol;Acc:VGNC:89829]	0.01014731023099	-6.62276	6.8371016422831E-13	1.1959534075438E-11	yes	down	0	0	0.04	0.08	2.79	2.6	6.83	5.6	0.03	4.455
ENSSSCT00000005658	ENSSSCG00000034120	CDKN2B	cyclin dependent kinase inhibitor 2B [Source:NCBI gene (formerly Entrezgene);Acc:397227]	0.015192828623104	-6.04047	3.7813271421601E-33	5.0647453032846E-31	yes	down	0.13	0.21	0.52	0.09	28.08	26.55	28.04	27.07	0.2375	27.435
ENSSSCT00000005663	ENSSSCG00000005135	MTAP	methylthioadenosine phosphorylase [Source:VGNC Symbol;Acc:VGNC:98142]	0.28312886834712	-1.82047	1.8620894544803E-10	2.3932808965196E-9	yes	down	0.86	0.61	0.87	0.51	5.85	4.27	3.85	4.01	0.7125	4.495
ENSSSCT00000005664	ENSSSCG00000005136	IFNE	interferon epsilon [Source:VGNC Symbol;Acc:VGNC:89039]	0.017931372277767	-5.80137	3.1628901369452E-5	0.00017718538671005	yes	down	0	0	0	0	0.39	0.75	0.18	0.39	0	0.4275
ENSSSCT00000005698	ENSSSCG00000005169		ribosomal protein S6 [Source:VGNC Symbol;Acc:VGNC:103166]	0.55551114079498	-0.848112	0.0036456582113551	0.012331371844155	yes	down	69.3	94.25	134.99	133.51	303.46	408.73	311.31	309.59	108.013	333.272
ENSSSCT00000005704	ENSSSCG00000005174		Ras related GTP binding A [Source:VGNC Symbol;Acc:VGNC:92455]	0.6033147420279	-0.729017	2.1645964964193E-9	2.4129009634561E-8	yes	down	11.74	11.84	13.84	14.1	41.06	37.21	36.72	35.46	12.88	37.6125
ENSSSCT00000005707	ENSSSCG00000005177	SH3GL2	SH3 domain containing GRB2 like 2, endophilin A1 [Source:VGNC Symbol;Acc:VGNC:92824]	0.023869830285136	-5.38867	0.00036741006443714	0.0016207495159721	yes	down	0	0	0	0	0.23	0.24	0.13	0.62	0	0.305
ENSSSCT00000005715	ENSSSCG00000005184	SNAPC3	small nuclear RNA activating complex polypeptide 3 [Source:VGNC Symbol;Acc:VGNC:103182]	2.1318586015663	1.0921117525511	0.0016781317297322	0.0062621168780542	yes	up	0.85	1.02	0.99	1.14	1.22	0.97	0.7	0.49	1	0.845
ENSSSCT00000005721	ENSSSCG00000005190	NFIB	nuclear factor I B [Source:VGNC Symbol;Acc:VGNC:90716]	3.1913230157168	1.6741546410797	1.1552123098983E-5	7.0711547310271E-5	yes	up	12.91	10.06	13.57	13.68	9.43	10.35	3.89	4.32	12.555	6.9975
ENSSSCT00000005731	ENSSSCG00000005199	GLDC	glycine decarboxylase [Source:VGNC Symbol;Acc:VGNC:88478]	240.14394782676	7.9077556396145	7.9989695880916E-9	8.2289974102348E-8	yes	up	0.71	0.31	0.12	0.51	0	0	0	0	0.4125	0
ENSSSCT00000005744	ENSSSCG00000005211	CD274	CD274 molecule [Source:VGNC Symbol;Acc:VGNC:86404]	0.20586016485566	-2.28026	0.00015968013893281	0.00076780832004398	yes	down	0.24	0.04	0.19	0.11	0.83	1.04	1.15	1.74	0.145	1.19
ENSSSCT00000005745	ENSSSCG00000005212	PLGRKT	plasminogen receptor with a C-terminal lysine [Source:VGNC Symbol;Acc:VGNC:91556]	0.11205278165793	-3.15775	3.6559348035871E-11	5.1417345164463E-10	yes	down	14.16	15.9	10.52	26.24	154.59	174.27	361.13	343.18	16.705	258.293
ENSSSCT00000005755	ENSSSCG00000005222	SLC1A1	solute carrier family 1 member 1 [Source:NCBI gene (formerly Entrezgene);Acc:397003]	0.0014092002818178	-9.47091	1.4481071661715E-15	3.4621260646748E-14	yes	down	0	0	0	0	7.01	3.46	1.62	3.84	0	3.9825
ENSSSCT00000005763	ENSSSCG00000005229	VLDLR	very low density lipoprotein receptor [Source:VGNC Symbol;Acc:VGNC:94832]	11.603532192283	3.5364921330507	0.00021688786845868	0.0010118955256216	yes	up	14.63	7.41	8.81	8.77	5.61	0.2	0.21	0.84	9.905	1.715
ENSSSCT00000005769	ENSSSCG00000005235	KANK1	KN motif and ankyrin repeat domains 1 [Source:VGNC Symbol;Acc:VGNC:103112]	13.6557	3.7714318593328	0.0037365218429518	0.012604879486273	yes	up	1.01	1.12	0.98	0.85	0.38	0.18	0	0	0.99	0.14
ENSSSCT00000005781	ENSSSCG00000005247	TJP2	tight junction protein 2 [Source:VGNC Symbol;Acc:VGNC:103188]	0.05893814581238	-4.08465	0.0038647099346716	0.012975554790039	yes	down	0.16	0	0	0	1.79	0.8	1.37	1.04	0.04	1.25
ENSSSCT00000005783	ENSSSCG00000005249	ENTREP1	endosomal transmembrane epsin interactor 1 [Source:VGNC Symbol;Acc:VGNC:87944]	15.341694374409	3.9393859213113	1.8663199543473E-20	7.4611129455756E-19	yes	up	23.15	25.03	17.48	31.67	5.09	3.33	1.51	1.64	24.3325	2.8925
ENSSSCT00000005799	ENSSSCG00000030268	ZFAND5	zinc finger AN1-type containing 5 [Source:VGNC Symbol;Acc:VGNC:95137]	2.3283350593845	1.2192986844187	1.7280529472725E-9	1.9486274219144E-8	yes	up	51.57	45.31	37.53	47.89	46.06	34.67	29.41	29.94	45.575	35.02
ENSSSCT00000005808	ENSSSCG00000005273	OSTF1	osteoclast stimulating factor 1 [Source:NCBI gene (formerly Entrezgene);Acc:397066]	0.021555164799109	-5.53582	1.9700174034709E-5	0.00011474398576183	yes	down	0	0	0	0	0.77	0.43	0.72	0.9	0	0.705
ENSSSCT00000005825	ENSSSCG00000005288	TLE4	TLE family member 4, transcriptional corepressor [Source:VGNC Symbol;Acc:VGNC:98372]	0.41617191556007	-1.26475	1.1300160381155E-10	1.4999717375235E-9	yes	down	1.74	1.53	1.52	1.47	7.83	5.91	5.8	7.03	1.565	6.6425
ENSSSCT00000005837	ENSSSCG00000005300	VCP	valosin containing protein [Source:VGNC Symbol;Acc:VGNC:109420]	1.3112	0.39088605415074	0.0064359978936754	0.020084304195628	yes	up	13.74	11.14	15.03	16.53	20.08	17.7	19.48	17.65	14.11	18.7275
ENSSSCT00000005841	ENSSSCG00000005303	PIGO	phosphatidylinositol glycan anchor biosynthesis class O [Source:VGNC Symbol;Acc:VGNC:91426]	2.8010055885142	1.4859448618536	1.117220035514E-6	8.1285164303301E-6	yes	up	3.01	2.32	3.58	3.12	1.82	1.19	2.3	2.14	3.0075	1.8625
ENSSSCT00000005846	ENSSSCG00000005308	RUSC2	RUN and SH3 domain containing 2 [Source:VGNC Symbol;Acc:VGNC:92520]	5.9915294432339	2.5829243233009	0.00027613664464109	0.0012559765011951	yes	up	7.3	8.58	12.29	11.85	8.64	2.42	0.88	0.83	10.005	3.1925
ENSSSCT00000005849	ENSSSCG00000005311	CD72	CD72 molecule [Source:VGNC Symbol;Acc:VGNC:86427]	0.13149943755413	-2.92687	0.0008316516425932	0.0033598884375565	yes	down	0	0.67	0.2	0.31	5.87	2.53	5.72	2.38	0.295	4.125
ENSSSCT00000005852	ENSSSCG00000005314	ARHGEF39	Rho guanine nucleotide exchange factor 39 [Source:VGNC Symbol;Acc:VGNC:85500]	0.12359404883615	-3.01632	0.00015830862274096	0.00076200023405069	yes	down	0.25	0	0.28	0.78	3.33	6.11	3.79	4.17	0.3275	4.35
ENSSSCT00000005854	ENSSSCG00000005316	TPM2	tropomyosin 2 [Source:VGNC Symbol;Acc:VGNC:94338]	0.035244891418341	-4.82644	4.2045909880036E-7	3.3058560204038E-6	yes	down	5.52	5.83	9.62	15.61	1666.85	229.22	79.92	58.29	9.145	508.57
ENSSSCT00000005857	ENSSSCG00000005318	CREB3	cAMP responsive element binding protein 3 [Source:VGNC Symbol;Acc:VGNC:86979]	0.17266775155029	-2.53393	0.0035776016909764	0.012124074821069	yes	down	0.5	0.55	0	1.2	3.86	4.55	8.26	5.39	0.5625	5.515
ENSSSCT00000005858	ENSSSCG00000005319	GBA2	glucosylceramidase beta 2 [Source:NCBI gene (formerly Entrezgene);Acc:100155655]	0.6540946728374	-0.612429	0.00099692856575217	0.0039378273232851	yes	down	19.92	14.62	24.95	24.03	71.27	46.24	52.3	53.74	20.88	55.8875
ENSSSCT00000005888	ENSSSCG00000005349	GRHPR	glyoxylate and hydroxypyruvate reductase [Source:VGNC Symbol;Acc:VGNC:88669]	0.1808572728236	-2.46708	2.8861050589642E-10	3.6138454255069E-9	yes	down	4.21	2.38	3.23	5.7	33.89	22.51	48.07	42.92	3.88	36.8475
ENSSSCT00000005895	ENSSSCG00000005355	EXOSC3	exosome component 3 [Source:VGNC Symbol;Acc:VGNC:87839]	0.40726785223936	-1.29595	3.4766267318476E-5	0.00019269277640484	yes	down	3.41	1.73	3.71	3.14	12.18	14.04	14.15	11.45	2.9975	12.955
ENSSSCT00000005901	ENSSSCG00000005361	ALDH1B1	aldehyde dehydrogenase 1 family member B1 [Source:VGNC Symbol;Acc:VGNC:97880]	0.078032769794737	-3.67978	2.7213944399536E-19	9.6341894112031E-18	yes	down	2.05	1.04	1.21	1.78	25.43	23.27	42.72	42.37	1.52	33.4475
ENSSSCT00000005906	ENSSSCG00000005366	NCBP1	nuclear cap binding protein subunit 1 [Source:VGNC Symbol;Acc:VGNC:90603]	0.55425001782125	-0.851391	0.0001546693176071	0.00074648955232108	yes	down	1.56	1.64	1.31	1.7	4.76	5.01	5.08	4.75	1.5525	4.9
ENSSSCT00000005908	ENSSSCG00000005368	XPA	XPA, DNA damage recognition and repair factor [Source:VGNC Symbol;Acc:VGNC:94998]	0.56462743101111	-0.824629	1.0323968400092E-5	6.3941694691341E-5	yes	down	1.34	1.28	1.69	1.43	5.82	4.52	3.92	3.7	1.435	4.49
ENSSSCT00000005912	ENSSSCG00000062892	ANP32B	acidic nuclear phosphoprotein 32 family member B [Source:HGNC Symbol;Acc:HGNC:16677]	0.4394742346633	-1.18615	1.4846453069896E-9	1.6881389702237E-8	yes	down	53.26	36.27	53.79	60.86	199.66	199.14	203.7	206.73	51.045	202.308
ENSSSCT00000005915	ENSSSCG00000005375	CORO2A	coronin 2A [Source:VGNC Symbol;Acc:VGNC:86915]	0.0065423733649334	-7.25597	5.1363010874709E-17	1.426466116709E-15	yes	down	0	0.08	0	0.12	14.83	8.82	14.34	14.96	0.05	13.2375
ENSSSCT00000005918	ENSSSCG00000005378	ANKS6	ankyrin repeat and sterile alpha motif domain containing 6 [Source:VGNC Symbol;Acc:VGNC:85351]	9.9154327210768	3.3096757347264	1.74820973581E-11	2.5625094106847E-10	yes	up	0.7	1.36	1.21	1.58	0.38	0.22	0.07	0.21	1.2125	0.22
ENSSSCT00000005921	ENSSSCG00000005380	COL15A1	collagen type XV alpha 1 chain [Source:VGNC Symbol;Acc:VGNC:86866]	3.9007060023306	1.9637352659956	3.280949315262E-5	0.00018304555043379	yes	up	15.59	18.29	43.45	29.4	20.56	14.25	8.37	5.82	26.6825	12.25
ENSSSCT00000005923	ENSSSCG00000005383	ALG2	ALG2 alpha-1,3/1,6-mannosyltransferase [Source:VGNC Symbol;Acc:VGNC:85250]	0.44520037131647	-1.16747	1.1889912094991E-5	7.2552424115753E-5	yes	down	1.55	1.41	1.69	1.96	5.37	7.14	6.72	6.42	1.6525	6.4125
ENSSSCT00000005925	ENSSSCG00000005385	NR4A3	nuclear receptor subfamily 4 group A member 3 [Source:VGNC Symbol;Acc:VGNC:90885]	3.9089813080048	1.9667926859541	0.0033289000202687	0.01139475878756	yes	up	0.13	1.06	0.61	0.46	0.42	0.18	0.22	0.25	0.565	0.2675
ENSSSCT00000005965	ENSSSCG00000005424	NIPSNAP3A	nipsnap homolog 3A [Source:HGNC Symbol;Acc:HGNC:23619]	5.8288590740836	2.5432135216344	1.819209934319E-6	1.2784762817189E-5	yes	up	3.86	11.32	9.4	9.68	1.22	3.53	3.06	2.23	8.565	2.51
ENSSSCT00000005968	ENSSSCG00000005425	SLC44A1	solute carrier family 44 member 1 [Source:VGNC Symbol;Acc:VGNC:93118]	8.50935	3.0890481129118	2.4553224783388E-5	0.00014043800611225	yes	up	0.92	0.33	0.68	0.42	0.03	0.19	0.13	0.14	0.5875	0.1225
ENSSSCT00000005976	ENSSSCG00000005432		-	0.43976567748683	-1.18519	3.3277715975016E-7	2.6632349451565E-6	yes	down	261.44	363.93	466.72	603.43	1787.96	1615.24	1919.32	1724.47	423.88	1761.75
ENSSSCT00000005980	ENSSSCG00000005436	RAD23B	RAD23 homolog B, nucleotide excision repair protein [Source:VGNC Symbol;Acc:VGNC:103160]	0.16079197722462	-2.63673	0.00012052090909023	0.00059622536689815	yes	down	0.22	0.05	0.35	0.74	4.77	1.54	4.67	3.47	0.34	3.6125
ENSSSCT00000005984	ENSSSCG00000005440		actin binding transcription modulator [Source:VGNC Symbol;Acc:VGNC:84983]	1.8964862799609	0.92332893456174	0.016487663745077	0.044960468761723	yes	up	4.65	7.84	6.35	5.38	8.27	2.87	6.16	5.93	6.055	5.8075
ENSSSCT00000005990	ENSSSCG00000005446	EPB41L4B	erythrocyte membrane protein band 4.1 like 4B [Source:VGNC Symbol;Acc:VGNC:103088]	22.734385632245	4.5068041125045	1.7334067513938E-25	1.1654591124342E-23	yes	up	2.66	1.36	1.77	2.06	0.15	0.08	0.16	0.23	1.9625	0.155
ENSSSCT00000005997	ENSSSCG00000005452	C9orf152	chromosome 1 C9orf152 homolog [Source:VGNC Symbol;Acc:VGNC:85972]	0.11340508869986	-3.14044	0.0094572344489294	0.028001760865264	yes	down	0	0	0.16	0.07	0.21	1.56	0.7	0.79	0.0575	0.815
ENSSSCT00000005998	ENSSSCG00000005453		thioredoxin [Source:NCBI gene (formerly Entrezgene);Acc:397581]	0.11626855354001	-3.10447	2.0872940612065E-8	2.004285386856E-7	yes	down	50.57	38.75	38.72	45.62	288.49	379.42	1095.93	971.92	43.415	683.94
ENSSSCT00000006004	ENSSSCG00000005459	ECPAS	Ecm29 proteasome adaptor and scaffold [Source:VGNC Symbol;Acc:VGNC:87535]	1.6501738586863	0.72261803165344	0.013812709730548	0.038711771788696	yes	up	3.7	7.06	7.28	6.11	7.22	5.44	5.91	7.12	6.0375	6.4225
ENSSSCT00000006011	ENSSSCG00000005465	SUSD1	sushi domain containing 1 [Source:VGNC Symbol;Acc:VGNC:93633]	0.20241988043781	-2.30458	9.8705802428202E-5	0.00049712362759583	yes	down	0.06	0.14	0.07	0.04	0.46	0.73	0.57	0.89	0.0775	0.6625
ENSSSCT00000006055	ENSSSCG00000005506	MEGF9	multiple EGF like domains 9 [Source:VGNC Symbol;Acc:VGNC:90130]	0.38430477621987	-1.37968	0.00013335785792482	0.0006528950474112	yes	down	0.41	0.27	0.43	0.26	2.55	1.59	1.24	1.04	0.3425	1.605
ENSSSCT00000006062	ENSSSCG00000005512	C5	complement C5 [Source:VGNC Symbol;Acc:VGNC:103041]	0.0014101329553828	-9.46995	3.7378654010217E-29	3.6126681479591E-27	yes	down	0.05	0.02	0	0.05	23.52	77.9	17.21	29.51	0.03	37.035
ENSSSCT00000006079	ENSSSCG00000005528	NDUFA8	NADH:ubiquinone oxidoreductase subunit A8 [Source:NCBI gene (formerly Entrezgene);Acc:100154443]	5.5204730061101	2.4647918855421	9.4351942443836E-18	2.8583681512749E-16	yes	up	146.61	138.87	207.22	320.09	64.12	56.71	69.23	64.7	203.197	63.69
ENSSSCT00000006083	ENSSSCG00000005532	MRRF	mitochondrial ribosome recycling factor [Source:VGNC Symbol;Acc:VGNC:90402]	1.9100026607137	0.93357464799702	5.0765289461068E-6	3.3162171903897E-5	yes	up	12.15	10.14	14.42	18.28	12.7	13.01	12.19	12.15	13.7475	12.5125
ENSSSCT00000006138	ENSSSCG00000005585	DENND1A	DENN domain containing 1A [Source:VGNC Symbol;Acc:VGNC:87245]	38.362728345915	5.2616334229376	6.4100649290641E-5	0.00033596798482775	yes	up	0.26	0.76	0.63	0.67	0.12	0	0	0	0.58	0.03
ENSSSCT00000006154	ENSSSCG00000005596	ARPC5L	actin related protein 2/3 complex subunit 5 like [Source:NCBI gene (formerly Entrezgene);Acc:100154462]	0.59731095991065	-0.743446	0.0056933584635269	0.018110682401837	yes	down	4.67	6.2	6.81	9.15	18.1	17.11	22.42	20.03	6.7075	19.415
ENSSSCT00000006157	ENSSSCG00000005599	RABEPK	Rab9 effector protein with kelch motifs [Source:VGNC Symbol;Acc:VGNC:92045]	0.11190397164826	-3.15967	0.0093235813721104	0.027666599377285	yes	down	1.05	0.02	0	0.43	4.94	11.67	3.21	4.02	0.375	5.96
ENSSSCT00000006158	ENSSSCG00000005600	PPP6C	protein phosphatase 6 catalytic subunit [Source:NCBI gene (formerly Entrezgene);Acc:100153256]	0.5364073187785	-0.898599	0.0040452308795654	0.013489786292266	yes	down	6.43	3.56	3.81	3.99	13.66	13.09	16.84	14.42	4.4475	14.5025
ENSSSCT00000006162	ENSSSCG00000005604	PBX3	PBX homeobox 3 [Source:VGNC Symbol;Acc:VGNC:91205]	0.19117789990899	-2.38701	2.9123945162287E-5	0.0001643160428468	yes	down	0.13	0.08	0.14	0.12	1.72	0.65	0.7	1.14	0.1175	1.0525
ENSSSCT00000006169	ENSSSCG00000005610	SLC2A8	solute carrier family 2 member 8 [Source:VGNC Symbol;Acc:VGNC:93053]	0.061000319187184	-4.03504	1.62480597395E-9	1.8401306271556E-8	yes	down	0.14	0.16	0.36	0.17	3.44	2.97	8.76	8.68	0.2075	5.9625
ENSSSCT00000006178	ENSSSCG00000005618	CFAP157	cilia and flagella associated protein 157 [Source:VGNC Symbol;Acc:VGNC:86595]	6.2168178482048	2.6361763087545	0.0026130993981746	0.0092354305656864	yes	up	0.1	0.11	0.2	0.09	0.07	0.05	0	0.04	0.125	0.04
ENSSSCT00000006179	ENSSSCG00000005619	TOR2A	torsin family 2 member A [Source:VGNC Symbol;Acc:VGNC:94319]	0.30281150375694	-1.72351	1.8276765758189E-5	0.00010737244825753	yes	down	0.97	0.8	1.31	1.54	4.94	4.93	8.79	7.45	1.155	6.5275
ENSSSCT00000006183	ENSSSCG00000005623		ST6 N-acetylgalactosaminide alpha-2,6-sialyltransferase 6 [Source:VGNC Symbol;Acc:VGNC:93514]	2.2233759471346	1.1527519120218	0.010715569257073	0.031150506852506	yes	up	4.75	3.2	3.88	4.54	6.91	1.44	2.69	2.57	4.0925	3.4025
ENSSSCT00000006187	ENSSSCG00000005627	AK1	adenylate kinase 1 [Source:VGNC Symbol;Acc:VGNC:97875]	14.116478444585	3.81931	1.2982220378419E-8	1.2876621559597E-7	yes	up	7.44	5.88	9.24	12.53	3.13	0.74	0.27	0.52	8.7725	1.165
ENSSSCT00000006188	ENSSSCG00000005628	ST6GALNAC4	ST6 N-acetylgalactosaminide alpha-2,6-sialyltransferase 4 [Source:VGNC Symbol;Acc:VGNC:93512]	3.1525	1.6564943626414	0.00013097331051109	0.0006427005620796	yes	up	40.14	63.29	67.77	80.38	28.73	17.04	48.48	43.4	62.895	34.4125
ENSSSCT00000006192	ENSSSCG00000005631	EEIG1	estrogen-induced osteoclastogenesis regulator 1 [Source:HGNC Symbol;Acc:HGNC:31419]	0.077203084495293	-3.6952	4.0253785518129E-9	4.3011119256038E-8	yes	down	2.39	2.93	2.62	3.09	27.88	18.98	97.31	97.05	2.7575	60.305
ENSSSCT00000006195	ENSSSCG00000022655	PTGES2	prostaglandin E synthase 2 [Source:VGNC Symbol;Acc:VGNC:91951]	3.3005888749734	1.7227234460503	0.00012073905598143	0.00059704410225935	yes	up	4.48	8.05	10.64	20.38	5.7	5.49	5	6.13	10.8875	5.58
ENSSSCT00000006205	ENSSSCG00000005643		-	2.0216604518335	1.0155407096092	7.6120960021069E-5	0.00039243994254839	yes	up	10.22	12.31	10.35	17.57	16.41	9.21	9.04	9.75	12.6125	11.1025
ENSSSCT00000006210	ENSSSCG00000005648	SLC27A4	solute carrier family 27 member 4 [Source:VGNC Symbol;Acc:VGNC:93038]	0.027871955594885	-5.16504	1.5093055464931E-12	2.5294622658741E-11	yes	down	0.91	1	1.76	2.72	34.39	27.25	157.51	154.66	1.5975	93.4525
ENSSSCT00000006221	ENSSSCG00000063201	ZDHHC12	zinc finger DHHC-type palmitoyltransferase 12 [Source:HGNC Symbol;Acc:HGNC:19159]	0.2553280445358	-1.96958	0.0013918513009446	0.0052996276563443	yes	down	2.95	6.67	4.42	9.5	12.14	36.37	50.92	55.6	5.885	38.7575
ENSSSCT00000006222	ENSSSCG00000005659	ZER1	zyg-11 related cell cycle regulator [Source:VGNC Symbol;Acc:VGNC:95132]	0.61006196240684	-0.712972	0.016440930744728	0.044868996058591	yes	down	1.71	1.04	1.98	1.54	6.86	3.38	3.87	4.23	1.5675	4.585
ENSSSCT00000006230	ENSSSCG00000005667	NUP188	nucleoporin 188 [Source:VGNC Symbol;Acc:VGNC:98165]	1.5013564419556	0.58626653258387	0.0019706835304144	0.0072199681658655	yes	up	3.27	3.45	3.69	5.34	5.65	4.17	3.95	4.54	3.9375	4.5775
ENSSSCT00000006231	ENSSSCG00000005668	SH3GLB2	SH3 domain containing GRB2 like, endophilin B2 [Source:VGNC Symbol;Acc:VGNC:92827]	0.20428932187229	-2.29131	1.0623266379439E-7	9.1636446626492E-7	yes	down	1.26	1.24	3.42	4.03	19.9	21.38	20.29	20.65	2.4875	20.555
ENSSSCT00000006232	ENSSSCG00000005669	MIGA2	mitoguardin 2 [Source:VGNC Symbol;Acc:VGNC:90225]	9.8728202749348	3.3034622645661	5.1490579381993E-30	5.308366670166E-28	yes	up	35.04	39.42	49.77	78.28	10.85	6.48	8.98	9.23	50.6275	8.885
ENSSSCT00000006234	ENSSSCG00000005671	CRAT	carnitine O-acetyltransferase [Source:VGNC Symbol;Acc:VGNC:86976]	2.1473790341215	1.1025768639419	0.0036043955280677	0.012205149821876	yes	up	31.12	12.88	12.84	20.53	15.49	16.75	16.11	14.77	19.3425	15.78
ENSSSCT00000006244	ENSSSCG00000005679	ASB6	ankyrin repeat and SOCS box containing 6 [Source:VGNC Symbol;Acc:VGNC:85565]	3.5019390430026	1.8081539715147	0.0017325793992079	0.006447613622889	yes	up	1.85	2.54	3.29	4.73	2.83	0.67	2.23	0.58	3.1025	1.5775
ENSSSCT00000006255	ENSSSCG00000005688	PTGES	prostaglandin E synthase [Source:NCBI gene (formerly Entrezgene);Acc:654407]	0.098424201579953	-3.34484	8.8249280824529E-10	1.0370738455721E-8	yes	down	0.2	0.27	0.36	1.14	11.41	8.78	8.46	5.98	0.4925	8.6575
ENSSSCT00000006275	ENSSSCG00000005706	ABL1	ABL proto-onco 1, non-receptor tyrosine kinase [Source:VGNC Symbol;Acc:VGNC:84984]	2.5777207315021	1.3660959715735	0.0019353821719086	0.00710440622254	yes	up	9.5	9.36	12.7	12.05	16.79	5.53	3.9	5.1	10.9025	7.83
ENSSSCT00000006280	ENSSSCG00000005711	NUP214	nucleoporin 214 [Source:VGNC Symbol;Acc:VGNC:90979]	3.03346	1.6009642800023	1.9762191324528E-8	1.905155882833E-7	yes	up	0.33	0.31	0.4	0.44	0.21	0.24	0.19	0.2	0.37	0.21
ENSSSCT00000006283	ENSSSCG00000005713	PLPP7	phospholipid phosphatase 7 (inactive) [Source:VGNC Symbol;Acc:VGNC:103152]	23.305321219937	4.5425874927338	2.2104645112065E-9	2.4600004296944E-8	yes	up	9.98	7.83	13.45	20.23	2.56	1.11	0.18	0.26	12.8725	1.0275
ENSSSCT00000006289	ENSSSCG00000005719	RAPGEF1	Rap guanine nucleotide exchange factor 1 [Source:VGNC Symbol;Acc:VGNC:92091]	1.5383585881309	0.62139183166053	0.015076741767684	0.041691118562821	yes	up	7.9	7.65	10.92	12.98	11.77	7.97	12.86	11.59	9.8625	11.0475
ENSSSCT00000006300	ENSSSCG00000005729	DDX31	DEAD-box helicase 31 [Source:VGNC Symbol;Acc:VGNC:87219]	0.58193600455368	-0.781068	0.006311430194583	0.019764466738762	yes	down	1.37	1.48	1.14	1.54	4.71	5.4	3.09	3.54	1.3825	4.185
ENSSSCT00000006302	ENSSSCG00000005731	GTF3C4	ral transcription factor IIIC subunit 4 [Source:VGNC Symbol;Acc:VGNC:88740]	1.8615463322416	0.89650152403972	7.9642255553372E-7	5.9549652223765E-6	yes	up	1.66	1.77	1.5	1.8	1.86	1.53	1.37	1.61	1.6825	1.5925
ENSSSCT00000006315	ENSSSCG00000005743	VAV2	vav guanine nucleotide exchange factor 2 [Source:VGNC Symbol;Acc:VGNC:94808]	0.34472482948642	-1.53648	0.0025539637159093	0.0090537042387151	yes	down	0.8	1.5	1.66	3.66	6.19	8.8	11.95	9.77	1.905	9.1775
ENSSSCT00000006323	ENSSSCG00000005751	COL5A1	collagen type V alpha 1 chain [Source:NCBI gene (formerly Entrezgene);Acc:397533]	2.1634534950896	1.1133361093779	0.017240750672791	0.046651362335086	yes	up	4.03	9.08	12.54	13.8	14.97	7.01	5.58	5.19	9.8625	8.1875
ENSSSCT00000006328	ENSSSCG00000005753	CAMSAP1	calmodulin regulated spectrin associated protein 1 [Source:VGNC Symbol;Acc:VGNC:86162]	3.1408438412024	1.6511522157937	8.5795610425893E-7	6.3827956752664E-6	yes	up	3.45	5.07	8.8	8.37	4.34	3.48	2.71	3.63	6.4225	3.54
ENSSSCT00000006337	ENSSSCG00000005761	PPP1R26	protein phosphatase 1 regulatory subunit 26 [Source:VGNC Symbol;Acc:VGNC:91730]	2.0102837043064	1.0073991182764	0.00010319287060318	0.00051788237952366	yes	up	2.3	2.41	2.71	4.07	3.26	2.22	1.8	2.73	2.8725	2.5025
ENSSSCT00000006357	ENSSSCG00000005781	TARS3	threonyl-tRNA synthetase 3 [Source:VGNC Symbol;Acc:VGNC:93739]	73.385211186692	6.1974174509082	5.1431940808449E-10	6.2313606062829E-9	yes	up	7.53	1.69	3.2	2.44	0.11	0.23	0	0.02	3.715	0.09
ENSSSCT00000006361	ENSSSCG00000005785	PCSK6	proprotein convertase subtilisin/kexin type 6 [Source:VGNC Symbol;Acc:VGNC:103148]	3.5683078944976	1.8352401048042	0.0012983309919311	0.0049857549336307	yes	up	1.03	0.53	0.71	0.88	0.94	0.24	0.24	0.23	0.7875	0.4125
ENSSSCT00000006363	ENSSSCG00000005787	CTDP1	CTD phosphatase subunit 1 [Source:VGNC Symbol;Acc:VGNC:87058]	0.40860405364695	-1.29122	0.00040020339583539	0.0017507161797243	yes	down	0.93	1.24	2.51	2.56	8.83	6.01	8	7.62	1.81	7.615
ENSSSCT00000006406	ENSSSCG00000005828	EGFL7	EGF like domain multiple 7 [Source:VGNC Symbol;Acc:VGNC:87584]	4.5002122309422	2.1699930408441	5.9762745680231E-5	0.00031517413901521	yes	up	62.32	44.83	91.1	107.07	58.14	39.42	12.98	12.87	76.33	30.8525
ENSSSCT00000006408	ENSSSCG00000005830		coiled-coil domain containing 183 [Source:VGNC Symbol;Acc:VGNC:103045]	0.050004063516687	-4.32181	0.0077560252227658	0.023551207970699	yes	down	0	0	0	0	0.34	0.11	0.42	0.17	0	0.26
ENSSSCT00000006416	ENSSSCG00000005837	DIPK1B	divergent protein kinase domain 1B [Source:VGNC Symbol;Acc:VGNC:87308]	3.6920419767581	1.8844189558321	7.0217942293241E-5	0.0003653287375376	yes	up	13.9	12.24	16.12	25.85	18.28	6.24	5.15	4.3	17.0275	8.4925
ENSSSCT00000006421	ENSSSCG00000005842	TMEM141	transmembrane protein 141 [Source:VGNC Symbol;Acc:VGNC:94089]	0.5308320505253	-0.913673	0.012232065519664	0.034879482109168	yes	down	32.78	27.26	37.51	54.93	85.05	102.64	163.27	148.17	38.12	124.782
ENSSSCT00000006424	ENSSSCG00000005845	TOR4A	torsin family 4 member A [Source:VGNC Symbol;Acc:VGNC:94321]	0.34657111894433	-1.52878	1.5601948953222E-7	1.308018495164E-6	yes	down	3.09	1.87	2.19	4	13.52	14.2	14.36	13.78	2.7875	13.965
ENSSSCT00000006431	ENSSSCG00000005852	ENTPD8	ectonucleoside triphosphate diphosphohydrolase 8 [Source:VGNC Symbol;Acc:VGNC:87717]	0.0008532175097595	-10.1948	4.5209988415568E-22	2.1421852588942E-20	yes	down	0	0	0	0	11.52	8.69	10.47	10.51	0	10.2975
ENSSSCT00000006440	ENSSSCG00000031553		-	9.7125558375033E-5	-13.3298	1.49344262254E-15	3.5680064228535E-14	yes	down	0	0	0	0	146.82	4.67	385.02	363.78	0	225.072
ENSSSCT00000006472	ENSSSCG00000005893	ZNF34	zinc finger protein 34 [Source:HGNC Symbol;Acc:HGNC:13098]	3.2537642913597	1.7021097433266	1.9680416029921E-5	0.00011464853317704	yes	up	3.31	2.82	2.52	2.7	2.72	1.7	1.21	0.74	2.8375	1.5925
ENSSSCT00000006475	ENSSSCG00000005896	LRRC24	leucine rich repeat containing 24 [Source:VGNC Symbol;Acc:VGNC:89831]	4.2037481436014	2.0716762366498	0.00036253290996273	0.0016022792533168	yes	up	1.76	1.7	2.21	2.44	2.19	0.65	0.41	0.34	2.0275	0.8975
ENSSSCT00000006485	ENSSSCG00000005905	SLC39A4	solute carrier family 39 member 4 [Source:VGNC Symbol;Acc:VGNC:93105]	0.00098212300731526	-9.99181	7.1997216765137E-21	3.0579492029547E-19	yes	down	0	0	0	0	7.96	6.48	6.49	8.47	0	7.35
ENSSSCT00000006487	ENSSSCG00000005907	ADCK5	aarF domain containing kinase 5 [Source:VGNC Symbol;Acc:VGNC:85104]	0.30443089777683	-1.71581	9.3113093663087E-5	0.00047139889278451	yes	down	4.06	3.63	6.99	12.86	47.06	48.72	26.9	32.2	6.885	38.72
ENSSSCT00000006488	ENSSSCG00000005908		solute carrier family 52 member 2 [Source:NCBI gene (formerly Entrezgene);Acc:445519]	0.10508707710631	-3.25034	2.0982891112604E-13	3.915847166988E-12	yes	down	1.39	0.96	1.29	1.44	14.04	12.8	29.21	26.85	1.27	20.725
ENSSSCT00000006498	ENSSSCG00000005918	DGAT1	diacylglycerol O-acyltransferase 1 [Source:VGNC Symbol;Acc:VGNC:87267]	0.076475669638562	-3.70886	2.6127694258255E-22	1.2608372856171E-20	yes	down	3.13	2.77	4.21	6.54	73.81	68.28	126.77	98.7	4.1625	91.89
ENSSSCT00000006524	ENSSSCG00000005941	KHDRBS3	KH RNA binding domain containing, signal transduction associated 3 [Source:VGNC Symbol;Acc:VGNC:89424]	13.275815082371	3.7307285343872	0.0095858589161716	0.028326283869285	yes	up	0.13	0.4	0.33	0.18	0.15	0	0	0	0.26	0.0375
ENSSSCT00000006526	ENSSSCG00000005943	ST3GAL1	ST3 beta-galactoside alpha-2,3-sialyltransferase 1 [Source:VGNC Symbol;Acc:VGNC:98863]	3.6476868727539	1.8669818899977	1.9598573783414E-10	2.5056861280929E-9	yes	up	2.4	2.19	2.58	2.8	1.9	0.7	1.25	1.04	2.4925	1.2225
ENSSSCT00000006542	ENSSSCG00000005959		CYFIP related Rac1 interactor B [Source:VGNC Symbol;Acc:VGNC:97956]	0.14608400414888	-2.77513	1.6614688658327E-10	2.1500506764737E-9	yes	down	1.42	1.67	1.08	1.03	16.25	8.13	20.02	19.21	1.3	15.9025
ENSSSCT00000006545	ENSSSCG00000005962		-	0.00087241311163046	-10.1627	6.1387651012052E-15	1.3543899319592E-13	yes	down	0	0	0	0	2.19	10.23	10.64	10.05	0	8.2775
ENSSSCT00000006554	ENSSSCG00000005971		-	6.5328723098886	2.7077174414089	1.8883432682435E-9	2.1181446201422E-8	yes	up	3.3	1.97	2.71	1.24	0.74	0.88	0.46	0.43	2.305	0.6275
ENSSSCT00000006562	ENSSSCG00000005979	ANXA13	annexin A13 [Source:VGNC Symbol;Acc:VGNC:85368]	0.035277704647532	-4.8251	3.2422000632826E-16	8.2562042180343E-15	yes	down	0.29	0.84	0.41	0.36	14.4	13.54	34.54	32.35	0.475	23.7075
ENSSSCT00000006578	ENSSSCG00000005995	MTBP	MDM2 binding protein [Source:VGNC Symbol;Acc:VGNC:90437]	0.075026672048065	-3.73645	0.016497877354919	0.04498471471441	yes	down	0	0	0.01	0	0.04	0.14	0.04	0.17	0.0025	0.0975
ENSSSCT00000006585	ENSSSCG00000006001	ENPP2	ectonucleotide pyrophosphatase/phosphodiesterase 2 [Source:VGNC Symbol;Acc:VGNC:87709]	0.025787598886254	-5.27718	0.00055064860962526	0.0023288931312856	yes	down	0	0	0	0	0.18	0.12	0.51	0.15	0	0.24
ENSSSCT00000006587	ENSSSCG00000006003	MAL2	mal, T cell differentiation protein 2 [Source:VGNC Symbol;Acc:VGNC:98818]	0.033717623561997	-4.89035	3.6200620675649E-28	3.1498243376119E-26	yes	down	1.46	0.81	0.69	0.59	32.63	48.51	50.89	51.69	0.8875	45.93
ENSSSCT00000006593	ENSSSCG00000006009	EXT1	exostosin glycosyltransferase 1 [Source:VGNC Symbol;Acc:VGNC:87846]	0.37082078999637	-1.43121	0.00031641102622581	0.0014186372592552	yes	down	6.29	5.18	6.97	4.59	19.98	17.38	33.84	36.29	5.7575	26.8725
ENSSSCT00000006602	ENSSSCG00000006016	EIF3H	eukaryotic translation initiation factor 3 subunit H [Source:VGNC Symbol;Acc:VGNC:87620]	1.5373961943625	0.62048900236458	0.015977096417807	0.043792845410103	yes	up	31.13	33.75	25.65	40.98	51.27	41.97	34.97	26.31	32.8775	38.63
ENSSSCT00000006610	ENSSSCG00000006023	SYBU	syntabulin [Source:VGNC Symbol;Acc:VGNC:93649]	6.0407393889213	2.5947251468094	4.9946856169487E-11	6.9215559826563E-10	yes	up	3.37	3.13	4.95	3.27	1.6	1.44	0.57	0.75	3.68	1.09
ENSSSCT00000006627	ENSSSCG00000006038	ZFPM2	zinc finger protein, FOG family member 2 [Source:NCBI gene (formerly Entrezgene);Acc:100337657]	23.001405834926	4.5236501355828	3.3028814088014E-26	2.4165016862114E-24	yes	up	3.2	1.51	1.84	2.66	0.31	0.16	0.11	0.15	2.3025	0.1825
ENSSSCT00000006637	ENSSSCG00000006048	DCAF13	DDB1 and CUL4 associated factor 13 [Source:VGNC Symbol;Acc:VGNC:87174]	0.6736710086636	-0.569884	0.0095834308279665	0.028321568814997	yes	down	2.54	2.87	2.52	2.67	7.79	7.96	5.85	6.28	2.65	6.97
ENSSSCT00000006640	ENSSSCG00000006051	CTHRC1	collagen triple helix repeat containing 1 [Source:VGNC Symbol;Acc:VGNC:87061]	7.5886413793013	2.92384	0.016633090141054	0.045277204970924	yes	up	0.35	0.96	0.72	0	0.18	0.06	0.06	0.21	0.5075	0.1275
ENSSSCT00000006649	ENSSSCG00000006060	GRHL2	grainyhead like transcription factor 2 [Source:VGNC Symbol;Acc:VGNC:88667]	0.0084899330263868	-6.88003	8.7142431786557E-8	7.5958818135036E-7	yes	down	0	0	0.01	0	0.48	1.55	0.74	0.39	0.0025	0.79
ENSSSCT00000006651	ENSSSCG00000006062	YWHAZ	tyrosine 3-monooxygenase/tryptophan 5-monooxygenase activation protein zeta [Source:VGNC Symbol;Acc:VGNC:95047]	0.42211496908468	-1.24429	0.0048225581275955	0.015697306741191	yes	down	6.79	15.91	9.69	9.65	31.05	34.08	56.01	52.78	10.51	43.48
ENSSSCT00000006669	ENSSSCG00000006078	POP1	POP1 homolog, ribonuclease P/MRP subunit [Source:VGNC Symbol;Acc:VGNC:91663]	2.5053852223734	1.3250324460071	0.0011259257319101	0.0043948048789943	yes	up	1.4	0.67	0.72	0.74	0.55	0.54	0.76	0.62	0.8825	0.6175
ENSSSCT00000006672	ENSSSCG00000006081		ribosomal protein L30 [Source:VGNC Symbol;Acc:VGNC:98849]	0.35831209689656	-1.48071	6.0510327867363E-5	0.00031872145291463	yes	down	3.59	2.21	1.68	1.83	13.18	12.71	9.76	11.87	2.3275	11.88
ENSSSCT00000006674	ENSSSCG00000006083	LAPTM4B	lysosomal protein transmembrane 4 beta [Source:VGNC Symbol;Acc:VGNC:89637]	0.33997820895333	-1.55649	7.4740314350243E-5	0.00038596542721761	yes	down	29.57	28.47	19.92	38.41	107.76	103.77	200.5	179.13	29.0925	147.79
ENSSSCT00000006678	ENSSSCG00000006087	CPQ	carboxypeptidase Q [Source:NCBI gene (formerly Entrezgene);Acc:100157979]	0.12790798950193	-2.96682	5.4867929436252E-5	0.00029180269303591	yes	down	0.29	0.35	0	0.17	3.27	3.9	2.73	1.96	0.2025	2.965
ENSSSCT00000006679	ENSSSCG00000006088	SDC2	syndecan 2 [Source:NCBI gene (formerly Entrezgene);Acc:100152754]	0.33213374346954	-1.59016	0.013454347282731	0.037850851641926	yes	down	1.77	3.42	1.72	1.4	27.01	11.93	4.77	4.81	2.0775	12.13
ENSSSCT00000006684	ENSSSCG00000006093	NDUFAF6	NADH:ubiquinone oxidoreductase complex assembly factor 6 [Source:VGNC Symbol;Acc:VGNC:90642]	3.3593065521993	1.7481634541488	3.183819152649E-5	0.00017818179205835	yes	up	1.36	2.27	1.89	3.44	1.6	1.55	0.88	0.65	2.24	1.17
ENSSSCT00000006690	ENSSSCG00000006099	ESRP1	epithelial splicing regulatory protein 1 [Source:VGNC Symbol;Acc:VGNC:87791]	0.0011791423523491	-9.72805	1.1167972398584E-16	2.9823044660299E-15	yes	down	0	0	0	0	2.47	5.15	4.96	5.71	0	4.5725
ENSSSCT00000006698	ENSSSCG00000006106	CDH17	cadherin 17 [Source:VGNC Symbol;Acc:VGNC:86480]	0.00021505176840529	-12.183	2.9336072552759E-25	1.9119588588456E-23	yes	down	0	0	0.04	0	57.79	44.56	120.37	99.1	0.01	80.455
ENSSSCT00000006717	ENSSSCG00000006125	CALB1	calbindin 1 [Source:NCBI gene (formerly Entrezgene);Acc:100153645]	0.0013234477846367	-9.56148	3.0413263598744E-13	5.5419905778943E-12	yes	down	0	0	0	0	1.9	4.02	8.63	8.59	0	5.785
ENSSSCT00000006728	ENSSSCG00000006135	CPNE3	copine 3 [Source:VGNC Symbol;Acc:VGNC:86951]	18.363869858162	4.1987982079352	1.9858111491252E-8	1.9138606545152E-7	yes	up	14.73	4.56	19.01	2.29	2.13	0.53	0.52	0.91	10.1475	1.0225
ENSSSCT00000006747	ENSSSCG00000006153	FABP5	fatty acid binding protein 5 [Source:NCBI gene (formerly Entrezgene);Acc:574074]	4.7910221482661	2.2603334828754	6.7523071973586E-6	4.3083316421856E-5	yes	up	52.11	26.99	44.37	43.4	28.28	20.62	8.2	6.26	41.7175	15.84
ENSSSCT00000006750	ENSSSCG00000006156	TPD52	tumor protein D52 [Source:VGNC Symbol;Acc:VGNC:98383]	0.0039300053820747	-7.99125	0.00017157851093659	0.00081972651601932	yes	down	0	0	0	0	2.47	0	2.21	1.72	0	1.6
ENSSSCT00000006753	ENSSSCG00000006159	HEY1	hes related family bHLH transcription factor with YRPW motif 1 [Source:VGNC Symbol;Acc:VGNC:88863]	5.2702295171872	2.3978657922415	4.7560245396885E-7	3.7111172216684E-6	yes	up	3.14	2.7	5.46	3.39	2.68	1	0.68	0.77	3.6725	1.2825
ENSSSCT00000006754	ENSSSCG00000006160	STMN2	stathmin 2 [Source:VGNC Symbol;Acc:VGNC:93561]	0.0062268021378656	-7.32729	6.3497449293072E-8	5.6447523449166E-7	yes	down	0	0	0.11	0	19.33	8.66	1.74	2.07	0.0275	7.95
ENSSSCT00000006757	ENSSSCG00000006163	PKIA	cAMP-dependent protein kinase inhibitor alpha [Source:NCBI gene (formerly Entrezgene);Acc:397408]	4.3986694282169	2.1370671829274	0.013641462494927	0.038291765308573	yes	up	15.26	9.9	25.02	15.15	22.33	4.19	1.26	1.25	16.3325	7.2575
ENSSSCT00000006760	ENSSSCG00000006166	NDUFB8	NADH:ubiquinone oxidoreductase subunit B8 [Source:NCBI gene (formerly Entrezgene);Acc:448979]	3.9737327699416	1.9904948558681	4.0080737693857E-15	9.1209817865064E-14	yes	up	139.25	118.46	190.55	250.25	74.12	72.45	82.39	74.55	174.627	75.8775
ENSSSCT00000006768	ENSSSCG00000006174	JPH1	junctophilin 1 [Source:VGNC Symbol;Acc:VGNC:89291]	124.853	6.9640849635572	1.2537628236977E-18	4.1689594742887E-17	yes	up	6.53	13.15	11.97	12.31	0.41	0.01	0.04	0.2	10.99	0.165
ENSSSCT00000006769	ENSSSCG00000006175	LY96	lymphocyte antigen 96 [Source:VGNC Symbol;Acc:VGNC:89907]	0.27940741068201	-1.83956	0.00065510687773746	0.0027159872151482	yes	down	3.93	3.04	2.7	1.88	43.46	12.41	14.03	12.63	2.8875	20.6325
ENSSSCT00000006780	ENSSSCG00000006186	TRPA1	transient receptor potential cation channel subfamily A member 1 [Source:VGNC Symbol;Acc:VGNC:94459]	0.015056077037992	-6.05351	5.9499097017547E-7	4.5599510544204E-6	yes	down	0	0.03	0	0	0.48	1.13	1.1	0.85	0.0075	0.89
ENSSSCT00000006785	ENSSSCG00000006191	XKR9	XK related 9 [Source:VGNC Symbol;Acc:VGNC:94997]	0.087708857605493	-3.51113	1.2646969402525E-8	1.2569750103515E-7	yes	down	0.17	0.21	0.09	0.49	4.38	2.47	5.98	6.06	0.24	4.7225
ENSSSCT00000006786	ENSSSCG00000006192	LACTB2	lactamase beta 2 [Source:NCBI gene (formerly Entrezgene);Acc:100153212]	0.49371159452357	-1.01826	0.001449131660639	0.0054961993563655	yes	down	1.62	1.39	1.2	1.41	6.26	3.28	5.92	4.94	1.405	5.1
ENSSSCT00000006798	ENSSSCG00000006203	COPS5	COP9 signalosome subunit 5 [Source:VGNC Symbol;Acc:VGNC:86901]	1.4630412302803	0.54897042694927	0.0042965112212717	0.014227609701893	yes	up	29.12	20.14	25.66	28.13	39.03	33.61	27.54	25.93	25.7625	31.5275
ENSSSCT00000006805	ENSSSCG00000006209	VCPIP1	valosin containing protein interacting protein 1 [Source:VGNC Symbol;Acc:VGNC:94813]	0.52360991092406	-0.933436	0.010200829567317	0.029858248533914	yes	down	0.98	0.77	0.7	0.47	2.39	2.03	3.11	2.32	0.73	2.4625
ENSSSCT00000006809	ENSSSCG00000006213	ADHFE1	alcohol dehydrogenase iron containing 1 [Source:VGNC Symbol;Acc:VGNC:98730]	25.412104059606	4.6674439268189	7.6273062921646E-18	2.3251665534564E-16	yes	up	8.25	8.31	15.42	15.08	1.76	0.9	0.44	0.28	11.765	0.845
ENSSSCT00000006810	ENSSSCG00000006214	RRS1	ribosome biosis regulator 1 homolog [Source:VGNC Symbol;Acc:VGNC:92469]	0.43364710734451	-1.20541	8.0040247161376E-7	5.9820941315404E-6	yes	down	1.61	2.02	1.85	2.72	8.04	8.97	7.69	8.13	2.05	8.2075
ENSSSCT00000006812	ENSSSCG00000006216	TRIM55	tripartite motif containing 55 [Source:VGNC Symbol;Acc:VGNC:94420]	403.17891758203	8.6552763913728	8.0694500029198E-15	1.7564347955811E-13	yes	up	0.8	0.96	0.99	1.46	0	0	0	0	1.0525	0
ENSSSCT00000006815	ENSSSCG00000006219	MTFR1	mitochondrial fission regulator 1 [Source:VGNC Symbol;Acc:VGNC:90447]	0.0085729942753939	-6.86599	0.0025172353502647	0.0089340182336851	yes	down	0	0	0	0	0	0.27	1.39	1.69	0	0.8375
ENSSSCT00000006828	ENSSSCG00000006231	CHD7	chromodomain helicase DNA binding protein 7 [Source:VGNC Symbol;Acc:VGNC:86633]	3.5399091594462	1.8237123385857	6.4726277552657E-7	4.922428242757E-6	yes	up	2.16	1.51	2.72	1.61	1.02	0.57	1.11	1.23	2	0.9825
ENSSSCT00000006830	ENSSSCG00000006233	CA8	carbonic anhydrase 8 [Source:VGNC Symbol;Acc:VGNC:86105]	0.065331945298313	-3.93607	1.0746974465418E-6	7.8510375410778E-6	yes	down	0.14	0.03	0.19	0.07	4.37	4.96	1.08	1.29	0.1075	2.925
ENSSSCT00000006832	ENSSSCG00000006235	TOX	thymocyte selection associated high mobility group box [Source:VGNC Symbol;Acc:VGNC:94322]	0.018511336194664	-5.75545	8.4461160716747E-25	5.1961178096645E-23	yes	down	0.05	0.02	0.04	0.08	3.95	3.81	4.98	4.18	0.0475	4.23
ENSSSCT00000006834	ENSSSCG00000006237	SDCBP	syndecan binding protein [Source:VGNC Symbol;Acc:VGNC:92657]	0.26884076511182	-1.89518	2.3402625905325E-5	0.00013430849121543	yes	down	4.74	1.6	1.87	4.04	19.67	14.22	22.49	22.74	3.0625	19.78
ENSSSCT00000006846	ENSSSCG00000006247	PLAG1	PLAG1 zinc finger [Source:VGNC Symbol;Acc:VGNC:91509]	59.827751353812	5.9027429347201	2.6813669843824E-5	0.00015232611618036	yes	up	0.87	0.16	0.29	0.23	0	0.04	0	0	0.3875	0.01
ENSSSCT00000006849	ENSSSCG00000006250	LYN	LYN proto-onco, Src family tyrosine kinase [Source:VGNC Symbol;Acc:VGNC:89910]	0.15793535245433	-2.66259	5.4329493405273E-8	4.8872123086748E-7	yes	down	0.89	1.51	1.5	1.16	7.43	9.11	20.15	17.99	1.265	13.67
ENSSSCT00000006859	ENSSSCG00000006260	LYPLA1	lysophospholipase 1 [Source:VGNC Symbol;Acc:VGNC:98817]	0.32159984738365	-1.63666	0.00015463937690661	0.00074648955232108	yes	down	1.4	2.65	1.15	3.06	10.34	8.73	14.74	10.89	2.065	11.175
ENSSSCT00000006872	ENSSSCG00000006273	MCM4	minichromosome maintenance complex component 4 [Source:VGNC Symbol;Acc:VGNC:90075]	0.13964110541449	-2.8402	6.1785090922048E-16	1.5320631036873E-14	yes	down	0.7	0.63	1.04	0.67	7.5	12.02	7.99	9.99	0.76	9.375
ENSSSCT00000006885	ENSSSCG00000006285	METTL18	methyltransferase 18, RPL3 N3(tau)-histidine [Source:VGNC Symbol;Acc:VGNC:90158]	0.52522392998544	-0.928995	0.0033774281696271	0.0115388113837	yes	down	1.8	1.73	3.02	2.02	6.56	8.73	7.3	6	2.1425	7.1475
ENSSSCT00000006898	ENSSSCG00000006294	NME7	NME/NM23 family member 7 [Source:VGNC Symbol;Acc:VGNC:90794]	0.31315256769841	-1.67506	0.0050139064550933	0.016228533109003	yes	down	0.8	0.62	0.1	0.39	3.56	2.89	2.35	2.46	0.4775	2.815
ENSSSCT00000006901	ENSSSCG00000006296	ATP1B1	ATPase Na+/K+ transporting subunit beta 1 [Source:NCBI gene (formerly Entrezgene);Acc:396898]	0.43069848798426	-1.21525	0.0099813887179095	0.029321891509541	yes	down	51.16	57.06	39.87	57.43	143.06	99.34	286.37	296.41	51.38	206.295
ENSSSCT00000006903	ENSSSCG00000006298	XCL1	chemokine (C motif) ligand 1 [Source:NCBI gene (formerly Entrezgene);Acc:100153155]	0.0065057966851489	-7.26406	4.9943796569673E-12	7.8475612881215E-11	yes	down	0.37	0	0	0	18.27	17.83	35.65	36.68	0.0925	27.1075
ENSSSCT00000006909	ENSSSCG00000006304	MPC2	mitochondrial pyruvate carrier 2 [Source:VGNC Symbol;Acc:VGNC:98819]	7.7119996575002	2.9471049874959	1.304787295342E-5	7.8943924194965E-5	yes	up	0.8	1.17	0.52	0.94	0.4	0.25	0.1	0.06	0.8575	0.2025
ENSSSCT00000006911	ENSSSCG00000006306	MPZL1	myelin protein zero like 1 [Source:VGNC Symbol;Acc:VGNC:90335]	0.51688384894286	-0.952088	0.0016235832721507	0.0060819121891475	yes	down	4.91	3.8	5.27	3.59	12.92	11.73	18.08	16.27	4.3925	14.75
ENSSSCT00000006913	ENSSSCG00000006308	CREG1	cellular repressor of E1A stimulateds 1 [Source:VGNC Symbol;Acc:VGNC:86989]	0.40136341797131	-1.31702	1.1586708267778E-7	9.936763347065E-7	yes	down	7.77	5.34	4.71	5.58	28.72	24.42	25.94	24.5	5.85	25.895
ENSSSCT00000006918	ENSSSCG00000006311	STYXL2	serine/threonine/tyrosine interacting like 2 [Source:VGNC Symbol;Acc:VGNC:87485]	39.369881264263	5.2990204563628	7.8478361932693E-13	1.3594258407903E-11	yes	up	3.28	5.43	4.7	8.8	0.02	0.25	0.35	0.32	5.5525	0.235
ENSSSCT00000006919	ENSSSCG00000006312	GPA33	glycoprotein A33 [Source:VGNC Symbol;Acc:VGNC:88568]	0.024170558142237	-5.37061	6.0484573594043E-9	6.3217993187187E-8	yes	down	0.03	0.45	0.35	1.43	14.88	21.16	56.99	55.78	0.565	37.2025
ENSSSCT00000006928	ENSSSCG00000006321	FAM78B	family with sequence similarity 78 member B [Source:VGNC Symbol;Acc:VGNC:87985]	28.871	4.8515467370256	2.7690521019091E-17	7.90981709144E-16	yes	up	3.18	4.41	5.1	12.4	0.63	0.39	0.26	0.24	6.2725	0.38
ENSSSCT00000006932	ENSSSCG00000006324		aldehyde dehydrogenase 9 family member A1 [Source:VGNC Symbol;Acc:VGNC:109625]	0.013268769532281	-6.23582	1.1724237282257E-6	8.5055546230408E-6	yes	down	0.22	0	0	0	5.4	11.5	9.82	4.82	0.055	7.885
ENSSSCT00000006936	ENSSSCG00000006328	RXRG	retinoid X receptor gamma [Source:VGNC Symbol;Acc:VGNC:92530]	23.9097	4.5795241204788	5.2145211233122E-25	3.267094348733E-23	yes	up	34.32	37.35	42.84	63.46	1.56	3.73	4.58	2.72	44.4925	3.1475
ENSSSCT00000006943	ENSSSCG00000006335	RGS4	regulator of G protein signaling 4 [Source:VGNC Symbol;Acc:VGNC:92266]	0.3736732080346	-1.42015	0.0053373027621406	0.017131629870261	yes	down	0.93	0.93	0.97	1.21	11.21	3.87	2.91	2.16	1.01	5.0375
ENSSSCT00000006945	ENSSSCG00000006337	HSD17B7	hydroxysteroid 17-beta dehydrogenase 7 [Source:VGNC Symbol;Acc:VGNC:88988]	0.10634323495432	-3.2332	0.0032952402749317	0.011298868110608	yes	down	0.14	0.38	0	0	3.15	3.07	1.58	1.77	0.13	2.3925
ENSSSCT00000006948	ENSSSCG00000006340	UAP1	UDP-N-acetylglucosamine pyrophosphorylase 1 [Source:VGNC Symbol;Acc:VGNC:94626]	0.41791372587949	-1.25872	0.0013823563532288	0.0052670114786869	yes	down	2.59	2.88	2.07	2.23	9.76	16.42	7.42	7.71	2.4425	10.3275
ENSSSCT00000006953	ENSSSCG00000006345	OLFML2B	olfactomedin like 2B [Source:VGNC Symbol;Acc:VGNC:91034]	0.18233932373413	-2.4553	0.017140381682524	0.046427780670475	yes	down	0.21	0.16	0.24	0.27	7.65	1.49	0.19	0.22	0.22	2.3875
ENSSSCT00000006969	ENSSSCG00000006360	B4GALT3	beta-1,4-galactosyltransferase 3 [Source:VGNC Symbol;Acc:VGNC:97899]	0.58819852464139	-0.765625	0.0034995333374681	0.011890304970938	yes	down	3.17	4.39	3.56	5.25	11.11	11.67	13.3	12.37	4.0925	12.1125
ENSSSCT00000006970	ENSSSCG00000006361	PPOX	protoporphyrinogen oxidase [Source:VGNC Symbol;Acc:VGNC:91714]	2.2628195583888	1.1781215458966	0.00038810947790896	0.0017030662386097	yes	up	4.87	2.79	4.33	7.16	5.53	3.1	2.76	3.59	4.7875	3.745
ENSSSCT00000006972	ENSSSCG00000006363	UFC1	ubiquitin-fold modifier conjugating enzyme 1 [Source:VGNC Symbol;Acc:VGNC:98892]	0.60206852190803	-0.732	1.2499796226413E-5	7.599277473531E-5	yes	down	10.36	8.68	9.8	11.61	30.83	25.75	32.17	28.88	10.1125	29.4075
ENSSSCT00000006980	ENSSSCG00000006370	TSTD1	thiosulfate sulfurtransferase like domain containing 1 [Source:VGNC Symbol;Acc:VGNC:94531]	0.083699952594339	-3.57863	2.9213463982877E-16	7.4503092815701E-15	yes	down	3.28	2.03	5.38	2.11	54.17	75.28	70.4	76.32	3.2	69.0425
ENSSSCT00000006981	ENSSSCG00000006371	USF1	upstream transcription factor 1 [Source:VGNC Symbol;Acc:VGNC:98893]	0.78641378210388	-0.346639	0.0064078266103787	0.020011076657949	yes	down	13.28	12.39	15.88	16.96	35.49	33.01	31.61	30.09	14.6275	32.55
ENSSSCT00000006982	ENSSSCG00000006372	ARHGAP30	Rho GTPase activating protein 30 [Source:VGNC Symbol;Acc:VGNC:85469]	0.21178069510707	-2.23936	1.2530690786716E-5	7.613978054204E-5	yes	down	0.46	2.04	1.15	1.89	9.87	9.48	13.79	12.35	1.385	11.3725
ENSSSCT00000006985	ENSSSCG00000006374	CD244	CD244 molecule [Source:VGNC Symbol;Acc:VGNC:86400]	0.019413379417877	-5.6868	1.6181847198351E-12	2.6959971769594E-11	yes	down	0.03	0.29	0.19	0.03	8.1	6.5	19.28	14.97	0.135	12.2125
ENSSSCT00000006986	ENSSSCG00000006375	LY9	lymphocyte antigen 9 [Source:VGNC Symbol;Acc:VGNC:89906]	0.099913702681888	-3.32317	0.0052101277702484	0.016782215193299	yes	down	0.22	0.12	0	0	3.36	0.57	1.03	1.61	0.085	1.6425
ENSSSCT00000006987	ENSSSCG00000006376		-	0.012105310431677	-6.36822	2.6620268999773E-10	3.3455787648366E-9	yes	down	0.05	0	0.03	0	5.24	1.4	2.77	2.23	0.02	2.91
ENSSSCT00000006990	ENSSSCG00000006379	CD48	CD48 molecule [Source:NCBI gene (formerly Entrezgene);Acc:100511130]	0.084574553110606	-3.56363	0.0051424641406248	0.016589396219249	yes	down	0.66	0	0.4	0	2.22	5.2	7.05	7.09	0.265	5.39
ENSSSCT00000006994	ENSSSCG00000006381	CD84	CD84 molecule [Source:VGNC Symbol;Acc:VGNC:86434]	0.012483231624708	-6.32386	2.6117938246084E-12	4.2248680917156E-11	yes	down	0	0	0.01	0.02	0.77	0.73	0.86	0.7	0.0075	0.765
ENSSSCT00000006995	ENSSSCG00000006382	SLAMF6	SLAM family member 6 [Source:VGNC Symbol;Acc:VGNC:92912]	0.052919086778921	-4.24007	1.9070161488843E-7	1.578170673831E-6	yes	down	0.04	0.21	0.16	0	2.48	2.64	4.45	4.45	0.1025	3.505
ENSSSCT00000006999	ENSSSCG00000006386	COPA	COPI coat complex subunit alpha [Source:VGNC Symbol;Acc:VGNC:86895]	0.27285708901396	-1.87378	0.0099697931751698	0.029295416618799	yes	down	4.66	0.31	1.34	2.79	18.99	18.02	12.66	8.73	2.275	14.6
ENSSSCT00000007003	ENSSSCG00000006390	CASQ1	calsequestrin 1 [Source:VGNC Symbol;Acc:VGNC:86205]	15.475606110706	3.9519240093858	0.00072004929922629	0.0029546251608947	yes	up	1.94	3.26	5.8	7.88	1.98	0.29	0.1	0	4.72	0.5925
ENSSSCT00000007005	ENSSSCG00000006392	IGSF8	immunoglobulin superfamily member 8 [Source:VGNC Symbol;Acc:VGNC:89069]	0.44053896868315	-1.18266	0.00014973274203505	0.00072544255436835	yes	down	1.34	2.04	2.17	2.62	11.39	9.41	6.54	5.54	2.0425	8.22
ENSSSCT00000007009	ENSSSCG00000006396	IGSF9	immunoglobulin superfamily member 9 [Source:VGNC Symbol;Acc:VGNC:98811]	0.072011401382578	-3.79563	0.00066574260203103	0.0027550455009971	yes	down	0	0.03	0.02	0	0.15	0.39	0.25	0.25	0.0125	0.26
ENSSSCT00000007011	ENSSSCG00000006398	SLAMF8	SLAM family member 8 [Source:VGNC Symbol;Acc:VGNC:92913]	0.098710805771441	-3.34065	5.9120136186727E-6	3.8114954580417E-5	yes	down	0.04	0.06	0.62	0.28	6.48	4.02	4.2	2.98	0.25	4.42
ENSSSCT00000007066	ENSSSCG00000006452	CD1B	CD1B antigen [Source:NCBI gene (formerly Entrezgene);Acc:100038007]	0.019636806150602	-5.6703	4.4096216233337E-5	0.00023911338420057	yes	down	0	0	0	0	0.39	0.09	0.14	0.29	0	0.2275
ENSSSCT00000007067	ENSSSCG00000058723	CD1D	CD1d molecule [Source:NCBI gene (formerly Entrezgene);Acc:100124526]	0.080042253255632	-3.64309	6.2462648752618E-9	6.5125399117769E-8	yes	down	0.13	0.76	0.44	0.33	8.66	4.4	12.3	11.46	0.415	9.205
ENSSSCT00000007080	ENSSSCG00000006463	PEAR1	platelet endothelial aggregation receptor 1 [Source:VGNC Symbol;Acc:VGNC:91302]	3.8194041959189	1.9333476040639	1.0627982741153E-5	6.5645352366881E-5	yes	up	7.36	8.85	10.76	6.93	8.08	3.81	2.53	2	8.475	4.105
ENSSSCT00000007083	ENSSSCG00000006466	SH2D2A	SH2 domain containing 2A [Source:VGNC Symbol;Acc:VGNC:92808]	0.10540251685781	-3.24602	3.7859678117466E-10	4.6718320973316E-9	yes	down	0.26	0.11	0.13	0.07	2.15	2.66	2.46	2.27	0.1425	2.385
ENSSSCT00000007085	ENSSSCG00000006468	HDGF	heparin binding growth factor [Source:VGNC Symbol;Acc:VGNC:88819]	0.27195258826781	-1.87857	0.0040543994246274	0.013517710978562	yes	down	4.39	11.17	4.65	23.51	61.94	29.44	90.21	90.93	10.93	68.13
ENSSSCT00000007086	ENSSSCG00000006469	MRPL24	mitochondrial ribosomal protein L24 [Source:VGNC Symbol;Acc:VGNC:90357]	1.8536893964547	0.89039952673873	0.00054539573118077	0.0023081114778581	yes	up	72.74	50.36	87.91	112.33	73.5	71.07	81.21	78.36	80.835	76.035
ENSSSCT00000007088	ENSSSCG00000006471	ISG20L2	interferon stimulated exonuclease 20 like 2 [Source:VGNC Symbol;Acc:VGNC:89224]	0.49913739880125	-1.00249	0.00031848167480427	0.00142716873795	yes	down	2.97	3.06	4.07	4.03	10.64	9.76	14.61	13.89	3.5325	12.225
ENSSSCT00000007100	ENSSSCG00000006482	MEF2D	myocyte enhancer factor 2D [Source:VGNC Symbol;Acc:VGNC:90128]	2.4948004482145	1.3189244232239	7.9414826598887E-7	5.9399168872362E-6	yes	up	5.1	7.87	6.56	7.85	6.5	3.44	5.36	4.21	6.845	4.8775
ENSSSCT00000007107	ENSSSCG00000006488	GLMP	glycosylated lysosomal membrane protein [Source:VGNC Symbol;Acc:VGNC:88487]	0.45622420874464	-1.13219	4.3190917093631E-5	0.00023457825517918	yes	down	4.01	4.55	4.89	5.2	13.9	16.05	21.71	18.71	4.6625	17.5925
ENSSSCT00000007108	ENSSSCG00000006489	TMEM79	transmembrane protein 79 [Source:VGNC Symbol;Acc:VGNC:94208]	0.017220169397416	-5.85976	9.2338920060915E-6	5.7630937431524E-5	yes	down	0	0	0	0.11	1.2	0.71	3.23	4.51	0.0275	2.4125
ENSSSCT00000007113	ENSSSCG00000052919	PMF1	polyamine modulated factor 1 [Source:NCBI gene (formerly Entrezgene);Acc:100144449]	0.66381911078238	-0.591138	0.011848896662161	0.033969100307018	yes	down	4.71	4.16	4.36	6.14	11.35	13.92	13.06	12.34	4.8425	12.6675
ENSSSCT00000007114	ENSSSCG00000006495	SEMA4A	semaphorin 4A [Source:VGNC Symbol;Acc:VGNC:92700]	0.11379136342022	-3.13554	0.00023432894580138	0.0010849353654203	yes	down	0	0.37	0.4	0.75	5.75	6.04	6.97	3.88	0.38	5.66
ENSSSCT00000007118	ENSSSCG00000006499	LAMTOR2	late endosomal/lysosomal adaptor, MAPK and MTOR activator 2 [Source:NCBI gene (formerly Entrezgene);Acc:100156749]	0.49307582601843	-1.02012	0.00147767949545	0.0055932503465403	yes	down	14	8.49	13.52	21.07	41.35	49.06	57.46	50.56	14.27	49.6075
ENSSSCT00000007121	ENSSSCG00000006502	ARHGEF2	Rho/Rac guanine nucleotide exchange factor 2 [Source:VGNC Symbol;Acc:VGNC:85493]	8.23342	3.04149	9.0278920428698E-6	5.64384261651E-5	yes	up	7.96	7.94	8.64	9.88	3.41	0.37	0.65	3.15	8.605	1.895
ENSSSCT00000007123	ENSSSCG00000006503	RXFP4	relaxin family peptide/INSL5 receptor 4 [Source:NCBI gene (formerly Entrezgene);Acc:450213]	0.31609872067778	-1.66155	0.014825807671105	0.041100782495002	yes	down	0.05	0.06	0.04	0.09	0.19	0.17	0.49	0.37	0.06	0.305
ENSSSCT00000007132	ENSSSCG00000006512	FDPS	farnesyl diphosphate synthase [Source:VGNC Symbol;Acc:VGNC:88077]	0.20725179821936	-2.27054	0.00064126334592659	0.0026673701298164	yes	down	1.25	0.42	0.41	1.89	6.62	13.22	3.59	9.06	0.9925	8.1225
ENSSSCT00000007151	ENSSSCG00000006529	SLC50A1	solute carrier family 50 member 1 [Source:VGNC Symbol;Acc:VGNC:93137]	0.50363615422132	-0.989546	0.0021578559829135	0.0078114937640669	yes	down	6.39	4.06	5.03	4.26	14.53	18	20.08	17.14	4.935	17.4375
ENSSSCT00000007153	ENSSSCG00000006531	EFNA3	ephrin A3 [Source:VGNC Symbol;Acc:VGNC:98790]	0.067903523229201	-3.88037	3.7703311561747E-10	4.6542248281647E-9	yes	down	0.16	0.08	0.22	0.14	3.06	2.27	4.99	5.06	0.15	3.845
ENSSSCT00000007161	ENSSSCG00000006539	SHC1	SHC adaptor protein 1 [Source:VGNC Symbol;Acc:VGNC:92837]	0.66685601853014	-0.584553	0.010656149446537	0.030993661650049	yes	down	7.23	7.2	6.95	5.85	17.35	16.71	19.15	18.49	6.8075	17.925
ENSSSCT00000007172	ENSSSCG00000006547	SHE	Src homology 2 domain containing E [Source:VGNC Symbol;Acc:VGNC:92842]	3.1824	1.6701166071136	5.2843990556094E-5	0.00028214146307421	yes	up	2.53	1.59	2.1	1.65	2.13	1.06	0.7	0.64	1.9675	1.1325
ENSSSCT00000007175	ENSSSCG00000006550	ATP8B2	ATPase phospholipid transporting 8B2 [Source:VGNC Symbol;Acc:VGNC:85680]	3.0085599834042	1.5890731209017	0.0047789532029791	0.01557922258706	yes	up	2.19	1.25	0.58	1.51	1.54	0.83	0.37	0.64	1.3825	0.845
ENSSSCT00000007176	ENSSSCG00000006551	AQP10	aquaporin 10 [Source:VGNC Symbol;Acc:VGNC:85429]	0.0069767658077927	-7.16323	1.7602195090127E-20	7.0785375787375E-19	yes	down	0.22	0	0.08	0	24.03	20.68	18.38	17.14	0.075	20.0575
ENSSSCT00000007182	ENSSSCG00000006556		tropomyosin 3 [Source:VGNC Symbol;Acc:VGNC:98877]	0.093829454011342	-3.41382	1.8202213554571E-17	5.2927992080347E-16	yes	down	3.92	6.03	6.54	4.49	62.82	80.2	125.65	117.89	5.245	96.64
ENSSSCT00000007183	ENSSSCG00000006556		tropomyosin 3 [Source:VGNC Symbol;Acc:VGNC:98877]	0.090121624458825	-3.47198	0.015944798424706	0.043725998426617	yes	down	3.27	0.04	0.27	0	26.7	25.54	18.95	3.51	0.895	18.675
ENSSSCT00000007191	ENSSSCG00000006564	RAB13	RAB13, member RAS onco family [Source:VGNC Symbol;Acc:VGNC:98842]	0.36946855269084	-1.43648	2.3455907718424E-7	1.9205618206703E-6	yes	down	3.64	3.13	5.09	5.11	20.46	26.47	15.65	16.93	4.2425	19.8775
ENSSSCT00000007200	ENSSSCG00000006572	NPR1	natriuretic peptide receptor 1 [Source:VGNC Symbol;Acc:VGNC:90856]	6.9608272461958	2.7992587705947	3.9493855304678E-6	2.6371353313453E-5	yes	up	7.62	5.36	8.64	13.77	5.74	1.81	1.08	0.79	8.8475	2.355
ENSSSCT00000007206	ENSSSCG00000006578	S100A4	S100 calcium binding protein A4 [Source:VGNC Symbol;Acc:VGNC:92543]	0.37299268139847	-1.42278	0.0022017666810807	0.0079442469251297	yes	down	1.43	1.14	4.26	4.15	18.58	11.82	11.84	11.26	2.745	13.375
ENSSSCT00000007211	ENSSSCG00000006582	S100A14	S100 calcium binding protein A14 [Source:NCBI gene (formerly Entrezgene);Acc:100153930]	0.027979572007894	-5.15948	6.5212816834044E-62	4.1860476254925E-59	yes	down	1.18	0.89	1.59	1.68	76.06	99.34	80.56	76	1.335	82.99
ENSSSCT00000007216	ENSSSCG00000006587	PGLYRP4	peptidoglycan recognition protein 4 [Source:NCBI gene (formerly Entrezgene);Acc:396556]	0.013718200395394	-6.18776	0.0046891542826637	0.015340871030916	yes	down	0	0	0	0	1.25	0.01	0.77	1.32	0	0.8375
ENSSSCT00000007252	ENSSSCG00000006618	CELF3	CUGBP Elav-like family member 3 [Source:VGNC Symbol;Acc:VGNC:86538]	0.018974255534199	-5.71981	0.014914221917271	0.041288692639553	yes	down	0	0	0	0	0.91	0.84	0	0.12	0	0.4675
ENSSSCT00000007254	ENSSSCG00000006620	TUFT1	tuftelin 1 [Source:VGNC Symbol;Acc:VGNC:98886]	0.025944956677779	-5.2684	1.1264169642181E-7	9.6747870587383E-7	yes	down	0.22	0	0.11	0	3.46	3.94	5.18	8.18	0.0825	5.19
ENSSSCT00000007259	ENSSSCG00000006625	RFX5	regulatory factor X5 [Source:VGNC Symbol;Acc:VGNC:92246]	0.32715323371573	-1.61196	2.6080929985498E-8	2.4654051654255E-7	yes	down	1.9	1.71	1.26	1.14	9.18	8.29	7.66	7.69	1.5025	8.205
ENSSSCT00000007267	ENSSSCG00000006631	TMOD4	tropomodulin 4 [Source:VGNC Symbol;Acc:VGNC:94229]	5.1240589943557	2.3572870858229	0.0017224085712441	0.0064125697091591	yes	up	0.62	0.63	0.75	2.67	0.16	0.6	0.43	0.3	1.1675	0.3725
ENSSSCT00000007270	ENSSSCG00000006634	TNFAIP8L2	TNF alpha induced protein 8 like 2 [Source:VGNC Symbol;Acc:VGNC:94255]	0.046013296220136	-4.44181	1.2407732284634E-11	1.8620355538401E-10	yes	down	0	0.51	0.26	0.12	12.44	9.57	8.57	6.7	0.2225	9.32
ENSSSCT00000007271	ENSSSCG00000006635	SEMA6C	semaphorin 6C [Source:VGNC Symbol;Acc:VGNC:92710]	7.3646917690777	2.8806251460991	4.2792928758746E-6	2.8357191844591E-5	yes	up	4.42	1.4	5.86	5.71	2.46	0.86	0.45	0.53	4.3475	1.075
ENSSSCT00000007276	ENSSSCG00000006640	BNIPL	BCL2 interacting protein like [Source:VGNC Symbol;Acc:VGNC:85858]	4.2692815090489	2.0939932945412	0.0016378411581142	0.0061312713512546	yes	up	0.36	0.47	0.51	0.54	0.44	0.2	0.07	0.08	0.47	0.1975
ENSSSCT00000007277	ENSSSCG00000006641	PRUNE1	prune exopolyphosphatase 1 [Source:VGNC Symbol;Acc:VGNC:91890]	2.2089756361437	1.1433775066024	0.00018830483588406	0.00089137593176732	yes	up	3.25	4.66	3.05	5.24	3.83	3.39	2.23	3.5	4.05	3.2375
ENSSSCT00000007278	ENSSSCG00000006642	MINDY1	MINDY lysine 48 deubiquitinase 1 [Source:VGNC Symbol;Acc:VGNC:90230]	2.8648496556564	1.5184594298268	3.128048136062E-17	8.8682771364139E-16	yes	up	2.5	1.87	2.44	2.48	1.83	1.32	1.29	1.28	2.3225	1.43
ENSSSCT00000007284	ENSSSCG00000006648	CTSS	cathepsin S [Source:VGNC Symbol;Acc:VGNC:87079]	0.14630770557352	-2.77292	1.4089249639055E-25	9.5674722948159E-24	yes	down	6.77	9.78	13.84	8.54	138.23	105.68	119.89	109.1	9.7325	118.225
ENSSSCT00000007301	ENSSSCG00000006664	MTMR11	myotubularin related protein 11 [Source:NCBI gene (formerly Entrezgene);Acc:100153767]	0.60393647014438	-0.727531	0.00017353770548218	0.0008279240328438	yes	down	3.88	3.09	4.31	5.23	13.27	12.73	9.81	11.8	4.1275	11.9025
ENSSSCT00000007303	ENSSSCG00000006665	SF3B4	splicing factor 3b subunit 4 [Source:VGNC Symbol;Acc:VGNC:98855]	0.60827999218919	-0.717193	0.0035119440983552	0.011921757151281	yes	down	8.76	6.91	12.67	15.37	35.58	29.3	30.55	29.46	10.9275	31.2225
ENSSSCT00000007305	ENSSSCG00000006667	BOLA1	bolA family member 1 [Source:NCBI gene (formerly Entrezgene);Acc:100152975]	0.37456142059541	-1.41673	0.00092494046420804	0.0036868657917776	yes	down	2.23	1.9	1.62	4.16	10.4	6.83	14.44	13.73	2.4775	11.35
ENSSSCT00000007307	ENSSSCG00000034598	H2AC20	H2A clustered histone 20 [Source:HGNC Symbol;Acc:HGNC:4738]	0.11196295896067	-3.15891	0.0013547919470204	0.0051764798775361	yes	down	0.37	0	1	0.58	5.63	11.84	7.25	7.77	0.4875	8.1225
ENSSSCT00000007310	ENSSSCG00000057512		-	0.32540953933236	-1.61967	0.0040309352855257	0.013452663267498	yes	down	1.44	1.78	1.72	1.42	10.74	8.23	9.35	13.41	1.59	10.4325
ENSSSCT00000007320	ENSSSCG00000006682		RNA polymerase III subunit GL [Source:VGNC Symbol;Acc:VGNC:98837]	1.5709493213635	0.65163664021397	1.4830314992719E-5	8.8609439123161E-5	yes	up	12.22	12.16	12.73	17.3	17.73	13.27	15.46	14.2	13.6025	15.165
ENSSSCT00000007330	ENSSSCG00000006691	POLR3C	RNA polymerase III subunit C [Source:VGNC Symbol;Acc:VGNC:91655]	0.51620008783891	-0.953998	0.00018147409445409	0.00086203995635611	yes	down	2.48	1.56	2.84	2.89	7.51	8.73	8.05	8.19	2.4425	8.12
ENSSSCT00000007332	ENSSSCG00000006693	PDZK1	PDZ domain containing 1 [Source:VGNC Symbol;Acc:VGNC:98832]	0.00047373275822741	-11.0436	8.18266490662E-19	2.7672211012736E-17	yes	down	0	0	0	0.26	141.8	88.13	304.57	295.38	0.065	207.47
ENSSSCT00000007336	ENSSSCG00000006697	ACP6	acid phosphatase 6, lysophosphatidic [Source:VGNC Symbol;Acc:VGNC:85028]	0.49173224120487	-1.02406	0.0030545927528857	0.010584671017104	yes	down	6.59	6.38	8.87	9.29	17.75	23.72	34.17	31.98	7.7825	26.905
ENSSSCT00000007341	ENSSSCG00000006702	FMO5	flavin containing dimethylaniline monoxygenase 5 [Source:VGNC Symbol;Acc:VGNC:88174]	0.032693057063836	-4.93487	3.6784964543759E-15	8.3878101792441E-14	yes	down	0.1	0.09	0	0.17	5.02	5.19	4.31	5.25	0.09	4.9425
ENSSSCT00000007347	ENSSSCG00000024481	PDE4DIP	phosphodiesterase 4D interacting protein [Source:HGNC Symbol;Acc:HGNC:15580]	769.35530346329	9.5875062068996	3.7768973249408E-15	8.6006575563461E-14	yes	up	0.44	0.62	0.44	1.43	0	0	0	0	0.7325	0
ENSSSCT00000007370	ENSSSCG00000006728	GDAP2	ganglioside induced differentiation associated protein 2 [Source:VGNC Symbol;Acc:VGNC:88395]	0.48408316838562	-1.04667	8.0630971985734E-6	5.0770799517428E-5	yes	down	1.17	1.44	1.21	1.34	5.24	4.31	4.56	4.88	1.29	4.7475
ENSSSCT00000007372	ENSSSCG00000006730	MAN1A2	mannosidase alpha class 1A member 2 [Source:VGNC Symbol;Acc:VGNC:89967]	0.40526138608735	-1.30308	6.4919065894493E-6	4.1562129107952E-5	yes	down	0.27	0.54	0.49	0.62	2.33	1.93	1.97	2.05	0.48	2.07
ENSSSCT00000007376	ENSSSCG00000006733	TTF2	transcription termination factor 2 [Source:VGNC Symbol;Acc:VGNC:94563]	0.027477334602593	-5.18561	7.5762121251254E-5	0.00039070837154599	yes	down	0	0.09	0	0	1.7	0.85	1.65	1.98	0.0225	1.545
ENSSSCT00000007380	ENSSSCG00000006737	IGSF3	immunoglobulin superfamily member 3 [Source:VGNC Symbol;Acc:VGNC:89067]	0.01077117544757	-6.53668	0.0092306958245633	0.027433193496463	yes	down	0	0	0	0	1.21	0.02	0	0.21	0	0.36
ENSSSCT00000007391	ENSSSCG00000006746	VANGL1	VANGL planar cell polarity protein 1 [Source:VGNC Symbol;Acc:VGNC:94797]	5.6737533679923	2.5043034395605	1.6758169390013E-12	2.7879201995973E-11	yes	up	1.14	0.78	1.37	1.26	0.6	0.22	0.32	0.3	1.1375	0.36
ENSSSCT00000007407	ENSSSCG00000006761	DCLRE1B	DNA cross-link repair 1B [Source:VGNC Symbol;Acc:VGNC:87186]	2.2561207066295	1.1738442566539	0.00083527476266584	0.0033711621375596	yes	up	0.65	0.43	0.35	0.77	0.44	0.43	0.45	0.4	0.55	0.43
ENSSSCT00000007420	ENSSSCG00000006774	PPM1J	protein phosphatase, Mg2+/Mn2+ dependent 1J [Source:VGNC Symbol;Acc:VGNC:91709]	3.5294469188437	1.8194421240184	1.5768800309244E-5	9.3722983109853E-5	yes	up	1.85	3.29	1.98	4.2	2.24	1.24	1.44	0.88	2.83	1.45
ENSSSCT00000007421	ENSSSCG00000006775	CAPZA1	capping actin protein of muscle Z-line subunit alpha 1 [Source:NCBI gene (formerly Entrezgene);Acc:100037957]	0.12394464351231	-3.01223	1.1348758422295E-20	4.6913257628784E-19	yes	down	6.79	4.7	3.64	5.12	60.4	67.91	79.69	77.74	5.0625	71.435
ENSSSCT00000007422	ENSSSCG00000006776	MOV10	Mov10 RNA helicase [Source:VGNC Symbol;Acc:VGNC:90316]	0.1961987521818	-2.34961	2.3634505153066E-16	6.0776228254911E-15	yes	down	4.33	6.53	7.72	7.98	55.09	46.76	65.24	66.73	6.64	58.455
ENSSSCT00000007426	ENSSSCG00000006780	WNT2B	Wnt family member 2B [Source:VGNC Symbol;Acc:VGNC:94969]	0.43681670560088	-1.1949	1.3760102567525E-5	8.2884640483314E-5	yes	down	0.42	0.34	0.33	0.34	1.41	1.66	1.31	1.32	0.3575	1.425
ENSSSCT00000007430	ENSSSCG00000006783	DDX20	DEAD-box helicase 20 [Source:VGNC Symbol;Acc:VGNC:87214]	1.5127458678226	0.59716964384903	0.0041187933346613	0.013712248560379	yes	up	4.51	3.93	4.31	4.48	7.15	5.24	3.89	4.06	4.3075	5.085
ENSSSCT00000007448	ENSSSCG00000006800	CD53	CD53 molecule [Source:VGNC Symbol;Acc:VGNC:86421]	0.085521443453435	-3.54757	1.4921269078162E-9	1.6960791690884E-8	yes	down	1.17	4.36	1.85	0.9	55.28	31.23	50.63	42.52	2.07	44.915
ENSSSCT00000007450	ENSSSCG00000006802	KCNA3	potassium voltage-gated channel subfamily A member 3 [Source:VGNC Symbol;Acc:VGNC:109633]	0.061655606922154	-4.01962	0.0028289185316958	0.0098915318040519	yes	down	0	0	0.04	0	0.31	0.51	0.36	0.22	0.01	0.35
ENSSSCT00000007457	ENSSSCG00000006809	RBM15	RNA binding motif protein 15 [Source:VGNC Symbol;Acc:VGNC:92148]	0.29055904493662	-1.7831	5.7631376929672E-5	0.00030506878396209	yes	down	0.31	0.08	0.25	0.21	1.53	1.42	1.24	0.84	0.2125	1.2575
ENSSSCT00000007463	ENSSSCG00000006813	STRIP1	striatin interacting protein 1 [Source:VGNC Symbol;Acc:VGNC:93576]	0.74356500064643	-0.427469	0.016141800991333	0.04418733597732	yes	down	4.38	3.57	4.77	4.85	11.16	8.99	9.54	11.58	4.3925	10.3175
ENSSSCT00000007471	ENSSSCG00000006820	EPS8L3	EPS8 signaling adaptor L3 [Source:VGNC Symbol;Acc:VGNC:87752]	0.010048269938415	-6.63691	0.0021542871931922	0.0078021389344964	yes	down	0	0	0	0	1.9	0	1.54	0.9	0	1.085
ENSSSCT00000007472	ENSSSCG00000006821	GSTM3	glutathione S-transferase mu 3 [Source:NCBI gene (formerly Entrezgene);Acc:100514231]	0.21681597645121	-2.20546	0.0017653078739774	0.0065572157637934	yes	down	0.91	0.42	3.49	0.75	21.64	7.32	10.73	7.64	1.3925	11.8325
ENSSSCT00000007475	ENSSSCG00000006824	GNAI3	G protein subunit alpha i3 [Source:VGNC Symbol;Acc:VGNC:88523]	0.10297427882925	-3.27964	0.0021303836959933	0.0077260189448233	yes	down	0.73	0.8	0	0.61	9.72	10.97	6.25	10.22	0.535	9.29
ENSSSCT00000007481	ENSSSCG00000006830	PSMA5	proteasome 20S subunit alpha 5 [Source:VGNC Symbol;Acc:VGNC:98838]	0.50328403732251	-0.990555	0.0026396404014649	0.00931761839575	yes	down	11.88	10.95	12.8	17.98	37.42	33	56.96	57.55	13.4025	46.2325
ENSSSCT00000007482	ENSSSCG00000006831	SORT1	sortilin 1 [Source:VGNC Symbol;Acc:VGNC:93343]	0.34603818404288	-1.531	2.0097168036826E-5	0.00011685622180496	yes	down	1.42	0.77	1.01	1.87	6.03	8.29	4.9	5.84	1.2675	6.265
ENSSSCT00000007487	ENSSSCG00000006836	ELAPOR1	endosome-lysosome associated apoptosis and autophagy regulator 1 [Source:VGNC Symbol;Acc:VGNC:89442]	0.021380324559308	-5.54757	0.012436120849655	0.035390152022259	yes	down	0	0	0	0	0.45	0.33	0	0.28	0	0.265
ENSSSCT00000007500	ENSSSCG00000006848	SLC25A24	solute carrier family 25 member 24 [Source:NCBI gene (formerly Entrezgene);Acc:100518780]	0.32597471250495	-1.61717	0.00015499338477463	0.00074780327222247	yes	down	1.42	0.94	1.35	0.69	4.72	4.02	7.57	7.22	1.1	5.8825
ENSSSCT00000007506	ENSSSCG00000006853	PRMT6	protein arginine methyltransferase 6 [Source:VGNC Symbol;Acc:VGNC:91823]	0.37124929545761	-1.42954	1.7480603944476E-6	1.2307690951884E-5	yes	down	0.65	0.65	0.91	0.72	3.69	3.4	2.62	4.12	0.7325	3.4575
ENSSSCT00000007508	ENSSSCG00000039921		novel protein similar to human amylase alpha 2A (AMY2A)	9.8458093614564	3.2995098057982	0.0010466684001546	0.0041128096144213	yes	up	7.56	4.28	6.46	8.92	0.78	3.67	0.08	0.19	6.805	1.18
ENSSSCT00000007518	ENSSSCG00000006865	RTCA	RNA 3'-terminal phosphate cyclase [Source:NCBI gene (formerly Entrezgene);Acc:100154102]	0.57099939834383	-0.808439	0.011256982165725	0.032516029059274	yes	down	3.51	3.42	2.88	4.59	8.66	9.48	12.97	12.71	3.6	10.955
ENSSSCT00000007524	ENSSSCG00000006871	SLC35A3	solute carrier family 35 member A3 [Source:VGNC Symbol;Acc:VGNC:98860]	0.11911727859761	-3.06955	1.4167747900038E-7	1.1975178914464E-6	yes	down	0.87	0.55	0.41	0.63	3.22	6.29	12.33	13.11	0.615	8.7375
ENSSSCT00000007528	ENSSSCG00000006874	PALMD	palmdelphin [Source:NCBI gene (formerly Entrezgene);Acc:654413]	36.353667244523	5.1840290009476	1.771666118526E-14	3.7367546818581E-13	yes	up	29.97	29.7	47.7	40.43	4.73	1.9	0.62	0.43	36.95	1.92
ENSSSCT00000007532	ENSSSCG00000006878	DPYD	dihydropyrimidine dehydrogenase [Source:VGNC Symbol;Acc:VGNC:98787]	0.15185004762299	-2.71928	7.1530302425593E-12	1.1076615470283E-10	yes	down	0.73	0.5	0.54	0.6	6.1	3.79	8.45	8.65	0.5925	6.7475
ENSSSCT00000007542	ENSSSCG00000006888	SLC44A3	solute carrier family 44 member 3 [Source:VGNC Symbol;Acc:VGNC:93119]	0.020343962616156	-5.61926	1.4277386757515E-8	1.4079158692099E-7	yes	down	0.01	0.01	0	0.01	0.53	0.68	0.96	1.08	0.0075	0.8125
ENSSSCT00000007544	ENSSSCG00000006889	ARHGAP29	Rho GTPase activating protein 29 [Source:VGNC Symbol;Acc:VGNC:85468]	10.497462728255	3.3919687607114	0.0033122860038781	0.011343595947044	yes	up	6.12	3.55	3.86	1.03	1.49	0.81	0	0.36	3.64	0.665
ENSSSCT00000007553	ENSSSCG00000006898	MTF2	metal response element binding transcription factor 2 [Source:VGNC Symbol;Acc:VGNC:90444]	2.59745	1.3770944792584	0.00022599130552419	0.0010498254356672	yes	up	1.92	1.6	1.88	1.15	1.45	0.63	1.38	1.06	1.6375	1.13
ENSSSCT00000007558	ENSSSCG00000006902	GFI1	growth factor independent 1 transcriptional repressor [Source:VGNC Symbol;Acc:VGNC:88420]	0.017546176238367	-5.8327	3.2449070459822E-14	6.6503001573109E-13	yes	down	0.16	0.03	0.03	0	4.64	4.48	7.37	6.87	0.055	5.84
ENSSSCT00000007583	ENSSSCG00000006923	GBP2	guanylate binding protein 2, interferon-inducible [Source:NCBI gene (formerly Entrezgene);Acc:100153137]	0.17563904618269	-2.50931	0.0023606061269351	0.0084554833695998	yes	down	1.66	1	0.05	0.5	8.71	7.16	10.95	6.82	0.8025	8.41
ENSSSCT00000007588	ENSSSCG00000006927	PKN2	protein kinase N2 [Source:VGNC Symbol;Acc:VGNC:91482]	0.26730486859779	-1.90344	7.6559415855934E-7	5.7358024374251E-6	yes	down	0.79	0.64	1.16	0.5	4.1	4.17	5.52	6.13	0.7725	4.98
ENSSSCT00000007590	ENSSSCG00000047605		LIM domain only 4 [Source:NCBI gene (formerly Entrezgene);Acc:100127155]	42.116183689304	5.3963028089823	0.00047468837752714	0.0020360922272143	yes	up	0.23	0.43	0.36	0.24	0	0	0	0	0.315	0
ENSSSCT00000007593	ENSSSCG00000059930		-	0.0001786893477908	-12.4503	3.2269979038673E-25	2.0792745395354E-23	yes	down	0	0	0	0	18.53	31.89	49.02	53.6	0	38.26
ENSSSCT00000007594	ENSSSCG00000006932		-	1.4529632465557E-5	-16.0706	6.9290456564337E-31	7.831663198589E-29	yes	down	0	0	0	0	55.37	87.98	354.22	349.6	0	211.792
ENSSSCT00000007598	ENSSSCG00000006935	CLCA2	chloride channel accessory 2 [Source:VGNC Symbol;Acc:VGNC:86723]	0.042432037458164	-4.5587	6.4562897583179E-6	4.1380827782165E-5	yes	down	0	0.06	0	0.02	0.43	0.97	0.92	1	0.02	0.83
ENSSSCT00000007610	ENSSSCG00000025691	BCL10	BCL10 immune signaling adaptor [Source:NCBI gene (formerly Entrezgene);Acc:100125346]	0.39391726849085	-1.34404	1.5941083942581E-8	1.5611157651426E-7	yes	down	1.7	1.49	1.6	1.52	6.47	6.02	7.89	7.53	1.5775	6.9775
ENSSSCT00000007611	ENSSSCG00000006947	SYDE2	synapse defective Rho GTPase homolog 2 [Source:VGNC Symbol;Acc:VGNC:98874]	3.0508239354953	1.6091989236999	0.0051235731480819	0.016536294665676	yes	up	1.39	0.61	1.02	0.42	0.98	0.53	0.25	0.32	0.86	0.52
ENSSSCT00000007613	ENSSSCG00000006948	MROH6	maestro heat like repeat family member 6 [Source:VGNC Symbol;Acc:VGNC:90347]	0.28191840619618	-1.82665	0.005188153553337	0.016714599624818	yes	down	0.08	0.04	0.11	0.29	1.26	0.84	0.47	0.56	0.13	0.7825
ENSSSCT00000007620	ENSSSCG00000006955	GSDMD	gasdermin D [Source:VGNC Symbol;Acc:VGNC:88718]	0.079361432767215	-3.65542	4.0166236435386E-22	1.9165435200116E-20	yes	down	3.26	3.12	6.78	6.29	74.76	102.21	120.22	117.29	4.8625	103.62
ENSSSCT00000007622	ENSSSCG00000006957	RHPN1	rhophilin Rho GTPase binding protein 1 [Source:VGNC Symbol;Acc:VGNC:92296]	0.0073556670846729	-7.08693	1.5916764967937E-27	1.3048295445161E-25	yes	down	0	0.05	0.02	0.08	7.1	7.29	9.25	10.03	0.0375	8.4175
ENSSSCT00000007623	ENSSSCG00000006958	TOP1MT	DNA topoisomerase I mitochondrial [Source:VGNC Symbol;Acc:VGNC:94309]	6.9123548551656	2.7891772821204	1.2270299207534E-9	1.4117275933024E-8	yes	up	3.25	3.59	7.31	12.35	2.12	1.52	1.46	1.48	6.625	1.645
ENSSSCT00000007631	ENSSSCG00000006966	CLDN23	claudin 23 [Source:NCBI gene (formerly Entrezgene);Acc:100156235]	0.079709483573774	-3.6491	3.5731736346946E-5	0.00019756694332187	yes	down	0	0.21	0.1	0.11	1.42	1	3.36	3.36	0.105	2.285
ENSSSCT00000007647	ENSSSCG00000006982	ZDHHC2	zinc finger DHHC-type palmitoyltransferase 2 [Source:VGNC Symbol;Acc:VGNC:95886]	11.591030573935	3.5349369388682	2.8772428894772E-5	0.00016254990784305	yes	up	0.82	3.42	3.73	3.18	0.96	0.65	0.09	0.08	2.7875	0.445
ENSSSCT00000007672	ENSSSCG00000007004		integrator complex subunit 10 [Source:VGNC Symbol;Acc:VGNC:98050]	0.28934202609769	-1.78915	0.015505552429105	0.042741403272612	yes	down	0.1	0.1	0.22	0.13	0.28	0.83	0.65	1.43	0.1375	0.7975
ENSSSCT00000007675	ENSSSCG00000007007	IDO1	indoleamine 2,3-dioxygenase 1 [Source:NCBI gene (formerly Entrezgene);Acc:100519877]	0.024376987740656	-5.35834	0.016918337206624	0.045923604172493	yes	down	0	0	0	0	0.85	0.63	0	0.92	0	0.6
ENSSSCT00000007688	ENSSSCG00000007019	GPAT4	glycerol-3-phosphate acyltransferase 4 [Source:NCBI gene (formerly Entrezgene);Acc:100152836]	3.2660207635362	1.7075339627782	4.795317043829E-5	0.00025823767827126	yes	up	18.14	28.38	21.81	49.64	11.86	11.84	19.13	18.43	29.4925	15.315
ENSSSCT00000007691	ENSSSCG00000007022	ANK1	ankyrin 1 [Source:VGNC Symbol;Acc:VGNC:96344]	294.384	8.2015535591507	1.2425628845567E-27	1.0412126082636E-25	yes	up	3.53	5.09	4.84	4.64	0	0.07	0.02	0.01	4.525	0.025
ENSSSCT00000007708	ENSSSCG00000048919	PRNP	prion protein [Source:NCBI gene (formerly Entrezgene);Acc:494014]	3.2942895253244	1.7199673548196	0.00091555449289536	0.0036527729651424	yes	up	11.91	17.45	11.49	17.35	11.74	12.66	2.9	4.6	14.55	7.975
ENSSSCT00000007743	ENSSSCG00000007072	SPTLC3	serine palmitoyltransferase long chain base subunit 3 [Source:VGNC Symbol;Acc:VGNC:95801]	0.036369235646689	-4.78114	0.0040799615856021	0.013593612095169	yes	down	0	0	0	0	0.28	0.07	0.03	0.06	0	0.11
ENSSSCT00000007747	ENSSSCG00000007076	NDUFAF5	NADH:ubiquinone oxidoreductase complex assembly factor 5 [Source:VGNC Symbol;Acc:VGNC:95698]	4.7607966479609	2.2512030071249	1.2019878759068E-9	1.386667667895E-8	yes	up	7.78	3.3	7.28	7.25	2.29	2.04	2.4	2.8	6.4025	2.3825
ENSSSCT00000007750	ENSSSCG00000007079	FLRT3	fibronectin leucine rich transmembrane protein 3 [Source:VGNC Symbol;Acc:VGNC:96304]	0.026910653752592	-5.21568	1.538776571867E-11	2.2780991188637E-10	yes	down	0.06	0.14	0	0.2	3.54	6.46	6.54	8.7	0.1	6.31
ENSSSCT00000007760	ENSSSCG00000007088		-	0.30965341951425	-1.69127	7.7266090357901E-13	1.3397908563028E-11	yes	down	7.63	5.7	5.7	9.26	37.74	41.02	41.44	38.16	7.0725	39.59
ENSSSCT00000007772	ENSSSCG00000007100	SLC24A3	solute carrier family 24 member 3 [Source:VGNC Symbol;Acc:VGNC:95501]	0.11844620040978	-3.0777	1.01675967768E-9	1.1866614406295E-8	yes	down	0.12	0.18	0.13	0.39	5.21	3.12	2.01	1.96	0.205	3.075
ENSSSCT00000007786	ENSSSCG00000007114	FOXA2	forkhead box A2 [Source:VGNC Symbol;Acc:VGNC:96347]	0.0084574533158927	-6.88556	1.3505563745587E-6	9.7017057472258E-6	yes	down	0	0	0	0	0.61	2.43	0.47	1.03	0	1.135
ENSSSCT00000007789	ENSSSCG00000007117	GZF1	GDNF inducible zinc finger protein 1 [Source:VGNC Symbol;Acc:VGNC:108722]	1.3974937203227	0.48284180029228	0.014882163741905	0.0412200677899	yes	up	2.12	2.18	2.96	2.63	3.23	2.69	3.17	3.26	2.4725	3.0875
ENSSSCT00000007803	ENSSSCG00000007131	CST7	cystatin F [Source:NCBI gene (formerly Entrezgene);Acc:100152012]	0.023236389082699	-5.42747	1.9320696800298E-15	4.5646487905761E-14	yes	down	0.62	0.34	0.55	0.4	31.61	17.03	56.41	46.51	0.4775	37.89
ENSSSCT00000007811	ENSSSCG00000007139	ADRA1D	adrenoceptor alpha 1D [Source:NCBI gene (formerly Entrezgene);Acc:552898]	12.238996472677	3.6134133650711	0.00043922818264044	0.0018996926012726	yes	up	1.14	2.11	1.3	3.28	1.1	0.07	0.07	0.03	1.9575	0.3175
ENSSSCT00000007819	ENSSSCG00000007146	SIGLEC1	sialic acid binding Ig like lectin 1 [Source:VGNC Symbol;Acc:VGNC:108736]	4.0104370726351	2.0037594756232	0.002029098193107	0.0074060669056638	yes	up	0.15	0.67	0.26	0.18	0.21	0.1	0.14	0.14	0.315	0.1475
ENSSSCT00000007820	ENSSSCG00000007147	HSPA12B	heat shock protein family A (Hsp70) member 12B [Source:VGNC Symbol;Acc:VGNC:108723]	4.2004153419722	2.0705319903146	6.1021268069711E-5	0.00032121376466032	yes	up	3.51	2.73	4.62	4.63	3.55	1.32	1.38	0.5	3.8725	1.6875
ENSSSCT00000007822	ENSSSCG00000035666	ADISSP	adipose secreted signaling protein [Source:VGNC Symbol;Acc:VGNC:95684]	3.8132094167052	1.93101	1.0805671639498E-7	9.3044736736864E-7	yes	up	34.8	51.33	55.36	97.37	29.5	36.35	20.52	22.55	59.715	27.23
ENSSSCT00000007824	ENSSSCG00000007151	CDC25B	cell division cycle 25B [Source:VGNC Symbol;Acc:VGNC:95839]	2.0292016658569	1.0209122499511	2.4428603055948E-5	0.00013974869758978	yes	up	8	8.22	12.12	8.05	11.32	6.52	6.6	7.64	9.0975	8.02
ENSSSCT00000007828	ENSSSCG00000007155	DNAAF9	dynein axonemal assembly factor 9 [Source:VGNC Symbol;Acc:VGNC:95857]	47.672793255043	5.5750942534843	9.1099774363287E-5	0.00046231150808119	yes	up	1.25	0.46	0.83	0.69	0.14	0	0	0	0.8075	0.035
ENSSSCT00000007838	ENSSSCG00000007165	MRPS26	mitochondrial ribosomal protein S26 [Source:VGNC Symbol;Acc:VGNC:95601]	1.5638799478864	0.64512976760909	0.0025287479590451	0.0089708586355239	yes	up	62.15	51.06	71.02	97.64	88.64	89.4	69.27	70.13	70.4675	79.36
ENSSSCT00000007840	ENSSSCG00000007167	VPS16	VPS16 core subunit of CORVET and HOPS complexes [Source:VGNC Symbol;Acc:VGNC:95621]	143.09984475107	7.1608782966612	0.0013540927598923	0.0051745810901751	yes	up	0.87	0	0.18	0.18	0	0	0	0	0.3075	0
ENSSSCT00000007841	ENSSSCG00000007168	PCED1A	PC-esterase domain containing 1A [Source:VGNC Symbol;Acc:VGNC:95786]	2.1090073624458	1.0765641315212	8.0620203629248E-5	0.0004136901655467	yes	up	8.6	7.73	10.76	12.34	13.72	7.54	6.32	6.03	9.8575	8.4025
ENSSSCT00000007846	ENSSSCG00000007173	IDH3B	isocitrate dehydrogenase (NAD(+)) 3 non-catalytic subunit beta [Source:VGNC Symbol;Acc:VGNC:108724]	1.7022387916909	0.76743343386491	0.0014599458971502	0.0055328973339587	yes	up	31.04	26.12	26.99	44.58	38.12	24.55	36.74	33.82	32.1825	33.3075
ENSSSCT00000007853	ENSSSCG00000007179	STK35	serine/threonine kinase 35 [Source:VGNC Symbol;Acc:VGNC:95802]	1.6805891869116	0.74896710682376	0.0011540597720679	0.0044927643329355	yes	up	2.53	3.28	3.41	3.72	3.66	2.5	3.63	3.63	3.235	3.355
ENSSSCT00000007856	ENSSSCG00000028461		signal regulatory protein alpha [Source:NCBI gene (formerly Entrezgene);Acc:494566]	27.001640342658	4.7549751481759	0.0053551853507175	0.01717465693974	yes	up	0.12	0.08	0.1	0.08	0	0	0	0	0.095	0
ENSSSCT00000007866	ENSSSCG00000007189	SDCBP2	syndecan binding protein 2 [Source:VGNC Symbol;Acc:VGNC:95652]	0.051752416998557	-4.27223	4.642665416535E-5	0.00025091043707059	yes	down	0.08	0.05	0.09	1.41	6.39	7.78	17.83	16.79	0.4075	12.1975
ENSSSCT00000007871	ENSSSCG00000007192	C20orf202	chromosome 17 C20orf202 homolog [Source:VGNC Symbol;Acc:VGNC:108011]	36.630221453951	5.1949625180073	0.0012984271100781	0.0049857549336307	yes	up	0.13	0.09	0.19	0.31	0	0	0	0	0.18	0
ENSSSCT00000007885	ENSSSCG00000007206	RBCK1	RANBP2-type and C3HC4-type zinc finger containing 1 [Source:VGNC Symbol;Acc:VGNC:98284]	0.56236916921555	-0.830411	0.00028066306755528	0.0012744845463559	yes	down	5.91	7.16	8.43	7.05	25.45	17.05	21.17	26.04	7.1375	22.4275
ENSSSCT00000007908	ENSSSCG00000007228	HM13	histocompatibility minor 13 [Source:VGNC Symbol;Acc:VGNC:98035]	0.41316952508959	-1.27519	3.7528824377648E-6	2.5153036527817E-5	yes	down	7.79	6.54	8.56	10.91	29.37	44.95	33.92	32.86	8.45	35.275
ENSSSCT00000007920	ENSSSCG00000007239	CCM2L	CCM2 like scaffold protein [Source:VGNC Symbol;Acc:VGNC:95757]	6.2840769214721	2.6517008403309	1.1484415375353E-6	8.3431837600868E-6	yes	up	2.99	1.34	3.82	4.34	1.88	0.82	0.41	0.48	3.1225	0.8975
ENSSSCT00000007924	ENSSSCG00000007243	PLAGL2	PLAG1 like zinc finger 2 [Source:VGNC Symbol;Acc:VGNC:96490]	0.48842068264635	-1.0338	0.015783094072262	0.043369408241048	yes	down	0.73	0.89	0.65	1.44	2.19	4.55	3.12	3.02	0.9275	3.22
ENSSSCT00000007925	ENSSSCG00000007244	POFUT1	protein O-fucosyltransferase 1 [Source:VGNC Symbol;Acc:VGNC:95637]	0.06755608740544	-3.88777	0.011959773779794	0.034235041124305	yes	down	0.28	0	0	0	1.91	1.3	2.88	1.73	0.07	1.955
ENSSSCT00000007930	ENSSSCG00000007248	ASXL1	ASXL transcriptional regulator 1 [Source:VGNC Symbol;Acc:VGNC:95881]	0.026811143999959	-5.22102	0.00077332169842959	0.0031530653765907	yes	down	0	0	0	0	0.25	0.12	0.05	0.04	0	0.115
ENSSSCT00000007934	ENSSSCG00000055487	COMMD7	COMM domain containing 7 [Source:HGNC Symbol;Acc:HGNC:16223]	0.60718151602301	-0.7198	0.0015308353840346	0.0057738969623329	yes	down	6.63	8.75	7.55	8.99	24.98	27.41	21.01	20.27	7.98	23.4175
ENSSSCT00000007949	ENSSSCG00000007264	CDK5RAP1	CDK5 regulatory subunit associated protein 1 [Source:VGNC Symbol;Acc:VGNC:108154]	3.32665	1.7340710428133	2.2364076395519E-7	1.8364669154041E-6	yes	up	4.7	3.66	4	5.93	3.75	2.78	1.94	1.36	4.5725	2.4575
ENSSSCT00000007950	ENSSSCG00000063004	SNTA1	syntrophin alpha 1 [Source:HGNC Symbol;Acc:HGNC:11167]	8.7013414671557	3.1212378353088	5.5634222510741E-28	4.755607748839E-26	yes	up	20.45	15.52	12.33	26.41	4.76	3.15	3.52	3.67	18.6775	3.775
ENSSSCT00000007957	ENSSSCG00000007272	CHMP4B	charged multivesicular body protein 4B [Source:VGNC Symbol;Acc:VGNC:108711]	0.34606868523585	-1.53087	3.5328573516024E-7	2.8114933323711E-6	yes	down	19.35	23.21	22.26	33.55	99.82	103.06	152.17	135.46	24.5925	122.627
ENSSSCT00000007966	ENSSSCG00000007281	MAP1LC3A	microtubule associated protein 1 light chain 3 alpha [Source:NCBI gene (formerly Entrezgene);Acc:100322893]	2.7331545964823	1.4505670658876	6.6816333187577E-10	7.9956330333259E-9	yes	up	76.01	98.1	97.08	144.87	85.99	51.8	72.47	59.99	104.015	67.5625
ENSSSCT00000007971	ENSSSCG00000007286	ACSS2	acyl-CoA synthetase short chain family member 2 [Source:VGNC Symbol;Acc:VGNC:95665]	2.6377482040502	1.3993068534045	4.2912628630741E-5	0.00023317849203744	yes	up	18.26	14.63	16.35	32.22	13.2	18.36	10.68	10.79	20.365	13.2575
ENSSSCT00000007972	ENSSSCG00000007287	GSS	glutathione synthetase [Source:NCBI gene (formerly Entrezgene);Acc:100152660]	0.074125654340735	-3.75388	0.014515103535668	0.040367721522682	yes	down	0	0	0.34	0	1.16	0.3	2.38	3.38	0.085	1.805
ENSSSCT00000007974	ENSSSCG00000053614	MYH7	myosin heavy chain 7 [Source:NCBI gene (formerly Entrezgene);Acc:396860]	1231.96	10.266743300213	1.2549639752017E-13	2.4080727242153E-12	yes	up	0.42	2.71	0.57	1.63	0	0	0	0	1.3325	0
ENSSSCT00000007977	ENSSSCG00000007291	EDEM2	ER degradation enhancing alpha-mannosidase like protein 2 [Source:VGNC Symbol;Acc:VGNC:95687]	0.60519386821036	-0.724531	0.0074738259724275	0.02282878734135	yes	down	2.65	4.24	3.76	5.13	10.96	10.89	11.02	12.56	3.945	11.3575
ENSSSCT00000007996	ENSSSCG00000007308	ROMO1	reactive oxygen species modulator 1 [Source:NCBI gene (formerly Entrezgene);Acc:100154394]	2.5044755045505	1.3245085011401	5.0699068476814E-6	3.3125273836176E-5	yes	up	44.49	27.62	47.4	73.95	36.24	35.11	34.44	29.54	48.365	33.8325
ENSSSCT00000008001	ENSSSCG00000007312	SCAND1	SCAN domain containing 1 [Source:VGNC Symbol;Acc:VGNC:104052]	0.42929991837628	-1.21994	0.00050671746976215	0.0021605508257649	yes	down	11.84	11.45	17.22	31.89	73.48	62.22	77.41	76.95	18.1	72.515
ENSSSCT00000008014	ENSSSCG00000007324	MTCL2	microtubule crosslinking factor 2 [Source:VGNC Symbol;Acc:VGNC:95740]	3.1136658841351	1.6386141425022	6.693236573878E-5	0.00034973214787268	yes	up	0.24	0.27	0.16	0.32	0.15	0.14	0.11	0.16	0.2475	0.14
ENSSSCT00000008021	ENSSSCG00000028227	RPN2	ribophorin II [Source:VGNC Symbol;Acc:VGNC:95471]	0.30395908643064	-1.71805	2.4768483125685E-14	5.1318426578497E-13	yes	down	11.95	12.51	12.65	12.96	61.27	78.56	72.13	74.66	12.5175	71.655
ENSSSCT00000008032	ENSSSCG00000007340	TTI1	TELO2 interacting protein 1 [Source:VGNC Symbol;Acc:VGNC:96194]	1.7135729001872	0.77700756944758	0.0053291850528202	0.017110627093431	yes	up	1.84	1.1	1.52	1.3	2.16	1.15	1.4	1.28	1.44	1.4975
ENSSSCT00000008062	ENSSSCG00000007366	MYBL2	MYB proto-oncogene like 2 [Source:NCBI gene (formerly Entrezgene);Acc:100157175]	0.053691053936973	-4.21917	0.014933186401051	0.041334467053141	yes	down	0	0	0	1.1	4.23	8.3	7.49	11.47	0.275	7.8725
ENSSSCT00000008065	ENSSSCG00000007369		-	14.389511971919	3.8469457580127	4.541842848749E-6	2.9933753498119E-5	yes	up	21.38	28.09	26.51	61.2	14.15	2.3	0.93	1.07	34.295	4.6125
ENSSSCT00000008067	ENSSSCG00000007371	HNF4A	hepatocyte nuclear factor 4 alpha [Source:VGNC Symbol;Acc:VGNC:96348]	0.00054871849482581	-10.8316	1.1086952837592E-20	4.6224169422513E-19	yes	down	0	0	0	0	4.84	6.64	9.33	10.96	0	7.9425
ENSSSCT00000008079	ENSSSCG00000007381	YWHAB	tyrosine 3-monooxygenase/tryptophan 5-monooxygenase activation protein beta [Source:VGNC Symbol;Acc:VGNC:98417]	0.23063170111591	-2.11634	6.2237963354822E-11	8.5207152969593E-10	yes	down	3.66	3.98	4.43	6.67	31.96	23.79	42.35	41.49	4.685	34.8975
ENSSSCT00000008080	ENSSSCG00000007382	PABPC1L	poly(A) binding protein cytoplasmic 1 like [Source:VGNC Symbol;Acc:VGNC:108728]	0.027210924700606	-5.19967	0.00017426177489132	0.00083102885387968	yes	down	0	0	0	0	0.31	0.64	0.42	0.31	0	0.42
ENSSSCT00000008090	ENSSSCG00000007391	MATN4	matrilin 4 [Source:VGNC Symbol;Acc:VGNC:96412]	19.336797088348	4.2732769441267	0.0010215515577922	0.0040252728222897	yes	up	0.19	0.75	2.6	2.51	0.27	0.28	0	0	1.5125	0.1375
ENSSSCT00000008124	ENSSSCG00000007421		-	2.4990513110829	1.3213805234674	0.013285152614902	0.037449181963012	yes	up	0.82	0.67	0.74	1.46	0.86	0.56	0.61	0.59	0.9225	0.655
ENSSSCT00000008126	ENSSSCG00000007423	UBE2C	ubiquitin conjugating enzyme E2 C [Source:VGNC Symbol;Acc:VGNC:98390]	0.15538960286987	-2.68604	0.0044480378848314	0.014640545855999	yes	down	0.12	0.81	4.89	7.12	28.64	50.2	23.55	33.82	3.235	34.0525
ENSSSCT00000008133	ENSSSCG00000007430	NEURL2	neuralized E3 ubiquitin protein ligase 2 [Source:VGNC Symbol;Acc:VGNC:95760]	9.8401704463049	3.2986833053927	8.0379366865295E-8	7.0370212046428E-7	yes	up	3.91	2.89	4.36	8.17	2.02	0.89	0.36	0.32	4.8325	0.8975
ENSSSCT00000008135	ENSSSCG00000007432	ZNF335	zinc finger protein 335 [Source:VGNC Symbol;Acc:VGNC:95664]	1.5066185207498	0.59131416949539	0.0079037990478286	0.023940095032601	yes	up	3.35	2.03	3.34	3.83	4.71	3.05	3.27	3.54	3.1375	3.6425
ENSSSCT00000008143	ENSSSCG00000007439	CDH22	cadherin 22 [Source:VGNC Symbol;Acc:VGNC:95579]	0.093497570466461	-3.41893	0.011900872611491	0.034089381755959	yes	down	0.06	0	0	0	0.6	0.28	0.13	0.15	0.015	0.29
ENSSSCT00000008156	ENSSSCG00000007452	TP53RK	TP53 regulating kinase [Source:VGNC Symbol;Acc:VGNC:95781]	0.48301723337176	-1.04985	0.00030125436743657	0.0013573003356588	yes	down	2.62	3.06	3.1	4.55	11.01	10.29	14.9	11.91	3.3325	12.0275
ENSSSCT00000008158	ENSSSCG00000007454	ZMYND8	zinc finger MYND-type containing 8 [Source:VGNC Symbol;Acc:VGNC:108744]	2.5015104791471	1.3227994959772	2.1340674665039E-9	2.3804298123912E-8	yes	up	2.46	2.01	2.66	3.03	2.33	1.26	1.93	1.62	2.54	1.785
ENSSSCT00000008164	ENSSSCG00000007460	ARFGEF2	ADP ribosylation factor guanine nucleotide exchange factor 2 [Source:VGNC Symbol;Acc:VGNC:95672]	2.6306685489864	1.3954294876309	6.7994583181848E-8	6.0162385290758E-7	yes	up	5.18	3.75	4.11	3.36	2.62	2.9	2.58	2.8	4.1	2.725
ENSSSCT00000008175	ENSSSCG00000007470	RIPOR3	RIPOR family member 3 [Source:VGNC Symbol;Acc:VGNC:95766]	5.5638022352585	2.4760711403542	9.9230887943069E-10	1.1601147899351E-8	yes	up	3.45	3.8	8.15	7.45	2.99	1.87	1.24	1.17	5.7125	1.8175
ENSSSCT00000008181	ENSSSCG00000007475	MOCS3	molybdenum cofactor synthesis 3 [Source:NCBI gene (formerly Entrezgene);Acc:100124378]	0.48019703855999	-1.0583	0.00093787986080266	0.0037310115463479	yes	down	2.74	1.34	1.94	1.9	6.96	5.78	8.29	7.78	1.98	7.2025
ENSSSCT00000008184	ENSSSCG00000007477	NFATC2	nuclear factor of activated T cells 2 [Source:VGNC Symbol;Acc:VGNC:96440]	0.21221021769781	-2.23643	8.1904885908468E-10	9.6812795733154E-9	yes	down	0.29	0.44	0.4	0.25	3.39	1.99	3.73	2.51	0.345	2.905
ENSSSCT00000008196	ENSSSCG00000007487	PFDN4	prefoldin subunit 4 [Source:NCBI gene (formerly Entrezgene);Acc:100144532]	0.57697268305626	-0.793425	0.00095933405118243	0.0038061228869128	yes	down	3.99	3.68	4.56	4.24	15.33	14.42	8.8	12.36	4.1175	12.7275
ENSSSCT00000008206	ENSSSCG00000007496	RTF2	replication termination factor 2 [Source:VGNC Symbol;Acc:VGNC:95693]	0.49832225556041	-1.00485	6.0143938883228E-5	0.00031703702273726	yes	down	16.79	11.2	15.63	20.53	52.8	47.6	64.52	58.68	16.0375	55.9
ENSSSCT00000008212	ENSSSCG00000007501	BMP7	bone morphotic protein 7 [Source:VGNC Symbol;Acc:VGNC:95491]	0.005681188872388	-7.45959	1.9825939854276E-12	3.2647545972038E-11	yes	down	0	0.04	0	0	3.58	3.02	3.55	2.86	0.01	3.2525
ENSSSCT00000008216	ENSSSCG00000007504	RBM38	RNA binding motif protein 38 [Source:VGNC Symbol;Acc:VGNC:95666]	2.01799	1.0129203824317	0.0038017241463448	0.012791856115399	yes	up	18.36	15.32	21.28	38.72	24.61	12.42	21.15	22.19	23.42	20.0925
ENSSSCT00000008222	ENSSSCG00000007507	PCK1	phosphoenolpyruvate carboxykinase 1 [Source:VGNC Symbol;Acc:VGNC:96469]	0.00074358825510014	-10.3932	1.9967954513897E-12	3.284960253952E-11	yes	down	0	0.4	0	0	224.28	156.97	350.91	307.93	0.1	260.022
ENSSSCT00000008239	ENSSSCG00000007520		GNAS complex locus [Source:VGNC Symbol;Acc:VGNC:110580]	0.16627498681133	-2.58836	6.9213587821034E-9	7.1768225274593E-8	yes	down	0.21	0.27	0.27	0.08	2.24	2.54	2.11	2.04	0.2075	2.2325
ENSSSCT00000008249	ENSSSCG00000007522	CTSZ	cathepsin Z [Source:NCBI gene (formerly Entrezgene);Acc:100141405]	0.39520442620028	-1.33933	6.2573700294723E-9	6.5221196621531E-8	yes	down	41.38	43.63	55.46	65.8	256.04	163.28	267.02	231.99	51.5675	229.583
ENSSSCT00000008252	ENSSSCG00000007525		PRELI domain containing 3B [Source:NCBI gene (formerly Entrezgene);Acc:100134984]	0.36583685745834	-1.45073	6.8691828919907E-5	0.00035799091784377	yes	down	1.9	1.25	0.96	1.88	6.22	6.47	8.93	6.91	1.4975	7.1325
ENSSSCT00000008255	ENSSSCG00000007527		endothelin 3 [Source:VGNC Symbol;Acc:VGNC:96260]	0.0060450924265501	-7.37002	6.2723129272797E-15	1.3820619047862E-13	yes	down	0	0.08	0.15	0	12.76	6.6	23.54	24.49	0.0575	16.8475
ENSSSCT00000008270	ENSSSCG00000007538	GATA5	GATA binding protein 5 [Source:VGNC Symbol;Acc:VGNC:95661]	0.00038802735830451	-11.3316	9.5186809901815E-25	5.8139146493172E-23	yes	down	0	0.07	0	0	71.29	55.56	97.02	97.54	0.0175	80.3525
ENSSSCT00000008276	ENSSSCG00000007544	SUN1	Sad1 and UNC84 domain containing 1 [Source:VGNC Symbol;Acc:VGNC:93618]	2.2424630501036	1.1650842135185	0.0028900681453549	0.010083021335671	yes	up	2.26	1.09	1.47	2.38	1.03	1.47	1.17	1.79	1.8	1.365
ENSSSCT00000008279	ENSSSCG00000007547	ADAP1	ArfGAP with dual PH domains 1 [Source:NCBI gene (formerly Entrezgene);Acc:397453]	0.021793511242721	-5.51996	1.7652788339423E-8	1.7173734975565E-7	yes	down	0	0	0	0.24	4.15	4.73	5.66	4.62	0.06	4.79
ENSSSCT00000008281	ENSSSCG00000007549	CYP2W1	cytochrome P450 family 2 subfamily W member 1 [Source:VGNC Symbol;Acc:VGNC:103553]	0.016026541993875	-5.96339	0.00025117378452107	0.0011545984763128	yes	down	0	0	0	0	0.13	1.44	0.36	0.71	0	0.66
ENSSSCT00000008284	ENSSSCG00000007552		-	32.755974365434	5.0336861588293	8.6081493413942E-8	7.5072506727396E-7	yes	up	10.12	7.5	1.4	3.3	0.96	0.14	0.05	0.23	5.58	0.345
ENSSSCT00000008289	ENSSSCG00000007557	MICALL2	MICAL like 2 [Source:VGNC Symbol;Acc:VGNC:90210]	0.041313987186982	-4.59723	6.1340086397589E-28	5.2302032063468E-26	yes	down	0.75	0.9	1.43	1.59	36.05	31.19	62.27	61.54	1.1675	47.7625
ENSSSCT00000008292	ENSSSCG00000007560	TMEM184A	transmembrane protein 184A [Source:VGNC Symbol;Acc:VGNC:94119]	0.035388862030608	-4.82056	1.7461539937514E-19	6.3265074570197E-18	yes	down	0.35	0.44	0.55	0.92	15.86	14.28	37.1	38.74	0.565	26.495
ENSSSCT00000008297	ENSSSCG00000007565	TTYH3	tweety family member 3 [Source:VGNC Symbol;Acc:VGNC:94576]	0.20232096515482	-2.30528	0.00066907623090676	0.0027678310374123	yes	down	0.86	1.94	1.34	0.61	9.69	2.44	15.64	14.09	1.1875	10.465
ENSSSCT00000008308	ENSSSCG00000007572	LFNG	LFNG O-fucosylpeptide 3-beta-N-acetylglucosaminyltransferase [Source:VGNC Symbol;Acc:VGNC:89690]	1.9777361352386	0.98384995806058	0.014481266579067	0.040296676777887	yes	up	8.05	10.2	17.02	20.35	17.3	16	7.66	8.33	13.905	12.3225
ENSSSCT00000008316	ENSSSCG00000007577	AP5Z1	adaptor related protein complex 5 subunit zeta 1 [Source:VGNC Symbol;Acc:VGNC:85397]	0.33261620634854	-1.58807	7.3255964417787E-5	0.00037899044486885	yes	down	0.46	0.42	0.38	0.94	3.5	3.32	3.04	1.61	0.55	2.8675
ENSSSCT00000008330	ENSSSCG00000007590	PMS2	PMS1 homolog 2, mismatch repair system component [Source:VGNC Symbol;Acc:VGNC:98206]	0.5174369458686	-0.950545	0.012196802416358	0.034793511236535	yes	down	1.72	0.77	2.16	1.78	4.15	6.02	5.34	5.59	1.6075	5.275
ENSSSCT00000008342	ENSSSCG00000007602	BAIAP2L1	BAR/IMD domain containing adaptor protein 2 like 1 [Source:VGNC Symbol;Acc:VGNC:85749]	0.08460667105362	-3.56308	1.1158820076499E-7	9.5939908471714E-7	yes	down	0.48	1.42	3.19	4.29	22.87	42.68	56.38	58.99	2.345	45.23
ENSSSCT00000008343	ENSSSCG00000007603	NPTX2	neuronal pentraxin 2 [Source:VGNC Symbol;Acc:VGNC:90863]	0.15004432037276	-2.73654	0.0041654775621315	0.013844637762923	yes	down	0.02	0.02	0.08	0.05	1.08	0.6	0.36	0.11	0.0425	0.5375
ENSSSCT00000008346	ENSSSCG00000007606	TRRAP	transformation/transcription domain associated protein [Source:VGNC Symbol;Acc:VGNC:94477]	9.5547171286505	3.25621	1.0404313666677E-8	1.0484749859419E-7	yes	up	2.57	1.03	2.59	1.27	0.69	0.32	0.11	0.31	1.865	0.3575
ENSSSCT00000008347	ENSSSCG00000007607	KPNA7	karyopherin subunit alpha 7 [Source:VGNC Symbol;Acc:VGNC:89566]	145.92534885524	7.1890867069661	0.0019282674659424	0.0070828749145787	yes	up	1.06	0	1.17	0.08	0	0	0	0	0.5775	0
ENSSSCT00000008349	ENSSSCG00000007609	ARPC1A	actin related protein 2/3 complex subunit 1A [Source:VGNC Symbol;Acc:VGNC:106444]	0.48926569214657	-1.03131	0.0062516699036312	0.019600779816739	yes	down	1.14	1.39	2.46	2.95	7.42	4.81	8.78	6.75	1.985	6.94
ENSSSCT00000008361	ENSSSCG00000034019		ATP synthase membrane subunit f [Source:VGNC Symbol;Acc:VGNC:97036]	3.7497376123414	1.9067896466437	9.5540902043259E-16	2.3300337121245E-14	yes	up	172.3	105.24	182.35	225.63	82.64	75.48	83.85	74.52	171.38	79.1225
ENSSSCT00000008365	ENSSSCG00000007625	ARPC1B	actin related protein 2/3 complex subunit 1B [Source:VGNC Symbol;Acc:VGNC:85537]	0.25268866239827	-1.98457	1.0885592417399E-8	1.0930895502725E-7	yes	down	17.93	40.87	36.01	41.03	227.84	190.44	285.77	238.64	33.96	235.673
ENSSSCT00000008387	ENSSSCG00000007647	TRAPPC14	trafficking protein particle complex subunit 14 [Source:VGNC Symbol;Acc:VGNC:89977]	0.52412960810285	-0.932004	0.0013137999289337	0.0050390966609079	yes	down	2.18	3.1	3.87	4.43	10.06	10.27	11.41	12.82	3.395	11.14
ENSSSCT00000008396	ENSSSCG00000007656	PVRIG	PVR related immunoglobulin domain containing [Source:VGNC Symbol;Acc:VGNC:92008]	0.023802004396736	-5.39277	4.5087956635977E-24	2.5354336739051E-22	yes	down	0.09	0.13	0.14	0.35	13.96	8.31	15.3	13.96	0.1775	12.8825
ENSSSCT00000008407	ENSSSCG00000007667	LRCH4	leucine rich repeats and calponin homology domain containing 4 [Source:VGNC Symbol;Acc:VGNC:89804]	0.061560852040779	-4.02184	4.9962722289384E-12	7.8475612881215E-11	yes	down	0.12	0.3	0.6	0.11	10.57	5.65	8.78	7.47	0.2825	8.1175
ENSSSCT00000008422	ENSSSCG00000007681	CUX1	cut like homeobox 1 [Source:VGNC Symbol;Acc:VGNC:87093]	1.7076210226938	0.77198782897099	0.014708530817358	0.040815573159653	yes	up	0.44	0.47	0.84	0.57	0.77	0.53	0.46	0.65	0.58	0.6025
ENSSSCT00000008435	ENSSSCG00000039962	HSPB1	heat shock protein family B (small) member 1 [Source:NCBI gene (formerly Entrezgene);Acc:493184]	4.0957611772945	2.0341315946402	3.2181777467468E-10	4.0002055214495E-9	yes	up	878.28	840.19	1186.32	2042.74	846.72	464.61	429.86	430.26	1236.88	542.862
ENSSSCT00000008451	ENSSSCG00000007708	BCL7B	BAF chromatin remodeling complex subunit BCL7B [Source:VGNC Symbol;Acc:VGNC:85785]	1.8451864847419	0.88376663038674	0.0051095245758654	0.016495647712613	yes	up	3.63	4.58	4.19	5.93	7.28	4.21	2.86	3.62	4.5825	4.4925
ENSSSCT00000008453	ENSSSCG00000007710	MLXIPL	MLX interacting protein like [Source:VGNC Symbol;Acc:VGNC:90263]	0.068358617717759	-3.87073	1.8617623173384E-6	1.3062342113807E-5	yes	down	0.21	0	0.22	0.53	4.75	7.66	5.25	5.41	0.24	5.7675
ENSSSCT00000008458	ENSSSCG00000007715	ABHD11	abhydrolase domain containing 11 [Source:VGNC Symbol;Acc:VGNC:84970]	2.0356680756891	1.0255023430464	0.0028099782671235	0.0098362249846495	yes	up	16.27	17.33	22.89	38.02	18.43	26.52	16.72	18.22	23.6275	19.9725
ENSSSCT00000008467	ENSSSCG00000007722	NCF1	neutrophil cytosolic factor 1 [Source:NCBI gene (formerly Entrezgene);Acc:100134857]	0.18949825862682	-2.39974	2.0487577087247E-10	2.6124732387003E-9	yes	down	0.24	0.47	0.28	0.35	3.51	2.3	3.48	3.3	0.335	3.1475
ENSSSCT00000008468	ENSSSCG00000007723	RCC1L	RCC1 like [Source:VGNC Symbol;Acc:VGNC:92176]	2.61977	1.38944	0.00011745946898259	0.00058218073925653	yes	up	5.48	8.32	8.36	16.73	7.26	6.83	5.08	6.46	9.7225	6.4075
ENSSSCT00000008481	ENSSSCG00000007736	TMEM248	transmembrane protein 248 [Source:VGNC Symbol;Acc:VGNC:94155]	0.53028405996489	-0.915163	0.0062202377214853	0.019517264067075	yes	down	8.51	10.1	8.77	9.65	23.74	21.54	38.56	36.96	9.2575	30.2
ENSSSCT00000008483	ENSSSCG00000007738	ASL	argininosuccinate lyase [Source:VGNC Symbol;Acc:VGNC:100380]	0.22770204004172	-2.13478	2.9535655610035E-7	2.3805556491566E-6	yes	down	2.97	3.35	1.7	4.72	27.49	13.97	30.32	27.18	3.185	24.74
ENSSSCT00000008484	ENSSSCG00000007739	GUSB	glucuronidase beta [Source:NCBI gene (formerly Entrezgene);Acc:100144519]	0.075092671953187	-3.73518	3.5125839093838E-25	2.2505012651817E-23	yes	down	1.5	1.43	2.61	2.16	30.18	41.92	52.97	49.47	1.925	43.635
ENSSSCT00000008489	ENSSSCG00000007743	CHCHD2	coiled-coil-helix-coiled-coil-helix domain containing 2 [Source:HGNC Symbol;Acc:HGNC:21645]	0.50788994881863	-0.977412	0.0018336470420597	0.0067777603235455	yes	down	77.48	80.94	77.64	155.98	289.21	296.68	384.09	373.37	98.01	335.837
ENSSSCT00000008491	ENSSSCG00000007744	PHKG1	phosphorylase kinase catalytic subunit gamma 1 [Source:NCBI gene (formerly Entrezgene);Acc:397548]	8.0936126016167	3.0167837964867	1.0928495193169E-12	1.8627171090522E-11	yes	up	2.1	1.28	1.69	3.48	0.47	0.67	0.33	0.33	2.1375	0.45
ENSSSCT00000008492	ENSSSCG00000007745	SUMF2	sulfatase modifying factor 2 [Source:VGNC Symbol;Acc:VGNC:106459]	0.37154671642205	-1.42838	0.0020687159330026	0.0075353088604583	yes	down	1.29	1.27	1.09	0.42	4.83	3.96	6.13	4.86	1.0175	4.945
ENSSSCT00000008496	ENSSSCG00000007749		-	0.51228111003325	-0.964992	0.00026845336774351	0.0012260775975301	yes	down	10.41	7.78	10.14	14.52	31.39	38.57	38.69	37.54	10.7125	36.5475
ENSSSCT00000008515	ENSSSCG00000007768	STX4	syntaxin 4 [Source:VGNC Symbol;Acc:VGNC:93592]	0.39281180690863	-1.34809	0.00047629966483464	0.0020418587320236	yes	down	8.43	5.65	8.32	13.43	29.72	28.18	49.75	48.43	8.9575	39.02
ENSSSCT00000008521	ENSSSCG00000007774	CTF1	cardiotrophin 1 [Source:VGNC Symbol;Acc:VGNC:102561]	13.065877794111	3.7077321461944	1.0236796276613E-11	1.5554535333927E-10	yes	up	5.63	7.38	7.3	10.37	2.22	1.01	0.84	0.24	7.67	1.0775
ENSSSCT00000008527	ENSSSCG00000007780	ZNF629	zinc finger protein 629 [Source:VGNC Symbol;Acc:VGNC:95279]	2.2838657297609	1.1914778360325	4.3220161352186E-12	6.8394019058929E-11	yes	up	3.84	3.67	4.84	5.87	3.85	3.53	3.28	3.17	4.555	3.4575
ENSSSCT00000008529	ENSSSCG00000007782	SETD1A	SET domain containing 1A, histone lysine methyltransferase [Source:VGNC Symbol;Acc:VGNC:110716]	1.4050445317781	0.49061585625216	0.013234855841508	0.037329052444366	yes	up	1.84	1.45	2.28	2.13	2.67	1.93	2.44	2.49	1.925	2.3825
ENSSSCT00000008536	ENSSSCG00000007788	PHKG2	phosphorylase kinase catalytic subunit gamma 2 [Source:VGNC Symbol;Acc:VGNC:91395]	0.49846680769857	-1.00443	9.5602932973221E-6	5.9569732283552E-5	yes	down	3.19	4.18	5.11	5.66	19.71	14.28	12.76	17.2	4.535	15.9875
ENSSSCT00000008543	ENSSSCG00000007795	DCTPP1	dCTP pyrophosphatase 1 [Source:VGNC Symbol;Acc:VGNC:109442]	0.1557110664922	-2.68306	3.5707646324121E-8	3.2994798520023E-7	yes	down	1.54	2.69	2.63	5.62	25.06	22.59	45.47	41.75	3.12	33.7175
ENSSSCT00000008545	ENSSSCG00000007797	ITGAL	integrin subunit alpha L [Source:VGNC Symbol;Acc:VGNC:89240]	0.29880137269635	-1.74274	0.00012302924538809	0.0006074631540303	yes	down	0.21	0.56	0.79	0.43	3.64	1.9	3.16	2.98	0.4975	2.92
ENSSSCT00000008546	ENSSSCG00000007798	TBC1D10B	TBC1 domain family member 10B [Source:NCBI gene (formerly Entrezgene);Acc:100514343]	0.48122351959419	-1.05522	0.0055462608473487	0.017702724733535	yes	down	1.68	3.03	3.07	4.62	10.43	7.62	13.26	12.95	3.1	11.065
ENSSSCT00000008548	ENSSSCG00000007800	SEPTIN1	septin 1 [Source:VGNC Symbol;Acc:VGNC:92718]	0.025999443618961	-5.26538	2.0283228484502E-39	4.1074745016145E-37	yes	down	0.57	0.44	0.63	1.02	38.83	31.78	58.77	47.02	0.665	44.1
ENSSSCT00000008551	ENSSSCG00000007803	TUFM	Tu translation elongation factor, mitochondrial [Source:VGNC Symbol;Acc:VGNC:94588]	1.9341617874625	0.95170847744533	0.011246969467907	0.032495384141626	yes	up	42.62	19.94	55.92	72.58	41.97	40.19	42.1	43.92	47.765	42.045
ENSSSCT00000008566	ENSSSCG00000007817	IL4R	interleukin 4 receptor [Source:VGNC Symbol;Acc:VGNC:89110]	0.40877008538693	-1.29064	0.0024927230551898	0.0088582502694701	yes	down	2.67	3.6	3.54	5.79	13.67	8.63	21.93	20.75	3.9	16.245
ENSSSCT00000008599	ENSSSCG00000007849	CRYM	crystallin mu [Source:VGNC Symbol;Acc:VGNC:87024]	0.088027054752009	-3.50591	4.4536340790607E-7	3.4904278551731E-6	yes	down	0.18	0.48	0.05	0.16	3.53	6.9	3.55	3.8	0.2175	4.445
ENSSSCT00000008600	ENSSSCG00000007850	ANKS4B	ankyrin repeat and sterile alpha motif domain containing 4B [Source:VGNC Symbol;Acc:VGNC:85350]	0.0013086322973818	-9.57772	7.7872363435677E-19	2.6413715617599E-17	yes	down	0.05	0	0	0	11.24	8.8	23.8	23.36	0.0125	16.8
ENSSSCT00000008603	ENSSSCG00000007853	LYRM1	LYR motif containing 1 [Source:VGNC Symbol;Acc:VGNC:89915]	3.2328802748459	1.6928200802804	5.0075912150612E-7	3.8942498753411E-6	yes	up	9	6.89	11.4	9.99	7.82	2.63	5.26	5.12	9.32	5.2075
ENSSSCT00000008627	ENSSSCG00000007872	XYLT1	xylosyltransferase 1 [Source:VGNC Symbol;Acc:VGNC:95015]	1.9565719526562	0.96832816611991	0.0092229294998009	0.0274133570254	yes	up	0.24	0.21	0.37	0.24	0.36	0.23	0.24	0.13	0.265	0.24
ENSSSCT00000008651	ENSSSCG00000007895	ZC3H7A	zinc finger CCCH-type containing 7A [Source:VGNC Symbol;Acc:VGNC:95099]	1.5591594689779	0.64076849271677	3.3497655512642E-5	0.00018651169724819	yes	up	9.37	8.01	9.23	8.06	12.07	9.59	8.76	8.99	8.6675	9.8525
ENSSSCT00000008652	ENSSSCG00000007896	TXNDC11	thioredoxin domain containing 11 [Source:VGNC Symbol;Acc:VGNC:94603]	0.54634420772326	-0.872118	0.0031838882801624	0.010959031078451	yes	down	2.46	3.55	4.76	5.07	11.35	11.08	14.18	13.19	3.96	12.45
ENSSSCT00000008677	ENSSSCG00000007917	RBFOX1	RNA binding fox-1 homolog 1 [Source:VGNC Symbol;Acc:VGNC:92139]	592.226	9.2100031018493	1.1629481767253E-16	3.1006786771452E-15	yes	up	2.21	1.34	2.39	2.91	0	0	0	0	2.2125	0
ENSSSCT00000008685	ENSSSCG00000007924	UBN1	ubinuclein 1 [Source:VGNC Symbol;Acc:VGNC:94663]	0.17030679916235	-2.55379	2.3158380213354E-5	0.0001331538369509	yes	down	0.17	0.7	0.2	0.18	4.41	2.41	3.57	3.13	0.3125	3.38
ENSSSCT00000008686	ENSSSCG00000007925	NAGPA	N-acetylglucosamine-1-phosphodiester alpha-N-acetylglucosaminidase [Source:VGNC Symbol;Acc:VGNC:109427]	0.33444754677915	-1.58015	0.00015336357553182	0.00074113383567726	yes	down	1.37	0.57	0.94	1.47	5.13	3.77	6.03	7.48	1.0875	5.6025
ENSSSCT00000008702	ENSSSCG00000007940		chromosome 3 C16orf96 homolog [Source:VGNC Symbol;Acc:VGNC:86019]	6.8720802536174	2.7807468846748	3.0035648292293E-8	2.8086803790969E-7	yes	up	0.23	0.42	0.61	0.33	0.11	0.11	0.09	0.1	0.3975	0.1025
ENSSSCT00000008704	ENSSSCG00000007942	HMOX2	heme oxygenase 2 [Source:VGNC Symbol;Acc:VGNC:88912]	2.0103056234461	1.0074148486241	0.011169676914305	0.032296751512967	yes	up	1.91	2.47	2.39	3.52	1.36	1.94	2.46	2.95	2.5725	2.1775
ENSSSCT00000008712	ENSSSCG00000007949	SRL	sarcalumenin [Source:VGNC Symbol;Acc:VGNC:110721]	144.10217225663	7.1709482732419	4.6360844051164E-17	1.2949443969332E-15	yes	up	62.86	99.79	97.53	177.96	4.73	0.56	0.34	0.31	109.535	1.485
ENSSSCT00000008726	ENSSSCG00000007963		zinc finger protein 263 [Source:VGNC Symbol;Acc:VGNC:95213]	0.58790189668728	-0.766353	9.7334804576618E-5	0.00049104718940718	yes	down	1.96	2.03	2.62	2.16	8.88	6.3	5.83	5.51	2.1925	6.63
ENSSSCT00000008730	ENSSSCG00000007967	ZNF213	zinc finger protein 213 [Source:VGNC Symbol;Acc:VGNC:95206]	0.53647367022666	-0.898421	0.0008262002033414	0.0033394507684303	yes	down	2.03	1.26	2.17	2.43	7.32	4.8	6.25	7.26	1.9725	6.4075
ENSSSCT00000008731	ENSSSCG00000007968	RHBDF1	rhomboid 5 homolog 1 [Source:VGNC Symbol;Acc:VGNC:92275]	3.0617769926286	1.6143692066309	8.7349666907755E-9	8.9133863763309E-8	yes	up	7.66	8.28	12.54	15.97	9.22	5.63	5.03	5.64	11.1125	6.38
ENSSSCT00000008733	ENSSSCG00000007970	POLR3K	RNA polymerase III subunit K [Source:HGNC Symbol;Acc:HGNC:14121]	0.67673200509309	-0.563343	0.0041500645875465	0.013805548776075	yes	down	6.37	6.44	5.49	8.64	20.38	18.29	15.66	16.1	6.735	17.6075
ENSSSCT00000008736	ENSSSCG00000007973	IL9R	interleukin 9 receptor [Source:VGNC Symbol;Acc:VGNC:89116]	0.24713441950251	-2.01663	0.0083228265079583	0.025064254282309	yes	down	0.02	0.15	0.4	0.24	1.29	0.62	1.82	2.21	0.2025	1.485
ENSSSCT00000008740	ENSSSCG00000007977	HBM	hemoglobin subunit mu [Source:VGNC Symbol;Acc:VGNC:88793]	29.551965361827	4.8851821753231	5.8698532315885E-10	7.066464146917E-9	yes	up	3.47	6.72	16.48	19.44	0.73	0.22	0.49	1.4	11.5275	0.71
ENSSSCT00000008741	ENSSSCG00000007978		-	20.607361809378	4.3650879152352	4.40392781154E-8	4.0060435314546E-7	yes	up	47.63	144.61	621.13	334.6	40.99	37.18	11.61	8.71	286.993	24.6225
ENSSSCT00000008748	ENSSSCG00000007984	MRPL28	mitochondrial ribosomal protein L28 [Source:VGNC Symbol;Acc:VGNC:90359]	2.22073	1.1510366797615	9.1282558379652E-5	0.00046295824666579	yes	up	37.59	39.61	61.53	91.28	52.17	44.29	42.69	39.67	57.5025	44.705
ENSSSCT00000008749	ENSSSCG00000007985	PGAP6	post-GPI attachment to proteins 6 [Source:VGNC Symbol;Acc:VGNC:98183]	0.13360267421093	-2.90398	1.12374324042E-12	1.914415061709E-11	yes	down	1.66	2.01	3.43	3.36	21.62	27.13	42.12	40.92	2.615	32.9475
ENSSSCT00000008757	ENSSSCG00000007992	PIGQ	phosphatidylinositol glycan anchor biosynthesis class Q [Source:VGNC Symbol;Acc:VGNC:91428]	3.3330442897142	1.7368404882032	2.3388794762231E-9	2.5935794869813E-8	yes	up	4.27	4.65	4.84	9.35	3.47	2.59	2.73	3.17	5.7775	2.99
ENSSSCT00000008759	ENSSSCG00000007993	CAPN15	calpain 15 [Source:VGNC Symbol;Acc:VGNC:86174]	0.36907010876859	-1.43803	1.4509426039918E-5	8.6859965388714E-5	yes	down	2.47	2.85	3.58	6.03	15.86	14.57	18.78	19.47	3.7325	17.17
ENSSSCT00000008762	ENSSSCG00000007995	MCRIP2	MAPK regulated corepressor interacting protein 2 [Source:VGNC Symbol;Acc:VGNC:110288]	3.8689813269653	1.9519537658554	3.717616145175E-6	2.4951078886368E-5	yes	up	114.46	107.82	153.79	254.42	39.13	70.13	82.65	84.93	157.623	69.21
ENSSSCT00000008774	ENSSSCG00000008006	FBXL16	F-box and leucine rich repeat protein 16 [Source:VGNC Symbol;Acc:VGNC:98003]	0.15437109425863	-2.69553	9.1170062042207E-11	1.2274225091959E-9	yes	down	0.08	0.23	0.29	0.35	3.51	2.06	2.51	2.56	0.2375	2.66
ENSSSCT00000008776	ENSSSCG00000008008	STUB1	STIP1 homology and U-box containing protein 1 [Source:VGNC Symbol;Acc:VGNC:93583]	8.8282912334527	3.1421342229713	0.006404628297369	0.020002924750279	yes	up	1.98	2.11	1.13	2.22	0.92	0	0.72	0	1.86	0.41
ENSSSCT00000008779	ENSSSCG00000008011	GNG13	G protein subunit gamma 13 [Source:VGNC Symbol;Acc:VGNC:88535]	0.038982063031536	-4.68105	0.0032042527885891	0.011016865499807	yes	down	0	0	0	0	0.7	0.52	1.68	0.44	0	0.835
ENSSSCT00000008782	ENSSSCG00000008014	NUBP2	NUBP iron-sulfur cluster assembly factor 2, cytosolic [Source:VGNC Symbol;Acc:VGNC:90944]	0.37816548805732	-1.40291	3.2337679624643E-5	0.0001805613324323	yes	down	2.01	3.67	3.29	5.46	16.04	18.71	16.99	14.44	3.6075	16.545
ENSSSCT00000008785	ENSSSCG00000008017	NME3	NME/NM23 nucleoside diphosphate kinase 3 [Source:VGNC Symbol;Acc:VGNC:90791]	0.50511182577391	-0.985325	0.0039054155618006	0.013091550185045	yes	down	16.82	16.27	17.7	38.17	66.73	88.86	72.14	77.21	22.24	76.235
ENSSSCT00000008787	ENSSSCG00000008019	JPT2	Jupiter microtubule associated homolog 2 [Source:NCBI gene (formerly Entrezgene);Acc:474165]	0.37782015895685	-1.40423	0.0001039059356218	0.00052104806956427	yes	down	3.47	4.83	5.25	5.98	15.05	18.47	28.81	25.84	4.8825	22.0425
ENSSSCT00000008789	ENSSSCG00000008020	IFT140	intraflagellar transport 140 [Source:VGNC Symbol;Acc:VGNC:89045]	3.94582	1.9803266010216	0.0059805222572835	0.018870649945747	yes	up	2.89	1.74	3.1	3.17	3.52	1.01	0.48	0.25	2.725	1.315
ENSSSCT00000008790	ENSSSCG00000008021	TMEM204	transmembrane protein 204 [Source:VGNC Symbol;Acc:VGNC:94133]	5.52954	2.4671590956207	1.1090402665339E-8	1.1120147040303E-7	yes	up	13.05	25.97	23.84	32.65	14.49	6.7	6.44	3.96	23.8775	7.8975
ENSSSCT00000008803	ENSSSCG00000008034	NOXO1	NADPH oxidase organizer 1 [Source:VGNC Symbol;Acc:VGNC:90834]	0.0052938041271413	-7.56148	1.3831770906037E-15	3.3138780140441E-14	yes	down	0	0.06	0.06	0.13	8.2	17.08	26.72	25.17	0.0625	19.2925
ENSSSCT00000008804	ENSSSCG00000008035		growth factor, augmenter of liver reration [Source:VGNC Symbol;Acc:VGNC:102569]	0.37774457507831	-1.40452	1.6065804563536E-5	9.5288482750359E-5	yes	down	4.15	3.7	5.22	7.77	18.71	21.19	26.83	27.26	5.21	23.4975
ENSSSCT00000008805	ENSSSCG00000008036	SYNGR3	synaptogyrin 3 [Source:VGNC Symbol;Acc:VGNC:93666]	0.063600033208477	-3.97483	0.00046166700673824	0.0019871423628848	yes	down	0.1	0.06	0	0.07	5.35	1.19	0.33	0.52	0.0575	1.8475
ENSSSCT00000008809	ENSSSCG00000008038	NHERF2	NHERF family PDZ scaffold protein 2 [Source:VGNC Symbol;Acc:VGNC:93185]	3.1580065109858	1.6590141456621	3.6301387409003E-5	0.00020042348280456	yes	up	40.33	26.75	51.24	78.08	43.61	30.92	19.16	16.31	49.1	27.5
ENSSSCT00000008812	ENSSSCG00000008041	PKD1	polycystin 1, transient receptor potential channel interacting [Source:VGNC Symbol;Acc:VGNC:91471]	9.1622569060151	3.1957030160144	1.4225750931126E-8	1.4032307115913E-7	yes	up	7.14	8.75	12.73	16.77	5.46	1.58	0.94	1.19	11.3475	2.2925
ENSSSCT00000008819	ENSSSCG00000008047	E4F1	E4F transcription factor 1 [Source:VGNC Symbol;Acc:VGNC:87520]	2.0703181314664	1.0498524737265	0.0016553594738552	0.0061873197824685	yes	up	4.46	1.82	3.5	2.72	3.18	2.77	2.35	2.33	3.125	2.6575
ENSSSCT00000008820	ENSSSCG00000008048	RNPS1	RNA binding protein with serine rich domain 1 [Source:VGNC Symbol;Acc:VGNC:92403]	0.61439577417441	-0.70276	0.018128819000741	0.048632871386622	yes	down	8.43	11.31	8.14	11.87	23.8	24.19	31.9	32.82	9.9375	28.1775
ENSSSCT00000008823	ENSSSCG00000008051	ABCA3	ATP binding cassette subfamily A member 3 [Source:VGNC Symbol;Acc:VGNC:96911]	0.42873834623304	-1.22183	0.00018995442374659	0.00089768571333277	yes	down	0.67	0.82	1.09	1.33	4.44	2.48	5.01	3.85	0.9775	3.945
ENSSSCT00000008828	ENSSSCG00000008056		-	0.65247816774995	-0.615998	0.0009587233456615	0.0038041435669174	yes	down	39.37	40.66	51.6	68.74	153.34	117.71	131.51	137.45	50.0925	135.002
ENSSSCT00000008831	ENSSSCG00000008058	KCTD5	potassium channel tetramerization domain containing 5 [Source:VGNC Symbol;Acc:VGNC:103973]	0.19135658768787	-2.38566	4.0290797558855E-6	2.6850797722817E-5	yes	down	1.69	2.81	2.27	4.16	15.22	12.65	35.13	33.78	2.7325	24.195
ENSSSCT00000008846	ENSSSCG00000008073	OMD	osteomodulin [Source:VGNC Symbol;Acc:VGNC:91040]	8.7130754093776	3.1231820293562	0.0017611310016457	0.006543844234053	yes	up	2.4	2.18	2.34	1.52	1.54	0.31	0.02	0.08	2.11	0.4875
ENSSSCT00000008850	ENSSSCG00000008077	CARD19	caspase recruitment domain family member 19 [Source:VGNC Symbol;Acc:VGNC:86188]	7.7454516613515	2.9533493694981	6.2654672404212E-5	0.00032914987799007	yes	up	4.88	4.61	9.6	22.24	6	1.95	0.97	0.81	10.3325	2.4325
ENSSSCT00000008852	ENSSSCG00000008079	FAM120A	family with sequence similarity 120 member A [Source:VGNC Symbol;Acc:VGNC:99713]	0.43580510445113	-1.19825	2.975896442158E-10	3.7194332424194E-9	yes	down	6.68	6.23	6.13	6.33	24.29	26.84	25.09	25.37	6.3425	25.3975
ENSSSCT00000008853	ENSSSCG00000008080	PHF2	PHD finger protein 2 [Source:VGNC Symbol;Acc:VGNC:91382]	1.7412675796799	0.80013791821862	1.1859160381274E-5	7.2408559822561E-5	yes	up	5.54	5.29	5.48	6.72	8.03	4.88	4.6	5.94	5.7575	5.8625
ENSSSCT00000008862	ENSSSCG00000008089	CKAP2L	cytoskeleton associated protein 2 like [Source:VGNC Symbol;Acc:VGNC:86715]	0.31047734797441	-1.68744	0.0016256525310556	0.0060889931475331	yes	down	0.71	0.26	0.38	0.3	1.22	3.33	2.08	2.46	0.4125	2.2725
ENSSSCT00000008863	ENSSSCG00000008090	IL1A	interleukin 1 alpha [Source:VGNC Symbol;Acc:VGNC:89091]	0.10226753291921	-3.28958	0.00025174988092422	0.0011569340401085	yes	down	0.04	0	0.08	0.04	0.88	0.62	0.67	0.5	0.04	0.6675
ENSSSCT00000008879	ENSSSCG00000008105	ANAPC1	anaphase promoting complex subunit 1 [Source:VGNC Symbol;Acc:VGNC:85293]	2.2448947316225	1.1666477951994	0.0031017884192794	0.010723091536663	yes	up	1.48	0.85	1.11	0.59	0.99	0.82	0.55	0.84	1.0075	0.8
ENSSSCT00000008887	ENSSSCG00000008111	NPHP1	nephrocystin 1 [Source:VGNC Symbol;Acc:VGNC:90848]	4.1007931514249	2.0359029743553	0.017993494473683	0.048361247866106	yes	up	0.9	1.92	1.44	2.15	2.26	0.19	0.5	0.1	1.6025	0.7625
ENSSSCT00000008893	ENSSSCG00000008117	ZNF2	zinc finger protein 2 [Source:VGNC Symbol;Acc:VGNC:98421]	2338.6721384134	11.191473907174	1.3875230785479E-24	8.3845333313108E-23	yes	up	5.08	3.83	6.24	3.72	0	0	0	0	4.7175	0
ENSSSCT00000008909	ENSSSCG00000008132	STARD7	StAR related lipid transfer domain containing 7 [Source:VGNC Symbol;Acc:VGNC:93537]	4.9073224513512	2.2949360714227	2.6288854658513E-13	4.831837516679E-12	yes	up	25.17	36.21	26.36	47.89	10.37	10.58	13.88	12.75	33.9075	11.895
ENSSSCT00000008911	ENSSSCG00000008134	EDAR	ectodysplasin A receptor [Source:VGNC Symbol;Acc:VGNC:87541]	0.013629510883764	-6.19712	1.284495223713E-6	9.2545133430625E-6	yes	down	0	0.02	0	0	1.3	0.75	0.25	0.39	0.005	0.6725
ENSSSCT00000008915	ENSSSCG00000008138	GCC2	GRIP and coiled-coil domain containing 2 [Source:VGNC Symbol;Acc:VGNC:88380]	0.38649797712848	-1.37147	1.1245328046131E-5	6.9104957044842E-5	yes	down	1.02	1.08	1.02	0.84	3.39	5.08	4.75	4.58	0.99	4.45
ENSSSCT00000008920	ENSSSCG00000008143	UXS1	UDP-glucuronate decarboxylase 1 [Source:VGNC Symbol;Acc:VGNC:94791]	2.1885	1.1299416986074	0.00011355712245516	0.00056398932307253	yes	up	10.47	15.29	11.19	17.89	10.02	9.25	11.91	12.49	13.71	10.9175
ENSSSCT00000008927	ENSSSCG00000008150	TMEM182	transmembrane protein 182 [Source:VGNC Symbol;Acc:VGNC:94118]	75.237799313713	6.2333857459066	1.4641183118912E-64	1.0598035976351E-61	yes	up	12.63	13.45	9.61	16.51	0.39	0.17	0.34	0.33	13.05	0.3075
ENSSSCT00000008930	ENSSSCG00000008153	SLC9A2	solute carrier family 9 member A2 [Source:NCBI gene (formerly Entrezgene);Acc:100101921]	0.0032294819287063	-8.27448	8.6607318609033E-10	1.0201621335189E-8	yes	down	0	0	0	0	0.94	2.02	1.47	4.74	0	2.2925
ENSSSCT00000008934	ENSSSCG00000008157	IL18RAP	interleukin 18 receptor accessory protein [Source:VGNC Symbol;Acc:VGNC:89090]	0.04465498173035	-4.48504	0.0048110174508694	0.015667236976743	yes	down	0	0	0	0	0.12	0.17	0.4	0.21	0	0.225
ENSSSCT00000008936	ENSSSCG00000032795	IL1RL1	interleukin 1 receptor like 1 [Source:VGNC Symbol;Acc:VGNC:110283]	0.052466030366465	-4.25247	0.00057420937416336	0.0024177199403975	yes	down	0	0.1	0	0	1.46	0.82	0.93	0.49	0.025	0.925
ENSSSCT00000008939	ENSSSCG00000008162	IL1R1	interleukin 1 receptor type 1 [Source:VGNC Symbol;Acc:VGNC:89092]	2.2969704991382	1.1997323277562	0.012715378864403	0.036079224716086	yes	up	1.98	2.67	2.94	1.58	3.81	1.57	0.99	1.12	2.2925	1.8725
ENSSSCT00000008947	ENSSSCG00000008170		-	0.48582001162516	-1.04151	7.0487657895994E-7	5.3183868025718E-6	yes	down	406.09	394.21	581.15	634.25	1799.98	2118.85	1743.12	1671.51	503.925	1833.37
ENSSSCT00000008948	ENSSSCG00000008171	NPAS2	neuronal PAS domain protein 2 [Source:VGNC Symbol;Acc:VGNC:90837]	0.48301275214431	-1.04987	2.978129077856E-5	0.00016766329531315	yes	down	1.65	1.51	2.78	2.79	8.8	6.5	7.89	8.03	2.1825	7.805
ENSSSCT00000008960	ENSSSCG00000008181	TXNDC9	thioredoxin domain containing 9 [Source:VGNC Symbol;Acc:VGNC:94609]	0.60066160796568	-0.735376	0.013732708046597	0.038512938789322	yes	down	1.19	2.03	1.26	2.13	6.33	5.08	4.03	4.09	1.6525	4.8825
ENSSSCT00000008967	ENSSSCG00000008188	MGAT4A	alpha-1,3-mannosyl-glycoprotein 4-beta-N-acetylglucosaminyltransferase A [Source:VGNC Symbol;Acc:VGNC:108158]	0.099852826059487	-3.32405	2.3381485377253E-7	1.9149290178612E-6	yes	down	0.18	0.17	0.16	0.13	1.06	1.34	4.39	4.14	0.16	2.7325
ENSSSCT00000008972	ENSSSCG00000008193		zeta chain of T cell receptor associated protein kinase 70 [Source:VGNC Symbol;Acc:VGNC:95050]	0.01870927263389	-5.7401	5.6863986115961E-5	0.00030128791024001	yes	down	0	0	0.03	0	0.7	0.11	1.11	0.93	0.0075	0.7125
ENSSSCT00000008974	ENSSSCG00000008195	COX5B	mitochondrial cytochrome c oxidase subunit Vb [Source:NCBI gene (formerly Entrezgene);Acc:492822]	4.8099014233046	2.2660073269336	2.3929452206703E-15	5.5952157630531E-14	yes	up	508.72	292.97	628.3	714.39	188.02	190.41	207.54	182.94	536.095	192.227
ENSSSCT00000008981	ENSSSCG00000008200	ANKRD23	ankyrin repeat domain 23 [Source:NCBI gene (formerly Entrezgene);Acc:100525457]	326.10542202762	8.3491946181881	2.7329020634008E-15	6.3464888122157E-14	yes	up	63.22	138.49	130.2	335.79	1.79	0.44	0	1.44	166.925	0.9175
ENSSSCT00000008988	ENSSSCG00000008207	RPIA	ribose 5-phosphate isomerase A [Source:VGNC Symbol;Acc:VGNC:109408]	1.8527916617762	0.88970066581177	0.0059396145165886	0.01876593847222	yes	up	15.51	8.38	8.3	9.91	12.76	11.43	8.67	7.96	10.525	10.205
ENSSSCT00000008994	ENSSSCG00000008213	CD8B	CD8 subunit beta [Source:NCBI gene (formerly Entrezgene);Acc:396636]	0.021358929395395	-5.54902	2.6620029292396E-13	4.8874258853568E-12	yes	down	0.17	0.02	0.3	0.02	10.84	5.95	13.25	12.11	0.1275	10.5375
ENSSSCT00000008998	ENSSSCG00000008217	CD8A	CD8 subunit alpha [Source:VGNC Symbol;Acc:VGNC:86436]	0.014466061112804	-6.11118	0.0082721208301553	0.024939068260715	yes	down	0	0	0	0	0.19	0	1.03	0.86	0	0.52
ENSSSCT00000009000	ENSSSCG00000008218	RNF103	ring finger protein 103 [Source:VGNC Symbol;Acc:VGNC:98291]	0.61694400296135	-0.696789	0.0090042986018028	0.026855022594191	yes	down	3.22	3.71	4.53	4.48	9.44	9.48	13.69	11.76	3.985	11.0925
ENSSSCT00000009010	ENSSSCG00000008228	GNLY	granulysin [Source:NCBI gene (formerly Entrezgene);Acc:396869]	0.20310609730261	-2.29969	7.3024016664317E-9	7.5443366867195E-8	yes	down	8.64	13.34	27.37	14.29	153.41	97.72	168.48	149.12	15.91	142.183
ENSSSCT00000009026	ENSSSCG00000008242	KCMF1	potassium channel modulatory factor 1 [Source:VGNC Symbol;Acc:VGNC:89322]	0.010677736433477	-6.54925	1.0692081876342E-7	9.2159948699017E-7	yes	down	0	0	0	0	0.65	0.45	0.66	0.25	0	0.5025
ENSSSCT00000009030	ENSSSCG00000008245	TMSB10	thymosin beta 10 [Source:NCBI gene (formerly Entrezgene);Acc:100037998]	0.37897493693308	-1.39983	6.6099933329828E-8	5.8653777564269E-7	yes	down	616.1	623.73	1199.59	1375.71	5349.09	4701.53	4593.68	3971.74	953.783	4654.01
ENSSSCT00000009033	ENSSSCG00000008247	SUCLG1	succinate-CoA ligase GDP/ADP-forming subunit alpha [Source:VGNC Symbol;Acc:VGNC:93603]	1.7841267321726	0.83521809809623	0.017796465382747	0.047899806074877	yes	up	404.35	268.54	392.62	476.82	243.84	331.51	471.63	441.67	385.582	372.163
ENSSSCT00000009047	ENSSSCG00000008261	HK2	hexokinase 2 [Source:NCBI gene (formerly Entrezgene);Acc:494561]	0.31519353281197	-1.66569	0.004451266759955	0.014647117365357	yes	down	0.13	0.24	0.04	0.13	0.74	1	0.69	0.63	0.135	0.765
ENSSSCT00000009051	ENSSSCG00000008265	DOK1	docking protein 1 [Source:NCBI gene (formerly Entrezgene);Acc:100233179]	0.23649840892914	-2.0801	1.9503899646633E-20	7.7789234452297E-19	yes	down	2.01	2.48	2.4	3.12	19.69	15.28	19.84	19.42	2.5025	18.5575
ENSSSCT00000009054	ENSSSCG00000008268	AUP1	AUP1 lipid droplet regulating VLDL assembly factor [Source:VGNC Symbol;Acc:VGNC:85696]	0.3607315478804	-1.471	0.002057595221096	0.0075012266413315	yes	down	13.92	8.51	13.74	16.05	37.6	33.42	92.33	83.2	13.055	61.6375
ENSSSCT00000009057	ENSSSCG00000022786	MOGS	mannosyl-oligosaccharide glucosidase [Source:VGNC Symbol;Acc:VGNC:90297]	0.49508153420704	-1.01426	0.016628877048451	0.045276592722316	yes	down	1.34	1.94	2.21	1.4	6.7	4.15	9.75	3.99	1.7225	6.1475
ENSSSCT00000009071	ENSSSCG00000008282	WDR54	WD repeat domain 54 [Source:VGNC Symbol;Acc:VGNC:94928]	2.0942826449301	1.0664561619064	0.002628073169106	0.0092806391204229	yes	up	3.12	2.32	1.93	3.31	3.47	2.34	1.88	1.62	2.67	2.3275
ENSSSCT00000009078	ENSSSCG00000008289	MTHFD2	methylenetetrahydrofolate dehydrogenase (NADP+ dependent) 2, methenyltetrahydrofolate cyclohydrolase [Source:VGNC Symbol;Acc:VGNC:110693]	0.37996639025855	-1.39606	0.0047729811991995	0.015564228254382	yes	down	0.36	0.42	0.1	0.24	1.45	1.18	1.25	1.42	0.28	1.325
ENSSSCT00000009081	ENSSSCG00000008292	TET3	tet methylcytosine dioxygenase 3 [Source:VGNC Symbol;Acc:VGNC:93890]	0.20049637988946	-2.31835	6.4890450358569E-18	2.0069436469535E-16	yes	down	0.61	0.63	0.69	0.65	4.48	5.1	6.26	6.28	0.645	5.53
ENSSSCT00000009097	ENSSSCG00000059555	NOTO	notochord homeobox [Source:HGNC Symbol;Acc:HGNC:31839]	36.872484096529	5.2044727088515	0.0016146294789351	0.0060510365171678	yes	up	0.04	0.09	0.5	0.63	0	0	0.05	0	0.315	0.0125
ENSSSCT00000009103	ENSSSCG00000008312	DYSF	dysferlin [Source:VGNC Symbol;Acc:VGNC:87509]	537.60317789679	9.0703978560208	1.2837769015118E-5	7.7813282177963E-5	yes	up	0.88	0.66	0	0.38	0	0	0	0	0.48	0
ENSSSCT00000009108	ENSSSCG00000008317	TEX261	testis expressed 261 [Source:HGNC Symbol;Acc:HGNC:30712]	0.57609806605417	-0.795614	0.005468698297839	0.017492533357539	yes	down	7.9	10.11	8.11	10.85	25.29	21.04	32.63	32.61	9.2425	27.8925
ENSSSCT00000009110	ENSSSCG00000008319	CD207	CD207 molecule [Source:NCBI gene (formerly Entrezgene);Acc:100037935]	0.082025713891061	-3.60778	0.015230005015111	0.042077310428708	yes	down	0	0	0.19	0	0.22	0.54	1.61	1.41	0.0475	0.945
ENSSSCT00000009118	ENSSSCG00000008326	TGFA	transforming growth factor alpha [Source:VGNC Symbol;Acc:VGNC:93928]	0.039741583155109	-4.65321	0.0038991949771294	0.013073274102387	yes	down	0	0	0	0	0.1	0.22	0.44	0.34	0	0.275
ENSSSCT00000009126	ENSSSCG00000008334	MXD1	MAX dimerization protein 1 [Source:VGNC Symbol;Acc:VGNC:90492]	0.055414123059691	-4.1736	0.00022985404062768	0.001066102837927	yes	down	1.87	0	1.9	1.5	17.61	22.26	60.94	55.22	1.3175	39.0075
ENSSSCT00000009127	ENSSSCG00000008335		-	0.11017739993414	-3.1821	7.833065122069E-5	0.00040285519050326	yes	down	0.16	0.08	0.13	0	0.94	1.14	1.64	2.27	0.0925	1.4975
ENSSSCT00000009128	ENSSSCG00000008336	ANXA4	annexin A4 [Source:NCBI gene (formerly Entrezgene);Acc:100312960]	0.034708447045419	-4.84857	2.6679372647969E-36	4.6074057708455E-34	yes	down	2.47	2.55	3.23	1.77	181.12	64	139.59	136.69	2.505	130.35
ENSSSCT00000009138	ENSSSCG00000008344	ARHGAP25	Rho GTPase activating protein 25 [Source:VGNC Symbol;Acc:VGNC:85464]	0.70635751475714	-0.50153	0.01371766885643	0.038480278047872	yes	down	3.49	2.39	3.65	2.9	9.34	6.89	8.13	6.65	3.1075	7.7525
ENSSSCT00000009141	ENSSSCG00000008347	FBXO48	F-box protein 48 [Source:VGNC Symbol;Acc:VGNC:88051]	0.1993366605147	-2.32672	4.7238895776048E-9	5.008566560333E-8	yes	down	1.92	1.57	1.77	1.57	10.7	9.81	19.08	19.69	1.7075	14.82
ENSSSCT00000009142	ENSSSCG00000008348	PLEK	pleckstrin [Source:VGNC Symbol;Acc:VGNC:91531]	0.20066813381834	-2.31712	4.7554340512896E-10	5.7945781468096E-9	yes	down	0.26	0.54	0.43	0.52	3.46	3.27	4.77	3.64	0.4375	3.785
ENSSSCT00000009152	ENSSSCG00000008358	ACTR2	actin related protein 2 [Source:VGNC Symbol;Acc:VGNC:85051]	0.16092658638097	-2.63553	7.3775790695108E-34	1.054590829932E-31	yes	down	6.3	6.16	6.58	5.72	66.16	56.83	76.41	69.86	6.19	67.315
ENSSSCT00000009153	ENSSSCG00000008359	RAB1A	RAB1A, member RAS oncogene family [Source:NCBI gene (formerly Entrezgene);Acc:595116]	0.23501409137602	-2.08918	1.1111778195039E-5	6.8312534133419E-5	yes	down	3.68	15.93	12.55	9.02	82.96	75.99	76.12	76.76	10.295	77.9575
ENSSSCT00000009154	ENSSSCG00000008360	CEP68	centrosomal protein 68 [Source:VGNC Symbol;Acc:VGNC:86575]	6.2187406960951	2.6366224621183	2.8460739314781E-5	0.00016092248359007	yes	up	0.61	0.39	0.47	0.56	0.32	0.06	0.18	0.05	0.5075	0.1525
ENSSSCT00000009157	ENSSSCG00000008363	AFTPH	aftiphilin [Source:VGNC Symbol;Acc:VGNC:85173]	0.38814329485988	-1.36534	0.0017444795752147	0.0064869318645074	yes	down	0.3	0.25	0.24	0.48	1.15	1.11	1.87	1.53	0.3175	1.415
ENSSSCT00000009164	ENSSSCG00000025751	MDH1	malate dehydrogenase 1 [Source:NCBI gene (formerly Entrezgene);Acc:396894]	7.9503124226162	2.9910115549508	4.2392017884628E-19	1.4686546236792E-17	yes	up	97.81	62.07	136.1	169.57	27.88	18.01	29.61	25.69	116.388	25.2975
ENSSSCT00000009169	ENSSSCG00000008374	B3GNT2	UDP-GlcNAc:betaGal beta-1,3-N-acetylglucosaminyltransferase 2 [Source:VGNC Symbol;Acc:VGNC:85723]	0.35016605625085	-1.51389	0.00040869408558108	0.0017846465775323	yes	down	1.43	1.56	0.59	1.03	5.14	5.15	6.03	7.08	1.1525	5.85
ENSSSCT00000009171	ENSSSCG00000008376	COMMD1	copper metabolism domain containing 1 [Source:VGNC Symbol;Acc:VGNC:86885]	1.7696319602483	0.82344934655964	0.00050962981639894	0.0021716077133903	yes	up	27.64	21.58	31.59	38.73	45.72	27.98	27.46	22.83	29.885	30.9975
ENSSSCT00000009172	ENSSSCG00000008377	CCT4	chaperonin containing TCP1 subunit 4 [Source:VGNC Symbol;Acc:VGNC:86382]	0.67150915581563	-0.574521	0.0096670767659827	0.028526638793954	yes	down	9.7	5.47	6.78	8.06	22.94	19.37	17.51	18.54	7.5025	19.59
ENSSSCT00000009182	ENSSSCG00000008385	PUS10	pseudouridine synthase 10 [Source:VGNC Symbol;Acc:VGNC:92005]	2.9309922631076	1.5513891597739	3.440875433702E-5	0.00019096577998365	yes	up	2.01	1.56	2.5	1.4	1.69	0.88	1.1	0.96	1.8675	1.1575
ENSSSCT00000009192	ENSSSCG00000008395	VRK2	VRK serine/threonine kinase 2 [Source:VGNC Symbol;Acc:VGNC:110730]	0.28724138836739	-1.79966	6.3527527585625E-6	4.0778679546991E-5	yes	down	1.04	0.32	0.92	0.8	4.52	4.09	4.67	5.28	0.77	4.64
ENSSSCT00000009197	ENSSSCG00000008400	CFAP36	cilia and flagella associated protein 36 [Source:NCBI gene (formerly Entrezgene);Acc:100513146]	1.8039493128088	0.85115880245875	0.0085765988669798	0.025721480082292	yes	up	3.15	2.66	3.63	4.1	5.58	3.55	2.16	2.17	3.385	3.365
ENSSSCT00000009214	ENSSSCG00000008414	ERLEC1	endoplasmic reticulum lectin 1 [Source:VGNC Symbol;Acc:VGNC:87775]	0.51276243655054	-0.963638	0.00012395529575634	0.00061161466525404	yes	down	2.54	3.07	2.21	2.86	8.78	9.94	8.69	9.24	2.67	9.1625
ENSSSCT00000009229	ENSSSCG00000008428	MSH2	mutS homolog 2 [Source:NCBI gene (formerly Entrezgene);Acc:100337661]	0.30880918997829	-1.69521	2.9547680691818E-10	3.6971005693871E-9	yes	down	0.8	0.66	0.75	0.68	4.12	4.79	3.51	3.99	0.7225	4.1025
ENSSSCT00000009230	ENSSSCG00000008429	EPCAM	epithelial cell adhesion molecule [Source:NCBI gene (formerly Entrezgene);Acc:403163]	0.0018716793704808	-9.06145	3.9407122194425E-17	1.1089079439012E-15	yes	down	0	0	0	0	6.23	5.46	3.68	4.89	0	5.065
ENSSSCT00000009234	ENSSSCG00000008433	CALM2	calmodulin 2 [Source:HGNC Symbol;Acc:HGNC:1445]	0.39340540570633	-1.34591	1.1843974939234E-7	1.0131854951161E-6	yes	down	55.88	88.1	68.6	106.62	378.16	308.76	384.47	369.49	79.8	360.22
ENSSSCT00000009246	ENSSSCG00000008444	PRKCE	protein kinase C epsilon [Source:VGNC Symbol;Acc:VGNC:91807]	0.37937431575537	-1.39831	0.0037420249776584	0.012615938139423	yes	down	0.35	0.22	0.21	0.76	1.96	1.32	2.16	1.48	0.385	1.73
ENSSSCT00000009248	ENSSSCG00000008446	SIX2	SIX homeobox 2 [Source:VGNC Symbol;Acc:VGNC:92893]	12.152699531195	3.6032049163459	0.01110355455103	0.032124672963737	yes	up	0.25	0.19	0.34	0.58	0	0.18	0	0	0.34	0.045
ENSSSCT00000009251	ENSSSCG00000008449	SLC3A1	solute carrier family 3 member 1 [Source:NCBI gene (formerly Entrezgene);Acc:100144588]	0.0016755709032908	-9.22113	3.9084812224077E-13	7.0354729982822E-12	yes	down	0.03	0	0	0.14	12.32	5.63	68.63	66.19	0.0425	38.1925
ENSSSCT00000009255	ENSSSCG00000008453	ABCG8	ATP binding cassette subfamily G member 8 [Source:VGNC Symbol;Acc:VGNC:96913]	0.0002591645203668	-11.9138	2.7677586617704E-21	1.2149924829947E-19	yes	down	0	0.02	0	0	20.46	11.35	48.68	50.38	0.005	32.7175
ENSSSCT00000009270	ENSSSCG00000008468	PKDCC	protein kinase domain containing, cytoplasmic [Source:VGNC Symbol;Acc:VGNC:91475]	2.4511780789702	1.2934753003266	3.5597894991457E-6	2.3986452475824E-5	yes	up	9.83	11.32	13.02	19.5	14.26	9.69	7.88	6.95	13.4175	9.695
ENSSSCT00000009286	ENSSSCG00000008484	SRSF7	serine and arginine rich splicing factor 7 [Source:VGNC Symbol;Acc:VGNC:93477]	0.44728494325636	-1.16073	2.0924758828218E-7	1.7236833416339E-6	yes	down	1.33	1.79	1.62	1.64	7.23	6.21	6.62	5.26	1.595	6.33
ENSSSCT00000009288	ENSSSCG00000008486	GALM	galactose mutarotase [Source:NCBI gene (formerly Entrezgene);Acc:399536]	0.091384598166669	-3.45191	2.9089394142255E-34	4.3266983589052E-32	yes	down	6.38	5.46	6.6	5.67	88.95	109.16	134.19	126.17	6.0275	114.618
ENSSSCT00000009319	ENSSSCG00000008515	MEMO1	mediator of cell motility 1 [Source:VGNC Symbol;Acc:VGNC:90139]	1.4570736227326	0.5430737754585	0.0038715794916281	0.012994771693437	yes	up	6.07	6.84	8.72	9.59	11.53	9.93	8.51	7.58	7.805	9.3875
ENSSSCT00000009342	ENSSSCG00000008538	SPDYA	speedy/RINGO cell cycle regulator family member A [Source:VGNC Symbol;Acc:VGNC:93396]	3.4625062305358	1.7918166671921	0.013155018892973	0.037159323958638	yes	up	0.58	0.33	0.29	0.43	0.35	0.3	0.04	0.16	0.4075	0.2125
ENSSSCT00000009358	ENSSSCG00000008553	PREB	prolactin regulatory element binding [Source:VGNC Symbol;Acc:VGNC:91786]	0.50876256161321	-0.974936	0.0032253744887906	0.011081646685836	yes	down	3.93	7.25	5.02	8.26	22.55	15.25	24.44	22.04	6.115	21.07
ENSSSCT00000009359	ENSSSCG00000008554	ABHD1	abhydrolase domain containing 1 [Source:VGNC Symbol;Acc:VGNC:84968]	0.10872395356089	-3.20126	3.4097192597874E-11	4.8113670235267E-10	yes	down	0.57	0.26	0.57	0.18	5.45	5.87	7.33	6.72	0.395	6.3425
ENSSSCT00000009360	ENSSSCG00000008555		cell growth regulator with EF-hand domain 1 [Source:VGNC Symbol;Acc:VGNC:98866]	0.15325008034966	-2.70604	9.4385293598873E-11	1.2681998710613E-9	yes	down	0.24	0.24	0.75	0.45	5.09	4.69	4.67	4.64	0.42	4.7725
ENSSSCT00000009361	ENSSSCG00000008556	KHK	ketohexokinase [Source:VGNC Symbol;Acc:VGNC:89425]	0.11956178063042	-3.06417	2.9831987669589E-28	2.6090335540028E-26	yes	down	2.2	2.88	3.01	5.36	57.46	44.53	44.15	50	3.3625	49.035
ENSSSCT00000009365	ENSSSCG00000008560	DPYSL5	dihydropyrimidinase like 5 [Source:VGNC Symbol;Acc:VGNC:87433]	0.038333321892957	-4.70526	0.018682174869561	0.049936067821915	yes	down	0	0	0	0	0.59	0.03	0.05	0.04	0	0.1775
ENSSSCT00000009379	ENSSSCG00000008573	RAB10	RAB10, member RAS oncogene family [Source:NCBI gene (formerly Entrezgene);Acc:100526104]	0.4572203356889	-1.12904	7.3889268895429E-13	1.2831989877955E-11	yes	down	8.87	10.04	9.06	10.34	38.89	35.22	36.99	35.95	9.5775	36.7625
ENSSSCT00000009386	ENSSSCG00000008577	DNAJC27	DnaJ heat shock protein family (Hsp40) member C27 [Source:VGNC Symbol;Acc:VGNC:102563]	7.5580550466884	2.9180150260463	0.0025001776273222	0.0088806163143797	yes	up	1.86	2.23	1.99	0.99	0.96	0.44	0.38	0	1.7675	0.445
ENSSSCT00000009396	ENSSSCG00000008586	TP53I3	tumor protein p53 inducible protein 3 [Source:VGNC Symbol;Acc:VGNC:94328]	0.030197823568543	-5.04941	2.5894947308983E-17	7.4155892457821E-16	yes	down	0.16	0.11	0.24	0.32	7.41	16.01	13.42	10.35	0.2075	11.7975
ENSSSCT00000009397	ENSSSCG00000008587	SF3B6	splicing factor 3b subunit 6 [Source:VGNC Symbol;Acc:VGNC:98313]	0.58319964540226	-0.777938	0.00037357002539783	0.00164520722771	yes	down	4.12	4.25	6.28	5.95	17.29	18.1	13.43	12.71	5.15	15.3825
ENSSSCT00000009430	ENSSSCG00000008619	DDX1	DEAD-box helicase 1 [Source:VGNC Symbol;Acc:VGNC:87213]	3.1593107478307	1.6596098466466	1.4766508420936E-6	1.0536312562682E-5	yes	up	0.79	0.73	1.16	0.7	0.43	0.61	0.43	0.37	0.845	0.46
ENSSSCT00000009436	ENSSSCG00000008625	NTSR2	neurotensin receptor 2 [Source:VGNC Symbol;Acc:VGNC:90939]	100.54415232492	6.6516853663243	1.6821849559995E-5	9.9356969423712E-5	yes	up	0.09	0.37	0.85	0.74	0	0	0	0	0.5125	0
ENSSSCT00000009440	ENSSSCG00000008629	ROCK2	Rho associated coiled-coil containing protein kinase 2 [Source:VGNC Symbol;Acc:VGNC:110710]	67.026455311142	6.0666587339348	0.0055403929127771	0.017690258778563	yes	up	0.14	0.11	0.09	0	0	0	0	0	0.085	0
ENSSSCT00000009450	ENSSSCG00000008638	YWHAQ	tyrosine 3-monooxygenase/tryptophan 5-monooxygenase activation protein theta [Source:VGNC Symbol;Acc:VGNC:95046]	0.57170524327373	-0.806657	0.012822218679499	0.036333891528837	yes	down	19.86	22.05	16.08	17.18	95.41	63.57	41.43	41.66	18.7925	60.5175
ENSSSCT00000009458	ENSSSCG00000008645	ID2	inhibitor of DNA binding 2 [Source:NCBI gene (formerly Entrezgene);Acc:654298]	0.097084260753743	-3.36462	2.7446763653743E-31	3.2310254195986E-29	yes	down	2.52	2.13	3.94	4.28	89.76	45.56	53.46	47.81	3.2175	59.1475
ENSSSCT00000009462	ENSSSCG00000008649	SOX11	SRY-box transcription factor 11 [Source:VGNC Symbol;Acc:VGNC:93351]	67.241321300161	6.0712761688734	6.557937109848E-10	7.8586677849291E-9	yes	up	1.53	1.61	3.7	5.52	0.27	0	0	0.06	3.09	0.0825
ENSSSCT00000009470	ENSSSCG00000029570	PXDN	peroxidasin [Source:VGNC Symbol;Acc:VGNC:92014]	22.649932565915	4.5014348499286	0.015725851287606	0.043247044430979	yes	up	2.95	0.92	2.56	1.56	0	0	0.58	0	1.9975	0.145
ENSSSCT00000009493	ENSSSCG00000055957	SLBP	stem-loop histone mRNA binding protein [Source:NCBI gene (formerly Entrezgene);Acc:100513605]	0.16948517447099	-2.56077	0.016769361044137	0.045589774019705	yes	down	3.77	0	5.35	6.58	35.79	35.02	42	41.91	3.925	38.68
ENSSSCT00000009499	ENSSSCG00000008682	NSD2	nuclear receptor binding SET domain protein 2 [Source:VGNC Symbol;Acc:VGNC:90905]	0.58298296580732	-0.778474	0.0065662596001913	0.020425227928875	yes	down	2.89	2.12	4.41	4.76	10.07	11.11	9.51	10.72	3.545	10.3525
ENSSSCT00000009503	ENSSSCG00000063120	NICOL1	NELL2 interacting cell ontogeny regulator 1 [Source:HGNC Symbol;Acc:HGNC:34437]	0.073420246101114	-3.76768	4.0136196192542E-6	2.6758250649941E-5	yes	down	1.78	0.88	1.16	0.42	6.87	15.84	45.07	38.91	1.06	26.6725
ENSSSCT00000009509	ENSSSCG00000008691	TNIP2	TNFAIP3 interacting protein 2 [Source:VGNC Symbol;Acc:VGNC:94276]	0.38207890689055	-1.38806	6.217137513158E-5	0.00032671182473764	yes	down	1.17	1.86	3.01	3.08	9.57	9.69	10.72	11.06	2.28	10.26
ENSSSCT00000009513	ENSSSCG00000008695	MFSD10	major facilitator superfamily domain containing 10 [Source:VGNC Symbol;Acc:VGNC:90183]	1.6668772163397	0.73714783803652	0.008129498033963	0.024549409960363	yes	up	2.07	2.06	2.53	2.98	3.38	1.64	2.9	2.3	2.41	2.555
ENSSSCT00000009522	ENSSSCG00000008703	ADRA2C	adrenoceptor alpha 2C [Source:VGNC Symbol;Acc:VGNC:85158]	48.915852243623	5.6122301724802	9.524490808402E-11	1.2767245933516E-9	yes	up	10.72	4.62	11.63	14.65	1.32	0.1	0.16	0.06	10.405	0.41
ENSSSCT00000009531	ENSSSCG00000008712	PPP2R2C	protein phosphatase 2 regulatory subunit Bgamma [Source:VGNC Symbol;Acc:VGNC:91749]	0.095716117644948	-3.38509	2.7179842135245E-12	4.3886350701622E-11	yes	down	0.33	0.11	0.21	0.15	3.96	2.08	4.46	4.31	0.2	3.7025
ENSSSCT00000009547	ENSSSCG00000008727	MSX1	msh homeobox 1 [Source:NCBI gene (formerly Entrezgene);Acc:100302364]	6.0876156308638	2.6058772706429	0.00029958765837706	0.0013506853598789	yes	up	0.64	0.57	1.61	1.94	0.55	0.1	0.15	0.58	1.19	0.345
ENSSSCT00000009549	ENSSSCG00000008729	LYAR	Ly1 antibody reactive [Source:VGNC Symbol;Acc:VGNC:89908]	0.3632223065078	-1.46108	0.00077847146212726	0.0031717817500637	yes	down	1.18	0.69	2.16	1.85	5.79	7.04	5.4	9.32	1.47	6.8875
ENSSSCT00000009553	ENSSSCG00000022358	RAB28	RAB28, member RAS onco family [Source:VGNC Symbol;Acc:VGNC:98955]	0.111729	-3.16192	3.1866246669399E-9	3.4570203378177E-8	yes	down	0.55	0.25	0.41	0.25	5.44	9.37	3.3	5.46	0.365	5.8925
ENSSSCT00000009562	ENSSSCG00000008740	FBXL5	F-box and leucine rich repeat protein 5 [Source:VGNC Symbol;Acc:VGNC:98008]	0.30729626997594	-1.7023	2.0897525122724E-12	3.4262877214467E-11	yes	down	5	3.56	3.89	3.48	21.95	21.33	23.74	23.68	3.9825	22.675
ENSSSCT00000009563	ENSSSCG00000008741	FGFBP1	fibroblast growth factor binding protein 1 [Source:VGNC Symbol;Acc:VGNC:88117]	0.047032842954973	-4.41019	0.011640999906077	0.033468981475928	yes	down	0	0	0	0	0.2	0.18	0.93	0.52	0	0.4575
ENSSSCT00000009578	ENSSSCG00000008754	GBA3	glucosylceramidase beta 3 [Source:VGNC Symbol;Acc:VGNC:98931]	0.00013872624839041	-12.8155	1.0142815115145E-26	7.718149832262E-25	yes	down	0	0	0	0	15.71	22.21	42.43	39.83	0	30.045
ENSSSCT00000009580	ENSSSCG00000008756	DHX15	DEAH-box helicase 15 [Source:NCBI gene (formerly Entrezgene);Acc:100517041]	0.63177599126176	-0.662515	0.00087849040870808	0.0035265040937649	yes	down	7.34	6.79	6.38	6.51	18.56	17.98	19.42	19.2	6.755	18.79
ENSSSCT00000009593	ENSSSCG00000008768	ARAP2	ArfGAP with RhoGAP domain, ankyrin repeat and PH domain 2 [Source:VGNC Symbol;Acc:VGNC:85440]	0.12713098689725	-2.97561	1.7301019007368E-10	2.2337683781771E-9	yes	down	0.16	0.18	0.21	0.08	1.73	1.52	2.7	2.73	0.1575	2.17
ENSSSCT00000009596	ENSSSCG00000008771	C4orf19	chromosome 8 C4orf19 homolog [Source:VGNC Symbol;Acc:VGNC:86080]	0.010120667996379	-6.62655	5.9990734531792E-13	1.0591306587992E-11	yes	down	0.07	0.03	0.04	0	2.8	7.12	6.41	7.11	0.035	5.86
ENSSSCT00000009598	ENSSSCG00000008773	PGM2	phosphoglucomutase 2 [Source:VGNC Symbol;Acc:VGNC:91356]	0.18955607641386	-2.3993	1.2120081477129E-10	1.6006882450831E-9	yes	down	0.85	1.36	1.4	0.91	7.58	12.75	10.54	10.55	1.13	10.355
ENSSSCT00000009619	ENSSSCG00000008792	N4BP2	NEDD4 binding protein 2 [Source:VGNC Symbol;Acc:VGNC:90554]	4.4334474878208	2.1484289875602	8.7545345556113E-7	6.5058545241689E-6	yes	up	5.84	2.73	3.45	1.77	1.42	1.44	1.28	1.36	3.4475	1.375
ENSSSCT00000009636	ENSSSCG00000053220	YIPF7	Yip1 domain family member 7 [Source:HGNC Symbol;Acc:HGNC:26825]	5545.3015565141	12.437050201723	2.3847741346849E-30	2.5118390351739E-28	yes	up	19.31	28.01	18.7	24.33	0	0	0	0	22.5875	0
ENSSSCT00000009646	ENSSSCG00000008816	NFXL1	nuclear transcription factor, X-box binding like 1 [Source:VGNC Symbol;Acc:VGNC:90728]	0.2903924155612	-1.78392	0.0050146444336925	0.016229377690131	yes	down	0.35	0.16	0.28	0.05	1.43	1.71	0.99	0.98	0.21	1.2775
ENSSSCT00000009649	ENSSSCG00000008819	TXK	TXK tyrosine kinase [Source:VGNC Symbol;Acc:VGNC:94599]	0.086710612011139	-3.52765	0.00022630360681235	0.0010510682603909	yes	down	0.06	0.07	0	0	0.4	0.71	0.81	0.78	0.0325	0.675
ENSSSCT00000009653	ENSSSCG00000008823	SLC10A4	solute carrier family 10 member 4 [Source:VGNC Symbol;Acc:VGNC:92917]	0.1191783037302	-3.06881	0.0082013262182677	0.024744352542718	yes	down	0.09	0.03	0.1	0	2.69	0.46	0.25	0.28	0.055	0.92
ENSSSCT00000009658	ENSSSCG00000008826	FRYL	FRY like transcription coactivator [Source:VGNC Symbol;Acc:VGNC:98015]	523.66499361012	9.0325003553161	0.003064783130302	0.010615657389127	yes	up	0.29	0	1.11	0	0	0	0	0	0.35	0
ENSSSCT00000009659	ENSSSCG00000008826	FRYL	FRY like transcription coactivator [Source:VGNC Symbol;Acc:VGNC:98015]	352.87308736293	8.4630055937983	6.606552256636E-13	1.1585645068197E-11	yes	up	0.21	0.18	0.15	0.39	0	0	0	0	0.2325	0
ENSSSCT00000009663	ENSSSCG00000008829	OCIAD2	OCIA domain containing 2 [Source:VGNC Symbol;Acc:VGNC:91012]	0.14791946728466	-2.75712	0.0026404289504167	0.0093194349333048	yes	down	0.05	0.74	0.17	0.91	14.93	4.15	2.86	2.13	0.4675	6.0175
ENSSSCT00000009671	ENSSSCG00000008835	RASL11B	RAS like family 11 member B [Source:VGNC Symbol;Acc:VGNC:92120]	2.0293573114763	1.0210229045774	0.017079553137605	0.046288813613835	yes	up	4.66	3.83	8.12	9.46	10.62	5.11	4.01	3.3	6.5175	5.76
ENSSSCT00000009675	ENSSSCG00000008838	LNX1	ligand of numb-protein X 1 [Source:VGNC Symbol;Acc:VGNC:89773]	0.0059241910646657	-7.39917	4.572492310448E-10	5.5836597592875E-9	yes	down	0	0	0	0	1.98	0.85	0.91	1.81	0	1.3875
ENSSSCT00000009679	ENSSSCG00000008842	KIT	KIT proto-oncogene, receptor tyrosine kinase [Source:NCBI gene (formerly Entrezgene);Acc:396810]	0.35181945410081	-1.50709	0.00073758490209737	0.0030196601629668	yes	down	0.73	2.04	1.6	1.08	6.97	4.5	8.67	7.25	1.3625	6.8475
ENSSSCT00000009683	ENSSSCG00000008844	KDR	kinase insert domain receptor [Source:VGNC Symbol;Acc:VGNC:89418]	5.69122	2.5087370087247	1.3599226387805E-11	2.0309889417889E-10	yes	up	2.46	2.05	4.59	3.81	1.32	0.54	0.98	1.12	3.2275	0.99
ENSSSCT00000009684	ENSSSCG00000008845		-	0.41497464645498	-1.2689	0.013150417935623	0.037155582475528	yes	down	0.2	0.9	0.8	0.52	3.86	2.51	1.92	2.34	0.605	2.6575
ENSSSCT00000009689	ENSSSCG00000008892		-	12.272051379914	3.6173045230456	0.0014596782864671	0.005532499441165	yes	up	1.78	0.75	1	0.01	0.23	0.11	0.11	0.1	0.885	0.1375
ENSSSCT00000009694	ENSSSCG00000008854	CPE	carboxypeptidase E [Source:NCBI gene (formerly Entrezgene);Acc:100037304]	0.25462728357206	-1.97354	0.017763312985735	0.047821925384799	yes	down	0.49	0.51	0.66	0.43	10.94	3.28	1.39	0.38	0.5225	3.9975
ENSSSCT00000009709	ENSSSCG00000008869	ASIC5	acid sensing ion channel subunit family member 5 [Source:VGNC Symbol;Acc:VGNC:85580]	0.027954177200643	-5.16079	0.00081178622566767	0.003290180984446	yes	down	0	0	0	0	0.18	0.42	0.69	0.82	0	0.5275
ENSSSCT00000009714	ENSSSCG00000008873	GASK1B	golgi associated kinase 1B [Source:VGNC Symbol;Acc:VGNC:88362]	10.858268201497	3.4407221191767	2.371209504708E-9	2.6277172169274E-8	yes	up	14.51	12.09	16.16	12.47	4.98	2.79	0.72	0.99	13.8075	2.37
ENSSSCT00000009716	ENSSSCG00000008875	RXFP1	relaxin family peptide receptor 1 [Source:VGNC Symbol;Acc:VGNC:92525]	414.76035025931	8.6961341735634	2.3443513570423E-5	0.00013452045457571	yes	up	0.99	1.59	1.26	0	0	0	0	0	0.96	0
ENSSSCT00000009718	ENSSSCG00000008877	ETFDH	electron transfer flavoprotein dehydrogenase [Source:VGNC Symbol;Acc:VGNC:87803]	8.2655758918125	3.0471153406692	1.7309898863219E-12	2.8712826388375E-11	yes	up	58.66	42.51	41.72	48.44	7.16	17.05	9.75	6.22	47.8325	10.045
ENSSSCT00000009771	ENSSSCG00000008923	STAP1	signal transducing adaptor family member 1 [Source:VGNC Symbol;Acc:VGNC:93528]	0.38575706980671	-1.37424	0.0052398712176906	0.016858866909122	yes	down	0.23	0.62	0.4	0.42	1.7	2.02	2.03	1.81	0.4175	1.89
ENSSSCT00000009783	ENSSSCG00000039276	UGT2B31	UDP-glucuronosyltransferase 2B31 [Source:NCBI gene (formerly Entrezgene);Acc:100514063]	0.00019835989145269	-12.2996	7.2825855297064E-24	3.996142617841E-22	yes	down	0	0	0	0	24.57	28.74	71.4	61.49	0	46.55
ENSSSCT00000009789	ENSSSCG00000008937	AMBN	ameloblastin [Source:NCBI gene (formerly Entrezgene);Acc:397102]	0.1261164990822	-2.98717	0.0043355297137439	0.014337000038033	yes	down	0.07	0.49	0.12	0	5.13	0.74	2.2	2.64	0.17	2.6775
ENSSSCT00000009793	ENSSSCG00000008940	GRSF1	G-rich RNA sequence binding factor 1 [Source:VGNC Symbol;Acc:VGNC:88710]	1.7611410151616	0.81651	0.0027371751261887	0.0096249545186633	yes	up	3.9	6.13	4.85	8.1	6.88	5.68	4.67	5.6	5.745	5.7075
ENSSSCT00000009806	ENSSSCG00000008952	RASSF6	Ras association domain family member 6 [Source:VGNC Symbol;Acc:VGNC:92126]	0.026902079963942	-5.21614	1.3984311349921E-10	1.8277382114317E-9	yes	down	0.13	0	0.03	0.03	1.89	3.97	3.03	3.03	0.0475	2.98
ENSSSCT00000009807	ENSSSCG00000008953	CXCL8	C-X-C motif chemokine ligand 8 [Source:NCBI gene (formerly Entrezgene);Acc:396880]	0.010889286379878	-6.52095	1.6073722247978E-14	3.4028880186587E-13	yes	down	0.14	0.05	0	0	6.32	8.01	8.23	9.52	0.0475	8.02
ENSSSCT00000009811	ENSSSCG00000008957	AMCF-II	alveolar macrophage-derived chemotactic factor-II [Source:NCBI gene (formerly Entrezgene);Acc:396900]	0.0071928073379618	-7.11923	2.4163508652904E-9	2.6733877329445E-8	yes	down	0	0	0	0	2.53	2.69	2.36	1.09	0	2.1675
ENSSSCT00000009818	ENSSSCG00000008963	AREG	amphiregulin [Source:NCBI gene (formerly Entrezgene);Acc:397668]	0.027128460788333	-5.20405	0.00044035142817365	0.001903824620396	yes	down	0	0.2	0	0	1.11	0.58	4.23	6.47	0.05	3.0975
ENSSSCT00000009821	ENSSSCG00000008966	PARM1	prostate androgen-regulated mucin-like protein 1 [Source:NCBI gene (formerly Entrezgene);Acc:100511208]	3.2520100858445	1.7013317318211	2.9577363481982E-9	3.2261990478375E-8	yes	up	14.95	10.29	9.94	10.95	10.09	4.91	5.71	4.97	11.5325	6.42
ENSSSCT00000009833	ENSSSCG00000008978	CXCL11	C-X-C motif chemokine ligand 11 [Source:VGNC Symbol;Acc:VGNC:87102]	0.11960233728945	-3.06368	1.047829465246E-7	9.0454722753452E-7	yes	down	0.12	0.32	0.28	0.22	2.79	4.46	3	3.53	0.235	3.445
ENSSSCT00000009842	ENSSSCG00000008985	SOWAHB	sosondowah ankyrin repeat domain family member B [Source:VGNC Symbol;Acc:VGNC:93348]	0.0053237891610945	-7.55333	2.1905584677871E-11	3.1618578545857E-10	yes	down	0	0.02	0.02	0	1.9	2.06	3.21	3.47	0.01	2.66
ENSSSCT00000009852	ENSSSCG00000008995	LRAT	lecithin retinol acyltransferase [Source:VGNC Symbol;Acc:VGNC:89798]	0.0063877967822515	-7.29047	6.0412365582268E-20	2.3041357505318E-18	yes	down	0.14	0.03	0.02	0.06	5.28	12.17	25.96	25.96	0.0625	17.3425
ENSSSCT00000009874	ENSSSCG00000009015		glutamyl-tRNA amidotransferase subunit B [Source:VGNC Symbol;Acc:VGNC:88370]	3.0116675599191	1.5905625282682	1.0961429892194E-7	9.4290469371008E-7	yes	up	6.63	9.02	6.89	8.82	5.32	2.87	5.18	5.15	7.84	4.63
ENSSSCT00000009878	ENSSSCG00000009019	RPS3A	ribosomal protein S3A [Source:NCBI gene (formerly Entrezgene);Acc:414390]	0.42695323174806	-1.22785	2.7505902238266E-5	0.00015596305000801	yes	down	906.37	497.53	742.5	797.64	2750.95	3840.81	2894.9	2730.46	736.01	3054.28
ENSSSCT00000009890	ENSSSCG00000009031	EDNRA	endothelin receptor type A [Source:VGNC Symbol;Acc:VGNC:87549]	10.747690193838	3.42595	0.00012145995806297	0.00060017272814237	yes	up	10.46	3.67	3.14	4.15	3.05	0.47	0.32	0.14	5.355	0.995
ENSSSCT00000009911	ENSSSCG00000009050	INPP4B	inositol polyphosphate-4-phosphatase type II B [Source:VGNC Symbol;Acc:VGNC:89141]	2.7427728915589	1.4556351683814	5.8399020835649E-8	5.2311561028163E-7	yes	up	1.01	0.96	0.88	1.14	0.84	0.61	0.61	0.52	0.9975	0.645
ENSSSCT00000009917	ENSSSCG00000009053	RNF150	ring finger protein 150 [Source:VGNC Symbol;Acc:VGNC:98293]	15.811234998455	3.9828781543332	9.7251866232084E-11	1.3020880523738E-9	yes	up	0.72	1.32	1.75	1.45	0.37	0.12	0.09	0.04	1.31	0.155
ENSSSCT00000009936	ENSSSCG00000009071	JADE1	jade family PHD finger 1 [Source:VGNC Symbol;Acc:VGNC:89266]	3.4937691907727	1.8047843024944	0.0046352264945766	0.015183423894858	yes	up	7.69	1.56	2.2	1.43	1.54	1.69	1.77	1.53	3.22	1.6325
ENSSSCT00000009942	ENSSSCG00000055606	PLK4	polo like kinase 4 [Source:VGNC Symbol;Acc:VGNC:111817]	0.013350269927895	-6.22699	0.0047842932523501	0.015595136604216	yes	down	0	0	0	0	0.34	0.8	0	0.48	0	0.405
ENSSSCT00000009951	ENSSSCG00000009085	NUDT6	nudix hydrolase 6 [Source:VGNC Symbol;Acc:VGNC:90963]	6.1441359647163	2.6192101420766	0.001351406539599	0.0051662134134174	yes	up	4.16	1.37	1.4	1.59	0.95	0.99	0.06	0.57	2.13	0.6425
ENSSSCT00000009979	ENSSSCG00000009112	SEC24D	SEC24 homolog D, COPII coat complex component [Source:VGNC Symbol;Acc:VGNC:92679]	0.28849942955955	-1.79336	4.2789644835473E-6	2.8357191844591E-5	yes	down	1.15	1.84	1.1	1.48	7.03	5.71	10.78	10.19	1.3925	8.4275
ENSSSCT00000009981	ENSSSCG00000009114	PRSS12	serine protease 12 [Source:VGNC Symbol;Acc:VGNC:91877]	0.12477857770727	-3.00256	0.00025308389745995	0.0011623832889136	yes	down	0.01	0.06	0.01	0.04	0.67	0.76	0.2	0.32	0.03	0.4875
ENSSSCT00000009982	ENSSSCG00000009115	NDST3	N-deacetylase and N-sulfotransferase 3 [Source:VGNC Symbol;Acc:VGNC:90635]	12.177933986773	3.6061974925111	0.0024140159223404	0.0086204718897811	yes	up	0.73	0.44	0.45	0.17	0.18	0.11	0	0	0.4475	0.0725
ENSSSCT00000009990	ENSSSCG00000009123	CAMK2D	calcium/calmodulin dependent protein kinase II delta [Source:NCBI gene (formerly Entrezgene);Acc:397674]	2582.2312765953	11.334402505545	1.2740085873931E-7	1.0838471155714E-6	yes	up	4.51	0	9.13	4.77	0	0	0	0	4.6025	0
ENSSSCT00000009995	ENSSSCG00000031348	ALPK1	alpha kinase 1 [Source:VGNC Symbol;Acc:VGNC:109647]	0.011435333629296	-6.45036	0.0039842813679743	0.013327031404961	yes	down	0	0	0	0	0	0.28	0.38	0.89	0	0.3875
ENSSSCT00000010000	ENSSSCG00000009132	ENPEP	glutamyl aminopeptidase [Source:NCBI gene (formerly Entrezgene);Acc:397080]	0.018516755686412	-5.75502	9.3289814127824E-21	3.9182873659786E-19	yes	down	2.55	0.8	2.75	1.43	118.94	64.94	256.04	250.91	1.8825	172.708
ENSSSCT00000010007	ENSSSCG00000053405	PLA2G12A	phospholipase A2 group XIIA [Source:HGNC Symbol;Acc:HGNC:18554]	1.8623914305917	0.89715632511179	1.6990716798535E-10	2.1970398183313E-9	yes	up	19.47	18.72	20.4	24.11	21.99	19.59	17.74	19.87	20.675	19.7975
ENSSSCT00000010014	ENSSSCG00000009145	OSTC	oligosaccharyltransferase complex non-catalytic subunit [Source:VGNC Symbol;Acc:VGNC:98951]	0.19810311037995	-2.33568	1.4479383936363E-15	3.4621260646748E-14	yes	down	5.45	6.82	5.89	7.9	48.94	74.82	52.65	54.87	6.515	57.82
ENSSSCT00000010015	ENSSSCG00000009146		ribosomal protein L34 [Source:VGNC Symbol;Acc:VGNC:98957]	0.43273698874457	-1.20844	6.4646715575155E-6	4.1418943702116E-5	yes	down	678.38	445.12	650.54	717.45	2405.11	3260.87	2540.44	2425.36	622.872	2657.95
ENSSSCT00000010036	ENSSSCG00000009164	CISD2	CDGSH iron sulfur domain 2 [Source:VGNC Symbol;Acc:VGNC:86707]	0.29225766402994	-1.77469	1.7640932486942E-7	1.468466268995E-6	yes	down	1.72	1.73	1.7	2.29	8.21	9.18	13.43	12.95	1.86	10.9425
ENSSSCT00000010051	ENSSSCG00000009178	H2AZ1	H2A.Z variant histone 1 [Source:NCBI gene (formerly Entrezgene);Acc:100141311]	0.15030953558209	-2.73399	7.7609240875672E-19	2.6350738361589E-17	yes	down	5.45	4.61	7.44	10.83	76.51	99.69	77.94	71.52	7.0825	81.415
ENSSSCT00000010052	ENSSSCG00000009179	MTTP	microsomal triglyceride transfer protein [Source:NCBI gene (formerly Entrezgene);Acc:397381]	0.00032840335551117	-11.5722	4.3355198391716E-25	2.7365254257598E-23	yes	down	0.02	0	0	0	17.64	27.46	22.5	33.05	0.005	25.1625
ENSSSCT00000010065	ENSSSCG00000009192	PDLIM5	PDZ and LIM domain 5 [Source:VGNC Symbol;Acc:VGNC:91284]	3.3331131420556	1.7368702903591	0.0047376081816024	0.015472608999356	yes	up	35.2	10.29	12.91	6.34	6.58	6.67	10.47	10.37	16.185	8.5225
ENSSSCT00000010069	ENSSSCG00000009196	ATOH1	atonal bHLH transcription factor 1 [Source:VGNC Symbol;Acc:VGNC:85631]	0.0053497782019565	-7.54631	5.2144451328466E-11	7.2084777677601E-10	yes	down	0	0	0	0	1.42	2.14	1.63	2.14	0	1.8325
ENSSSCT00000010085	ENSSSCG00000009211		-	1.5871983000755	0.66648238567993	0.00014433895080709	0.00070190901163637	yes	up	5.83	5.72	6.01	8.27	7.57	7.68	6.79	6.24	6.4575	7.07
ENSSSCT00000010097	ENSSSCG00000009220	DMP1	dentin matrix acidic phosphoprotein 1 [Source:VGNC Symbol;Acc:VGNC:87348]	5.7487871597193	2.5232576181054	1.2833685661845E-8	1.2739704679391E-7	yes	up	2.84	1.6	1.98	1.99	0.4	1	0.58	0.54	2.1025	0.63
ENSSSCT00000010103	ENSSSCG00000023593	AFF1	ALF transcription elongation factor 1 [Source:VGNC Symbol;Acc:VGNC:85167]	1.6700320460112	0.73987578663816	0.001079375453377	0.0042291180812322	yes	up	1.95	2.91	3.41	3.02	3.83	2.54	2.84	2.7	2.8225	2.9775
ENSSSCT00000010104	ENSSSCG00000057393	HSD17B13	hydroxysteroid 17-beta dehydrogenase 13 [Source:NCBI gene (formerly Entrezgene);Acc:100626886]	0.24065017812558	-2.05499	0.0032119432400068	0.01103995968562	yes	down	0.11	0.11	0.13	0	1.15	0.5	0.55	0.68	0.0875	0.72
ENSSSCT00000010108	ENSSSCG00000009229	ARHGAP24	Rho GTPase activating protein 24 [Source:VGNC Symbol;Acc:VGNC:85463]	25.617546240775	4.6790603896224	1.9430633117416E-8	1.875317927057E-7	yes	up	0.98	1.29	2.19	0.64	0.25	0.07	0.06	0	1.275	0.095
ENSSSCT00000010109	ENSSSCG00000009230	WDFY3	WD repeat and FYVE domain containing 3 [Source:VGNC Symbol;Acc:VGNC:94903]	4.2459470763616	2.0860863888725	1.2260732203964E-10	1.6155010469057E-9	yes	up	1.99	1.81	2.92	1.46	1.3	0.84	0.68	0.65	2.045	0.8675
ENSSSCT00000010112	ENSSSCG00000009233	GPAT3	glycerol-3-phosphate acyltransferase 3 [Source:VGNC Symbol;Acc:VGNC:88572]	0.33406904408876	-1.58178	0.011802334402275	0.033860157540875	yes	down	7.72	6.81	8.4	10.12	14.37	17.3	67.77	65.95	8.2625	41.3475
ENSSSCT00000010113	ENSSSCG00000009234	ABRAXAS1	abraxas 1, BRCA1 A complex subunit [Source:VGNC Symbol;Acc:VGNC:98910]	1.8301649662656	0.87197369511414	0.013210221161116	0.037275246276906	yes	up	1.6	0.68	1.04	0.98	1.06	1.02	0.89	1.14	1.075	1.0275
ENSSSCT00000010119	ENSSSCG00000009239		-	0.024214448880246	-5.36799	3.9499969364483E-18	1.2524030361128E-16	yes	down	0.1	0.31	0.11	0.36	20.78	14.45	18.37	11.18	0.22	16.195
ENSSSCT00000010121	ENSSSCG00000009241	COPS4	COP9 signalosome subunit 4 [Source:VGNC Symbol;Acc:VGNC:98917]	1.5511356318658	0.6333248416706	0.00011852923837725	0.00058688447370577	yes	up	10.9	10.41	9.79	13.69	15.79	11.54	11.68	12.4	11.1975	12.8525
ENSSSCT00000010123	ENSSSCG00000009243	THAP9	THAP domain containing 9 [Source:VGNC Symbol;Acc:VGNC:93945]	3.0038468284735	1.5868112491253	7.4539077278678E-8	6.5611745099558E-7	yes	up	0.94	0.77	0.84	0.68	0.46	0.42	0.58	0.42	0.8075	0.47
ENSSSCT00000010126	ENSSSCG00000009246	ENOPH1	enolase-phosphatase 1 [Source:VGNC Symbol;Acc:VGNC:98922]	0.21791929493933	-2.19813	1.9806591563868E-30	2.0991901918828E-28	yes	down	2.23	2.39	2.56	2.88	20.3	19.65	21.54	19.43	2.515	20.23
ENSSSCT00000010129	ENSSSCG00000009249	HNRNPD	heteroous nuclear ribonucleoprotein D [Source:VGNC Symbol;Acc:VGNC:88919]	0.6583953247752	-0.602974	0.0003132919087403	0.0014063206263694	yes	down	18.68	14.12	20.06	20.33	55.3	53.84	44.53	41.95	18.2975	48.905
ENSSSCT00000010149	ENSSSCG00000009268	CRYL1	crystallin lambda 1 [Source:VGNC Symbol;Acc:VGNC:87023]	0.14866454479769	-2.74987	3.7665911577767E-7	2.9849335611162E-6	yes	down	2.98	0.84	1.33	4.33	25.7	18.48	31.38	33.74	2.37	27.325
ENSSSCT00000010170	ENSSSCG00000009285		-	48.310216518833	5.5942564136053	5.1155593869942E-80	6.6937094578819E-77	yes	up	17.38	14.3	23.7	20.93	0.94	0.47	0.7	0.66	19.0775	0.6925
ENSSSCT00000010190	ENSSSCG00000009302	USP12	ubiquitin specific peptidase 12 [Source:VGNC Symbol;Acc:VGNC:94745]	0.49682121753035	-1.0092	0.00036572636965131	0.0016146349366607	yes	down	3.44	2.75	3.48	3.12	9.22	9.13	13.07	13.07	3.1975	11.1225
ENSSSCT00000010196	ENSSSCG00000009308	LNX2	ligand of numb-protein X 2 [Source:VGNC Symbol;Acc:VGNC:89774]	0.19769736743623	-2.33863	3.9643800831798E-10	4.8743106183542E-9	yes	down	0.87	0.95	1.12	1.29	5.84	7.72	11.15	11.6	1.0575	9.0775
ENSSSCT00000010197	ENSSSCG00000009310	POLR1D	RNA polymerase I and III subunit D [Source:VGNC Symbol;Acc:VGNC:104031]	0.30848700598664	-1.69672	0.00064968555665707	0.0026951533133801	yes	down	6.38	6.36	21.54	25.88	107.11	96.33	70.6	65.22	15.04	84.815
ENSSSCT00000010198	ENSSSCG00000009310	POLR1D	RNA polymerase I and III subunit D [Source:VGNC Symbol;Acc:VGNC:104031]	0.42188755726676	-1.24507	6.045184280461E-13	1.0656125098734E-11	yes	down	71.62	53.92	77.13	86.88	320.05	289.79	326.08	297.78	72.3875	308.425
ENSSSCT00000010206	ENSSSCG00000009316		-	0.0014241018383729	-9.45573	2.9398570882995E-15	6.8038692517712E-14	yes	down	0	0	0	0	8.88	4.86	15.96	10.76	0	10.115
ENSSSCT00000010207	ENSSSCG00000009317	CDX2	caudal type homeobox 2 [Source:NCBI gene (formerly Entrezgene);Acc:100127132]	8.1244674413627E-5	-13.5874	1.1886925714577E-31	1.4340606373604E-29	yes	down	0	0	0	0	91.53	107.5	191.34	190.24	0	145.153
ENSSSCT00000010215	ENSSSCG00000025996	MTUS2	microtubule associated scaffold protein 2 [Source:VGNC Symbol;Acc:VGNC:90477]	18.652928437118	4.22133	1.0242667056123E-5	6.3472818928301E-5	yes	up	4.17	4.26	5.08	9.42	1.75	0.51	0.07	0.05	5.7325	0.595
ENSSSCT00000010220	ENSSSCG00000009326	KATNAL1	katanin catalytic subunit A1 like 1 [Source:VGNC Symbol;Acc:VGNC:89310]	2.0322692919768	1.02309	0.0044159099953654	0.014551886279768	yes	up	1.63	1.56	1.22	1.55	2.16	1.36	0.67	1.13	1.49	1.33
ENSSSCT00000010221	ENSSSCG00000009327		high mobility group box 1 [Source:NCBI gene (formerly Entrezgene);Acc:445521]	0.57288246615294	-0.803689	0.0016362783099966	0.0061260949030918	yes	down	34.64	31.08	31.62	35.55	105.21	136.68	78.69	91.77	33.2225	103.088
ENSSSCT00000010224	ENSSSCG00000009330	ALOX5AP	arachidonate 5-lipoxygenase activating protein [Source:VGNC Symbol;Acc:VGNC:109456]	0.45430597581936	-1.13826	0.0050894119451452	0.016444760545711	yes	down	1.7	3.34	2.37	1.38	11.36	9.49	7.66	7.39	2.1975	8.975
ENSSSCT00000010225	ENSSSCG00000009331	MEDAG	mesenteric estrogen dependent adiposis [Source:VGNC Symbol;Acc:VGNC:90126]	5.2307623252115	2.3870212184906	0.00092189692971528	0.0036760261891518	yes	up	1.18	3.8	1.4	1.32	1.58	0.71	0.32	0.25	1.925	0.715
ENSSSCT00000010245	ENSSSCG00000009348		StAR related lipid transfer domain containing 13 [Source:VGNC Symbol;Acc:VGNC:93531]	2.6911952826336	1.4282470818237	1.9972633394307E-5	0.00011615195909534	yes	up	3.79	3.03	3.06	3.23	3.56	2.44	1.48	1.34	3.2775	2.205
ENSSSCT00000010257	ENSSSCG00000009360	ALG5	ALG5 dolichyl-phosphate beta-glucosyltransferase [Source:NCBI gene (formerly Entrezgene);Acc:100154411]	0.29332981199889	-1.7694	1.6554176422787E-6	1.171115899521E-5	yes	down	3.75	4.38	2.73	5.22	17.16	23.04	27.11	28.42	4.02	23.9325
ENSSSCT00000010261	ENSSSCG00000009364	FREM2	FRAS1 related extracellular matrix 2 [Source:VGNC Symbol;Acc:VGNC:88234]	3.4334389600832	1.7796543155099	0.015521982747685	0.042783227340111	yes	up	0.13	0.16	0.32	0.18	0.28	0.08	0.02	0.05	0.1975	0.1075
ENSSSCT00000010263	ENSSSCG00000058949	STOML3	stomatin like 3 [Source:HGNC Symbol;Acc:HGNC:19420]	1.8092629853476	0.85540212608028	0.0068823097453016	0.021295412446103	yes	up	3.95	3.74	4.87	4.06	5.2	5.51	2.68	2.94	4.155	4.0825
ENSSSCT00000010276	ENSSSCG00000009379	NEK3	NIMA related kinase 3 [Source:VGNC Symbol;Acc:VGNC:90676]	202.47327416739	7.6615876791508	0.00020257655824904	0.00095125701700353	yes	up	1.02	0.78	0	0.76	0	0	0	0	0.64	0
ENSSSCT00000010287	ENSSSCG00000009388	KCNRG	potassium channel regulator [Source:VGNC Symbol;Acc:VGNC:89385]	0.2770943812181	-1.85155	0.0020289738484119	0.0074060669056638	yes	down	0.12	0.23	0.05	0.13	0.53	0.99	1.14	0.74	0.1325	0.85
ENSSSCT00000010292	ENSSSCG00000009393	EBPL	EBP like [Source:VGNC Symbol;Acc:VGNC:87529]	0.13625730444803	-2.87559	0.00024560915888775	0.0011322315981735	yes	down	0	0.43	0.52	1.2	4.51	5.59	7.45	8.14	0.5375	6.4225
ENSSSCT00000010296	ENSSSCG00000009397	CAB39L	calcium binding protein 39 like [Source:VGNC Symbol;Acc:VGNC:86106]	0.44913677440458	-1.15477	2.3564612067022E-7	1.9285342004623E-6	yes	down	1.75	1.63	1.28	1.76	6.88	6.16	5.79	6.41	1.605	6.31
ENSSSCT00000010302	ENSSSCG00000009403	ITM2B	integral membrane protein 2B [Source:VGNC Symbol;Acc:VGNC:103971]	0.57846861502654	-0.789689	0.00010787065211294	0.00053865660583212	yes	down	140.95	93.49	121.57	113.61	405.92	299.57	378.44	357.27	117.405	360.3
ENSSSCT00000010304	ENSSSCG00000009405	SUCLA2	succinate-CoA ligase ADP-forming subunit beta [Source:VGNC Symbol;Acc:VGNC:109413]	2.5839386685863	1.3695718271617	1.9805295690186E-12	3.262934453636E-11	yes	up	19.38	24.51	20.15	28.25	17.53	14.65	14.21	16.51	23.0725	15.725
ENSSSCT00000010311	ENSSSCG00000009410	RUBCNL	rubicon like autophagy enhancer [Source:VGNC Symbol;Acc:VGNC:92510]	2.1357039290469	1.0947116612101	0.0083683920411375	0.025183832537601	yes	up	2.53	1.23	2.74	2.22	2.63	0.86	1.97	1.8	2.18	1.815
ENSSSCT00000010313	ENSSSCG00000009412	LCP1	lymphocyte cytosolic protein 1 [Source:VGNC Symbol;Acc:VGNC:89663]	0.087854888146467	-3.50873	4.0155570862232E-7	3.1667424114604E-6	yes	down	0.27	0.39	0.31	0.14	2.06	2.52	8.78	8.29	0.2775	5.4125
ENSSSCT00000010315	ENSSSCG00000009414	ZC3H13	zinc finger CCCH-type containing 13 [Source:VGNC Symbol;Acc:VGNC:95093]	1.4979287068431	0.58296896109207	0.0094760233966962	0.02805044740094	yes	up	2.84	3.44	3.41	2.58	4.34	3.66	2.96	3.58	3.0675	3.635
ENSSSCT00000010339	ENSSSCG00000009432	DGKD	diacylglycerol kinase delta [Source:VGNC Symbol;Acc:VGNC:96180]	0.44180152311821	-1.17853	3.009845619772E-7	2.4207555042615E-6	yes	down	2.55	2.3	2.97	3.54	12.1	8.07	12.05	12.42	2.84	11.16
ENSSSCT00000010341	ENSSSCG00000009434	RGCC	regulator of cell cycle [Source:VGNC Symbol;Acc:VGNC:92251]	6.5919738431566	2.7207105179424	7.8574198332109E-41	1.7358264944524E-38	yes	up	27.76	19.9	31.71	26.59	7.78	8	6.31	6	26.49	7.0225
ENSSSCT00000010347	ENSSSCG00000009440	ELF1	E74 like ETS transcription factor 1 [Source:VGNC Symbol;Acc:VGNC:87641]	0.42801190634843	-1.22428	6.7709256769011E-5	0.00035321738335835	yes	down	2.93	4.59	4.22	3.65	12.7	14.86	17.61	17.36	3.8475	15.6325
ENSSSCT00000010352	ENSSSCG00000009444	OLFM4	olfactomedin 4 [Source:HGNC Symbol;Acc:HGNC:17190]	6.1771104988666E-5	-13.9827	1.4041171710338E-27	1.1594531620325E-25	yes	down	0	0	0	0	95.27	270.57	51.06	94.06	0	127.74
ENSSSCT00000010357	ENSSSCG00000009448	DIAPH3	diaphanous related formin 3 [Source:VGNC Symbol;Acc:VGNC:87301]	0.1457154554766	-2.77877	0.0080505432677469	0.024336779733082	yes	down	0.01	0	0.02	0.07	0.51	0.46	0.11	0.1	0.025	0.295
ENSSSCT00000010376	ENSSSCG00000009464	TBC1D4	TBC1 domain family member 4 [Source:HGNC Symbol;Acc:HGNC:19165]	60.353593455317	5.9153677665442	2.0064878564488E-10	2.5614530343056E-9	yes	up	13.28	6.87	7.57	7.74	0.67	0.3	0.15	0	8.865	0.28
ENSSSCT00000010389	ENSSSCG00000009475	SLAIN1	SLAIN motif family member 1 [Source:VGNC Symbol;Acc:VGNC:92909]	0.042297454230186	-4.56329	2.4230908911884E-7	1.9783051406077E-6	yes	down	0	0.13	0.05	0	2.95	1.58	1.93	1.52	0.045	1.995
ENSSSCT00000010394	ENSSSCG00000009479	RBM26	RNA binding motif protein 26 [Source:VGNC Symbol;Acc:VGNC:92153]	2.7048277885283	1.4355367432036	0.014958041084291	0.041396527757966	yes	up	1.4	0.37	0.85	0.33	0.44	0.4	0.49	0.59	0.7375	0.48
ENSSSCT00000010395	ENSSSCG00000009480	NDFIP2	Nedd4 family interacting protein 2 [Source:VGNC Symbol;Acc:VGNC:90627]	0.2381012729436	-2.07035	0.000112272303579	0.00055866842768191	yes	down	0.12	0.15	0.49	0.38	2.01	1.2	2.64	2.31	0.285	2.04
ENSSSCT00000010411	ENSSSCG00000009496		novel protein similar to human ATP binding cassette subfamily C member 4 (ABCC4)	0.0036136874011483	-8.11231	7.858721252055E-6	4.9557285582236E-5	yes	down	0	0	0	0	0.02	1.51	2.41	2.2	0	1.535
ENSSSCT00000010414	ENSSSCG00000009497		novel protein similar to human ATP binding cassette subfamily C member 4 (ABCC4)	0.0077175803075925	-7.01764	1.7039185660442E-10	2.2024701191257E-9	yes	down	0.01	0	0.02	0	3.89	0.58	1.54	1.19	0.0075	1.8
ENSSSCT00000010428	ENSSSCG00000009511	STK24	serine/threonine kinase 24 [Source:VGNC Symbol;Acc:VGNC:98344]	0.16756134519176	-2.57724	1.2860382194867E-5	7.7925713994606E-5	yes	down	0.89	1.53	1.41	4.71	21.03	10.48	30.52	23.37	2.135	21.35
ENSSSCT00000010430	ENSSSCG00000009513	SLC15A1	solute carrier family 15 member 1 [Source:NCBI gene (formerly Entrezgene);Acc:397624]	6.4474302810961E-5	-13.9209	1.002701932439E-17	3.0349575127675E-16	yes	down	0	0	0	0	12.59	12.21	176.98	169.01	0	92.6975
ENSSSCT00000010435	ENSSSCG00000009517	GPR183	G protein-coupled receptor 183 [Source:VGNC Symbol;Acc:VGNC:88623]	0.34538539225013	-1.53372	6.8568009634344E-5	0.0003574003762479	yes	down	0.38	0.67	0.49	0.36	3.25	2.6	2.08	1.91	0.475	2.46
ENSSSCT00000010441	ENSSSCG00000009523		gamma-glutamylamine cyclotransferase [Source:VGNC Symbol;Acc:VGNC:88434]	0.15070653930006	-2.73019	2.6084177119555E-5	0.00014849561408708	yes	down	0.29	3.44	3.08	3.82	26.73	29.93	33.52	31.98	2.6575	30.54
ENSSSCT00000010454	ENSSSCG00000009536	ARGLU1	arginine and glutamate rich 1 [Source:VGNC Symbol;Acc:VGNC:85456]	1.9873804775811	0.99086809834109	0.0017756474107984	0.006592742612984	yes	up	5.75	3.87	4.17	3.68	6.52	2.97	3.16	3.35	4.3675	4
ENSSSCT00000010460	ENSSSCG00000009542	TNFSF13B	TNF superfamily member 13b [Source:VGNC Symbol;Acc:VGNC:94269]	0.018216713030393	-5.77859	4.2669583146115E-17	1.1987298829182E-15	yes	down	0.12	0.49	0.32	0.11	11.44	40.26	21.57	27.45	0.26	25.18
ENSSSCT00000010474	ENSSSCG00000009555	LAMP1	lysosomal associated membrane protein 1 [Source:NCBI gene (formerly Entrezgene);Acc:494565]	0.25186469767785	-1.98928	8.7467390913077E-8	7.6222543705271E-7	yes	down	28.24	32.14	33.13	53.55	179.91	182.81	319.62	311.3	36.765	248.41
ENSSSCT00000010478	ENSSSCG00000029503	F7	coagulation factor VII [Source:NCBI gene (formerly Entrezgene);Acc:733661]	0.0027205728846513	-8.52187	5.4413404109288E-12	8.5230129889599E-11	yes	down	0	0	0	0	3.26	9.23	3.62	4.17	0	5.07
ENSSSCT00000010481	ENSSSCG00000009561	ATP4B	ATPase H+/K+ transporting subunit beta [Source:VGNC Symbol;Acc:VGNC:85655]	791.51128415884	9.6284661080259	3.60057945965E-18	1.1458869391651E-16	yes	up	3.99	5.59	7.83	8.3	0	0	0	0	6.4275	0
ENSSSCT00000010489	ENSSSCG00000009568	ZMYM5	zinc finger MYM-type containing 5 [Source:VGNC Symbol;Acc:VGNC:95184]	0.16097851300371	-2.63506	1.2551124953347E-8	1.2485433392918E-7	yes	down	0.47	0.79	0.71	1.47	8.07	10.5	12.4	5.34	0.86	9.0775
ENSSSCT00000010510	ENSSSCG00000009589	SYK	spleen associated tyrosine kinase [Source:NCBI gene (formerly Entrezgene);Acc:100125540]	0.36547083329222	-1.45217	0.011675092270181	0.033538656938599	yes	down	0.17	0.64	0.19	0.42	1.54	2.11	1.2	2.01	0.355	1.715
ENSSSCT00000010514	ENSSSCG00000009592	NFIL3	nuclear factor, interleukin 3 regulated [Source:VGNC Symbol;Acc:VGNC:90717]	2.5802388343247	1.3675046118301	7.5026614086923E-7	5.6284022885363E-6	yes	up	7.22	5.9	5.1	7.32	3.85	5.25	3.9	4.29	6.385	4.3225
ENSSSCT00000010515	ENSSSCG00000009593	ROR2	receptor tyrosine kinase like orphan receptor 2 [Source:VGNC Symbol;Acc:VGNC:92407]	0.022134535829116	-5.49756	2.8138801062635E-7	2.274436091594E-6	yes	down	0.03	0.02	0	0.06	6.19	1.48	0.59	0.7	0.0275	2.24
ENSSSCT00000010526	ENSSSCG00000028559	LZTS1	leucine zipper tumor suppressor 1 [Source:VGNC Symbol;Acc:VGNC:89928]	13.6577	3.7716408648184	0.012665472599198	0.035959624984712	yes	up	0.47	0.28	0.7	0.76	0.33	0	0	0	0.5525	0.0825
ENSSSCT00000010534	ENSSSCG00000009611	XPO7	exportin 7 [Source:VGNC Symbol;Acc:VGNC:95007]	1.5094958164686	0.59406675846246	0.017389575336654	0.046979333163527	yes	up	1.68	2.32	2.7	1.9	2.98	2.04	2.53	2.52	2.15	2.5175
ENSSSCT00000010535	ENSSSCG00000009612	DOK2	docking protein 2 [Source:NCBI gene (formerly Entrezgene);Acc:100152025]	0.11903326543757	-3.07056	3.3956247194425E-9	3.6615704779764E-8	yes	down	0.9	1.14	0.38	1.12	12.03	7.27	18.91	14.64	0.885	13.2125
ENSSSCT00000010538	ENSSSCG00000009615	NUDT18	nudix hydrolase 18 [Source:VGNC Symbol;Acc:VGNC:90960]	0.27056747706618	-1.88594	1.90822747285E-7	1.5787890771846E-6	yes	down	0.45	0.72	0.87	0.65	4.29	3.23	5.75	4.06	0.6725	4.3325
ENSSSCT00000010539	ENSSSCG00000009616	HR	HR lysine demethylase and nuclear receptor corepressor [Source:NCBI gene (formerly Entrezgene);Acc:397617]	0.37265246019332	-1.4241	0.00010295102598394	0.00051689741071423	yes	down	0.33	0.24	0.34	0.26	1.88	0.85	1.16	1.67	0.2925	1.39
ENSSSCT00000010541	ENSSSCG00000009617	REEP4	receptor accessory protein 4 [Source:VGNC Symbol;Acc:VGNC:92200]	0.37070613055725	-1.43165	6.3135430622336E-5	0.00033136847966715	yes	down	1.08	1.23	1.4	1.78	4.82	6.13	6.25	8.31	1.3725	6.3775
ENSSSCT00000010546	ENSSSCG00000009620	BMP1	bone morphotic protein 1 [Source:VGNC Symbol;Acc:VGNC:85838]	2.8506796297972	1.5113059128383	0.002202802120917	0.0079462974186955	yes	up	3.15	8.65	11.97	17.21	9.01	6.44	5.05	4.55	10.245	6.2625
ENSSSCT00000010548	ENSSSCG00000009622	POLR3D	RNA polymerase III subunit D [Source:VGNC Symbol;Acc:VGNC:91656]	2.1807077510396	1.1247964392236	8.868698936364E-5	0.00045107191884294	yes	up	2.44	4.25	3.39	5.24	4.09	2.97	2.51	2.83	3.83	3.1
ENSSSCT00000010550	ENSSSCG00000057024	PPP3CC	protein phosphatase 3 catalytic subunit gamma [Source:HGNC Symbol;Acc:HGNC:9316]	11.527698060874	3.5270325482308	2.5421017199197E-25	1.669591556243E-23	yes	up	22.1	12.18	17.89	21.9	4.31	3.27	2.23	1.65	18.5175	2.865
ENSSSCT00000010551	ENSSSCG00000009625	PDLIM2	PDZ and LIM domain 2 [Source:VGNC Symbol;Acc:VGNC:91282]	0.019948215798307	-5.6476	2.1431216864154E-47	6.814125504069E-45	yes	down	0.69	0.62	0.51	0.71	55.59	33.65	70.06	64.63	0.6325	55.9825
ENSSSCT00000010552	ENSSSCG00000009626	SORBS3	sorbin and SH3 domain containing 3 [Source:VGNC Symbol;Acc:VGNC:93338]	11.152720401139	3.4793237539594	5.5214951049744E-15	1.2302918918849E-13	yes	up	3.46	4.83	4.54	3.95	1.12	0.67	0.22	0.74	4.195	0.6875
ENSSSCT00000010570	ENSSSCG00000009642	STC1	stanniocalcin 1 [Source:NCBI gene (formerly Entrezgene);Acc:100125345]	5.1889774633958	2.3754502700224	3.681773275078E-5	0.00020304361904916	yes	up	0.8	2.85	2.36	0.87	0.77	0.67	0.44	0.53	1.72	0.6025
ENSSSCT00000010578	ENSSSCG00000009649	NEFL	neurofilament light chain [Source:NCBI gene (formerly Entrezgene);Acc:100521224]	0.0052206166286534	-7.58156	1.8782240993026E-7	1.5554786290743E-6	yes	down	0.02	0.03	0	0	16.02	3.23	0.41	0.76	0.0125	5.105
ENSSSCT00000010579	ENSSSCG00000009650	DOCK5	dedicator of cytokinesis 5 [Source:VGNC Symbol;Acc:VGNC:87395]	0.14386966529238	-2.79717	8.3302378593476E-20	3.121178658732E-18	yes	down	0.23	0.27	0.24	0.24	2.46	2.81	3.43	3.17	0.245	2.9675
ENSSSCT00000010582	ENSSSCG00000009652	KCTD9	potassium channel tetramerization domain containing 9 [Source:VGNC Symbol;Acc:VGNC:89404]	4.0993742375538	2.0354	3.855276499566E-6	2.5798654955101E-5	yes	up	1.89	1.9	1.63	1.5	0.88	1.14	0.43	0.61	1.73	0.765
ENSSSCT00000010585	ENSSSCG00000009655	EBF2	EBF transcription factor 2 [Source:VGNC Symbol;Acc:VGNC:87526]	49.229969784146	5.6214649489782	3.8059145059605E-7	3.0139901631118E-6	yes	up	3.05	1.48	3.32	1.74	0.18	0.17	0	0	2.3975	0.0875
ENSSSCT00000010591	ENSSSCG00000009659	PNMA2	PNMA family member 2 [Source:VGNC Symbol;Acc:VGNC:91600]	0.048581362857167	-4.36345	0.01432020931455	0.039903992226253	yes	down	0	0	0.02	0	0.85	0.16	0.06	0.02	0.005	0.2725
ENSSSCT00000010596	ENSSSCG00000009664	PTK2B	protein tyrosine kinase 2 beta [Source:VGNC Symbol;Acc:VGNC:91964]	0.19364524812232	-2.36851	4.9128784831204E-9	5.1987881453885E-8	yes	down	0.49	1.02	1.11	1.37	7.75	6.58	8.8	11.99	0.9975	8.78
ENSSSCT00000010599	ENSSSCG00000009666	EPHX2	epoxide hydrolase 2 [Source:NCBI gene (formerly Entrezgene);Acc:414425]	0.059171816269025	-4.07895	0.0061573634576511	0.019349682448988	yes	down	0	0	1.7	2.59	15.11	19.59	44.05	35.63	1.0725	28.595
ENSSSCT00000010601	ENSSSCG00000009668	CLU	clusterin [Source:VGNC Symbol;Acc:VGNC:86790]	8.0219384882351	3.0039509036919	3.7780289064501E-5	0.00020781296916142	yes	up	138.01	172.57	341.76	281.48	156.03	35.48	17.14	14.98	233.455	55.9075
ENSSSCT00000010603	ENSSSCG00000009670		establishment of sister chromatid cohesion N-acetyltransferase 2 [Source:VGNC Symbol;Acc:VGNC:87787]	0.022082330070814	-5.50096	3.7461128732875E-5	0.00020622411984161	yes	down	0.03	0	0	0	0.34	1.25	0.49	0.9	0.0075	0.745
ENSSSCT00000010604	ENSSSCG00000009671	PBK	PDZ binding kinase [Source:VGNC Symbol;Acc:VGNC:91200]	0.1837874304332	-2.44389	0.0026149752896398	0.009241100480818	yes	down	0.03	0.1	0.41	0.75	2.36	4.67	1.92	2.56	0.3225	2.8775
ENSSSCT00000010606	ENSSSCG00000009673	NUGGC	nuclear GTPase, germinal center associated [Source:VGNC Symbol;Acc:VGNC:90968]	0.0064645045348383	-7.27324	1.8736231112436E-13	3.5236336024111E-12	yes	down	0.01	0	0.03	0	3.56	1.61	3.52	4.52	0.01	3.3025
ENSSSCT00000010613	ENSSSCG00000009679	FZD3	frizzled class receptor 3 [Source:VGNC Symbol;Acc:VGNC:88281]	0.11651836408137	-3.10137	0.00063778842438211	0.002654214065554	yes	down	0	0.13	0.02	0.16	0.6	1.32	1.15	1.67	0.0775	1.185
ENSSSCT00000010616	ENSSSCG00000009682	HMBOX1	homeobox containing 1 [Source:VGNC Symbol;Acc:VGNC:88898]	0.18331344186318	-2.44762	0.0066901833739232	0.020769740266865	yes	down	0	0.14	0.2	0.13	0.37	0.81	1.62	1.45	0.1175	1.0625
ENSSSCT00000010634	ENSSSCG00000009699	HPGD	15-hydroxyprostaglandin dehydrogenase [Source:VGNC Symbol;Acc:VGNC:88961]	0.33051309854515	-1.59722	0.00018683616089295	0.00088503940820652	yes	down	1.55	1.53	1.68	0.92	5.81	5.08	8.55	10.58	1.42	7.505
ENSSSCT00000010637	ENSSSCG00000009702	FBXO8	F-box protein 8 [Source:VGNC Symbol;Acc:VGNC:98010]	0.49300807776415	-1.02032	0.0051087399891149	0.016494680000919	yes	down	3.73	3.45	3.78	2.16	9.14	10.99	13.18	13.66	3.28	11.7425
ENSSSCT00000010639	ENSSSCG00000009704	HMGB2	high mobility group box 2 [Source:VGNC Symbol;Acc:VGNC:88902]	0.15906630118414	-2.6523	1.5641631507263E-24	9.3687314350104E-23	yes	down	1.95	1.47	1.73	1.91	18.54	25.27	15.47	17.7	1.765	19.245
ENSSSCT00000010645	ENSSSCG00000009709	MFAP3L	microfibril associated protein 3 like [Source:VGNC Symbol;Acc:VGNC:90175]	15.435445259568	3.9481751952363	0.0037539437940413	0.012652359997729	yes	up	0.4	0.13	0.34	0.62	0.18	0	0	0	0.3725	0.045
ENSSSCT00000010652	ENSSSCG00000009716	SH3RF1	SH3 domain containing ring finger 1 [Source:VGNC Symbol;Acc:VGNC:98316]	0.30689577385186	-1.70418	5.2642129509967E-5	0.00028119608856313	yes	down	0.73	0.45	0.83	1.2	2.66	4.97	4.79	5.04	0.8025	4.365
ENSSSCT00000010667	ENSSSCG00000009729	ZNF84	zinc finger protein 84 [Source:HGNC Symbol;Acc:HGNC:13159]	1.9437214863039	0.9588215115804	0.0022852218633676	0.008216606744201	yes	up	1.2	0.78	0.93	0.85	1.31	0.85	0.54	0.77	0.94	0.8675
ENSSSCT00000010668	ENSSSCG00000009730	ZNF26	zinc finger protein 26 [Source:HGNC Symbol;Acc:HGNC:13053]	0.43824601266222	-1.19019	0.0011061252139775	0.0043264527368048	yes	down	0.59	0.64	0.5	0.55	1.86	2.02	2.88	2.34	0.57	2.275
ENSSSCT00000010681	ENSSSCG00000009742	ULK1	unc-51 like autophagy activating kinase 1 [Source:VGNC Symbol;Acc:VGNC:94694]	1.8612824153975	0.89629697446271	0.00021065099899829	0.00098563576357047	yes	up	4.13	5.02	5.93	7.55	7.52	5.44	4.23	4.25	5.6575	5.36
ENSSSCT00000010683	ENSSSCG00000009744	SFSWAP	splicing factor SWAP [Source:VGNC Symbol;Acc:VGNC:92778]	3.3421675299646	1.7407840519483	8.1220343642513E-26	5.6507102475704E-24	yes	up	7.49	6.49	7.48	7.76	5.23	3.43	3.09	3.79	7.305	3.885
ENSSSCT00000010685	ENSSSCG00000009746		RAN, member RAS onco family [Source:VGNC Symbol;Acc:VGNC:104045]	0.51986483913834	-0.943792	6.3012271535537E-8	5.6060159254981E-7	yes	down	12.96	14	11.8	17.55	52.9	47.57	46.74	42.79	14.0775	47.5
ENSSSCT00000010708	ENSSSCG00000009766	ATP6V0A2	ATPase H+ transporting V0 subunit a2 [Source:VGNC Symbol;Acc:VGNC:85664]	0.42328036819774	-1.24031	7.8304863875206E-6	4.9388390320697E-5	yes	down	1	1.04	0.96	0.7	3.76	3.46	4.08	4.13	0.925	3.8575
ENSSSCT00000010710	ENSSSCG00000009768	TCTN2	tectonic family member 2 [Source:VGNC Symbol;Acc:VGNC:93840]	2.6029863048975	1.3801677213046	3.78101691334E-5	0.00020791009602189	yes	up	1.63	1.92	1.31	1.54	1.74	0.87	1.03	0.83	1.6	1.1175
ENSSSCT00000010714	ENSSSCG00000009772		transmembrane p24 trafficking protein 2 [Source:VGNC Symbol;Acc:VGNC:111151]	84.619429204519	6.4029170489982	1.4376876063201E-5	8.6127082328961E-5	yes	up	8.68	5.98	5.33	8.36	0	0.55	0	0	7.0875	0.1375
ENSSSCT00000010716	ENSSSCG00000009774	MTRFR	mitochondrial translation release factor in rescue [Source:VGNC Symbol;Acc:VGNC:85945]	3.4653821932694	1.7930144744194	0.0017353076709891	0.0064556481437638	yes	up	2.17	1.74	1.43	2.75	1.21	1.54	0.46	1.04	2.0225	1.0625
ENSSSCT00000010717	ENSSSCG00000009775	CDK2AP1	cyclin dependent kinase 2 associated protein 1 [Source:VGNC Symbol;Acc:VGNC:103918]	2.0563222518463	1.0400663709082	5.0918314825865E-6	3.3242985774146E-5	yes	up	25.17	28.73	22.3	34.69	26.96	25.08	18.57	25.24	27.7225	23.9625
ENSSSCT00000010725	ENSSSCG00000009783	OGFOD2	2-oxoglutarate and iron dependent oxygenase domain containing 2 [Source:VGNC Symbol;Acc:VGNC:91024]	0.42414783387361	-1.23736	0.00070278911109465	0.0028916447154788	yes	down	1.71	0.79	1.59	1.13	5.54	4.38	6.82	4.84	1.305	5.395
ENSSSCT00000010728	ENSSSCG00000009786	HIP1R	huntingtin interacting protein 1 related [Source:VGNC Symbol;Acc:VGNC:88886]	0.42188482205592	-1.24508	0.00012797392636008	0.00062961691232049	yes	down	2.5	1.71	4.37	4.15	12.46	13.41	12.12	13.29	3.1825	12.82
ENSSSCT00000010730	ENSSSCG00000009788	DENR	density regulated re-initiation and release factor [Source:VGNC Symbol;Acc:VGNC:97963]	0.6863622730112	-0.542958	0.015678852952624	0.043152678286644	yes	down	4.81	3.72	3.75	5.86	13.59	13.12	10.25	9.44	4.535	11.6
ENSSSCT00000010735	ENSSSCG00000009793	CLIP1	CAP-Gly domain containing linker protein 1 [Source:VGNC Symbol;Acc:VGNC:86766]	2.4042623033373	1.2655943016565	0.00073844779594484	0.0030227155377785	yes	up	0.2	0.34	0.26	0.4	0.22	0.26	0.24	0.16	0.3	0.22
ENSSSCT00000010750	ENSSSCG00000009807	RHOF	ras homolog family member F, filopodia associated [Source:VGNC Symbol;Acc:VGNC:92288]	0.33497429557277	-1.57788	0.00033121116771433	0.001477812038428	yes	down	3.01	1.64	1.94	1.74	9.53	5.88	14.73	13.32	2.0825	10.865
ENSSSCT00000010764	ENSSSCG00000009821	ARPC3	actin related protein 2/3 complex subunit 3 [Source:NCBI gene (formerly Entrezgene);Acc:100154518]	0.22994087774631	-2.12067	9.3845514569038E-17	2.5218943532016E-15	yes	down	31.36	34.87	51.82	53.67	281.54	326.14	361.18	332.68	42.93	325.385
ENSSSCT00000010767	ENSSSCG00000009824	RAD9B	RAD9 checkpoint clamp component B [Source:VGNC Symbol;Acc:VGNC:92063]	3.1898995262472	1.6735109834674	0.00027043388090395	0.0012336324835389	yes	up	1.54	0.78	1.82	1.45	0.65	1.1	0.47	0.81	1.3975	0.7575
ENSSSCT00000010768	ENSSSCG00000009825	PPTC7	protein phosphatase targeting COQ7 [Source:VGNC Symbol;Acc:VGNC:91765]	3.1927171530923	1.67478	1.4201325247033E-6	1.0167156696745E-5	yes	up	2.6	3.82	2.39	2.25	1.68	1.15	1.51	1.85	2.765	1.5475
ENSSSCT00000010777	ENSSSCG00000009833	SH2B3	SH2B adaptor protein 3 [Source:VGNC Symbol;Acc:VGNC:92807]	2.0130451937226	1.0093795617414	0.00019427123398414	0.00091605012493062	yes	up	3.55	4.93	3.33	3.46	4.56	2.77	3.04	3.29	3.8175	3.415
ENSSSCT00000010790	ENSSSCG00000009844	HSPB8	heat shock protein family B (small) member 8 [Source:VGNC Symbol;Acc:VGNC:96685]	10.779422799992	3.4302080238235	0.0015081631894272	0.0056940650169241	yes	up	36.29	146.88	70.31	133.14	59.99	9.66	2.31	0.85	96.655	18.2025
ENSSSCT00000010796	ENSSSCG00000009850	TAOK3	TAO kinase 3 [Source:VGNC Symbol;Acc:VGNC:98357]	0.1786815877833	-2.48454	5.0158595448868E-6	3.2803644286158E-5	yes	down	0.24	0.64	0.34	0.48	3.05	2.11	5.34	5.97	0.425	4.1175
ENSSSCT00000010806	ENSSSCG00000009858	FBXO21	F-box protein 21 [Source:VGNC Symbol;Acc:VGNC:88035]	2.0189101738027	1.0135767231051	0.017838756585001	0.047990853849304	yes	up	1.19	1.85	1.18	0.88	0.89	1.6	0.94	1	1.275	1.1075
ENSSSCT00000010807	ENSSSCG00000009859	TESC	tescalcin [Source:VGNC Symbol;Acc:VGNC:104070]	13.306048192744	3.7340102589799	5.8050551618155E-24	3.2270225761458E-22	yes	up	40.8	50.44	71.16	117.61	14.12	7.47	9.41	6.52	70.0025	9.38
ENSSSCT00000010808	ENSSSCG00000009860	FBXW8	F-box and WD repeat domain containing 8 [Source:VGNC Symbol;Acc:VGNC:107391]	12.648343351032	3.6608765315252	3.3173264860602E-15	7.6255921879901E-14	yes	up	5.85	9.8	6.14	8.66	1.91	1.36	0.61	0.52	7.6125	1.1
ENSSSCT00000010813	ENSSSCG00000009865	TBX3	T-box transcription factor 3 [Source:VGNC Symbol;Acc:VGNC:93802]	0.11767963810896	-3.08706	0.0044250311890278	0.014573473967271	yes	down	0.1	0.22	0	0.19	0.86	0.35	2.44	3.69	0.1275	1.835
ENSSSCT00000010816	ENSSSCG00000009868	RBM19	RNA binding motif protein 19 [Source:VGNC Symbol;Acc:VGNC:92150]	0.55102427566737	-0.859812	0.0012273861055985	0.0047451025793826	yes	down	1.15	1.54	1.25	2.15	4.93	4.83	5.12	4.32	1.5225	4.8
ENSSSCT00000010818	ENSSSCG00000009870	SDSL	serine dehydratase like [Source:VGNC Symbol;Acc:VGNC:92665]	0.000679250367433	-10.5238	5.454765814675E-20	2.0874756780771E-18	yes	down	0	0.06	0	0	30.16	32.86	65.69	51.54	0.015	45.0625
ENSSSCT00000010825	ENSSSCG00000009876	DDX54	DEAD-box helicase 54 [Source:VGNC Symbol;Acc:VGNC:87230]	0.64399517453372	-0.634878	0.017871909588181	0.04806484079838	yes	down	9.02	10.67	12.35	18.01	33.62	26.86	38.4	35.02	12.5125	33.475
ENSSSCT00000010835	ENSSSCG00000009885	HECTD4	HECT domain E3 ubiquitin protein ligase 4 [Source:VGNC Symbol;Acc:VGNC:88834]	3.5449869709842	1.8257803250865	0.00021452491005796	0.0010023831843266	yes	up	0.76	0.88	1.48	2.4	1.08	0.29	0.6	0.75	1.38	0.68
ENSSSCT00000010836	ENSSSCG00000009886	TRAFD1	TRAF-type zinc finger domain containing 1 [Source:VGNC Symbol;Acc:VGNC:94367]	0.23311582391785	-2.10088	0.0043704309324096	0.01442599865799	yes	down	1.29	0.29	0.35	0.38	6.29	1.35	7.44	2.91	0.5775	4.4975
ENSSSCT00000010838	ENSSSCG00000009888	ERP29	endoplasmic reticulum protein 29 [Source:VGNC Symbol;Acc:VGNC:87782]	0.21545214024735	-2.21456	1.7054700397625E-6	1.2032724227035E-5	yes	down	8.68	9.28	6.27	19.06	50.77	87.98	101.38	100.89	10.8225	85.255
ENSSSCT00000010839	ENSSSCG00000009889	ALDH2	aldehyde dehydrogenase 2 family member [Source:NCBI gene (formerly Entrezgene);Acc:733685]	0.056127042851459	-4.15516	7.153910969876E-6	4.5441225747975E-5	yes	down	0.07	0.21	0	0.76	11.47	9.45	4.52	6.61	0.26	8.0125
ENSSSCT00000010846	ENSSSCG00000009896	BICDL1	BICD family like cargo adaptor 1 [Source:VGNC Symbol;Acc:VGNC:85820]	0.22528124252384	-2.1502	0.0026978120637495	0.0095002861216044	yes	down	0.2	0.16	0.02	0.05	1.5	0.55	0.69	0.87	0.1075	0.9025
ENSSSCT00000010856	ENSSSCG00000009906	SRSF9	serine and arginine rich splicing factor 9 [Source:NCBI gene (formerly Entrezgene);Acc:100154637]	0.44025094913381	-1.1836	6.2243558963938E-8	5.5434243966286E-7	yes	down	1.35	1.46	1.37	1.79	5.82	5.09	6.47	6.2	1.4925	5.895
ENSSSCT00000010866	ENSSSCG00000009916	ACADS	acyl-CoA dehydrogenase short chain [Source:VGNC Symbol;Acc:VGNC:97862]	1.5442040950563	0.62686344397028	0.0020888950652818	0.0075957993817821	yes	up	28.35	21.29	33.07	38.62	46.15	34.76	30.83	27.14	30.3325	34.72
ENSSSCT00000010869	ENSSSCG00000009919	HNF1A	HNF1 homeobox A [Source:NCBI gene (formerly Entrezgene);Acc:574067]	0.0042634587902891	-7.87376	9.871710771333E-34	1.3877912072377E-31	yes	down	0	0.06	0.02	0.07	13.12	12.23	15.22	16.94	0.0375	14.3775
ENSSSCT00000010876	ENSSSCG00000009925	GIT2	GIT ArfGAP 2 [Source:VGNC Symbol;Acc:VGNC:88458]	0.33813288239757	-1.56434	1.8770867989798E-5	0.00010997136212862	yes	down	0.29	0.35	0.26	0.15	1.54	1.26	1.56	1.25	0.2625	1.4025
ENSSSCT00000010884	ENSSSCG00000009932	MMAB	metabolism of cobalamin associated B [Source:VGNC Symbol;Acc:VGNC:96743]	1.88747	0.91645461077501	0.00093979568747147	0.0037373677102665	yes	up	1.81	2.24	2.41	3.28	1.95	2.23	2.1	2.57	2.435	2.2125
ENSSSCT00000010887	ENSSSCG00000009935	MYO1H	myosin IH [Source:VGNC Symbol;Acc:VGNC:90531]	66.420048592844	6.0535468732027	8.0081698930891E-6	5.0440409178703E-5	yes	up	0.18	0.13	0.19	0.13	0	0	0	0	0.1575	0
ENSSSCT00000010892	ENSSSCG00000009940	ALKBH2	alkB homolog 2, alpha-ketoglutarate dependent dioxygenase [Source:VGNC Symbol;Acc:VGNC:85258]	2.0845702866401	1.0597500171344	0.0020137080580553	0.0073585780712244	yes	up	4.57	4.34	5.45	5.5	6.93	5.01	2.54	2.72	4.965	4.3
ENSSSCT00000010893	ENSSSCG00000009941	SVOP	SV2 related protein [Source:VGNC Symbol;Acc:VGNC:93643]	0.031194459516858	-5.00257	0.0023568468855669	0.008444685402198	yes	down	0	0	0	0	0.06	0.29	0.09	0.07	0	0.1275
ENSSSCT00000010897	ENSSSCG00000009945	FICD	FIC domain protein adenylyltransferase [Source:VGNC Symbol;Acc:VGNC:88135]	0.37795721991667	-1.40371	0.0154680369591	0.042658729360048	yes	down	0.13	0.48	0.14	0.43	1.02	1.83	1.24	1.29	0.295	1.345
ENSSSCT00000010910	ENSSSCG00000009955	CRYBB2	crystallin beta B2 [Source:VGNC Symbol;Acc:VGNC:87016]	0.017216625473999	-5.86005	0.01070560832383	0.031126869565425	yes	down	0	0	0	0	4.22	3.12	0	0.66	0	2
ENSSSCT00000010911	ENSSSCG00000009956	GRK3	G protein-coupled receptor kinase 3 [Source:VGNC Symbol;Acc:VGNC:88695]	1.9174967879532	0.9392241610357	0.0003188238884386	0.0014285140930554	yes	up	4.1	2.84	4.51	4.56	3.53	4.61	3.44	2.84	4.0025	3.605
ENSSSCT00000010912	ENSSSCG00000009957	MYO18B	myosin XVIIIB [Source:VGNC Symbol;Acc:VGNC:90523]	4603.3915280005	12.168481436649	6.1484208882051E-27	4.7756946812243E-25	yes	up	3.19	5.22	7.64	9.66	0	0.01	0	0	6.4275	0.0025
ENSSSCT00000010915	ENSSSCG00000009960	HPS4	HPS4 biosis of lysosomal organelles complex 3 subunit 2 [Source:VGNC Symbol;Acc:VGNC:88966]	2.3823573096347	1.25239	3.0574873441347E-9	3.3296663551475E-8	yes	up	4.59	3.61	4.78	4.54	3.25	3.73	3.14	2.72	4.38	3.21
ENSSSCT00000010920	ENSSSCG00000009964	CRYBB1	crystallin beta B1 [Source:VGNC Symbol;Acc:VGNC:87015]	0.032519734749222	-4.94254	0.0061373768776153	0.019295785856515	yes	down	0	0	0	0	0.6	1.76	1.04	0.1	0	0.875
ENSSSCT00000010931	ENSSSCG00000009975	EMID1	EMI domain containing 1 [Source:VGNC Symbol;Acc:VGNC:87679]	0.018703583678778	-5.74054	2.5678359569145E-10	3.2331734674385E-9	yes	down	0	0	0	0.16	3.52	3.83	2.83	2.36	0.04	3.135
ENSSSCT00000010939	ENSSSCG00000025186	ASCC2	activating signal cointegrator 1 complex subunit 2 [Source:VGNC Symbol;Acc:VGNC:85570]	1.7156997682408	0.77879711649366	0.00030068288080014	0.0013549049387684	yes	up	1.48	1.59	1.6	1.9	1.68	1.96	1.47	1.59	1.6425	1.675
ENSSSCT00000010945	ENSSSCG00000009988	THOC5	THO complex subunit 5 [Source:HGNC Symbol;Acc:HGNC:19074]	0.34223915122623	-1.54692	0.015096770569028	0.041739718125063	yes	down	0.29	0.11	0.52	0.24	1.33	0.59	1.87	1.84	0.29	1.4075
ENSSSCT00000010956	ENSSSCG00000009999	TBC1D10A	TBC1 domain family member 10A [Source:VGNC Symbol;Acc:VGNC:93759]	0.16727411538941	-2.57971	1.5772502236045E-15	3.7576771608718E-14	yes	down	2.53	1.84	2.94	3.77	27.56	19.09	34.91	32.37	2.77	28.4825
ENSSSCT00000010958	ENSSSCG00000032165	ATP5MK	ATP synthase membrane subunit k [Source:VGNC Symbol;Acc:VGNC:85657]	2.5421180770749	1.34603	3.7667854772811E-11	5.2888901660165E-10	yes	up	620.72	703.84	969.15	1399.21	721.31	696.05	690.75	653.75	923.23	690.465
ENSSSCT00000010966	ENSSSCG00000010009	GAL3ST1	galactose-3-O-sulfotransferase 1 [Source:VGNC Symbol;Acc:VGNC:88321]	0.0020392033374195	-8.93778	7.2596793444536E-18	2.2250590178167E-16	yes	down	0.12	0	0.04	0.23	26.62	18.43	130.15	132.64	0.0975	76.96
ENSSSCT00000010967	ENSSSCG00000010010	PES1	pescadillo ribosomal biogenesis factor 1 [Source:NCBI gene (formerly Entrezgene);Acc:100154050]	0.66385357883409	-0.591063	0.0028247759484024	0.0098788756723477	yes	down	10.24	8.5	10.3	11.27	24.66	23.47	28.99	28.05	10.0775	26.2925
ENSSSCT00000010969	ENSSSCG00000010012	SLC35E4	solute carrier family 35 member E4 [Source:VGNC Symbol;Acc:VGNC:93080]	2.5898119420719	1.3728473411201	0.0053403503000875	0.017136772076898	yes	up	0.46	1.48	1.17	1.72	1.03	0.9	0.85	0.5	1.2075	0.82
ENSSSCT00000010981	ENSSSCG00000058877	RNF185	ring finger protein 185 [Source:HGNC Symbol;Acc:HGNC:26783]	0.59033075320425	-0.760405	0.013233679936135	0.03732883053704	yes	down	4.18	5.1	4.45	5.92	11.95	11.01	17.66	16.9	4.9125	14.38
ENSSSCT00000010993	ENSSSCG00000010036	SLC5A1	solute carrier family 5 member 1 [Source:VGNC Symbol;Acc:VGNC:93140]	0.00039574594281225	-11.3031	1.4362693581979E-48	4.8863319835252E-46	yes	down	0.05	0.1	0.12	0.17	184.3	140.06	789.41	714.82	0.11	457.147
ENSSSCT00000010997	ENSSSCG00000010039	SLC5A4	solute carrier family 5 member 4 [Source:NCBI gene (formerly Entrezgene);Acc:397376]	0.024765798912975	-5.33551	2.9146558046092E-18	9.3723539819101E-17	yes	down	2.09	1.41	1.44	1.58	73.38	32.04	185.84	163.23	1.63	113.623
ENSSSCT00000010999	ENSSSCG00000010044		-	0.0082271230025776	-6.9254	2.6417653391593E-6	1.8160335139127E-5	yes	down	0	0	0	0	5.79	6.83	1.34	1.02	0	3.745
ENSSSCT00000011007	ENSSSCG00000010046	GNAZ	G protein subunit alpha z [Source:VGNC Symbol;Acc:VGNC:88528]	0.12272834405606	-3.02646	4.3232122278751E-22	2.0599440224725E-20	yes	down	0.32	0.3	0.38	0.59	5.94	6.58	4.66	5.22	0.3975	5.6
ENSSSCT00000011014	ENSSSCG00000010053	SPECC1L	sperm antigen with calponin homology and coiled-coil domains 1 like [Source:HGNC Symbol;Acc:HGNC:29022]	5.2085563424893	2.3808835555855	0.0011161078764227	0.0043610715220046	yes	up	2.1	5.23	1.9	8.51	3.08	1.22	1.61	0.29	4.435	1.55
ENSSSCT00000011015	ENSSSCG00000010054	ADORA2A	adenosine A2a receptor [Source:VGNC Symbol;Acc:VGNC:85148]	3.8257559552866	1.9357448472002	9.7908989160259E-15	2.1162399747276E-13	yes	up	5.07	4.04	7.12	5.03	2.98	1.95	2.58	2.3	5.315	2.4525
ENSSSCT00000011017	ENSSSCG00000010056		gamma-glutamyltransferase 1 [Source:NCBI gene (formerly Entrezgene);Acc:397095]	0.0051936020324844	-7.58905	7.5309313169236E-8	6.6238318079901E-7	yes	down	0	0.33	0	0	12.71	12.85	41.65	45.54	0.0825	28.1875
ENSSSCT00000011019	ENSSSCG00000010058		small nuclear ribonucleoprotein D3 polypeptide [Source:VGNC Symbol;Acc:VGNC:93296]	0.33469986547472	-1.57906	6.2603666421018E-9	6.5232445185588E-8	yes	down	26.19	26.32	34.39	45.72	146.61	151.01	202.48	185.82	33.155	171.48
ENSSSCT00000011023	ENSSSCG00000010062	CABIN1	calcineurin binding protein 1 [Source:VGNC Symbol;Acc:VGNC:86108]	1.6534366076415	0.72546773401137	0.0086321839912259	0.025872216682715	yes	up	0.74	0.66	0.99	0.7	0.93	0.59	0.78	0.96	0.7725	0.815
ENSSSCT00000011028	ENSSSCG00000010067	MIF	macrophage migration inhibitory factor [Source:NCBI gene (formerly Entrezgene);Acc:397412]	0.32656808715335	-1.61454	1.3537714571265E-10	1.7720915253136E-9	yes	down	149.64	119.17	170.35	252.96	888.49	875.69	1068.75	1030.8	173.03	965.933
ENSSSCT00000011029	ENSSSCG00000010068	SLC2A11	solute carrier family 2 member 11 [Source:HGNC Symbol;Acc:HGNC:14239]	5.6703666909864	2.5034420343142	4.2991016609412E-12	6.8091125515308E-11	yes	up	4.89	4.5	8.82	5.58	2.41	2.41	1.16	1.38	5.9475	1.84
ENSSSCT00000011034	ENSSSCG00000010073	CHCHD10	coiled-coil-helix-coiled-coil-helix domain containing 10 [Source:VGNC Symbol;Acc:VGNC:86626]	4.2420895735968	2.0847750843337	2.9235225430842E-9	3.1940000140741E-8	yes	up	802.8	733.15	995.09	1792.04	436.55	295.22	534.63	520.46	1080.77	446.715
ENSSSCT00000011040	ENSSSCG00000010079	PPM1F	protein phosphatase, Mg2+/Mn2+ dependent 1F [Source:VGNC Symbol;Acc:VGNC:91706]	2.7815041481116	1.4758652571125	1.758030237967E-7	1.4637774529094E-6	yes	up	4.13	4.43	5.47	5.85	5.49	2.46	2.4	2.52	4.97	3.2175
ENSSSCT00000011046	ENSSSCG00000054186	SDF2L1	stromal cell derived factor 2 like 1 [Source:HGNC Symbol;Acc:HGNC:10676]	0.084335009520019	-3.56772	8.3516926273377E-10	9.8623024947815E-9	yes	down	0.13	0.72	1	0.75	8.46	16.96	13.94	13.17	0.65	13.1325
ENSSSCT00000011047	ENSSSCG00000010086		coiled-coil domain containing 116 [Source:VGNC Symbol;Acc:VGNC:107373]	0.019083146621419	-5.71156	1.8680503262041E-5	0.00010946079942781	yes	down	0	0	0.03	0	1.76	0.31	0.42	0.95	0.0075	0.86
ENSSSCT00000011048	ENSSSCG00000010087	YDJC	YdjC chitooligosaccharide deacetylase homolog [Source:NCBI gene (formerly Entrezgene);Acc:100155573]	0.14073849655244	-2.82891	8.1987447648372E-6	5.1548603889212E-5	yes	down	0.06	0.37	1.06	0.79	7.43	5.06	7.81	7.58	0.57	6.97
ENSSSCT00000011055	ENSSSCG00000010094	SNAP29	synaptosome associated protein 29 [Source:VGNC Symbol;Acc:VGNC:93278]	0.55147768981955	-0.858626	0.0021634273788163	0.0078258333710484	yes	down	2.77	3	3.48	3.7	7.79	9.41	11.68	11.39	3.2375	10.0675
ENSSSCT00000011077	ENSSSCG00000010116	SLC25A1	solute carrier family 25 member 1 [Source:VGNC Symbol;Acc:VGNC:92990]	0.19945759089719	-2.32585	2.6166138683486E-13	4.816267098599E-12	yes	down	4.05	3.12	5.76	3.22	30.88	31.8	40.38	38.48	4.0375	35.385
ENSSSCT00000011091	ENSSSCG00000010130	GNB1L	G protein subunit beta 1 like [Source:VGNC Symbol;Acc:VGNC:88530]	1.6864404367834	0.75398136485782	0.012092021566874	0.034552550455789	yes	up	11.65	6.57	12.34	16.91	12.28	10.76	13.83	11.9	11.8675	12.1925
ENSSSCT00000011094	ENSSSCG00000010133	ARVCF	ARVCF delta catenin family member [Source:VGNC Symbol;Acc:VGNC:85555]	2.2186333163296	1.1496712464324	0.00041607848756716	0.0018120079653767	yes	up	2.26	1.44	3.06	1.83	1.95	1.98	1.25	1.61	2.1475	1.6975
ENSSSCT00000011095	ENSSSCG00000010134	TANGO2	transport and golgi organization 2 homolog [Source:VGNC Symbol;Acc:VGNC:93734]	0.38731930830316	-1.3684	1.1331290289519E-5	6.9560055384287E-5	yes	down	3.79	3.78	4.14	7.63	21.54	16.4	25.44	22.97	4.835	21.5875
ENSSSCT00000011105	ENSSSCG00000010143	MTR	5-methyltetrahydrofolate-homocysteine methyltransferase [Source:VGNC Symbol;Acc:VGNC:90468]	3.6829666870372	1.8808683479128	1.1463994708332E-5	7.0247940196714E-5	yes	up	1.22	1.89	2.51	1.28	1.61	0.63	0.63	0.58	1.725	0.8625
ENSSSCT00000011106	ENSSSCG00000010144	ACTN2	actinin alpha 2 [Source:NCBI gene (formerly Entrezgene);Acc:100157406]	201.07103949734	7.6515614932861	5.5449777054855E-9	5.827793837452E-8	yes	up	126.2	106.96	173.83	295.14	5.91	0.57	0.39	0	175.532	1.7175
ENSSSCT00000011114	ENSSSCG00000026819	NID1	nidogen 1 [Source:VGNC Symbol;Acc:VGNC:90742]	2.9846964775367	1.5775842270958	5.3550512870862E-8	4.8222392757533E-7	yes	up	14.52	12.21	15.24	15.87	14.72	8.41	6.19	5.64	14.46	8.74
ENSSSCT00000011115	ENSSSCG00000010151	LYST	lysosomal trafficking regulator [Source:VGNC Symbol;Acc:VGNC:89921]	679.40007467371	9.4081175665603	5.4603048676757E-10	6.5991130338613E-9	yes	up	0.44	0.03	0.23	0.69	0	0	0	0	0.3475	0
ENSSSCT00000011124	ENSSSCG00000010160	TARBP1	TAR (HIV-1) RNA binding protein 1 [Source:VGNC Symbol;Acc:VGNC:111149]	1.8886865923035	0.91738332150268	0.0020227886454657	0.0073854145210762	yes	up	2.82	2.44	2.06	1.93	2.57	2.63	1.98	1.55	2.3125	2.1825
ENSSSCT00000011129	ENSSSCG00000010163	KCNK1	potassium two pore domain channel subfamily K member 1 [Source:VGNC Symbol;Acc:VGNC:89363]	0.08789085117518	-3.50814	4.1905411661316E-7	3.296332971398E-6	yes	down	0.17	0.07	0.05	0.04	1.12	2.75	1.14	1.39	0.0825	1.6
ENSSSCT00000011130	ENSSSCG00000010164	MAP3K21	mitogen-activated protein kinase kinase kinase 21 [Source:VGNC Symbol;Acc:VGNC:107410]	0.084789419715435	-3.55997	0.0002699974727683	0.0012319721058276	yes	down	0	0.2	0.35	0.35	2.97	1.91	5.93	6.93	0.225	4.435
ENSSSCT00000011133	ENSSSCG00000010167	MAP10	microtubule associated protein 10 [Source:HGNC Symbol;Acc:HGNC:29265]	2.7065789271084	1.4364704593947	0.0049615737540106	0.01608822919226	yes	up	0.94	0.27	0.49	0.33	0.5	0.32	0.24	0.29	0.5075	0.3375
ENSSSCT00000011138	ENSSSCG00000010172	EGLN1	egl-9 family hypoxia inducible factor 1 [Source:VGNC Symbol;Acc:VGNC:87588]	1.5191426032627	0.60325730325896	0.00039878942036235	0.0017452038680406	yes	up	9.3	7.31	9.47	8.34	11.64	9.38	10.52	8.51	8.605	10.0125
ENSSSCT00000011142	ENSSSCG00000010176	C1orf131	chromosome 14 C1orf131 homolog [Source:VGNC Symbol;Acc:VGNC:85946]	0.50379585491667	-0.989089	0.004690788552716	0.015344742053072	yes	down	0.55	0.58	0.55	0.42	1.94	2.3	1.47	1.65	0.525	1.84
ENSSSCT00000011148	ENSSSCG00000010182	CAPN9	calpain 9 [Source:VGNC Symbol;Acc:VGNC:86177]	0.0042581388848213	-7.87556	2.7768475444328E-11	3.9544215282188E-10	yes	down	0	0	0	0	1.39	2.79	2.68	1.86	0	2.18
ENSSSCT00000011154	ENSSSCG00000010188	ABCB10	ATP binding cassette subfamily B member 10 [Source:VGNC Symbol;Acc:VGNC:103892]	0.40730329630133	-1.29582	4.9056834833557E-6	3.2126324886861E-5	yes	down	4.08	2.75	2.63	2.45	15.75	10.04	12.84	13.53	2.9775	13.04
ENSSSCT00000011156	ENSSSCG00000010190	ACTA1	actin alpha 1, skeletal muscle [Source:NCBI gene (formerly Entrezgene);Acc:100154254]	206.29022643977	7.68853	6.2224124703653E-13	1.0945847707048E-11	yes	up	14.24	6.51	5.11	9.4	0	0.28	0	0	8.815	0.07
ENSSSCT00000011169	ENSSSCG00000010203		-	0.21475886395448	-2.21921	7.0189397518201E-13	1.2251993293826E-11	yes	down	16.41	12.08	10.28	15.78	94.05	90.48	126.52	131.1	13.6375	110.537
ENSSSCT00000011177	ENSSSCG00000010211	CCDC6	coiled-coil domain containing 6 [Source:VGNC Symbol;Acc:VGNC:86304]	0.038343053063945	-4.70489	0.0021036513990261	0.0076412902248843	yes	down	0	0	0.15	0	4	1.84	0.69	0.49	0.0375	1.755
ENSSSCT00000011178	ENSSSCG00000010212	ANK3	novel protein, ortholog of human ankyrin 3 (ANK3)	5.8151777801626	2.5398232980851	0.0013127637188877	0.0050362578349435	yes	up	0.16	0.09	0.08	0.17	0.08	0.06	0.01	0.01	0.125	0.04
ENSSSCT00000011188	ENSSSCG00000010222	ZNF365	zinc finger protein 365 [Source:VGNC Symbol;Acc:VGNC:95230]	5.8719759843166	2.5538460677421	0.0037340626587441	0.012599082189143	yes	up	3.18	0.86	2.07	1.09	1.84	0.27	0.12	0.19	1.8	0.605
ENSSSCT00000011206	ENSSSCG00000010239	RUFY2	RUN and FYVE domain containing 2 [Source:VGNC Symbol;Acc:VGNC:92512]	2.7536852129899	1.4613636474848	3.1319388466831E-6	2.1263558471963E-5	yes	up	1.61	2.34	1.84	1.63	1.72	1.15	0.81	1.16	1.855	1.21
ENSSSCT00000011217	ENSSSCG00000010247	DDX21	DExD-box helicase 21 [Source:VGNC Symbol;Acc:VGNC:87215]	0.38651253889749	-1.37141	8.0203804463795E-8	7.0252668168454E-7	yes	down	2.67	3.38	2.71	3.42	12.16	15.78	12.41	14.4	3.045	13.6875
ENSSSCT00000011222	ENSSSCG00000010252	HKDC1	hexokinase domain containing 1 [Source:VGNC Symbol;Acc:VGNC:88894]	0.030637941526534	-5.02854	2.4202554234246E-12	3.9340425112436E-11	yes	down	0.08	0	0	0.09	2.12	1.88	2.38	2.63	0.0425	2.2525
ENSSSCT00000011224	ENSSSCG00000010254	TACR2	tachykinin receptor 2 [Source:VGNC Symbol;Acc:VGNC:93702]	0.0252075075826	-5.31	1.4816916129875E-5	8.8544933015017E-5	yes	down	0	0	0.07	0.14	10.89	1.7	1.12	0.97	0.0525	3.67
ENSSSCT00000011229	ENSSSCG00000010259	TYSND1	trypsin like peroxisomal matrix peptidase 1 [Source:VGNC Symbol;Acc:VGNC:94621]	0.43487237357734	-1.20134	0.0081604273083422	0.024636249663422	yes	down	0.94	0.83	1.11	2.51	3.5	4.81	5.99	6.26	1.3475	5.14
ENSSSCT00000011237	ENSSSCG00000010267	LRRC20	leucine rich repeat containing 20 [Source:VGNC Symbol;Acc:VGNC:89830]	13.207944162143	3.7233340211317	3.598897424043E-5	0.00019885997931357	yes	up	2.2	4.05	3.54	5.05	0.82	0.5	0	0.7	3.71	0.505
ENSSSCT00000011247	ENSSSCG00000010275	PCBD1	pterin-4 alpha-carbinolamine dehydratase 1 [Source:VGNC Symbol;Acc:VGNC:91208]	0.57782134782596	-0.791305	8.5192622803244E-5	0.00043485944792035	yes	down	22.32	28	27.96	42.88	113.04	85.12	91.72	84.31	30.29	93.5475
ENSSSCT00000011263	ENSSSCG00000010291	PLA2G12B	phospholipase A2 group XIIB [Source:VGNC Symbol;Acc:VGNC:91489]	0.00028939820776583	-11.7547	7.3189199338454E-26	5.1233945487522E-24	yes	down	0	0	0	0	29.68	41.21	51.22	48.26	0	42.5925
ENSSSCT00000011266	ENSSSCG00000010293	OIT3	oncoprotein induced transcript 3 [Source:VGNC Symbol;Acc:VGNC:91030]	0.021917030214161	-5.5118	3.8344808983784E-5	0.00021057768304073	yes	down	0	0	0	0	0.2	0.33	0.42	0.25	0	0.3
ENSSSCT00000011272	ENSSSCG00000010299	ANXA7	annexin A7 [Source:VGNC Symbol;Acc:VGNC:85372]	0.36132101687867	-1.46865	0.0038879040571988	0.013040558407765	yes	down	6.64	1.37	4.21	2.42	20.2	17.91	15.91	17.81	3.66	17.9575
ENSSSCT00000011273	ENSSSCG00000010300	MSS51	MSS51 mitochondrial translational activator [Source:VGNC Symbol;Acc:VGNC:90428]	2.46227	1.2999863371131	0.0021907535234918	0.0079137423680946	yes	up	5.42	3.26	4.59	3.25	3.42	4.67	1.87	1.97	4.13	2.9825
ENSSSCT00000011276	ENSSSCG00000010303	SYNPO2L	synaptopodin 2 like [Source:VGNC Symbol;Acc:VGNC:93673]	2230.1710270627	11.122938636258	1.0246263386656E-19	3.8024511907443E-18	yes	up	1.43	1.84	3.69	6.26	0	0	0	0	3.305	0
ENSSSCT00000011277	ENSSSCG00000010304	MYOZ1	myozenin 1 [Source:VGNC Symbol;Acc:VGNC:90542]	30.222691133178	4.91756	2.9783003583492E-7	2.3970843740572E-6	yes	up	1.27	0.79	0.65	6.34	0.2	0.14	0.05	0.11	2.2625	0.125
ENSSSCT00000011279	ENSSSCG00000010306		SEC24 homolog C, COPII coat complex component [Source:VGNC Symbol;Acc:VGNC:92678]	0.39234204744458	-1.34982	0.012412082138233	0.035333565929616	yes	down	0.26	0.5	0.93	0.58	4.08	0.99	2.22	3.01	0.5675	2.575
ENSSSCT00000011282	ENSSSCG00000010309	ZSWIM8	zinc finger SWIM-type containing 8 [Source:VGNC Symbol;Acc:VGNC:95337]	2.4480052586443	1.2916066571367	2.701814717524E-8	2.542695394326E-7	yes	up	9.88	5.99	9.96	9.53	9.02	4.85	5.78	5.89	8.84	6.385
ENSSSCT00000011287	ENSSSCG00000010312	PLAU	plasminogen activator, urokinase [Source:NCBI gene (formerly Entrezgene);Acc:396985]	0.16425945825057	-2.60595	0.015578799610725	0.042911863249649	yes	down	0.56	0	1.95	1.32	4.9	4.78	17.45	10.6	0.9575	9.4325
ENSSSCT00000011289	ENSSSCG00000010313	VCL	vinculin [Source:VGNC Symbol;Acc:VGNC:94812]	3.3121837089028	1.7277826935416	0.00035977738934696	0.0015916757559133	yes	up	17.24	7.12	7.78	8.9	8.03	2.48	7.26	4.51	10.26	5.57
ENSSSCT00000011293	ENSSSCG00000010316	KAT6B	lysine acetyltransferase 6B [Source:VGNC Symbol;Acc:VGNC:89306]	1.82206	0.86557170428732	0.00015969582530294	0.00076780832004398	yes	up	2.07	2.09	2.57	1.95	3.07	2.08	1.62	1.73	2.17	2.125
ENSSSCT00000011297	ENSSSCG00000010320		voltage dependent anion channel 2 [Source:VGNC Symbol;Acc:VGNC:111154]	2.4139767747227	1.2714117957476	3.1774489079237E-12	5.087058319834E-11	yes	up	169.46	131.37	156.58	226.03	158	103.32	124.6	115.23	170.86	125.287
ENSSSCT00000011305	ENSSSCG00000010327	POLR3A	RNA polymerase III subunit A [Source:VGNC Symbol;Acc:VGNC:91654]	4.0535625350871	2.0191903999752	3.7432202199834E-13	6.7522850002149E-12	yes	up	3.34	1.78	3.35	2.65	1.34	1.04	1.3	1.1	2.78	1.195
ENSSSCT00000011308	ENSSSCG00000010330	PPIF	peptidylprolyl isomerase F [Source:VGNC Symbol;Acc:VGNC:98213]	6.6171874053597	2.7262181386985	6.4571353677694E-19	2.2078211291144E-17	yes	up	29.72	41.19	34.84	51.29	7.77	11.7	10.41	11.17	39.26	10.2625
ENSSSCT00000011310	ENSSSCG00000010332	PLAC9	placenta associated 9 [Source:NCBI gene (formerly Entrezgene);Acc:100155282]	7.3156101289069	2.8709781915328	0.0020535291190513	0.0074880079484719	yes	up	21.37	26.24	15.54	12.41	16.97	2.72	0.68	0.86	18.89	5.3075
ENSSSCT00000011332	ENSSSCG00000010351	CCSER2	coiled-coil serine rich protein 2 [Source:VGNC Symbol;Acc:VGNC:86379]	26.840551655878	4.7463424185499	0.0076460731783846	0.02326717849748	yes	up	0.07	0.02	0.06	0.06	0	0	0	0	0.0525	0
ENSSSCT00000011341	ENSSSCG00000010359		LIM domain binding 3 [Source:VGNC Symbol;Acc:VGNC:107405]	2821.2564242609	11.462122083233	2.0174680304686E-24	1.1874788903905E-22	yes	up	11.09	11.51	20.1	27.49	0	0	0	0	17.5475	0
ENSSSCT00000011350	ENSSSCG00000010368	GLUD1	glutamate dehydrogenase 1 [Source:NCBI gene (formerly Entrezgene);Acc:100157162]	0.48099613118795	-1.0559	9.0055757722376E-7	6.6763716135824E-6	yes	down	15.94	15.96	17.04	17.71	52.47	61.09	59.03	67.82	16.6625	60.1025
ENSSSCT00000011367	ENSSSCG00000010384	LRRC18	leucine rich repeat containing 18 [Source:VGNC Symbol;Acc:VGNC:98078]	26.854406258898	4.7470869192737	0.011755881261547	0.033742245541135	yes	up	0.19	0.03	0.07	0.07	0	0	0	0	0.09	0
ENSSSCT00000011383	ENSSSCG00000010399	NCOA4	nuclear receptor coactivator 4 [Source:VGNC Symbol;Acc:VGNC:90617]	0.11401528123283	-3.1327	1.3185647678475E-9	1.5078619148551E-8	yes	down	8.72	10.83	8.09	9.6	58.11	97.09	200.68	199.2	9.31	138.77
ENSSSCT00000011384	ENSSSCG00000010400	MSMB	microseminoprotein beta [Source:NCBI gene (formerly Entrezgene);Acc:396852]	0.14648473530795	-2.77118	3.0222924148559E-8	2.8247640177421E-7	yes	down	0.43	0.52	0.65	0.43	11.32	5.85	4.66	3.89	0.5075	6.43
ENSSSCT00000011386	ENSSSCG00000010402	ZFAND4	zinc finger AN1-type containing 4 [Source:VGNC Symbol;Acc:VGNC:95136]	3.57121	1.8364128242982	0.015392121726274	0.042473466886979	yes	up	0.2	0.34	0.59	0.27	0.14	0.09	0.06	0.39	0.35	0.17
ENSSSCT00000011396	ENSSSCG00000025787	TMEM72	transmembrane protein 72 [Source:VGNC Symbol;Acc:VGNC:94206]	0.0088764746015643	-6.8158	9.0908896767402E-6	5.6821818425938E-5	yes	down	0	0	0	0	0.18	0.08	0.35	0.77	0	0.345
ENSSSCT00000011398	ENSSSCG00000034973	CXCL12	C-X-C motif chemokine ligand 12 [Source:VGNC Symbol;Acc:VGNC:87103]	0.30106818713832	-1.73184	0.0058035224825478	0.018394041212852	yes	down	2.87	2.88	3.58	2.69	41.31	21.81	6.34	6.48	3.005	18.985
ENSSSCT00000011400	ENSSSCG00000010416	ZNF32	zinc finger protein 32 [Source:HGNC Symbol;Acc:HGNC:13095]	2.0522465995574	1.0372040967261	0.0013808547645169	0.0052624689082143	yes	up	5.35	11.62	9.82	13.15	9.96	8.54	8.89	7.02	9.985	8.6025
ENSSSCT00000011416	ENSSSCG00000010431	A1CF	APOBEC1 complementation factor [Source:VGNC Symbol;Acc:VGNC:84933]	0.00059864771682334	-10.706	1.9819593963839E-23	1.0470223699437E-21	yes	down	0	0	0	0	13.78	6.88	8.39	9.03	0	9.52
ENSSSCT00000011425	ENSSSCG00000010440		phosphatase and tensin homolog [Source:VGNC Symbol;Acc:VGNC:111132]	0.36161060905111	-1.46749	2.6414589099741E-9	2.9073139299977E-8	yes	down	1.35	0.86	1.71	1.14	7.37	5.35	6.01	5.82	1.265	6.1375
ENSSSCT00000011429	ENSSSCG00000010444	LIPM	lipase family member M [Source:VGNC Symbol;Acc:VGNC:89742]	15.661200873096	3.9691229350538	6.554348440196E-12	1.0186637198899E-10	yes	up	2.02	1.39	1.44	2.1	0.14	0.29	0.29	0.03	1.7375	0.1875
ENSSSCT00000011430	ENSSSCG00000010445	ANKRD22	ankyrin repeat domain 22 [Source:VGNC Symbol;Acc:VGNC:85329]	0.018014327884917	-5.79471	4.8640595443055E-18	1.5251628549016E-16	yes	down	0.1	0.24	0.19	0.07	6.2	20.96	14.68	14.76	0.15	14.15
ENSSSCT00000011447	ENSSSCG00000010461	ANKRD1	ankyrin repeat domain 1 [Source:VGNC Symbol;Acc:VGNC:85321]	181222.63432415	17.467403630637	8.3664700101791E-42	2.0331119729736E-39	yes	up	162.38	629.67	859.04	1384.43	0	0	0	0	758.88	0
ENSSSCT00000011452	ENSSSCG00000010464	PPP1R3C	protein phosphatase 1 regulatory subunit 3C [Source:VGNC Symbol;Acc:VGNC:91737]	73.229456917376	6.1943521914853	1.8103196056326E-24	1.0711110139692E-22	yes	up	58.71	43.23	47.53	58.12	3.17	1.27	0.36	0.54	51.8975	1.335
ENSSSCT00000011458	ENSSSCG00000010470	IDE	insulin degrading enzyme [Source:VGNC Symbol;Acc:VGNC:89025]	0.0049288237761019	-7.66454	0.00029928763917627	0.0013495115669206	yes	down	0	0	0	0	1.12	0.85	0.41	0	0	0.595
ENSSSCT00000011459	ENSSSCG00000010471	KIF11	kinesin family member 11 [Source:VGNC Symbol;Acc:VGNC:89452]	0.13273860532045	-2.91334	9.7048683147161E-9	9.8264680040165E-8	yes	down	0.09	0.07	0.11	0.19	1.28	2.25	1.38	1.01	0.115	1.48
ENSSSCT00000011465	ENSSSCG00000010477	CEP55	centrosomal protein 55 [Source:VGNC Symbol;Acc:VGNC:86572]	0.23264045353987	-2.10383	6.8666427727667E-6	4.373082249575E-5	yes	down	0.1	0.14	0.2	0.19	1.11	1.6	0.88	1.16	0.1575	1.1875
ENSSSCT00000011467	ENSSSCG00000010479	RBP4	retinol binding protein 4 [Source:VGNC Symbol;Acc:VGNC:92164]	0.024627374861728	-5.34359	3.7691565517114E-5	0.0002073920023383	yes	down	0.14	0	0	0	0.62	3.22	2.96	3.28	0.035	2.52
ENSSSCT00000011481	ENSSSCG00000010493	PDLIM1	PDZ and LIM domain 1 [Source:NCBI gene (formerly Entrezgene);Acc:100155592]	4.5870151110501	2.1975556601125	3.0843210620862E-6	2.09444484737E-5	yes	up	77.39	68.27	137.56	182.4	22.85	37.78	57.23	50.96	116.405	42.205
ENSSSCT00000011483	ENSSSCG00000010495	ALDH18A1	aldehyde dehydrogenase 18 family member A1 [Source:VGNC Symbol;Acc:VGNC:85237]	0.077586902497733	-3.68804	9.9286800319194E-19	3.3311994414786E-17	yes	down	0.92	1.78	1.87	1.99	23.4	29.65	46.18	44.34	1.64	35.8925
ENSSSCT00000011498	ENSSSCG00000010508	TM9SF3	transmembrane 9 superfamily member 3 [Source:VGNC Symbol;Acc:VGNC:94037]	0.45234854398486	-1.14449	4.7062292757604E-5	0.00025402288781635	yes	down	5.82	5.45	4.83	6.56	26.59	13.14	22.8	25.64	5.665	22.0425
ENSSSCT00000011521	ENSSSCG00000010531		R3H domain and coiled-coil containing 1 like [Source:VGNC Symbol;Acc:VGNC:92037]	0.40412391349082	-1.30713	2.7929004222619E-9	3.061123236655E-8	yes	down	3.14	3.08	2.53	2.99	14.05	12.54	13.17	12.18	2.935	12.985
ENSSSCT00000011523	ENSSSCG00000010533	PYROXD2	pyridine nucleotide-disulphide oxidoreductase domain 2 [Source:VGNC Symbol;Acc:VGNC:92023]	3.2064498773055	1.6809768553815	2.2913454396546E-10	2.9022287119319E-9	yes	up	7.12	5.47	7.99	5.9	4.66	4.4	2.72	2.88	6.62	3.665
ENSSSCT00000011524	ENSSSCG00000010534	HPS1	HPS1 biosis of lysosomal organelles complex 3 subunit 1 [Source:VGNC Symbol;Acc:VGNC:88964]	0.48784186735619	-1.03551	0.0015043819980854	0.0056823115306833	yes	down	2.66	1.23	2.24	2.99	7.78	9.51	6.69	8.21	2.28	8.0475
ENSSSCT00000011525	ENSSSCG00000010535	HPSE2	heparanase 2 (inactive) [Source:HGNC Symbol;Acc:HGNC:18374]	0.0044961141249598	-7.79711	0.0005400640902724	0.0022881096407419	yes	down	0	0	0	0	5.18	1.88	0	0.4	0	1.865
ENSSSCT00000011526	ENSSSCG00000010536	CNNM1	cyclin and CBS domain divalent metal cation transport mediator 1 [Source:VGNC Symbol;Acc:VGNC:86827]	0.0018219860656779	-9.10027	5.5256635924874E-15	1.2302918918849E-13	yes	down	0	0	0	0	2.3	0.99	2.41	2.62	0	2.08
ENSSSCT00000011528	ENSSSCG00000010538	NKX2-3	NK2 homeobox 3 [Source:VGNC Symbol;Acc:VGNC:90768]	0.0044538450609566	-7.81073	6.6806767907231E-13	1.1709598407892E-11	yes	down	0	0	0.25	0	39.07	24.27	17.83	15.26	0.0625	24.1075
ENSSSCT00000011534	ENSSSCG00000010543	ABCC2	ATP binding cassette subfamily C member 2 [Source:VGNC Symbol;Acc:VGNC:84956]	0.0060712265388872	-7.3638	5.5985840525316E-15	1.2448982225567E-13	yes	down	0.1	0	0.05	0.01	7.72	5.45	17.09	15.61	0.04	11.4675
ENSSSCT00000011540	ENSSSCG00000010548	CHUK	component of inhibitor of nuclear factor kappa B kinase complex [Source:NCBI gene (formerly Entrezgene);Acc:100135662]	0.38902933962201	-1.36205	0.0041693032632353	0.013854646055726	yes	down	0.21	0.21	0.14	0.22	0.93	0.77	0.61	1.27	0.195	0.895
ENSSSCT00000011542	ENSSSCG00000010550	CWF19L1	CWF19 like cell cycle control factor 1 [Source:VGNC Symbol;Acc:VGNC:96725]	1.5530024726008	0.63506012670271	0.0024761433085276	0.0088136505021362	yes	up	2.41	2.44	2.72	2.64	3.71	3.12	2.61	2.2	2.5525	2.91
ENSSSCT00000011556	ENSSSCG00000010564	POLL	DNA polymerase lambda [Source:VGNC Symbol;Acc:VGNC:91638]	2.3630728260509	1.2406640915054	0.00076984655612103	0.0031404016409824	yes	up	1.45	0.73	2.01	2.17	1.28	1.23	0.87	1.22	1.59	1.15
ENSSSCT00000011557	ENSSSCG00000010565	DPCD	deleted in primary ciliary dyskinesia homolog (mouse) [Source:HGNC Symbol;Acc:HGNC:24542]	3.6975422215945	1.8865666213033	2.8510065823045E-6	1.9500220132003E-5	yes	up	10.56	12.62	16.49	28.96	9.92	10.95	4.99	6.43	17.1575	8.0725
ENSSSCT00000011558	ENSSSCG00000010566	FBXW4	F-box and WD repeat domain containing 4 [Source:VGNC Symbol;Acc:VGNC:88055]	2.0941657498948	1.0663756338101	1.6207735272165E-5	9.5996406980213E-5	yes	up	3.91	4.3	5.45	7.59	5.93	3.53	4.3	4.04	5.3125	4.45
ENSSSCT00000011562	ENSSSCG00000010570	KCNIP2	potassium voltage-gated channel interacting protein 2 [Source:VGNC Symbol;Acc:VGNC:89349]	1015.6239849719	9.9881506558427	2.1693184147782E-15	5.0933320765472E-14	yes	up	2.31	1.11	2.46	6.3	0	0	0	0	3.045	0
ENSSSCT00000011567	ENSSSCG00000010574	LDB1	LIM domain binding 1 [Source:NCBI gene (formerly Entrezgene);Acc:780436]	4.0950792948141	2.0338913876728	1.5896414274182E-11	2.3454086893023E-10	yes	up	9.18	7.8	10.88	7.41	5.99	2.77	2.69	4.09	8.8175	3.885
ENSSSCT00000011572	ENSSSCG00000010579	GBF1	golgi brefeldin A resistant guanine nucleotide exchange factor 1 [Source:VGNC Symbol;Acc:VGNC:88375]	1.8379490918776	0.87809680693554	0.000171906999821	0.00082118057300059	yes	up	6.43	6.64	10.34	9.07	9.9	5.48	7.63	7.96	8.12	7.7425
ENSSSCT00000011577	ENSSSCG00000010584	MFSD13A	major facilitator superfamily domain containing 13A [Source:VGNC Symbol;Acc:VGNC:90186]	0.031902383841497	-4.97019	5.2756881035503E-6	3.43247628554E-5	yes	down	0	0	0.13	0	2.06	0.94	1.37	2.51	0.0325	1.72
ENSSSCT00000011586	ENSSSCG00000010592	AS3MT	arsenite methyltransferase [Source:VGNC Symbol;Acc:VGNC:85557]	0.40903554913289	-1.2897	1.8590244179536E-7	1.5407032819293E-6	yes	down	2.48	3.87	3.64	5.01	16.78	14.95	16.63	15.5	3.75	15.965
ENSSSCT00000011588	ENSSSCG00000010594	NT5C2	5'-nucleotidase, cytosolic II [Source:VGNC Symbol;Acc:VGNC:90920]	3.0363608296701	1.60234	4.1279602237365E-8	3.7701297925299E-7	yes	up	6.67	5.22	7.36	5.02	5.78	2.84	2.68	3.17	6.0675	3.6175
ENSSSCT00000011589	ENSSSCG00000010595	INA	internexin neuronal intermediate filament protein alpha [Source:VGNC Symbol;Acc:VGNC:89128]	0.01911842495666	-5.70889	0.00049951014287887	0.0021316902371904	yes	down	0.06	0	0	0	4.37	1.44	0.1	0.24	0.015	1.5375
ENSSSCT00000011591	ENSSSCG00000010597	TAF5	TATA-box binding protein associated factor 5 [Source:VGNC Symbol;Acc:VGNC:93717]	0.41644609406875	-1.2638	0.00015374552765657	0.00074266315439504	yes	down	0.87	0.89	1.1	0.57	3.47	3.09	3.57	4.35	0.8575	3.62
ENSSSCT00000011607	ENSSSCG00000022351	GSTO1	glutathione S-transferase omega 1 [Source:NCBI gene (formerly Entrezgene);Acc:397117]	0.03349139555301	-4.90007	6.099594310523E-20	2.3211890160884E-18	yes	down	20.88	12.11	21.86	19.17	587.12	390.99	1518.38	1319.85	18.505	954.085
ENSSSCT00000011608	ENSSSCG00000030271	GSTO2	glutathione S-transferase omega 2 [Source:VGNC Symbol;Acc:VGNC:107396]	0.089096240223073	-3.48849	0.015808949956821	0.043429889727093	yes	down	0	0	0	0.03	0.06	0.06	0.15	0.27	0.0075	0.135
ENSSSCT00000011616	ENSSSCG00000010620	XPNPEP1	X-prolyl aminopeptidase 1 [Source:VGNC Symbol;Acc:VGNC:95000]	0.1787930416519	-2.48364	0.017152700819258	0.046453752155069	yes	down	0.11	0.09	0	0.3	0.19	1.53	1.48	1.32	0.125	1.13
ENSSSCT00000011625	ENSSSCG00000010629	ADRA2A	adrenoceptor alpha 2A [Source:NCBI gene (formerly Entrezgene);Acc:399501]	0.084070351746499	-3.57226	0.011289468885366	0.032604331150172	yes	down	0.05	0	0	0.06	0.99	0.49	0.1	0.77	0.0275	0.5875
ENSSSCT00000011627	ENSSSCG00000010631	GPAM	glycerol-3-phosphate acyltransferase, mitochondrial [Source:VGNC Symbol;Acc:VGNC:88570]	0.39161072987465	-1.35251	0.004151287662555	0.013806917349475	yes	down	2.19	1.56	1.68	0.87	4.51	5.52	8.8	9.08	1.575	6.9775
ENSSSCT00000011630	ENSSSCG00000032968	VTI1A	vesicle transport through interaction with t-SNAREs 1A [Source:VGNC Symbol;Acc:VGNC:94879]	0.4862443585915	-1.04025	0.0067805664819764	0.021014999752512	yes	down	1.68	1.08	3.2	1.91	7.6	5.38	7.13	8.27	1.9675	7.095
ENSSSCT00000011632	ENSSSCG00000010635	ZDHHC6	zinc finger DHHC-type palmitoyltransferase 6 [Source:VGNC Symbol;Acc:VGNC:95128]	0.44530206946778	-1.16714	0.00032342705217149	0.0014466620749312	yes	down	3.39	3.19	3.62	3.39	9.13	12.32	15.57	15.61	3.3975	13.1575
ENSSSCT00000011643	ENSSSCG00000010644	DCLRE1A	DNA cross-link repair 1A [Source:VGNC Symbol;Acc:VGNC:87185]	6.1103359107944	2.6112516932218	2.5032594818516E-18	8.1107991268641E-17	yes	up	2.95	3.21	1.96	3.28	1.06	0.69	0.78	0.8	2.85	0.8325
ENSSSCT00000011644	ENSSSCG00000010645	NHLRC2	NHL repeat containing 2 [Source:VGNC Symbol;Acc:VGNC:90737]	3.9148132343769	1.9689434819057	1.4589001740804E-7	1.2294585787067E-6	yes	up	1.03	1.16	0.68	1.15	0.41	0.36	0.48	0.56	1.005	0.4525
ENSSSCT00000011646	ENSSSCG00000010647	ADRB1	adrenoceptor beta 1 [Source:NCBI gene (formerly Entrezgene);Acc:397355]	15.525654596199	3.9565821918537	1.0266497993917E-9	1.1969723380776E-8	yes	up	3.09	3.75	4.71	12.49	0.26	0.48	0.83	1	6.01	0.6425
ENSSSCT00000011650	ENSSSCG00000010651	ABLIM1	actin binding LIM protein 1 [Source:VGNC Symbol;Acc:VGNC:84986]	14.010548914792	3.8084415746486	6.102712405157E-8	5.4464947202478E-7	yes	up	2.73	1.38	7.61	14.83	0.77	0.47	0.96	0.92	6.6375	0.78
ENSSSCT00000011660	ENSSSCG00000010660	PNLIPRP2	pancreatic lipase related protein 2 [Source:VGNC Symbol;Acc:VGNC:111129]	0.001022535298037	-9.93363	1.71870976842E-17	5.0233870301904E-16	yes	down	0	0	0	0.08	25.23	54.16	20.23	27.61	0.02	31.8075
ENSSSCT00000011666	ENSSSCG00000010665	SHTN1	shootin 1 [Source:VGNC Symbol;Acc:VGNC:92862]	0.085000415140018	-3.55639	1.6300404121987E-7	1.3642215218552E-6	yes	down	0.05	0.4	0.22	0.15	2.41	3.21	5.13	6.12	0.205	4.2175
ENSSSCT00000011675	ENSSSCG00000010674	FAM204A	family with sequence similarity 204 member A [Source:VGNC Symbol;Acc:VGNC:107389]	0.38042554494235	-1.39431	0.0010683026910157	0.004190559881361	yes	down	1.11	1.99	0.88	0.78	7.88	4.67	5.39	5.03	1.19	5.7425
ENSSSCT00000011680	ENSSSCG00000010679	EIF3A	eukaryotic translation initiation factor 3 subunit A [Source:VGNC Symbol;Acc:VGNC:87615]	0.49074277827623	-1.02696	0.0020146938010616	0.0073613895184102	yes	down	4.05	6.79	5.53	9.83	21.31	19.57	25.64	25.18	6.55	22.925
ENSSSCT00000011684	ENSSSCG00000010683	GRK5	G protein-coupled receptor kinase 5 [Source:VGNC Symbol;Acc:VGNC:88697]	3.9922520934102	1.9972028234882	2.8444228095239E-13	5.2026940001511E-12	yes	up	11.7	10.79	13.23	21.94	8.39	4.56	6.3	6.04	14.415	6.3225
ENSSSCT00000011689	ENSSSCG00000010688	MCMBP	minichromosome maintenance complex binding protein [Source:VGNC Symbol;Acc:VGNC:90077]	0.29455907405616	-1.76337	1.3571731093276E-17	4.0149901176029E-16	yes	down	2.31	1.68	1.85	1.63	13.14	10.72	10.39	10.64	1.8675	11.2225
[truncated: 11,079 more rows]

## Sheet: Jejunum vs. skeletal muscle
Transcript ID	Gene ID	Gene Name	Gene Description	FC(D/A)	Log2FC(D/A)	Pvalue	Padjust	Significant	Regulate	PMM_1	PMM_2	PMM_3	PMM_4	Jejunum_1	Jejunum_2	Jejunum_3	Jejunum_4	D	A
[truncated: 15,453 more rows]

[truncated: 1 more sheets: Heart vs. skeletal muscle]
