# Supplementary material for: An Integrated Multi-Omics Study of Mammalian Skeletal, Cardiac, and Smooth Muscles
Source: Int J Mol Sci. 2025 Dec 25;27(1):242. doi: 10.3390/ijms27010242 (PMC12785520; doi:10.3390/ijms27010242)
Supplement: Supplementary file 1 [file ijms-27-00242-s001.zip › Table S2. Proteome, Pig.xlsx]

## Sheet: Jejunum vs. Heart
Accession	Symbol	Protein Name	Entrez ID	Description	FC(B/A)	Log2FC(B/A)	P_value(B/A)	Regulate	Significant	B	A	Jejunum_1	Jejunum_2	Jejunum_3	Jejunum_4	Heart_1	Heart_2	Heart_3	Heart_4	GO Term	GO ID	KO ID	KO Name	Pathway ID	Pathway_defition	EggNOG ID	EggNOG_Functional Categories	Pfam ID	Domain	Domain Description	Subcellular Loc
ENSSSCP00000035521	ACTB	Actin, cytoplasmic 1	414396	pep primary_assembly:Sscrofa11.1:3:4082216:4090342:-1 gene:ENSSSCG00000007585.5 transcript:ENSSSCT00000042531.2 gene_biotype:protein_coding transcript_biotype:protein_coding gene_symbol:ACTB description:actin beta [Source:VGNC Symbol;Acc:VGNC:96915]	0.2167	-2.2062	1.852E-6	down	yes	340070	1.56957e+06	1.75861e+06	1.55664e+06	1.44625e+06	1.51677e+06	341411	365889	344530	308452	CC:actin cytoskeleton;CC:intracellular organelle;CC:non-membrane-bounded organelle;CC:focal adhesion;CC:membrane-bounded organelle;CC:organelle;CC:cell junction;CC:cell-substrate junction;CC:cytoskeleton;CC:nucleus;CC:membrane;CC:dense body;CC:cellular anatomical entity;CC:anchoring junction;CC:plasma membrane;CC:macromolecular complex;CC:intracellular membrane-bounded organelle;CC:intracellular …	GO:0015629;GO:0043229;GO:0043228;GO:0005925;GO:0043227;GO:0043226;GO:0030054;GO:0030055;GO:0005856;GO:0005634;GO:0016020;GO:0097433;GO:0110165;GO:0070161;GO:0005886;GO:0032991;GO:0043231;GO:0043232;GO:0005575GO:0035639;GO:1901363;GO:0003674;GO:0005488;GO:0000166;GO:0043167;GO:1901265;GO:0017076;GO:0016787;GO:0036094;GO:0003824;GO:0030554;GO:0097367;GO:0097159;GO:0043168;GO:0032559;GO:0005524;GO:0…	K05692	ACTB_G1	ssc04670;ssc04390;ssc04015;ssc04520;ssc05205;ssc05100;ssc05164;ssc04210;ssc04919;ssc04820;ssc04971;ssc05418;ssc05416;ssc05414;ssc05412;ssc05410;ssc04510;ssc04530;ssc05132;ssc04145;ssc05135;ssc05014;ssc03082;ssc05225;ssc04921;ssc04613;ssc04611;ssc04810;ssc04714;ssc04814	Leukocyte transendothelial migration;Hippo signaling pathway;Rap1 signaling pathway;Adherens junction;Proteoglycans in cancer;Bacterial invasion of epithelial cells;Influenza A;Apoptosis;Thyroid hormone signaling pathway;Cytoskeleton in muscle cells;Gastric acid secretion;Fluid shear stress and atherosclerosis;Viral myocarditis;Dilated cardiomyopathy;Arrhythmogenic right ventricular cardiomyopath…	COG5277	S:Function unknown	PF00022.25	Actin	Actin	cytoplasmic
ENSSSCP00000011135	ACTA2	Actin, aortic smooth muscle	-	pep primary_assembly:Sscrofa11.1:14:100867733:100883883:-1 gene:ENSSSCG00000010447.5 transcript:ENSSSCT00000011432.4 gene_biotype:protein_coding transcript_biotype:protein_coding gene_symbol:ACTA2 description:actin alpha 2, smooth muscle [Source:VGNC Symbol;Acc:VGNC:85038]	2.7147	1.4408	7.781E-5	up	yes	1.08988e+06	401475	598238	291673	398228	317762	1.09926e+06	1.07224e+06	1.04468e+06	1.14333e+06	BP:regulation of metabolic process;BP:cell development;BP:muscle system process;BP:circulatory system process;BP:vascular process in circulatory system;BP:positive regulation of macromolecule metabolic process;BP:response to external biotic stimulus;BP:response to virus;BP:interspecies interaction between organisms;BP:positive regulation of biological process;BP:epithelial cell development;BP:vas…	GO:0019222;GO:0048468;GO:0003012;GO:0003013;GO:0003018;GO:0010604;GO:0043207;GO:0009615;GO:0044419;GO:0048518;GO:0002064;GO:0014829;GO:0006936;GO:0060255;GO:0006939;GO:0051707;GO:0003008;GO:0009607;GO:0009605;GO:0009893;GO:0009891;GO:0042310;GO:0090066;GO:0065007;GO:0065008;GO:0035150;GO:0009889;GO:0050794;GO:0008150;GO:0072144;GO:0072143;GO:0050896;GO:0010557;GO:0010556;GO:0048869;GO:0032502;GO:…	K12313	ACTA2	ssc04270;ssc04926;ssc04371;ssc04814	Vascular smooth muscle contraction;Relaxin signaling pathway;Apelin signaling pathway;Motor proteins	COG5277	O:Posttranslational modification, protein turnover, chaperones	PF00022.25	Actin	Actin	cytoplasmic
ENSSSCP00000008517	LOC110259958	Globin domain-containing protein	-	pep primary_assembly:Sscrofa11.1:3:41482363:41487535:-1 gene:ENSSSCG00000007978.6 transcript:ENSSSCT00000008741.5 gene_biotype:protein_coding transcript_biotype:protein_coding	3.8538	1.9463	0.0009918	up	yes	672113	174402	208768	147039	147003	194796	706340	846071	684757	451283	BP:hydrogen peroxide catabolic process;BP:cellular process;BP:reactive oxygen species metabolic process;BP:biological_process;BP:metabolic process;BP:catabolic process;BP:hydrogen peroxide metabolic processCC:blood microparticle;CC:hemoglobin complex;CC:cellular anatomical entity;CC:macromolecular complex;CC:cellular_component;CC:haptoglobin-hemoglobin complexMF:oxygen transporter activity;MF:mol…	GO:0042744;GO:0009987;GO:0072593;GO:0008150;GO:0008152;GO:0009056;GO:0042743GO:0072562;GO:0005833;GO:0110165;GO:0032991;GO:0005575;GO:0031838GO:0005344;GO:0003674;GO:0005488;GO:0043167;GO:0016491;GO:0043169;GO:0016684;GO:0046914;GO:0005506;GO:0046872;GO:0020037;GO:0016209;GO:0031720;GO:0036094;GO:0003824;GO:0019825;GO:0046906;GO:0043177;GO:0097159;GO:0005515;GO:0140104;GO:0004601	K13822	HBA	ssc05144;ssc05143	Malaria;African trypanosomiasis	COG1018	I:Lipid transport and metabolism	PF00042.28	Globin	Globin	cytoplasmic
ENSSSCP00000067521	HBB	Hemoglobin, beta	-	pep primary_assembly:Sscrofa11.1:9:4800293:4802364:-1 gene:ENSSSCG00000014725.6 transcript:ENSSSCT00000081549.2 gene_biotype:protein_coding transcript_biotype:protein_coding gene_symbol:HBB description:hemoglobin, beta [Source:NCBI gene (formerly Entrezgene);Acc:407066]	4.1313	2.0466	0.0008051	up	yes	628631	152162	187069	133073	109995	178512	682123	772486	638526	421390	BP:hydrogen peroxide catabolic process;BP:cellular process;BP:reactive oxygen species metabolic process;BP:biological_process;BP:metabolic process;BP:catabolic process;BP:hydrogen peroxide metabolic processCC:blood microparticle;CC:hemoglobin complex;CC:cellular anatomical entity;CC:macromolecular complex;CC:cellular_component;CC:haptoglobin-hemoglobin complexMF:oxygen transporter activity;MF:mol…	GO:0042744;GO:0009987;GO:0072593;GO:0008150;GO:0008152;GO:0009056;GO:0042743GO:0072562;GO:0005833;GO:0110165;GO:0032991;GO:0005575;GO:0031838GO:0005344;GO:0003674;GO:0005488;GO:0043167;GO:0016491;GO:0043169;GO:0016684;GO:0046872;GO:0016209;GO:0020037;GO:0031721;GO:0031720;GO:0036094;GO:0003824;GO:0019825;GO:0046906;GO:0043177;GO:0097159;GO:0030492;GO:0005515;GO:0140104;GO:0004601	K13823	HBB	ssc05144;ssc05143	Malaria;African trypanosomiasis	COG1018	C:Energy production and conversion	PF00042.28	Globin	Globin	mitochondrial
ENSSSCP00000044663	PYGL	Alpha-1,4 glucan phosphorylase	-	pep primary_assembly:Sscrofa11.1:1:180637348:180704281:-1 gene:ENSSSCG00000005024.5 transcript:ENSSSCT00000048615.2 gene_biotype:protein_coding transcript_biotype:protein_coding gene_symbol:PYGL description:glycogen phosphorylase L [Source:NCBI gene (formerly Entrezgene);Acc:100141306]	0.4617	-1.115	2.451E-5	down	yes	202229	438034	484065	436661	414631	416779	174393	200757	199302	234464	BP:glucan catabolic process;BP:generation of precursor metabolites and energy;BP:glycogen catabolic process;BP:energy reserve metabolic process;BP:cellular process;BP:polysaccharide catabolic process;BP:biological_process;BP:metabolic process;BP:catabolic process;BP:macromolecule catabolic process;BP:glucan metabolic process;BP:primary metabolic process;BP:carbohydrate metabolic process;BP:energy…	GO:0009251;GO:0006091;GO:0005980;GO:0006112;GO:0009987;GO:0000272;GO:0008150;GO:0008152;GO:0009056;GO:0009057;GO:0044042;GO:0044238;GO:0005975;GO:0015980;GO:0005977;GO:0005976;GO:0016052;GO:0043170GO:0005737;GO:0110165;GO:0005829;GO:0005575GO:0030170;GO:0070279;GO:0003674;GO:0043167;GO:1901363;GO:1901265;GO:0008184;GO:0000166;GO:0016740;GO:0043168;GO:0036094;GO:0003824;GO:0102499;GO:0097159;GO:00…	K00688	PYG, glgP	ssc00500;ssc04910;ssc01100;ssc04922;ssc04931;ssc04217	Starch and sucrose metabolism;Insulin signaling pathway;Metabolic pathways;Glucagon signaling pathway;Insulin resistance;Necroptosis	COG0058	P:Inorganic ion transport and metabolism	PF00343.26	Phosphorylase	Carbohydrate phosphorylase	cytoplasmic
ENSSSCP00000004854	ATP5F1A	ATP synthase subunit alpha	-	pep primary_assembly:Sscrofa11.1:1:95733090:95748961:-1 gene:ENSSSCG00000004499.5 transcript:ENSSSCT00000004971.3 gene_biotype:protein_coding transcript_biotype:protein_coding gene_symbol:ATP5F1A description:ATP synthase F1 subunit alpha [Source:NCBI gene (formerly Entrezgene);Acc:100157880]	5.2299	2.3868	2.718E-8	up	yes	511411	97786.3	92121.8	111383	81960.3	105680	528246	524421	489629	503349	BP:nucleoside triphosphate metabolic process;BP:nucleoside triphosphate biosynthetic process;BP:purine nucleoside triphosphate metabolic process;BP:purine nucleoside triphosphate biosynthetic process;BP:nucleotide biosynthetic process;BP:small molecule metabolic process;BP:purine-containing compound metabolic process;BP:purine-containing compound biosynthetic process;BP:ribonucleotide metabolic p…	GO:0009141;GO:0009142;GO:0009144;GO:0009145;GO:0009165;GO:0044281;GO:0072521;GO:0072522;GO:0009259;GO:0009199;GO:0006163;GO:0009206;GO:0009205;GO:0009987;GO:0009201;GO:0006139;GO:0046034;GO:0006793;GO:0009152;GO:0009150;GO:0009260;GO:0009058;GO:0009117;GO:0008152;GO:0034654;GO:0090407;GO:0055086;GO:0044238;GO:0015986;GO:1901137;GO:1901135;GO:0046390;GO:0019693;GO:0006796;GO:1901293;GO:0006164;GO:…	K02132	ATPeF1A, ATP5A1, ATP1	ssc05208;ssc05010;ssc01100;ssc00190;ssc05012;ssc05415;ssc04714;ssc05022;ssc05016;ssc05020;ssc05014	Chemical carcinogenesis - reactive oxygen species;Alzheimer disease;Metabolic pathways;Oxidative phosphorylation;Parkinson disease;Diabetic cardiomyopathy;Thermogenesis;Pathways of neurodegeneration - multiple diseases;Huntington disease;Prion disease;Amyotrophic lateral sclerosis	COG0056	C:Energy production and conversion	PF00006.31;PF00306.32;PF02874.29	ATP-synt_ab;ATP-synt_ab_C;ATP-synt_ab_N	ATP synthase alpha/beta family, nucleotide-binding domain;ATP synthase alpha/beta chain, C terminal domain;ATP synthase alpha/beta family, beta-barrel domain	mitochondrial
ENSSSCP00000046493	KRT8	Keratin, type II cytoskeletal 8	100152077	pep primary_assembly:Sscrofa11.1:5:18167553:18180283:-1 gene:ENSSSCG00000000252.5 transcript:ENSSSCT00000048358.3 gene_biotype:protein_coding transcript_biotype:protein_coding gene_symbol:KRT8 description:keratin 8 [Source:NCBI gene (formerly Entrezgene);Acc:100152077]	0.008981	-6.7989	0.001124	down	yes	5207.42	579843	403896	820062	433766	661648	4002.8276367188	3207.5715332031	7815.4272460938	5803.8403320312	BP:cytokine-mediated signaling pathway;BP:tumor necrosis factor-mediated signaling pathway;BP:extrinsic apoptotic signaling pathway;BP:signal transduction;BP:cell surface receptor signaling pathway;BP:programmed cell death;BP:regulation of biological process;BP:cellular component organization or biogenesis;BP:epithelial cell apoptotic process;BP:response to external biotic stimulus;BP:cellular de…	GO:0019221;GO:0033209;GO:0097191;GO:0007165;GO:0007166;GO:0012501;GO:0050789;GO:0071840;GO:1904019;GO:0043207;GO:0048869;GO:0097435;GO:0016043;GO:0044419;GO:0065007;GO:0097190;GO:0097284;GO:0032502;GO:0032501;GO:0060706;GO:0009987;GO:0050794;GO:0003006;GO:0008150;GO:0009607;GO:0051707;GO:0006996;GO:0007010;GO:0045109;GO:0009605;GO:0022414;GO:0045104;GO:0050896;GO:0045103;GO:0031424;GO:0030154;GO:…	K07605	KRT2	------	------	ENOG410YY6B	S:Function unknown	PF00038.26;PF16208.10	Filament;Keratin_2_head	Intermediate filament protein;Keratin type II head	mitochondrial
ENSSSCP00000078974	-	Histone H4	100158117	pep primary_assembly:Sscrofa11.1:4:99208608:99208919:-1 gene:ENSSSCG00000059426.1 transcript:ENSSSCT00000092670.1 gene_biotype:protein_coding transcript_biotype:protein_coding	0.3851	-1.3767	0.00014	down	yes	148919	386705	327986	376568	449641	392626	180880	136848	152384	125562	BP:nucleosome organization;BP:cellular component assembly;BP:macromolecular complex subunit organization;BP:cellular component organization or biogenesis;BP:protein-DNA complex subunit organization;BP:chromatin organization;BP:cellular component organization;BP:macromolecular complex assembly;BP:protein-DNA complex assembly;BP:cellular process;BP:biological_process;BP:chromatin remodeling;BP:nucl…	GO:0034728;GO:0022607;GO:0043933;GO:0071840;GO:0071824;GO:0006325;GO:0016043;GO:0065003;GO:0065004;GO:0009987;GO:0008150;GO:0006338;GO:0006334GO:0043229;GO:0000786;GO:0043227;GO:0043226;GO:0005634;GO:0110165;GO:0043231;GO:0032991;GO:0032993;GO:0005575GO:0003677;GO:0003674;GO:0005488;GO:0003676;GO:0030527;GO:0005198;GO:0097159;GO:0005515;GO:0046983;GO:0046982	K11254	H4	ssc04613;ssc05322;ssc05034;ssc05203	Neutrophil extracellular trap formation;Systemic lupus erythematosus;Alcoholism;Viral carcinogenesis	------	------	PF15511.12	CENP-T_C	Centromere kinetochore component CENP-T histone fold	nuclear
ENSSSCP00000034442	MYL2	Myosin regulatory light chain 2, ventricular/cardiac muscle isoform	396690	pep primary_assembly:Sscrofa11.1:14:32205273:32213721:-1 gene:ENSSSCG00000039710.3 transcript:ENSSSCT00000058760.3 gene_biotype:protein_coding transcript_biotype:protein_coding gene_symbol:MYL2 description:myosin light chain 2 [Source:VGNC Symbol;Acc:VGNC:90514]	420.289	8.7152	3.002E-7	up	yes	520823	1239.2	2988.5043945312	994.80114746094	476.83242797852	496.66488647461	568000	478347	544244	492699	BP:negative regulation of growth;BP:negative regulation of cell growth;BP:ventricular cardiac muscle tissue morphogenesis;BP:regulation of cellular component organization;BP:anatomical structure morphogenesis;BP:cardiac muscle contraction;BP:regulation of biological process;BP:cellular developmental process;BP:regulation of growth;BP:animal organ development;BP:biological regulation;BP:tissue mor…	GO:0045926;GO:0030308;GO:0055010;GO:0051128;GO:0009653;GO:0060048;GO:0050789;GO:0048869;GO:0040008;GO:0048513;GO:0065007;GO:0048729;GO:0048519;GO:0032502;GO:0032501;GO:0006936;GO:0055008;GO:0009987;GO:0050794;GO:0001558;GO:0008150;GO:0001708;GO:0006941;GO:0003008;GO:0007507;GO:0048856;GO:0003012;GO:0042694;GO:0060415;GO:0048523GO:0015629;GO:0030016;GO:0043229;GO:0043228;GO:0099512;GO:0005737;GO:0…	K10351	MYL2	ssc04670;ssc04510;ssc04520;ssc04530;ssc04371;ssc04820;ssc04261;ssc04260;ssc04810;ssc05132;ssc05414;ssc04814;ssc05410	Leukocyte transendothelial migration;Focal adhesion;Adherens junction;Tight junction;Apelin signaling pathway;Cytoskeleton in muscle cells;Adrenergic signaling in cardiomyocytes;Cardiac muscle contraction;Regulation of actin cytoskeleton;Salmonella infection;Dilated cardiomyopathy;Motor proteins;Hypertrophic cardiomyopathy	COG5126	O:Posttranslational modification, protein turnover, chaperones	PF13499.12;PF00036.39;PF13405.12	EF-hand_7;EF-hand_1;EF-hand_6	EF-hand domain pair;EF hand domain;EF-hand domain	cytoplasmic
ENSSSCP00000007112	H2AC20	Histone H2A	106510170	pep primary_assembly:Sscrofa11.1:4:99168806:99169195:-1 gene:ENSSSCG00000034598.1 transcript:ENSSSCT00000007307.3 gene_biotype:protein_coding transcript_biotype:protein_coding gene_symbol:H2AC20 description:H2A clustered histone 20 [Source:HGNC Symbol;Acc:HGNC:4738]	0.329	-1.6038	3.821E-5	down	yes	125445	381338	328672	386689	439335	370656	143576	113040	125352	119812	BP:cellular component organization or biogenesis;BP:chromatin organization;BP:heterochromatin organization;BP:cellular component organization;BP:cellular process;BP:biological_processCC:nucleosome;CC:intracellular organelle;CC:membrane-bounded organelle;CC:organelle;CC:nucleus;CC:nucleoplasm;CC:cellular anatomical entity;CC:macromolecular complex;CC:intracellular membrane-bounded organelle;CC:pro…	GO:0071840;GO:0006325;GO:0070828;GO:0016043;GO:0009987;GO:0008150GO:0000786;GO:0043229;GO:0043227;GO:0043226;GO:0005634;GO:0005654;GO:0110165;GO:0032991;GO:0043231;GO:0032993;GO:0005575GO:0031491;GO:0031490;GO:0031492;GO:0003674;GO:0005488;GO:0003676;GO:0003677;GO:0030527;GO:0005198;GO:0046982;GO:0097159;GO:0005515;GO:0044877;GO:0046983;GO:0003682	K11251	H2A	ssc03082;ssc04217;ssc05322;ssc05034;ssc04613	ATP-dependent chromatin remodeling;Necroptosis;Systemic lupus erythematosus;Alcoholism;Neutrophil extracellular trap formation	COG5262	S:Function unknown	PF16211.10;PF00125.30	Histone_H2A_C;Histone	C-terminus of histone H2A;Core histone H2A/H2B/H3/H4	nuclear
ENSSSCP00000010818	ACTN2	Actinin alpha 2	100157406	pep primary_assembly:Sscrofa11.1:14:54666623:54742778:-1 gene:ENSSSCG00000010144.5 transcript:ENSSSCT00000011106.5 gene_biotype:protein_coding transcript_biotype:protein_coding gene_symbol:ACTN2 description:actinin alpha 2 [Source:NCBI gene (formerly Entrezgene);Acc:100157406]	23.3419	4.5449	1.668E-8	up	yes	474404	20324.2	36398.7	15524.065429688	13856.697265625	15517.172851562	457745	490309	456333	493227	BP:regulation of protein localization;BP:protein localization;BP:positive regulation of intracellular transport;BP:angiotensin-activated signaling pathway;BP:regulation of transport;BP:regulation of intracellular transport;BP:cell development;BP:regulation of actin polymerization or depolymerization;BP:positive regulation of endocytic recycling;BP:signal transduction;BP:regulation of endocytic re…	GO:0032880;GO:0008104;GO:0032388;GO:0038166;GO:0051049;GO:0032386;GO:0048468;GO:0008064;GO:2001137;GO:0007165;GO:2001135;GO:0071840;GO:0070727;GO:0048869;GO:0051495;GO:0051493;GO:0048518;GO:0048519;GO:0051051;GO:0051050;GO:1901881;GO:0043243;GO:0072657;GO:0051668;GO:0072659;GO:0007200;GO:0010638;GO:2000008;GO:2000009;GO:0032535;GO:0042391;GO:0022607;GO:1901879;GO:0120036;GO:0050789;GO:0120031;GO:…	K21073	ACTN2_3	ssc04820;ssc05412	Cytoskeleton in muscle cells;Arrhythmogenic right ventricular cardiomyopathy	COG5069	K:Transcription	PF00435.27;PF00307.36;PF08726.16;PF00036.39;PF13499.12;PF13405.12;PF13833.12	Spectrin;CH;EFhand_Ca_insen;EF-hand_1;EF-hand_7;EF-hand_6;EF-hand_8	Spectrin repeat;Calponin homology;Ca2+ insensitive EF hand;EF hand domain;EF-hand domain pair;EF-hand domain;EF-hand domain pair	cytoplasmic
ENSSSCP00000065894	H1-3	Histone H2B	-	pep primary_assembly:Sscrofa11.1:7:20862952:20882307:-1 gene:ENSSSCG00000001137.5 transcript:ENSSSCT00000066932.2 gene_biotype:protein_coding transcript_biotype:protein_coding gene_symbol:H1-3 description:H1.3 linker histone, cluster member [Source:VGNC Symbol;Acc:VGNC:109770]	0.2653	-1.9143	7.32E-6	down	yes	93407.1	352143	320617	337081	383101	367772	122557	87119.3	95301.5	68650.8	BP:nucleosome organization;BP:cellular component assembly;BP:negative regulation of metabolic process;BP:regulation of primary metabolic process;BP:regulation of metabolic process;BP:macromolecular complex subunit organization;BP:chromosome condensation;BP:regulation of biological process;BP:cellular component organization or biogenesis;BP:negative regulation of nucleobase-containing compound met…	GO:0034728;GO:0022607;GO:0009892;GO:0080090;GO:0019222;GO:0043933;GO:0030261;GO:0050789;GO:0071840;GO:0045934;GO:0071824;GO:0010605;GO:0006325;GO:0016043;GO:0065003;GO:0060255;GO:0065007;GO:0065004;GO:0048519;GO:0045910;GO:0051053;GO:0051052;GO:0019219;GO:0009987;GO:0050794;GO:0008150;GO:0006996;GO:0051276;GO:0006338;GO:0006334;GO:0000018;GO:0048523GO:0000786;GO:0043229;GO:0043227;GO:0005634;GO:0…	K11275	H1_5	------	------	ENOG4112541	O:Posttranslational modification, protein turnover, chaperones	PF00125.30;PF00538.25;PF00808.29	Histone;Linker_histone;CBFD_NFYB_HMF	Core histone H2A/H2B/H3/H4;linker histone H1 and H5 family;Histone-like transcription factor	nuclear
ENSSSCP00000044679	BASP1	Brain abundant membrane attached signal protein 1	100522108	pep primary_assembly:Sscrofa11.1:16:6384351:6440499:1 gene:ENSSSCG00000039222.3 transcript:ENSSSCT00000050105.3 gene_biotype:protein_coding transcript_biotype:protein_coding description:brain abundant membrane attached signal protein 1 [Source:VGNC Symbol;Acc:VGNC:110654]	0.0784	-3.673	0.001602	down	yes	32067.6	409014	467423	206623	516328	445680	27629.708984375	33236.4	47005.1	20399.037109375	BP:cellular component assembly;BP:negative regulation of metabolic process;BP:regulation of primary metabolic process;BP:regulation of metabolic process;BP:macromolecular complex subunit organization;BP:regulation of RNA biosynthetic process;BP:fibril organization;BP:cellular component organization or biogenesis;BP:negative regulation of macromolecule metabolic process;BP:negative regulation of b…	GO:0022607;GO:0009892;GO:0080090;GO:0019222;GO:0043933;GO:2001141;GO:0097435;GO:0071840;GO:0010605;GO:0009890;GO:0051260;GO:0016043;GO:0050789;GO:0065003;GO:0019219;GO:0065007;GO:0048519;GO:0010468;GO:0045934;GO:0060255;GO:0009889;GO:0009987;GO:0050794;GO:1902679;GO:0008150;GO:0051259;GO:0051253;GO:0051252;GO:0006355;GO:0010556;GO:0045892;GO:0010558;GO:0048523GO:0043229;GO:0043227;GO:0043226;GO:0…	K17272	BASP1	------	------	ENOG4112CMG	S:Function unknown	PF05466.17	BASP1	Brain acid soluble protein 1	cytoplasmic
ENSSSCP00000012076	MYL3	Myosin light chain 3	-	pep primary_assembly:Sscrofa11.1:13:29707371:29735586:-1 gene:ENSSSCG00000011325.5 transcript:ENSSSCT00000012400.5 gene_biotype:protein_coding transcript_biotype:protein_coding gene_symbol:MYL3 description:myosin light chain 3 [Source:NCBI gene (formerly Entrezgene);Acc:100515755]	265.488	8.0525	7.685E-8	up	yes	412142	1552.4	4494.8911132812	827.93109130859	503.51867675781	383.24768066406	400795	399606	451844	396324	BP:ventricular cardiac muscle tissue morphogenesis;BP:striated muscle contraction;BP:muscle system process;BP:regulation of striated muscle contraction;BP:anatomical structure morphogenesis;BP:cardiac muscle contraction;BP:regulation of biological process;BP:regulation of system process;BP:regulation of the force of heart contraction;BP:biological regulation;BP:tissue morphogenesis;BP:regulation …	GO:0055010;GO:0006941;GO:0003012;GO:0006942;GO:0009653;GO:0060048;GO:0050789;GO:0044057;GO:0002026;GO:0065007;GO:0048729;GO:0065008;GO:0032502;GO:0032501;GO:0006936;GO:0006937;GO:0055008;GO:0008016;GO:1903522;GO:0090257;GO:0051239;GO:0003008;GO:0008150;GO:0060415GO:0031672;GO:0031674;GO:0016459;GO:0110165;GO:0032991;GO:0005575;GO:0016460GO:0003779;GO:0003674;GO:0005488;GO:0043169;GO:0043167;GO:00…	K12749	MYL3	ssc04371;ssc04820;ssc04261;ssc04260;ssc05414;ssc04814;ssc05410	Apelin signaling pathway;Cytoskeleton in muscle cells;Adrenergic signaling in cardiomyocytes;Cardiac muscle contraction;Dilated cardiomyopathy;Motor proteins;Hypertrophic cardiomyopathy	COG5126	S:Function unknown	PF13499.12;PF13405.12;PF00036.39	EF-hand_7;EF-hand_6;EF-hand_1	EF-hand domain pair;EF-hand domain;EF hand domain	cytoplasmic
ENSSSCP00000028820	ATP5F1B	ATP synthase subunit beta	-	pep primary_assembly:Sscrofa11.1:5:21984584:21992606:-1 gene:ENSSSCG00000000405.6 transcript:ENSSSCT00000033906.4 gene_biotype:protein_coding transcript_biotype:protein_coding	5.8813	2.5561	2.145E-7	up	yes	352764	59980.8	52280.4	72377.9	49379.2	65885.6	372935	357586	354782	325751	BP:nucleotide biosynthetic process;BP:small molecule metabolic process;BP:ribonucleoside triphosphate metabolic process;BP:purine ribonucleoside triphosphate biosynthetic process;BP:purine ribonucleoside triphosphate metabolic process;BP:ribonucleoside triphosphate biosynthetic process;BP:ATP metabolic process;BP:purine nucleotide metabolic process;BP:purine nucleotide biosynthetic process;BP:org…	GO:0009165;GO:0044281;GO:0009199;GO:0009206;GO:0009205;GO:0009201;GO:0046034;GO:0006163;GO:0006164;GO:0019637;GO:0009141;GO:0009142;GO:0009144;GO:0009145;GO:0098662;GO:0098660;GO:0006812;GO:0006811;GO:0006810;GO:0009152;GO:0009150;GO:0009260;GO:0008150;GO:0008152;GO:0034654;GO:0051234;GO:0090407;GO:0015986;GO:0046390;GO:1901293;GO:0006753;GO:0006754;GO:1902600;GO:0009259;GO:0006139;GO:0055085;GO:…	K02133	ATPeF1B, ATP5B, ATP2	ssc05208;ssc05010;ssc01100;ssc00190;ssc05012;ssc05415;ssc04714;ssc05022;ssc05016;ssc05020;ssc05014	Chemical carcinogenesis - reactive oxygen species;Alzheimer disease;Metabolic pathways;Oxidative phosphorylation;Parkinson disease;Diabetic cardiomyopathy;Thermogenesis;Pathways of neurodegeneration - multiple diseases;Huntington disease;Prion disease;Amyotrophic lateral sclerosis	COG0055	C:Energy production and conversion	PF00006.31;PF02874.29;PF22919.1	ATP-synt_ab;ATP-synt_ab_N;ATP-synt_VA_C	ATP synthase alpha/beta family, nucleotide-binding domain;ATP synthase alpha/beta family, beta-barrel domain;C-terminal domain of V and A type ATP synthase	mitochondrial
ENSSSCP00000021504	DES	Desmin	396725	pep primary_assembly:Sscrofa11.1:15:121427642:121435417:1 gene:ENSSSCG00000020785.4 transcript:ENSSSCT00000030104.4 gene_biotype:protein_coding transcript_biotype:protein_coding gene_symbol:DES description:desmin [Source:VGNC Symbol;Acc:VGNC:96159]	2.6078	1.3828	0.01668	up	yes	232784	89265.2	202696	22800.564453125	112018	19546.6	226306	238572	241630	224626	BP:membrane organization;BP:cellular component organization or biogenesis;BP:muscle organ development;BP:cellular component organization;BP:animal organ development;BP:developmental process;BP:cellular process;BP:biological_process;BP:intermediate filament organization;BP:organelle organization;BP:cytoskeleton organization;BP:intermediate filament cytoskeleton organization;BP:anatomical structure…	GO:0061024;GO:0071840;GO:0007517;GO:0016043;GO:0048513;GO:0032502;GO:0009987;GO:0008150;GO:0045109;GO:0006996;GO:0007010;GO:0045104;GO:0048856;GO:0006998;GO:0045103;GO:0060538;GO:0097435;GO:0061061GO:0099512;GO:0099513;GO:0045098;GO:0051286;GO:0030016;GO:0031594;GO:0043229;GO:0043228;GO:0045202;GO:0043227;GO:0043226;GO:0030054;GO:0005921;GO:0005737;GO:0099080;GO:0005634;GO:0005635;GO:0030018;GO:0…	K07610	DES	ssc04820;ssc05414;ssc05412;ssc05410	Cytoskeleton in muscle cells;Dilated cardiomyopathy;Arrhythmogenic right ventricular cardiomyopathy;Hypertrophic cardiomyopathy	ENOG410XRBS	Z:Cytoskeleton	PF00038.26;PF04732.19	Filament;Filament_head	Intermediate filament protein;Intermediate filament head	cytoplasmic
ENSSSCP00000070379	MDH2	Malate dehydrogenase	-	pep primary_assembly:Sscrofa11.1:3:10120126:10132752:-1 gene:ENSSSCG00000025486.4 transcript:ENSSSCT00000080030.2 gene_biotype:protein_coding transcript_biotype:protein_coding gene_symbol:MDH2 description:malate dehydrogenase 2 [Source:NCBI gene (formerly Entrezgene);Acc:397039]	6.1724	2.6258	2.306E-8	up	yes	271932	44056.3	43728.9	53310.2	33210.4	45975.8	284792	270118	265918	266902	BP:tricarboxylic acid cycle;BP:aerobic respiration;BP:generation of precursor metabolites and energy;BP:organic acid metabolic process;BP:dicarboxylic acid metabolic process;BP:cellular process;BP:cellular respiration;BP:carboxylic acid metabolic process;BP:metabolic process;BP:oxoacid metabolic process;BP:primary metabolic process;BP:energy derivation by oxidation of organic compounds;BP:biologi…	GO:0006099;GO:0009060;GO:0006091;GO:0006082;GO:0043648;GO:0009987;GO:0045333;GO:0019752;GO:0008152;GO:0043436;GO:0044238;GO:0015980;GO:0008150;GO:0006108;GO:0044281GO:0031974;GO:0043227;GO:0043226;GO:0005737;GO:0005739;GO:0005759;GO:0110165;GO:0043231;GO:0043233;GO:0005829;GO:0043229;GO:0005575;GO:0070013GO:0016615;GO:0003674;GO:0005488;GO:0016491;GO:0051087;GO:0042803;GO:0003824;GO:0030060;GO:00…	K00026	MDH2	ssc01200;ssc01100;ssc00630;ssc00620;ssc00020;ssc00270	Carbon metabolism;Metabolic pathways;Glyoxylate and dicarboxylate metabolism;Pyruvate metabolism;Citrate cycl;Cysteine and methionine metabolism	COG0039	O:Posttranslational modification, protein turnover, chaperones	PF02866.23;PF00056.29	Ldh_1_C;Ldh_1_N	lactate/malate dehydrogenase, alpha/beta C-terminal domain;lactate/malate dehydrogenase, NAD binding domain	mitochondrial
ENSSSCP00000023952	ASPH	Aspartate beta-hydroxylase	-	pep primary_assembly:Sscrofa11.1:4:71936559:72107042:1 gene:ENSSSCG00000025087.4 transcript:ENSSSCT00000028806.4 gene_biotype:protein_coding transcript_biotype:protein_coding gene_symbol:ASPH description:aspartate beta-hydroxylase [Source:VGNC Symbol;Acc:VGNC:85584]	0.3559	-1.4905	7.257E-5	down	yes	75964.8	213423	208403	199379	250764	195146	89784.5	72001.9	82178.3	59894.3	------	------	K00476	ASPH	ssc04020;ssc04260	Calcium signaling pathway;Cardiac muscle contraction	COG3555	O:Posttranslational modification, protein turnover, chaperones	PF05118.21;PF05279.16;PF13428.12;PF13432.12;PF14559.12;PF13174.12	Asp_Arg_Hydrox;Asp-B-Hydro_N;TPR_14;TPR_16;TPR_19;TPR_6	Aspartyl/Asparaginyl beta-hydroxylase;Aspartyl beta-hydroxylase N-terminal region;Tetratricopeptide repeat;Tetratricopeptide repeat;Tetratricopeptide repeat;Tetratricopeptide repeat	ER
ENSSSCP00000036736	IDH2	Isocitrate dehydrogenase [NADP]	-	pep primary_assembly:Sscrofa11.1:7:55651609:55675540:-1 gene:ENSSSCG00000001852.5 transcript:ENSSSCT00000044124.3 gene_biotype:protein_coding transcript_biotype:protein_coding gene_symbol:IDH2 description:isocitrate dehydrogenase (NADP(+)) 2 [Source:NCBI gene (formerly Entrezgene);Acc:397603]	6.6824	2.7404	9.196E-7	up	yes	247374	37018.8	40090.8	35723.9	36241.7	36018.7	274505	252146	232811	230036	BP:NADP metabolic process;BP:carboxylic acid metabolic process;BP:isocitrate metabolic process;BP:nicotinamide nucleotide metabolic process;BP:dicarboxylic acid metabolic process;BP:purine-containing compound metabolic process;BP:glyoxylate cycle;BP:pyridine-containing compound metabolic process;BP:nucleobase-containing compound metabolic process;BP:tricarboxylic acid metabolic process;BP:cellula…	GO:0006739;GO:0019752;GO:0006102;GO:0046496;GO:0043648;GO:0072521;GO:0006097;GO:0072524;GO:0006139;GO:0072350;GO:0006081;GO:0006082;GO:0044281;GO:0009987;GO:0008150;GO:0008152;GO:0043436;GO:0005975;GO:0046487;GO:1901615;GO:0055086;GO:0044238;GO:0006099;GO:1902652;GO:0006163;GO:0006796;GO:0006066;GO:0006103;GO:0006793;GO:0019637;GO:0009117;GO:0032787;GO:0006753;GO:0019362GO:0043226;GO:0042579;GO:0…	K00031	IDH1, IDH2, icd	ssc01230;ssc01200;ssc01100;ssc00480;ssc00020;ssc05230;ssc04146;ssc01210	Biosynthesis of amino acids;Carbon metabolism;Metabolic pathways;Glutathione metabolism;Citrate cycl;Central carbon metabolism in cancer;Peroxisome;2-Oxocarboxylic acid metabolism	COG0538	D:Cell cycle control, cell division, chromosome partitioning	PF00180.25	Iso_dh	Isocitrate/isopropylmalate dehydrogenase	mitochondrial
ENSSSCP00000000070	ACO2	Aconitate hydratase, mitochondrial	-	pep primary_assembly:Sscrofa11.1:5:7014289:7071025:-1 gene:ENSSSCG00000000064.5 transcript:ENSSSCT00000000070.5 gene_biotype:protein_coding transcript_biotype:protein_coding gene_symbol:ACO2 description:aconitase 2 [Source:NCBI gene (formerly Entrezgene);Acc:396999]	6.3231	2.6606	1.654E-8	up	yes	240778	38079	36951.2	47430.5	31802.416015625	36132.1	246302	248172	236440	232198	BP:carboxylic acid metabolic process;BP:tricarboxylic acid cycle;BP:tricarboxylic acid metabolic process;BP:cellular process;BP:biological_process;BP:metabolic process;BP:oxoacid metabolic process;BP:primary metabolic process;BP:organic acid metabolic process;BP:citrate metabolic process;BP:small molecule metabolic processCC:membrane-bounded organelle;CC:organelle;CC:mitochondrion;CC:mitochondria…	GO:0019752;GO:0006099;GO:0072350;GO:0009987;GO:0008150;GO:0008152;GO:0043436;GO:0044238;GO:0006082;GO:0006101;GO:0044281GO:0043227;GO:0043226;GO:0005739;GO:0005759;GO:0110165;GO:0031974;GO:0043231;GO:0043233;GO:0043229;GO:0005575;GO:0070013;GO:0005829GO:0003674;GO:0005488;GO:0043169;GO:0051540;GO:0046914;GO:0016829;GO:0043167;GO:0005506;GO:0046872;GO:0036094;GO:0003824;GO:0016836;GO:0051539;GO:00…	K01681	ACO	ssc01230;ssc01200;ssc01100;ssc00630;ssc00020;ssc01210	Biosynthesis of amino acids;Carbon metabolism;Metabolic pathways;Glyoxylate and dicarboxylate metabolism;Citrate cycl;2-Oxocarboxylic acid metabolism	COG1048	C:Energy production and conversion	PF00330.25;PF00694.25	Aconitase;Aconitase_C	Aconitase family;Aconitase C-terminal domain	cytoplasmic
ENSSSCP00000025941	CKB	Creatine kinase B-type	-	pep primary_assembly:Sscrofa11.1:AEMK02000452.1:2070848:2074141:-1 gene:ENSSSCG00000021220.4 transcript:ENSSSCT00000024050.3 gene_biotype:protein_coding transcript_biotype:protein_coding gene_symbol:CKB description:creatine kinase B [Source:VGNC Symbol;Acc:VGNC:86718]	0.1316	-2.9258	0.002887	down	yes	32161.7	244439	371895	200594	227170	178098	32151.2	28220.787109375	44453.3	23821.6	BP:developmental process;BP:phosphagen metabolic process;BP:chloride ion homeostasis;BP:phosphagen biosynthetic process;BP:cellular modified amino acid biosynthetic process;BP:phosphorylation;BP:ion homeostasis;BP:cellular anion homeostasis;BP:homeostatic process;BP:inorganic ion homeostasis;BP:cellular chloride ion homeostasis;BP:brain development;BP:animal organ development;BP:cellular homeosta…	GO:0032502;GO:0006599;GO:0055064;GO:0042396;GO:0042398;GO:0016310;GO:0050801;GO:0030002;GO:0042592;GO:0098771;GO:0030644;GO:0007420;GO:0048513;GO:0019725;GO:0006603;GO:0009987;GO:0006873;GO:0046314;GO:0009058;GO:0008150;GO:0008152;GO:0055081;GO:0055082;GO:0090407;GO:0006575;GO:0048856;GO:0048878;GO:0006796;GO:0006793;GO:0019637GO:0043229;GO:0043227;GO:0043226;GO:0005615;GO:0016020;GO:0005739;GO:0…	K00933	E2.7.3.2	ssc00330;ssc01100	Arginine and proline metabolism;Metabolic pathways	COG3869	S:Function unknown	PF00217.24;PF02807.20	ATP-gua_Ptrans;ATP-gua_PtransN	AT;AT	cytoplasmic
ENSSSCP00000002219	MYH7	Myosin-7	396860	pep primary_assembly:Sscrofa11.1:7:75648442:75672905:1 gene:ENSSSCG00000053614.1 transcript:ENSSSCT00000002271.5 gene_biotype:protein_coding transcript_biotype:protein_coding gene_symbol:MYH7 description:myosin heavy chain 7 [Source:NCBI gene (formerly Entrezgene);Acc:396860]	266.139	8.056	5.729E-9	up	yes	274942	1033.08	2549.6545410156	766.30804443359	406.51388549805	409.84484863281	281076	257865	281878	278951	BP:actomyosin structure organization;BP:muscle contraction;BP:actin cytoskeleton organization;BP:striated muscle contraction;BP:muscle system process;BP:cardiac muscle contraction;BP:cellular component organization or biogenesis;BP:adult heart development;BP:cellular component organization;BP:actin-myosin filament sliding;BP:animal organ development;BP:developmental process;BP:multicellular organ…	GO:0031032;GO:0006936;GO:0030036;GO:0006941;GO:0003012;GO:0060048;GO:0071840;GO:0007512;GO:0016043;GO:0033275;GO:0048513;GO:0032502;GO:0032501;GO:0030029;GO:0009987;GO:0030049;GO:0008150;GO:0030048;GO:0007010;GO:0003008;GO:0006996;GO:0007507;GO:0045214;GO:0048856;GO:0070252GO:0016459;GO:0099512;GO:0030017;GO:0099080;GO:0032982;GO:0110165;GO:0032991;GO:0005575;GO:0099081;GO:0016460GO:0035639;GO:00…	K17751	MYH6_7	ssc04022;ssc04919;ssc04820;ssc04261;ssc04260;ssc05416;ssc05414;ssc04814;ssc05410	cGMP-PKG signaling pathway;Thyroid hormone signaling pathway;Cytoskeleton in muscle cells;Adrenergic signaling in cardiomyocytes;Cardiac muscle contraction;Viral myocarditis;Dilated cardiomyopathy;Motor proteins;Hypertrophic cardiomyopathy	COG5022	S:Function unknown	PF00063.27;PF01576.24;PF02736.25	Myosin_head;Myosin_tail_1;Myosin_N	Myosin head;Myosin tail;Myosin N-terminal SH3-like domain	cytoplasmic
ENSSSCP00000028248	CFL1	Cofilin-1	-	pep primary_assembly:Sscrofa11.1:2:6471556:6475035:1 gene:ENSSSCG00000012974.6 transcript:ENSSSCT00000036029.3 gene_biotype:protein_coding transcript_biotype:protein_coding gene_symbol:CFL1 description:cofilin 1 [Source:NCBI gene (formerly Entrezgene);Acc:445532]	0.1813	-2.4635	7.945E-7	down	yes	41621	229546	228040	252253	210706	227184	33192.4	45393.1	44706.4	43192	BP:macromolecular complex subunit organization;BP:mitotic cell cycle process;BP:protein depolymerization;BP:cell cycle process;BP:cytoskeleton-dependent cytokinesis;BP:cellular component organization or biogenesis;BP:macromolecular complex disassembly;BP:mitotic cytokinesis;BP:cellular component organization;BP:actin filament-based process;BP:cellular process;BP:actin filament severing;BP:actin p…	GO:0043933;GO:1903047;GO:0051261;GO:0022402;GO:0061640;GO:0071840;GO:0032984;GO:0000281;GO:0016043;GO:0030029;GO:0009987;GO:0051014;GO:0008154;GO:0008150;GO:0030043;GO:0030042;GO:0000910;GO:0007015;GO:0022411;GO:0097435GO:0098590;GO:0015629;GO:0043229;GO:0043228;GO:0043227;GO:0043226;GO:0005856;GO:0005634;GO:0016020;GO:0110165;GO:0031258;GO:0031256;GO:0031253;GO:0032587;GO:0043231;GO:0043232;GO:0…	K05765	CFL	ssc04810;ssc04360;ssc05133;ssc05170;ssc04666	Regulation of actin cytoskeleton;Axon guidance;Pertussis;Human immunodeficiency virus 1 infection;Fc gamma R-mediated phagocytosis	ENOG41122P5	I:Lipid transport and metabolism	PF00241.25	Cofilin_ADF	Cofilin/tropomyosin-type actin-binding protein	nuclear
ENSSSCP00000053505	HADH	Hydroxyacyl-coenzyme A dehydrogenase, mitochondrial	397604	pep primary_assembly:Sscrofa11.1:8:113950034:114005511:-1 gene:ENSSSCG00000009150.4 transcript:ENSSSCT00000049871.3 gene_biotype:protein_coding transcript_biotype:protein_coding gene_symbol:HADH description:hydroxyacyl-CoA dehydrogenase [Source:NCBI gene (formerly Entrezgene);Acc:397604]	4.2654	2.0927	4.805E-6	up	yes	203168	47632.1	48569.6	48721.8	39151.1	54085.8	205065	201956	226371	179279	BP:regulation of peptide transport;BP:lipid oxidation;BP:regulation of metabolic process;BP:negative regulation of secretion;BP:regulation of transport;BP:small molecule metabolic process;BP:small molecule catabolic process;BP:regulation of secretion;BP:positive regulation of biological process;BP:negative regulation of biological process;BP:negative regulation of transport;BP:response to activit…	GO:0090087;GO:0034440;GO:0019222;GO:0051048;GO:0051049;GO:0044281;GO:0044282;GO:0051046;GO:0048518;GO:0048519;GO:0051051;GO:0014823;GO:0032787;GO:0090276;GO:0072329;GO:0043436;GO:0043434;GO:0090278;GO:0016054;GO:0046676;GO:0009893;GO:0009062;GO:0051223;GO:0051224;GO:0050789;GO:0050708;GO:0050709;GO:0016042;GO:0065007;GO:0065008;GO:0070201;GO:0006629;GO:0050796;GO:0050794;GO:0008150;GO:0008152;GO:…	K00022	HADH	ssc00650;ssc00062;ssc00071;ssc01100;ssc00280;ssc00310;ssc01212;ssc00380	Butanoate metabolism;Fatty acid elongation;Fatty acid degradation;Metabolic pathways;Valine, leucine and isoleucine degradation;Lysine degradation;Fatty acid metabolism;Tryptophan metabolism	COG1250	H:Coenzyme transport and metabolism	PF02737.24;PF00725.27;PF07992.20	3HCDH_N;3HCDH;Pyr_redox_2	3-hydroxyacyl-CoA dehydrogenase, NAD binding domain;3-hydroxyacyl-CoA dehydrogenase, C-terminal domain;Pyridine nucleotide-disulphide oxidoreductase	mitochondrial
ENSSSCP00000003207	ACTN4	Alpha-actinin-4	100517284	pep primary_assembly:Sscrofa11.1:6:47493957:47565993:1 gene:ENSSSCG00000002965.5 transcript:ENSSSCT00000003289.4 gene_biotype:protein_coding transcript_biotype:protein_coding gene_symbol:ACTN4 description:actinin alpha 4 [Source:VGNC Symbol;Acc:VGNC:85047]	0.3854	-1.3756	3.903E-7	down	yes	69516.9	180366	179901	187147	179439	174976	64347.2	70647	80337.3	62736.1	BP:actin filament-based transport;BP:cytokine-mediated signaling pathway;BP:regulation of metabolic process;BP:positive regulation of response to stimulus;BP:regulation of response to stimulus;BP:vesicle cytoskeletal trafficking;BP:negative regulation of cell adhesion;BP:signal transduction;BP:cell surface receptor signaling pathway;BP:vesicle transport along actin filament;BP:establishment of or…	GO:0099515;GO:0019221;GO:0019222;GO:0048584;GO:0048583;GO:0099518;GO:0007162;GO:0007165;GO:0007166;GO:0030050;GO:0051656;GO:0051650;GO:0071840;GO:0080090;GO:0009755;GO:0010604;GO:0009966;GO:0009967;GO:0048869;GO:0048518;GO:0048519;GO:0060255;GO:0048468;GO:0030048;GO:2001141;GO:0009893;GO:0009891;GO:0035556;GO:0050789;GO:0016043;GO:0019219;GO:0065007;GO:0006810;GO:0009889;GO:0050794;GO:0008150;GO:…	K05699	ACTN1_4	ssc04670;ssc04510;ssc04530;ssc04520;ssc05203;ssc05146;ssc04810;ssc05322	Leukocyte transendothelial migration;Focal adhesion;Tight junction;Adherens junction;Viral carcinogenesis;Amoebiasis;Regulation of actin cytoskeleton;Systemic lupus erythematosus	------	------	PF00435.27;PF00307.36;PF08726.16;PF00036.39;PF13405.12;PF13499.12;PF13833.12	Spectrin;CH;EFhand_Ca_insen;EF-hand_1;EF-hand_6;EF-hand_7;EF-hand_8	Spectrin repeat;Calponin homology;Ca2+ insensitive EF hand;EF hand domain;EF-hand domain;EF-hand domain pair;EF-hand domain pair	cytoplasmic
ENSSSCP00000000606	LDHB	L-lactate dehydrogenase	102161427	pep primary_assembly:Sscrofa11.1:5:51810943:51831216:1 gene:ENSSSCG00000000576.5 transcript:ENSSSCT00000000620.5 gene_biotype:protein_coding transcript_biotype:protein_coding	6.5501	2.7115	1.152E-5	up	yes	209573	31995.1	39099	28692.802734375	32475.064453125	27713.666015625	173679	221677	207973	234962	BP:carboxylic acid metabolic process;BP:small molecule metabolic process;BP:pyruvate metabolic process;BP:cellular process;BP:biological_process;BP:metabolic process;BP:oxoacid metabolic process;BP:monocarboxylic acid metabolic process;BP:organic acid metabolic process;BP:lactate metabolic process;BP:organic hydroxy compound metabolic processCC:intracellular organelle;CC:membrane-bounded organell…	GO:0019752;GO:0044281;GO:0006090;GO:0009987;GO:0008150;GO:0008152;GO:0043436;GO:0032787;GO:0006082;GO:0006089;GO:1901615GO:0043229;GO:0043227;GO:0043226;GO:0031090;GO:0016020;GO:0005739;GO:0110165;GO:0031966;GO:0043231;GO:0019866;GO:0005575;GO:0005743GO:0003674;GO:0016491;GO:0003824;GO:0016614;GO:0016616;GO:0004457;GO:0004459	K00016	LDH, ldh	ssc00620;ssc00640;ssc01100;ssc04922;ssc04066;ssc05230;ssc00270;ssc00010	Pyruvate metabolism;Propanoate metabolism;Metabolic pathways;Glucagon signaling pathway;HIF-1 signaling pathway;Central carbon metabolism in cancer;Cysteine and methionine metabolism;Glycolysis / Gluconeogenesis	COG0039	U:Intracellular trafficking, secretion, and vesicular transport	PF00056.29;PF02866.23	Ldh_1_N;Ldh_1_C	lactate/malate dehydrogenase, NAD binding domain;lactate/malate dehydrogenase, alpha/beta C-terminal domain	cytoplasmic
ENSSSCP00000031255	SLC25A4	ADP/ATP translocase	100517196	pep primary_assembly:Sscrofa11.1:15:46193746:46200987:1 gene:ENSSSCG00000015790.5 transcript:ENSSSCT00000059379.3 gene_biotype:protein_coding transcript_biotype:protein_coding gene_symbol:SLC25A4 description:solute carrier family 25 member 4 [Source:VGNC Symbol;Acc:VGNC:95503]	10.7253	3.4229	1.016E-9	up	yes	204483	19065.5	21168.5	22237.591796875	15969.311523438	16886.537109375	198113	205776	204019	210025	BP:negative regulation of apoptotic signaling pathway;BP:regulation of metabolic process;BP:regulation of transport;BP:negative regulation of response to stimulus;BP:regulation of response to stimulus;BP:membrane organization;BP:mitochondrial membrane organization;BP:cellular component organization or biogenesis;BP:negative regulation of signal transduction;BP:regulation of signal transduction;BP…	GO:2001234;GO:0019222;GO:0051049;GO:0048585;GO:0048583;GO:0061024;GO:0007006;GO:0071840;GO:0009968;GO:0009966;GO:0043067;GO:0048518;GO:0048519;GO:0060544;GO:0060546;GO:0015711;GO:0006839;GO:0051128;GO:1901679;GO:0043069;GO:0010639;GO:1901028;GO:0010506;GO:1903146;GO:0009896;GO:0009894;GO:0009893;GO:0035795;GO:0090559;GO:0042981;GO:0050789;GO:1901264;GO:0051503;GO:0016043;GO:0065007;GO:0007005;GO:…	K05863	SLC25A4S, ANT	ssc04020;ssc05208;ssc05010;ssc05166;ssc05017;ssc04613;ssc05164;ssc04218;ssc04217;ssc05012;ssc05415;ssc04022;ssc05022;ssc05016;ssc05020	Calcium signaling pathway;Chemical carcinogenesis - reactive oxygen species;Alzheimer disease;Human T-cell leukemia virus 1 infection;Spinocerebellar ataxia;Neutrophil extracellular trap formation;Influenza A;Cellular senescence;Necroptosis;Parkinson disease;Diabetic cardiomyopathy;cGMP-PKG signaling pathway;Pathways of neurodegeneration - multiple diseases;Huntington disease;Prion disease	ENOG410XNW0	U:Intracellular trafficking, secretion, and vesicular transport	PF00153.32	Mito_carr	Mitochondrial carrier protein	cytoplasmic
ENSSSCP00000000740	GAPDH	Glyceraldehyde-3-phosphate dehydrogenase	-	pep primary_assembly:Sscrofa11.1:5:64129679:64133991:-1 gene:ENSSSCG00000000694.4 transcript:ENSSSCT00000000756.4 gene_biotype:protein_coding transcript_biotype:protein_coding gene_symbol:GAPDH description:glyceraldehyde-3-phosphate dehydrogenase [Source:VGNC Symbol;Acc:VGNC:103283]	2.5009	1.3224	3.889E-7	up	yes	142982	57172.3	61086.8	59869.8	53135.8	54596.7	141606	136291	142822	151209	BP:organophosphate catabolic process;BP:antimicrobial humoral response;BP:positive regulation of response to stimulus;BP:regulation of response to stimulus;BP:nucleotide catabolic process;BP:small molecule metabolic process;BP:cellular component organization or biogenesis;BP:regulation of primary metabolic process;BP:negative regulation of macromolecule metabolic process;BP:peptidyl-cysteine modi…	GO:0046434;GO:0019730;GO:0048584;GO:0048583;GO:0009166;GO:0044281;GO:0071840;GO:0080090;GO:0010605;GO:0018198;GO:0043207;GO:0009966;GO:0051707;GO:0018193;GO:0044419;GO:0009199;GO:0055086;GO:0048518;GO:0048519;GO:0009191;GO:0043122;GO:0043123;GO:0009205;GO:0060255;GO:0046034;GO:0032481;GO:0046031;GO:0046032;GO:0050832;GO:0043436;GO:0051702;GO:0009179;GO:0050794;GO:0032479;GO:0009607;GO:0009605;GO:…	K00134	GAPDH, gapA	ssc01230;ssc01200;ssc01100;ssc04066;ssc05132;ssc05010;ssc00010;ssc05415	Biosynthesis of amino acids;Carbon metabolism;Metabolic pathways;HIF-1 signaling pathway;Salmonella infection;Alzheimer disease;Glycolysis / Gluconeogenesis;Diabetic cardiomyopathy	COG0057	G:Carbohydrate transport and metabolism	PF02800.25;PF00044.30	Gp_dh_C;Gp_dh_N	Glyceraldehyde 3-phosphate dehydrogenase, C-terminal domain;Glyceraldehyde 3-phosphate dehydrogenase, NAD binding domain	cytoplasmic
ENSSSCP00000063565	YWHAQ	14-3-3 protein theta	-	pep primary_assembly:Sscrofa11.1:3:126738879:126772772:1 gene:ENSSSCG00000008638.5 transcript:ENSSSCT00000078754.1 gene_biotype:protein_coding transcript_biotype:protein_coding gene_symbol:YWHAQ description:tyrosine 3-monooxygenase/tryptophan 5-monooxygenase activation protein theta [Source:VGNC Symbol;Acc:VGNC:95046]	0.3725	-1.4247	1.694E-5	down	yes	50907.9	136683	128047	137360	127506	153819	52365.4	46005.2	59372.5	45888.5	BP:protein localization;BP:negative regulation of metabolic process;BP:regulation of primary metabolic process;BP:regulation of metabolic process;BP:regulation of transport;BP:cellular localization;BP:regulation of ion transmembrane transport;BP:establishment of localization;BP:negative regulation of macromolecule metabolic process;BP:substantia nigra development;BP:cellular macromolecule localiz…	GO:0008104;GO:0009892;GO:0080090;GO:0019222;GO:0051049;GO:0051641;GO:0034765;GO:0051234;GO:0010605;GO:0021762;GO:0070727;GO:0034763;GO:0050789;GO:0019219;GO:0065007;GO:0034762;GO:0032879;GO:0048519;GO:0034766;GO:0010468;GO:0032502;GO:0048857;GO:0009987;GO:0045934;GO:0051051;GO:0060255;GO:0009889;GO:0007264;GO:0006605;GO:0045184;GO:0009890;GO:0008150;GO:2001141;GO:0051253;GO:0051179;GO:0050794;GO:…	K16197	YWHAB_Q_Z	ssc04390;ssc04114;ssc05160;ssc04110;ssc04151;ssc05161;ssc05203	Hippo signaling pathway;Oocyte meiosis;Hepatitis C;Cell cycle;PI3K-Akt signaling pathway;Hepatitis B;Viral carcinogenesis	COG5040	S:Function unknown	PF00244.26	2014-03-03	14-3-3 protein	cytoplasmic
ENSSSCP00000038299	ATP5PD	ATP synthase subunit d, mitochondrial	100512624	pep primary_assembly:Sscrofa11.1:12:6240763:6247337:1 gene:ENSSSCG00000032166.3 transcript:ENSSSCT00000055468.2 gene_biotype:protein_coding transcript_biotype:protein_coding description:ATP synthase peripheral stalk subunit d [Source:NCBI gene (formerly Entrezgene);Acc:100512624]	5.8947	2.5594	6.641E-6	up	yes	151242	25657.2	23698.732421875	28754	20939.6	29236.6	167200	149862	159511	128396	BP:nucleoside triphosphate metabolic process;BP:nucleoside triphosphate biosynthetic process;BP:purine nucleoside triphosphate metabolic process;BP:purine nucleoside triphosphate biosynthetic process;BP:nucleobase-containing compound biosynthetic process;BP:nucleotide biosynthetic process;BP:small molecule metabolic process;BP:purine-containing compound metabolic process;BP:purine-containing comp…	GO:0009141;GO:0009142;GO:0009144;GO:0009145;GO:0034654;GO:0009165;GO:0044281;GO:0072521;GO:0072522;GO:0009259;GO:0006139;GO:0009199;GO:0009206;GO:0009205;GO:0009201;GO:0046034;GO:0009987;GO:0009152;GO:0009150;GO:0009260;GO:0009058;GO:0009117;GO:0008152;GO:0042776;GO:0090407;GO:0055086;GO:0044238;GO:0015986;GO:1901137;GO:1901135;GO:0006164;GO:0046390;GO:0019693;GO:0006163;GO:0006796;GO:1901293;GO:…	K02138	ATPeF0D, ATP5H, ATP7	ssc05208;ssc05010;ssc01100;ssc00190;ssc05012;ssc05415;ssc04714;ssc05022;ssc05016;ssc05020;ssc05014	Chemical carcinogenesis - reactive oxygen species;Alzheimer disease;Metabolic pathways;Oxidative phosphorylation;Parkinson disease;Diabetic cardiomyopathy;Thermogenesis;Pathways of neurodegeneration - multiple diseases;Huntington disease;Prion disease;Amyotrophic lateral sclerosis	ENOG4111IHJ	S:Function unknown	PF05873.17	Mt_ATP-synt_D	ATP synthase D chain, mitochondrial	cytoplasmic
ENSSSCP00000011005	VDAC2	Non-selective voltage-gated ion channel VDAC2	397659	pep primary_assembly:Sscrofa11.1:14:77766686:77782321:1 gene:ENSSSCG00000010320.5 transcript:ENSSSCT00000011297.5 gene_biotype:protein_coding transcript_biotype:protein_coding description:voltage dependent anion channel 2 [Source:VGNC Symbol;Acc:VGNC:111154]	4.0184	2.0066	7.119E-8	up	yes	130749	32537.2	36033.8	34528.5	31364.908203125	28221.6	122952	134119	133366	132557	BP:negative regulation of apoptotic signaling pathway;BP:regulation of apoptotic signaling pathway;BP:negative regulation of response to stimulus;BP:regulation of response to stimulus;BP:membrane organization;BP:mitochondrion organization;BP:negative regulation of signal transduction;BP:regulation of signal transduction;BP:negative regulation of biological process;BP:negative regulation of cellul…	GO:2001234;GO:2001233;GO:0048585;GO:0048583;GO:0061024;GO:0007005;GO:0009968;GO:0009966;GO:0048519;GO:0051129;GO:0016043;GO:0007006;GO:0065007;GO:0071840;GO:0065008;GO:1905710;GO:0050794;GO:0008150;GO:1902532;GO:0043254;GO:1902531;GO:0046902;GO:0051128;GO:0023057;GO:0010648;GO:0023051;GO:0010646;GO:0032272;GO:2001243;GO:2001242;GO:0008037;GO:0009988;GO:0009987;GO:0035036;GO:0007339;GO:0008637;GO:…	K15040	VDAC2	ssc04020;ssc05208;ssc04022;ssc05166;ssc05017;ssc05016;ssc04613;ssc04621;ssc04218;ssc04217;ssc04216;ssc05012;ssc05415;ssc05010;ssc05022;ssc04979;ssc05020	Calcium signaling pathway;Chemical carcinogenesis - reactive oxygen species;cGMP-PKG signaling pathway;Human T-cell leukemia virus 1 infection;Spinocerebellar ataxia;Huntington disease;Neutrophil extracellular trap formation;NOD-like receptor signaling pathway;Cellular senescence;Necroptosis;Ferroptosis;Parkinson disease;Diabetic cardiomyopathy;Alzheimer disease;Pathways of neurodegeneration - mu…	ENOG410ZBK1	U:Intracellular trafficking, secretion, and vesicular transport	PF01459.28	Porin_3	Eukaryotic porin	cytoplasmic
ENSSSCP00000008216	HSPB1	Heat shock protein beta-1	-	pep primary_assembly:Sscrofa11.1:3:10037949:10039704:-1 gene:ENSSSCG00000039962.3 transcript:ENSSSCT00000008435.5 gene_biotype:protein_coding transcript_biotype:protein_coding gene_symbol:HSPB1 description:heat shock protein family B (small) member 1 [Source:NCBI gene (formerly Entrezgene);Acc:493184]	2.6805	1.4225	0.0001572	up	yes	116964	43635	60259.5	28595.966796875	42026.2	43658.4	116291	131903	116483	103177	BP:negative regulation of apoptotic signaling pathway;BP:protein localization;BP:regulation of phosphate metabolic process;BP:regulation of primary metabolic process;BP:regulation of metabolic process;BP:regulation of apoptotic signaling pathway;BP:negative regulation of response to stimulus;BP:positive regulation of response to stimulus;BP:regulation of response to stimulus;BP:regulation of chem…	GO:2001234;GO:0008104;GO:0019220;GO:0080090;GO:0019222;GO:2001233;GO:0048585;GO:0048584;GO:0048583;GO:0050920;GO:0007165;GO:0007166;GO:0007167;GO:0007169;GO:0010604;GO:0043207;GO:0070727;GO:0009966;GO:0009615;GO:0044419;GO:0048518;GO:0048519;GO:0033036;GO:0043122;GO:0099111;GO:0032652;GO:0032651;GO:0060255;GO:0099118;GO:0045184;GO:0043535;GO:0010970;GO:0051707;GO:1902414;GO:2001026;GO:0042325;GO:…	K04455	HSPB1	ssc04010;ssc05146;ssc04370	MAPK signaling pathway;Amoebiasis;VEGF signaling pathway	ENOG410YERS	O:Posttranslational modification, protein turnover, chaperones	PF00011.27	HSP20	Hsp20/alpha crystallin family	mitochondrial
ENSSSCP00000009135	HADHB	Trifunctional enzyme subunit beta, mitochondrial	-	pep primary_assembly:Sscrofa11.1:3:112704024:112744902:-1 gene:ENSSSCG00000008569.5 transcript:ENSSSCT00000009375.5 gene_biotype:protein_coding transcript_biotype:protein_coding gene_symbol:HADHB description:hydroxyacyl-CoA dehydrogenase trifunctional multienzyme complex subunit beta [Source:NCBI gene (formerly Entrezgene);Acc:397017]	6.4745	2.6948	2.527E-6	up	yes	134101	20712.1	18857.4	26170.1	16811.2	21009.544921875	141580	133089	116744	144989	BP:lipid oxidation;BP:small molecule metabolic process;BP:small molecule catabolic process;BP:cellular response to stimulus;BP:response to external biotic stimulus;BP:monocarboxylic acid metabolic process;BP:monocarboxylic acid catabolic process;BP:oxoacid metabolic process;BP:response to biotic stimulus;BP:response to external stimulus;BP:organic acid catabolic process;BP:fatty acid catabolic pr…	GO:0034440;GO:0044281;GO:0044282;GO:0051716;GO:0043207;GO:0032787;GO:0072329;GO:0043436;GO:0009607;GO:0009605;GO:0016054;GO:0009062;GO:0032496;GO:0016042;GO:0071219;GO:0071216;GO:0006629;GO:0008150;GO:0008152;GO:0019395;GO:0046395;GO:0050896;GO:0006631;GO:0006635;GO:0044248;GO:0070887;GO:1901701;GO:0009987;GO:0071396;GO:0030258;GO:0006082;GO:0043170;GO:0002237;GO:0071222;GO:0019752;GO:0033993;GO:…	K07509	HADHB	ssc00062;ssc01212;ssc01100;ssc00071;ssc00280	Fatty acid elongation;Fatty acid metabolism;Metabolic pathways;Fatty acid degradation;Valine, leucine and isoleucine degradation	COG0183	S:Function unknown	PF00108.29;PF02803.24;PF00109.32	Thiolase_N;Thiolase_C;ketoacyl-synt	Thiolase, N-terminal domain;Thiolase, C-terminal domain;Beta-ketoacyl synthase, N-terminal domain	ER
ENSSSCP00000070358	CKM	Creatine kinase M-type	-	pep primary_assembly:Sscrofa11.1:6:51700507:51712422:-1 gene:ENSSSCG00000036132.3 transcript:ENSSSCT00000087584.1 gene_biotype:protein_coding transcript_biotype:protein_coding gene_symbol:CKM description:creatine kinase, M-type [Source:VGNC Symbol;Acc:VGNC:96952]	26.1363	4.708	5.94E-8	up	yes	147415	5640.24	12794.9	2115.6254882812	6711.8369140625	938.59069824219	152265	137333	151844	148218	BP:phosphagen metabolic process;BP:phosphagen biosynthetic process;BP:cellular modified amino acid biosynthetic process;BP:phosphorylation;BP:cellular process;BP:phosphocreatine metabolic process;BP:phosphocreatine biosynthetic process;BP:biosynthetic process;BP:biological_process;BP:metabolic process;BP:response to temperature stimulus;BP:response to heat;BP:organophosphate biosynthetic process;…	GO:0006599;GO:0042396;GO:0042398;GO:0016310;GO:0009987;GO:0006603;GO:0046314;GO:0009058;GO:0008150;GO:0008152;GO:0009266;GO:0009408;GO:0090407;GO:0009628;GO:0006575;GO:0050896;GO:0006950;GO:0006796;GO:0006793;GO:0019637GO:0005737;GO:0005615;GO:0110165;GO:0005575GO:0004111;GO:0003674;GO:0005488;GO:0043167;GO:1901363;GO:1901265;GO:0036094;GO:0000166;GO:0035639;GO:0016740;GO:0017076;GO:0043168;GO:00…	K27382	CKM	ssc04820;ssc00330;ssc01100	Cytoskeleton in muscle cells;Arginine and proline metabolism;Metabolic pathways	COG3869	E:Amino acid transport and metabolism	PF00217.24;PF02807.20	ATP-gua_Ptrans;ATP-gua_PtransN	AT;AT	cytoplasmic
ENSSSCP00000080171	TPM1	Tropomyosin alpha-1 chain	-	pep primary_assembly:Sscrofa11.1:1:108992913:109020035:-1 gene:ENSSSCG00000004570.5 transcript:ENSSSCT00000096593.1 gene_biotype:protein_coding transcript_biotype:protein_coding gene_symbol:TPM1 description:tropomyosin 1 [Source:VGNC Symbol;Acc:VGNC:103194]	11.6734	3.5452	5.433E-7	up	yes	140827	12063.9	26498.826171875	4219.5063476562	11667.087890625	5870.02	141286	147025	133390	141605	BP:muscle system process;BP:cardiac muscle contraction;BP:cellular component organization or biogenesis;BP:fibril organization;BP:cellular component organization;BP:multicellular organismal process;BP:muscle contraction;BP:cellular process;BP:biological_process;BP:striated muscle contraction;BP:system process;BP:actin filament organizationCC:supramolecular fiber;CC:actin cytoskeleton;CC:myofibril…	GO:0003012;GO:0060048;GO:0071840;GO:0097435;GO:0016043;GO:0032501;GO:0006936;GO:0009987;GO:0008150;GO:0006941;GO:0003008;GO:0007015GO:0099512;GO:0015629;GO:0030016;GO:0030017;GO:0043228;GO:0043226;GO:0099513;GO:0005737;GO:0099080;GO:0110165;GO:0005856;GO:0005884;GO:0043232;GO:0043229;GO:0005575;GO:0099081;GO:0043292;GO:0097512GO:0044877;GO:0005488;GO:0097718;GO:0003779;GO:0042803;GO:0051015;GO:00…	K10373	TPM1	ssc05206;ssc04820;ssc04261;ssc04260;ssc05414;ssc04814;ssc05410	MicroRNAs in cancer;Cytoskeleton in muscle cells;Adrenergic signaling in cardiomyocytes;Cardiac muscle contraction;Dilated cardiomyopathy;Motor proteins;Hypertrophic cardiomyopathy	ENOG410XR5K	U:Intracellular trafficking, secretion, and vesicular transport	PF00261.25;PF16526.10;PF06009.19	Tropomyosin;CLZ;Laminin_II	Tropomyosin;C-terminal leucine zipper domain of cyclic nucleotide-gated channels;Laminin Domain II	cytoplasmic
ENSSSCP00000056310	CS	Citrate synthase, mitochondrial	397519	pep primary_assembly:Sscrofa11.1:5:21666585:21700711:-1 gene:ENSSSCG00000035686.3 transcript:ENSSSCT00000045632.3 gene_biotype:protein_coding transcript_biotype:protein_coding gene_symbol:CS description:citrate synthase [Source:VGNC Symbol;Acc:VGNC:103225]	6.4222	2.6831	1.603E-7	up	yes	132281	20597.5	19908.958984375	24615.736328125	17518.6	20346.7	126981	141333	125026	135786	BP:carboxylic acid metabolic process;BP:tricarboxylic acid cycle;BP:small molecule metabolic process;BP:tricarboxylic acid metabolic process;BP:cellular process;BP:biological_process;BP:metabolic process;BP:oxoacid metabolic process;BP:primary metabolic process;BP:carbohydrate metabolic process;BP:organic acid metabolic process;BP:citrate metabolic processCC:mitochondrial matrix;CC:cellular anato…	GO:0019752;GO:0006099;GO:0044281;GO:0072350;GO:0009987;GO:0008150;GO:0008152;GO:0043436;GO:0044238;GO:0005975;GO:0006082;GO:0006101GO:0005759;GO:0110165;GO:0031974;GO:0043233;GO:0005575;GO:0070013GO:0036440;GO:0003674;GO:0046912;GO:0016740;GO:0016746;GO:0004108;GO:0003824	K01647	CS, gltA	ssc01230;ssc01200;ssc01100;ssc00630;ssc00020;ssc01210	Biosynthesis of amino acids;Carbon metabolism;Metabolic pathways;Glyoxylate and dicarboxylate metabolism;Citrate cycl;2-Oxocarboxylic acid metabolism	COG0372	C:Energy production and conversion	PF00285.26	Citrate_synt	Citrate synthase, C-terminal domain	mitochondrial
ENSSSCP00000005064	PDIA3	Protein disulfide-isomerase	-	pep primary_assembly:Sscrofa11.1:1:127785772:127814196:-1 gene:ENSSSCG00000004700.4 transcript:ENSSSCT00000005190.4 gene_biotype:protein_coding transcript_biotype:protein_coding gene_symbol:PDIA3 description:protein disulfide isomerase family A member 3 [Source:NCBI gene (formerly Entrezgene);Acc:100156204]	0.2903	-1.7844	0.0001986	down	yes	33395.5	115030	86221.6	132332	118082	123482	30135.654296875	37013	31661.2	34772	BP:positive regulation of apoptotic signaling pathway;BP:regulation of extrinsic apoptotic signaling pathway;BP:cellular component assembly;BP:protein folding;BP:regulation of apoptotic signaling pathway;BP:macromolecular complex subunit organization;BP:positive regulation of response to stimulus;BP:extrinsic apoptotic signaling pathway;BP:positive regulation of signaling;BP:signal transduction;B…	GO:2001235;GO:2001236;GO:0022607;GO:0006457;GO:2001233;GO:0043933;GO:0048584;GO:0097191;GO:0023056;GO:0007165;GO:0007166;GO:0023051;GO:0010647;GO:0010646;GO:0071840;GO:0043065;GO:0051716;GO:0009966;GO:0043067;GO:0016043;GO:0050789;GO:0065003;GO:0042981;GO:0065007;GO:0034109;GO:0048518;GO:0097190;GO:0043068;GO:0033554;GO:0071345;GO:0034097;GO:0098609;GO:2001238;GO:0009987;GO:0048583;GO:0050794;GO:…	K08056	PDIA3, GRP58	ssc04612;ssc05163;ssc05170;ssc04141;ssc05169;ssc05168	Antigen processing and presentation;Human cytomegalovirus infection;Human immunodeficiency virus 1 infection;Protein processing in endoplasmic reticulum;Epstein-Barr virus infection;Herpes simplex virus 1 infection	COG0526	O:Posttranslational modification, protein turnover, chaperones	PF00085.26;PF13848.12;PF13098.12;PF13905.12;PF13899.12	Thioredoxin;Thioredoxin_6;Thioredoxin_2;Thioredoxin_8;Thioredoxin_7	Thioredoxin;Thioredoxin-like domain;Thioredoxin-like domain;Thioredoxin-like;Thioredoxin-like	ER
ENSSSCP00000032269	PIAS2	Protein inhibitor of activated STAT 2	-	pep primary_assembly:Sscrofa11.1:1:96442116:96545776:-1 gene:ENSSSCG00000034730.3 transcript:ENSSSCT00000046962.3 gene_biotype:protein_coding transcript_biotype:protein_coding gene_symbol:PIAS2 description:protein inhibitor of activated STAT 2 [Source:VGNC Symbol;Acc:VGNC:91411]	0.3479	-1.5233	8.221E-5	down	yes	37800.8	108660	100287	122597	97230.5	114527	44054.5	42836.5	40028.6	24283.525390625	BP:regulation of primary metabolic process;BP:regulation of metabolic process;BP:peptidyl-amino acid modification;BP:regulation of biological process;BP:protein modification by small protein conjugation;BP:protein modification by small protein conjugation or removal;BP:regulation of nucleobase-containing compound metabolic process;BP:regulation of transcription from RNA polymerase II promoter;BP:…	GO:0080090;GO:0019222;GO:0018193;GO:0050789;GO:0032446;GO:0070647;GO:0019219;GO:0006357;GO:0065007;GO:0010468;GO:0060255;GO:0043687;GO:0009987;GO:0009889;GO:0050794;GO:0043412;GO:0036211;GO:0008150;GO:0008152;GO:2001141;GO:0016925;GO:0044238;GO:0018205;GO:0051252;GO:0043170;GO:0006355;GO:0010556;GO:0019538GO:0043226;GO:0043229;GO:0043227;GO:0005634;GO:0110165;GO:0043231;GO:0005575GO:0061665;GO:00…	K16063	PIAS2	ssc04120;ssc04630	Ubiquitin mediated proteolysis;JAK-STAT signaling pathway	ENOG410XQ2E	S:Function unknown	PF02891.26;PF14324.12;PF02037.33	zf-MIZ;PINIT;SAP	MIZ/SP-RING zinc finger;PINIT domain;SAP domain	cytoplasmic
ENSSSCP00000008142	ATP5MF	ATP synthase subunit f, mitochondrial	-	pep primary_assembly:Sscrofa11.1:3:6384739:6396875:-1 gene:ENSSSCG00000034019.3 transcript:ENSSSCT00000008361.5 gene_biotype:protein_coding transcript_biotype:protein_coding description:ATP synthase membrane subunit f [Source:VGNC Symbol;Acc:VGNC:97036]	6.4179	2.6821	2.067E-6	up	yes	126347	19686.7	17197.6	23988	16639.587890625	20921.439453125	137675	111008	132030	124676	BP:nucleoside triphosphate metabolic process;BP:nucleoside triphosphate biosynthetic process;BP:purine nucleoside triphosphate metabolic process;BP:purine nucleoside triphosphate biosynthetic process;BP:nucleobase-containing compound biosynthetic process;BP:nucleotide biosynthetic process;BP:small molecule metabolic process;BP:purine-containing compound metabolic process;BP:purine-containing comp…	GO:0009141;GO:0009142;GO:0009144;GO:0009145;GO:0034654;GO:0009165;GO:0044281;GO:0072521;GO:0072522;GO:0009259;GO:0006139;GO:0009199;GO:0009206;GO:0009205;GO:0009201;GO:0046034;GO:0009987;GO:0009152;GO:0009150;GO:0009260;GO:0009058;GO:0009117;GO:0008152;GO:0042776;GO:0090407;GO:0055086;GO:0044238;GO:0015986;GO:1901137;GO:1901135;GO:0006164;GO:0046390;GO:0019693;GO:0006163;GO:0006796;GO:1901293;GO:…	K02130	ATPeF0F, ATP5J2	ssc00190;ssc04714;ssc01100	Oxidative phosphorylation;Thermogenesis;Metabolic pathways	ENOG4111PBN	S:Function unknown	PF10206.14	WRW	Mitochondrial F1F0-ATP synthase, subunit f	cytoplasmic
ENSSSCP00000057078	H3C1	H3 clustered histone 1	-	pep primary_assembly:Sscrofa11.1:7:20719674:20720715:1 gene:ENSSSCG00000047079.2 transcript:ENSSSCT00000054783.3 gene_biotype:protein_coding transcript_biotype:protein_coding description:H3 clustered histone 1 [Source:VGNC Symbol;Acc:VGNC:109835]	0.3455	-1.5332	6.613E-6	down	yes	37282.3	107915	97984.9	105014	110431	118232	43975.6	36520.9	34477.3	34155.3	BP:cellular component organization or biogenesis;BP:chromatin organization;BP:cellular component organization;BP:cellular process;BP:biological_processCC:intracellular organelle;CC:nucleosome;CC:membrane-bounded organelle;CC:organelle;CC:nucleus;CC:nucleoplasm;CC:cellular anatomical entity;CC:macromolecular complex;CC:intracellular membrane-bounded organelle;CC:protein-DNA complex;CC:cellular_com…	GO:0071840;GO:0006325;GO:0016043;GO:0009987;GO:0008150GO:0043229;GO:0000786;GO:0043227;GO:0043226;GO:0005634;GO:0005654;GO:0110165;GO:0032991;GO:0043231;GO:0032993;GO:0005575GO:0003677;GO:0003674;GO:0005488;GO:0003676;GO:0030527;GO:0005198;GO:0097159;GO:0005515;GO:0046983;GO:0046982	K11253	H3	ssc05202;ssc04613;ssc05322;ssc05034	Transcriptional misregulation in cancer;Neutrophil extracellular trap formation;Systemic lupus erythematosus;Alcoholism	COG2036	B:Chromatin structure and dynamics	PF00125.30	Histone	Core histone H2A/H2B/H3/H4	nuclear
ENSSSCP00000048799	ETFA	Electron transfer flavoprotein subunit alpha	-	pep primary_assembly:Sscrofa11.1:7:56450525:56540231:-1 gene:ENSSSCG00000001862.5 transcript:ENSSSCT00000051143.3 gene_biotype:protein_coding transcript_biotype:protein_coding gene_symbol:ETFA description:electron transfer flavoprotein subunit alpha [Source:VGNC Symbol;Acc:VGNC:87801]	4.1465	2.0519	1.522E-6	up	yes	115322	27811.6	27425.849609375	28426.9	21515.6	33878.1	124043	106187	111857	119201	BP:lipid oxidation;BP:fatty acid metabolic process;BP:fatty acid beta-oxidation;BP:carboxylic acid metabolic process;BP:cellular catabolic process;BP:fatty acid catabolic process;BP:small molecule catabolic process;BP:generation of precursor metabolites and energy;BP:lipid modification;BP:cellular amino acid metabolic process;BP:lipid catabolic process;BP:electron transport chain;BP:respiratory e…	GO:0034440;GO:0006631;GO:0006635;GO:0019752;GO:0044248;GO:0009062;GO:0044282;GO:0006091;GO:0030258;GO:0006520;GO:0016042;GO:0022900;GO:0022904;GO:0006629;GO:0009063;GO:0009987;GO:0032787;GO:0008150;GO:0008152;GO:0072329;GO:0043436;GO:0019395;GO:0009056;GO:0044238;GO:0006082;GO:0016054;GO:0046395;GO:0033539;GO:0044281GO:0005759;GO:0110165;GO:0031974;GO:0032991;GO:0045251;GO:0043233;GO:0005575;GO:0…	K03522	fixB, etfA	------	------	COG2025	C:Energy production and conversion	PF01012.27;PF00766.25	ETF;ETF_alpha	Electron transfer flavoprotein domain;Electron transfer flavoprotein FAD-binding domain	mitochondrial
ENSSSCP00000077049	H1-2	Histone H2B	-	pep primary_assembly:Sscrofa11.1:7:20735561:20744356:-1 gene:ENSSSCG00000037565.2 transcript:ENSSSCT00000045046.2 gene_biotype:protein_coding transcript_biotype:protein_coding description:H1.2 linker histone, cluster member [Source:VGNC Symbol;Acc:VGNC:109768]	0.2876	-1.7979	2.406E-5	down	yes	31937.7	111030	109512	103508	101220	129882	36966.2	31527.8	31383.029296875	27874	BP:nucleosome organization;BP:cellular component assembly;BP:macromolecular complex subunit organization;BP:cellular component organization or biogenesis;BP:protein-DNA complex subunit organization;BP:chromatin organization;BP:cellular component organization;BP:macromolecular complex assembly;BP:protein-DNA complex assembly;BP:cellular process;BP:biological_process;BP:chromatin remodeling;BP:nucl…	GO:0034728;GO:0022607;GO:0043933;GO:0071840;GO:0071824;GO:0006325;GO:0016043;GO:0065003;GO:0065004;GO:0009987;GO:0008150;GO:0006338;GO:0006334GO:0000786;GO:0000781;GO:0043229;GO:0043227;GO:0043226;GO:0005634;GO:0005654;GO:0110165;GO:0098687;GO:0043231;GO:0032991;GO:0032993;GO:0005829;GO:0005575GO:0003674;GO:0005488;GO:0003676;GO:0003677;GO:0030527;GO:0005198;GO:0097159;GO:0005515;GO:0046983;GO:00…	K11252	H2B	ssc04613;ssc05322;ssc05034;ssc05203	Neutrophil extracellular trap formation;Systemic lupus erythematosus;Alcoholism;Viral carcinogenesis	ENOG4111NV5	B:Chromatin structure and dynamics	PF00125.30;PF00538.25	Histone;Linker_histone	Core histone H2A/H2B/H3/H4;linker histone H1 and H5 family	nuclear
ENSSSCP00000022554	COX4I1	Cytochrome c oxidase subunit 4	-	pep primary_assembly:Sscrofa11.1:6:3131020:3137482:-1 gene:ENSSSCG00000029034.4 transcript:ENSSSCT00000029520.4 gene_biotype:protein_coding transcript_biotype:protein_coding gene_symbol:COX4I1 description:cytochrome c oxidase subunit 4I1 [Source:VGNC Symbol;Acc:VGNC:96957]	5.3712	2.4252	2.066E-7	up	yes	119924	22327.5	16055.271484375	29566.451171875	18558.279296875	25129.8	124557	119647	114399	121094	BP:aerobic respiration;BP:generation of precursor metabolites and energy;BP:electron transport chain;BP:respiratory electron transport chain;BP:cellular process;BP:aerobic electron transport chain;BP:cellular respiration;BP:metabolic process;BP:energy derivation by oxidation of organic compounds;BP:mitochondrial electron transport, cytochrome c to oxygen;BP:biological_processCC:transporter comple…	GO:0009060;GO:0006091;GO:0022900;GO:0022904;GO:0009987;GO:0019646;GO:0045333;GO:0008152;GO:0015980;GO:0006123;GO:0008150GO:1990351;GO:1990204;GO:0005575;GO:0098803;GO:0070069;GO:0005751;GO:1902495;GO:1902494;GO:0032991;GO:0098796;GO:0045277GO:0015453;GO:0003674;GO:0016491;GO:0015318;GO:0015399;GO:0022804;GO:0004129;GO:0005215;GO:0008324;GO:0003824;GO:0009055;GO:0022890;GO:0015075;GO:0022857;GO:00…	K02263	COX4	ssc05208;ssc05010;ssc01100;ssc04932;ssc00190;ssc04260;ssc05012;ssc05415;ssc04714;ssc05022;ssc05016;ssc05020;ssc05014	Chemical carcinogenesis - reactive oxygen species;Alzheimer disease;Metabolic pathways;Non-alcoholic fatty liver disease;Oxidative phosphorylation;Cardiac muscle contraction;Parkinson disease;Diabetic cardiomyopathy;Thermogenesis;Pathways of neurodegeneration - multiple diseases;Huntington disease;Prion disease;Amyotrophic lateral sclerosis	ENOG4111T97	O:Posttranslational modification, protein turnover, chaperones	PF02936.19	COX4	Cytochrome c oxidase subunit IV	mitochondrial
ENSSSCP00000012823	ATP5PO	ATP synthase subunit O, mitochondrial	-	pep primary_assembly:Sscrofa11.1:13:197509339:197519588:-1 gene:ENSSSCG00000012042.5 transcript:ENSSSCT00000013174.5 gene_biotype:protein_coding transcript_biotype:protein_coding gene_symbol:ATP5PO description:ATP synthase peripheral stalk subunit OSCP [Source:NCBI gene (formerly Entrezgene);Acc:733678]	6.166	2.6243	5.497E-7	up	yes	113907	18473.5	16692.9	21426.638671875	16203.807617188	19570.5	124985	112247	113330	105065	BP:primary metabolic process;BP:nucleoside triphosphate metabolic process;BP:nucleoside triphosphate biosynthetic process;BP:purine nucleoside triphosphate metabolic process;BP:nucleobase-containing compound metabolic process;BP:nucleobase-containing compound biosynthetic process;BP:nucleotide biosynthetic process;BP:small molecule metabolic process;BP:purine-containing compound metabolic process…	GO:0044238;GO:0009141;GO:0009142;GO:0009144;GO:0006139;GO:0034654;GO:0009165;GO:0044281;GO:0072521;GO:0006163;GO:0072522;GO:0009259;GO:0009199;GO:0046034;GO:0090407;GO:0006796;GO:0009206;GO:0009205;GO:0009987;GO:0009201;GO:0006793;GO:0009145;GO:0009152;GO:0009058;GO:0009117;GO:0008152;GO:0042776;GO:0009150;GO:0055086;GO:0015986;GO:0009260;GO:1901137;GO:1901135;GO:0046390;GO:0019693;GO:1901293;GO:…	K02137	ATPeF0O, ATP5O, ATP5	ssc05208;ssc05010;ssc01100;ssc00190;ssc05012;ssc05415;ssc04714;ssc05022;ssc05016;ssc05020;ssc05014	Chemical carcinogenesis - reactive oxygen species;Alzheimer disease;Metabolic pathways;Oxidative phosphorylation;Parkinson disease;Diabetic cardiomyopathy;Thermogenesis;Pathways of neurodegeneration - multiple diseases;Huntington disease;Prion disease;Amyotrophic lateral sclerosis	COG0712	C:Energy production and conversion	PF00213.23	OSCP	ATP synthase delta	mitochondrial
ENSSSCP00000080446	IQGAP2	IQ motif containing GTPase activating protein 2	-	pep primary_assembly:Sscrofa11.1:2:85294530:85633640:1 gene:ENSSSCG00000014088.5 transcript:ENSSSCT00000105979.1 gene_biotype:protein_coding transcript_biotype:protein_coding gene_symbol:IQGAP2 description:IQ motif containing GTPase activating protein 2 [Source:VGNC Symbol;Acc:VGNC:89192]	0.0586	-4.093	0.0005667	down	yes	7297.89	124533	108447	170710	88232.2	130741	6160.4560546875	7617.8940429688	8209.4052734375	7203.7875976562	BP:mitotic cell cycle process;BP:cellular component organization or biogenesis;BP:fibril organization;BP:cellular component organization;BP:cellular process;BP:actomyosin contractile ring assembly actin filament organization;BP:biological_process;BP:actin filament organization;BP:cell cycle process;BP:mitotic actomyosin contractile ring assembly actin filament organizationCC:cytoplasm;CC:cellular…	GO:1903047;GO:0071840;GO:0097435;GO:0016043;GO:0009987;GO:2000689;GO:0008150;GO:0007015;GO:0022402;GO:1903479GO:0005737;GO:0110165;GO:0005938;GO:0120025;GO:0042995;GO:0005575GO:0003674;GO:0005488;GO:0098772;GO:0003779;GO:0044877;GO:0030234;GO:0005096;GO:0051015;GO:0030695;GO:0060589;GO:0008092;GO:0005516;GO:0005515;GO:0008047	K05767	IQGAP2_3	ssc04810	Regulation of actin cytoskeleton	COG5261	O:Posttranslational modification, protein turnover, chaperones	PF00616.24;PF03836.20;PF00307.36;PF00612.33	RasGAP;RasGAP_C;CH;IQ	GTPase-activator protein for Ras-like GTPase;RasGAP C-terminus;Calponin homology;IQ calmodulin-binding motif	cytoplasmic
ENSSSCP00000058601	NUP205	Nucleoporin 205	-	pep primary_assembly:Sscrofa11.1:18:13674319:13777773:-1 gene:ENSSSCG00000030386.4 transcript:ENSSSCT00000052722.3 gene_biotype:protein_coding transcript_biotype:protein_coding gene_symbol:NUP205 description:nucleoporin 205 [Source:VGNC Symbol;Acc:VGNC:90976]	0.3492	-1.5179	3.29E-6	down	yes	32979.2	94441.7	86856.5	98626.9	98137.2	94146.2	39728.7	29402.7	34278.4	28507.248046875	BP:cellular component assembly;BP:macromolecular complex subunit organization;BP:cellular component organization;BP:cellular component organization or biogenesis;BP:macromolecular complex assembly;BP:cellular process;BP:nuclear pore complex assembly;BP:biological_process;BP:pore complex assembly;BP:organelle organization;BP:nucleus organization;BP:nuclear pore organizationCC:nuclear periphery;CC:…	GO:0022607;GO:0043933;GO:0016043;GO:0071840;GO:0065003;GO:0009987;GO:0051292;GO:0008150;GO:0046931;GO:0006996;GO:0006997;GO:0006999GO:0034399;GO:0005575;GO:0031090;GO:0016020;GO:0044611;GO:0110165;GO:0031965;GO:0032991GO:0003674;GO:0005198;GO:0017056	K14310	NUP205, NUP192	ssc03013;ssc05014	Nucleocytoplasmic transport;Amyotrophic lateral sclerosis	ENOG410XSBR	U:Intracellular trafficking, secretion, and vesicular transport	PF11894.14	Nup192	Nuclear pore complex scaffold, nucleoporins 186/192/205	cytoplasmic
ENSSSCP00000017704	CYCS	Cytochrome c	100170131	pep primary_assembly:Sscrofa11.1:18:47169866:47173866:1 gene:ENSSSCG00000016714.4 transcript:ENSSSCT00000018195.4 gene_biotype:protein_coding transcript_biotype:protein_coding gene_symbol:CYCS description:cytochrome c, somatic [Source:NCBI gene (formerly Entrezgene);Acc:100170131]	8.3258	3.0576	2.645E-7	up	yes	113597	13644	14478.247070312	13970.899414062	12130.573242188	13996.224609375	116954	108832	105572	123031	BP:aerobic respiration;BP:cell death;BP:generation of precursor metabolites and energy;BP:electron transport chain;BP:respiratory electron transport chain;BP:apoptotic process;BP:cellular process;BP:aerobic electron transport chain;BP:programmed cell death;BP:cellular respiration;BP:metabolic process;BP:energy derivation by oxidation of organic compounds;BP:mitochondrial electron transport, cytoc…	GO:0009060;GO:0008219;GO:0006091;GO:0022900;GO:0022904;GO:0006915;GO:0009987;GO:0019646;GO:0012501;GO:0045333;GO:0008152;GO:0015980;GO:0006123;GO:0006122;GO:0008150GO:0031970;GO:0031974;GO:0005758;GO:0110165;GO:0043233;GO:0005575;GO:0070013;GO:0070469GO:0003674;GO:0005488;GO:0043169;GO:0043167;GO:0046872;GO:0020037;GO:0036094;GO:0009055;GO:0046906;GO:0097159	K08738	CYC	ssc05222;ssc04115;ssc05200;ssc05167;ssc05164;ssc05163;ssc05162;ssc05161;ssc05160;ssc05169;ssc04215;ssc05022;ssc04210;ssc05168;ssc05134;ssc04932;ssc05145;ssc05020;ssc01524;ssc05417;ssc05416;ssc05152;ssc05210;ssc05170;ssc05012;ssc05132;ssc05010;ssc05017;ssc05016;ssc05014;ssc01100;ssc00190	Small cell lung cancer;p53 signaling pathway;Pathways in cancer;Kaposi sarcoma-associated herpesvirus infection;Influenza A;Human cytomegalovirus infection;Measles;Hepatitis B;Hepatitis C;Epstein-Barr virus infection;Apoptosis - multiple species;Pathways of neurodegeneration - multiple diseases;Apoptosis;Herpes simplex virus 1 infection;Legionellosis;Non-alcoholic fatty liver disease;Toxoplasmosi…	COG3474	C:Energy production and conversion	PF00034.26	Cytochrom_C	Cytochrome c	cytoplasmic
ENSSSCP00000001854	HSP90AB1	Heat shock protein HSP 90-beta	-	pep primary_assembly:Sscrofa11.1:7:39244743:39250206:1 gene:ENSSSCG00000001701.5 transcript:ENSSSCT00000001901.4 gene_biotype:protein_coding transcript_biotype:protein_coding gene_symbol:HSP90AB1 description:heat shock protein 90 alpha family class B member 1 [Source:NCBI gene (formerly Entrezgene);Acc:396742]	0.3256	-1.6188	0.0003625	down	yes	31161.9	95693.6	80012.7	95388.5	87551.1	119822	28972.509765625	38308.3	29229.5	28137.107421875	BP:regulation of primary metabolic process;BP:regulation of proteasomal ubiquitin-dependent protein catabolic process;BP:negative regulation of proteasomal ubiquitin-dependent protein catabolic process;BP:cellular response to heat;BP:positive regulation of response to stimulus;BP:cellular component organization or biogenesis;BP:telomere maintenance via telomerase;BP:cellular response to stimulus;…	GO:0080090;GO:0032434;GO:0032435;GO:0034605;GO:0048584;GO:0071840;GO:0007004;GO:0051716;GO:0010605;GO:0019222;GO:0009966;GO:0009967;GO:0044419;GO:0044650;GO:1901799;GO:0048518;GO:0048519;GO:0022607;GO:0060255;GO:0030162;GO:0051701;GO:0030511;GO:0006278;GO:0019538;GO:0051094;GO:0033554;GO:1901873;GO:0009894;GO:0009895;GO:0009892;GO:0051131;GO:0010647;GO:0050821;GO:0042981;GO:0050789;GO:0090100;GO:…	K04079	HSP90A, htpG	ssc04915;ssc04657;ssc04914;ssc05215;ssc05200;ssc05207;ssc04659;ssc04151;ssc04612;ssc05418;ssc05417;ssc04217;ssc05132;ssc04621;ssc04141	Estrogen signaling pathway;IL-17 signaling pathway;Progesterone-mediated oocyte maturation;Prostate cancer;Pathways in cancer;Chemical carcinogenesis - receptor activation;Th17 cell differentiation;PI3K-Akt signaling pathway;Antigen processing and presentation;Fluid shear stress and atherosclerosis;Lipid and atherosclerosis;Necroptosis;Salmonella infection;NOD-like receptor signaling pathway;Prot…	COG0326	U:Intracellular trafficking, secretion, and vesicular transport	PF00183.23;PF13589.12;PF02518.31	HSP90;HATPase_c_3;HATPase_c	Hsp90 protein;Histidine kinase-, DNA gyrase B-, and HSP90-like ATPase;Histidine kinase-, DNA gyrase B-, and HSP90-like ATPase	cytoplasmic
ENSSSCP00000033576	ACAA2	3-ketoacyl-CoA thiolase, mitochondrial	100312959	pep primary_assembly:Sscrofa11.1:1:99284140:99311321:-1 gene:ENSSSCG00000004510.5 transcript:ENSSSCT00000053817.3 gene_biotype:protein_coding transcript_biotype:protein_coding gene_symbol:ACAA2 description:acetyl-CoA acyltransferase 2 [Source:NCBI gene (formerly Entrezgene);Acc:100312959]	14.5369	3.8616	3.75E-6	up	yes	116375	8005.52	8650.59	9398.4326171875	7036.9912109375	6936.08	132234	102226	122271	108770	BP:negative regulation of apoptotic signaling pathway;BP:negative regulation of membrane permeability;BP:regulation of organelle organization;BP:regulation of transport;BP:negative regulation of response to stimulus;BP:regulation of response to stimulus;BP:negative regulation of cellular component organization;BP:regulation of cellular component organization;BP:membrane organization;BP:negative r…	GO:2001234;GO:1905709;GO:0033043;GO:0051049;GO:0048585;GO:0048583;GO:0051129;GO:0051128;GO:0061024;GO:0035795;GO:0016043;GO:0070887;GO:0023051;GO:0001666;GO:0007005;GO:0051716;GO:0010646;GO:0009968;GO:0009966;GO:0042981;GO:0071840;GO:2001233;GO:0071453;GO:0050789;GO:0043066;GO:0071456;GO:0043069;GO:1901029;GO:1901028;GO:0043067;GO:0010821;GO:0009987;GO:0050794;GO:0006950;GO:0008150;GO:0065008;GO:…	K07508	ACAA2	ssc00062;ssc01212;ssc01100;ssc00071;ssc00280	Fatty acid elongation;Fatty acid metabolism;Metabolic pathways;Fatty acid degradation;Valine, leucine and isoleucine degradation	COG0183	S:Function unknown	PF00108.29;PF02803.24	Thiolase_N;Thiolase_C	Thiolase, N-terminal domain;Thiolase, C-terminal domain	mitochondrial
ENSSSCP00000055520	SLC25A3	Solute carrier family 25 member 3	-	pep primary_assembly:Sscrofa11.1:5:85284585:85292304:-1 gene:ENSSSCG00000000886.5 transcript:ENSSSCT00000049040.3 gene_biotype:protein_coding transcript_biotype:protein_coding gene_symbol:SLC25A3 description:solute carrier family 25 member 3 [Source:NCBI gene (formerly Entrezgene);Acc:100302698]	7.541	2.9148	1.848E-8	up	yes	108351	14368.3	13843.4	16331.857421875	11719.993164062	15578.087890625	103613	107039	108733	114020	BP:phosphate ion transmembrane transport;BP:transmembrane transport;BP:mitochondrial transmembrane transport;BP:mitochondrial phosphate ion transmembrane transport;BP:inorganic anion transport;BP:cellular process;BP:inorganic anion transmembrane transport;BP:transport;BP:phosphate ion transport;BP:mitochondrial transport;BP:establishment of localization;BP:localization;BP:inorganic ion transmembr…	GO:0035435;GO:0055085;GO:1990542;GO:1990547;GO:0015698;GO:0009987;GO:0098661;GO:0006810;GO:0006817;GO:0006839;GO:0051234;GO:0051179;GO:0098660;GO:0008150GO:0031090;GO:0016020;GO:0031966;GO:0019866;GO:0005575;GO:0005743;GO:0110165GO:0003674;GO:0015318;GO:0015103;GO:0022804;GO:0015291;GO:0015293;GO:0005215;GO:0005315;GO:0022857	K15102	SLC25A3, PHC, PIC	------	------	ENOG410XPST	S:Function unknown	PF00153.32	Mito_carr	Mitochondrial carrier protein	mitochondrial
ENSSSCP00000063801	PPIA	Peptidyl-prolyl cis-trans isomerase	-	pep primary_assembly:Sscrofa11.1:18:50563333:50566858:-1 gene:ENSSSCG00000016737.5 transcript:ENSSSCT00000085168.2 gene_biotype:protein_coding transcript_biotype:protein_coding description:peptidylprolyl isomerase A [Source:VGNC Symbol;Acc:VGNC:111818]	0.3075	-1.7013	8.301E-7	down	yes	28800.2	93668.3	87730.6	101095	93182.4	92664.9	30363.697265625	24366.376953125	30450.5	30020.4	BP:protein folding;BP:cell death;BP:response to hypoxia;BP:response to oxygen levels;BP:cellular process;BP:apoptotic process;BP:response to stress;BP:biological_process;BP:response to abiotic stimulus;BP:programmed cell death;BP:response to decreased oxygen levels;BP:response to stimulusCC:intracellular organelle;CC:membrane-bounded organelle;CC:organelle;CC:cytoplasm;CC:nucleus;CC:cellular anat…	GO:0006457;GO:0008219;GO:0001666;GO:0070482;GO:0009987;GO:0006915;GO:0006950;GO:0008150;GO:0009628;GO:0012501;GO:0036293;GO:0050896GO:0043229;GO:0043227;GO:0043226;GO:0005737;GO:0005634;GO:0110165;GO:0043231;GO:0005575;GO:0005576GO:0003674;GO:0005488;GO:0003755;GO:0033218;GO:0140096;GO:0003824;GO:0016853;GO:0016859;GO:0016018	K03767	PPIA	ssc04217;ssc03250	Necroptosis;Viral life cycle - HIV-1	COG0652	S:Function unknown	PF00160.26	Pro_isomerase	Cyclophilin type peptidyl-prolyl cis-trans isomerase/CLD	cytoplasmic
ENSSSCP00000058063	TOR1A	Torsin	-	pep primary_assembly:Sscrofa11.1:1:269974935:269985523:-1 gene:ENSSSCG00000034518.3 transcript:ENSSSCT00000054846.3 gene_biotype:protein_coding transcript_biotype:protein_coding gene_symbol:TOR1A description:torsin family 1 member A [Source:NCBI gene (formerly Entrezgene);Acc:100125953]	0.4291	-1.2206	0.00506	down	yes	36368.8	84758.1	58781.4	104563	76027.1	99660.5	33896.7	45617.2	37196.9	28764.3	BP:protein localization;BP:regulation of transport;BP:membrane organization;BP:establishment of organelle localization;BP:regulation of endocytosis;BP:establishment of vesicle localization;BP:cellular component organization or biogenesis;BP:cellular response to stimulus;BP:cellular macromolecule localization;BP:protein modification by small protein conjugation or removal;BP:protein modification b…	GO:0008104;GO:0051049;GO:0061024;GO:0051656;GO:0030100;GO:0051650;GO:0071840;GO:0051716;GO:0070727;GO:0070647;GO:0070646;GO:0051952;GO:0097479;GO:0033036;GO:0051050;GO:0019538;GO:0048870;GO:0045103;GO:0033554;GO:0051940;GO:2000008;GO:0006457;GO:0006458;GO:0036503;GO:0051580;GO:0031175;GO:0120036;GO:0051588;GO:0044319;GO:0048489;GO:0016043;GO:0065007;GO:0016477;GO:0051130;GO:0000338;GO:0006810;GO:…	K22990	TOR1	------	------	ENOG410XR06	O:Posttranslational modification, protein turnover, chaperones	PF06309.17;PF21376.3	Torsin;TOR1A_C	Torsin;Torsin-1A, C-terminal domain	ER
ENSSSCP00000008748	COX5B	Cytochrome c oxidase subunit 5B, mitochondrial	492822	pep primary_assembly:Sscrofa11.1:3:56629272:56632119:-1 gene:ENSSSCG00000008195.5 transcript:ENSSSCT00000008974.5 gene_biotype:protein_coding transcript_biotype:protein_coding gene_symbol:COX5B description:mitochondrial cytochrome c oxidase subunit Vb [Source:NCBI gene (formerly Entrezgene);Acc:492822]	5.001	2.3222	8.726E-7	up	yes	100635	20123	17874.2	24239.189453125	16232.911132812	22145.802734375	107441	103613	100246	91239.7	BP:cellular respiration;BP:energy derivation by oxidation of organic compounds;BP:biological_process;BP:aerobic electron transport chain;BP:cellular process;BP:mitochondrial electron transport, cytochrome c to oxygen;BP:electron transport chain;BP:aerobic respiration;BP:metabolic process;BP:respiratory electron transport chain;BP:generation of precursor metabolites and energyCC:mitochondrial resp…	GO:0045333;GO:0015980;GO:0008150;GO:0019646;GO:0009987;GO:0006123;GO:0022900;GO:0009060;GO:0008152;GO:0022904;GO:0006091GO:0005751GO:0043169;GO:0043167;GO:0036094;GO:0005488;GO:0003674;GO:0046872	K02265	COX5B	ssc05208;ssc05010;ssc01100;ssc04932;ssc00190;ssc04260;ssc05012;ssc05415;ssc04714;ssc05022;ssc05016;ssc05020;ssc05014	Chemical carcinogenesis - reactive oxygen species;Alzheimer disease;Metabolic pathways;Non-alcoholic fatty liver disease;Oxidative phosphorylation;Cardiac muscle contraction;Parkinson disease;Diabetic cardiomyopathy;Thermogenesis;Pathways of neurodegeneration - multiple diseases;Huntington disease;Prion disease;Amyotrophic lateral sclerosis	ENOG4111XEM	O:Posttranslational modification, protein turnover, chaperones	PF01215.24	COX5B	Cytochrome c oxidase subunit Vb	mitochondrial
ENSSSCP00000022175	ATP5ME	ATP synthase subunit e, mitochondrial	-	pep primary_assembly:Sscrofa11.1:8:110605:113510:-1 gene:ENSSSCG00000023903.4 transcript:ENSSSCT00000025595.4 gene_biotype:protein_coding transcript_biotype:protein_coding gene_symbol:ATP5ME description:ATP synthase membrane subunit e [Source:NCBI gene (formerly Entrezgene);Acc:396950]	5.8899	2.5582	7.754E-7	up	yes	102103	17335.2	15280.756835938	21807.8	13802	18450.4	111939	95982	103231	97259.7	BP:nucleoside triphosphate metabolic process;BP:nucleoside triphosphate biosynthetic process;BP:purine nucleoside triphosphate metabolic process;BP:purine nucleoside triphosphate biosynthetic process;BP:mitochondrial ATP synthesis coupled proton transport;BP:nucleotide biosynthetic process;BP:small molecule metabolic process;BP:purine-containing compound metabolic process;BP:purine-containing com…	GO:0009141;GO:0009142;GO:0009144;GO:0009145;GO:0042776;GO:0009165;GO:0044281;GO:0072521;GO:0072522;GO:0009259;GO:0006139;GO:0009199;GO:0009206;GO:0009205;GO:0009201;GO:0046034;GO:0009987;GO:0009152;GO:0009150;GO:0009260;GO:0009058;GO:0009117;GO:0008152;GO:0034654;GO:0090407;GO:0055086;GO:0044238;GO:0015986;GO:1901137;GO:1901135;GO:0006164;GO:0046390;GO:0019693;GO:0006163;GO:0006796;GO:1901293;GO:…	K02129	ATPeF0E, ATP5I	ssc00190;ssc04714;ssc01100	Oxidative phosphorylation;Thermogenesis;Metabolic pathways	ENOG410XYSS	Z:Cytoskeleton	PF05680.17	ATP-synt_E	ATP synthase E chain	mitochondrial
ENSSSCP00000063005	DLAT	Acetyltransferase component of pyruvate dehydrogenase complex	-	pep primary_assembly:Sscrofa11.1:9:39738595:39796806:1 gene:ENSSSCG00000015030.5 transcript:ENSSSCT00000078875.2 gene_biotype:protein_coding transcript_biotype:protein_coding gene_symbol:DLAT description:dihydrolipoamide S-acetyltransferase [Source:NCBI gene (formerly Entrezgene);Acc:397054]	10.9163	3.4484	3.612E-8	up	yes	108327	9923.43	10815.264648438	10230.6	9040.5654296875	9607.3310546875	111947	102396	114066	104898	BP:acyl-CoA metabolic process;BP:carboxylic acid metabolic process;BP:oxoacid metabolic process;BP:small molecule metabolic process;BP:purine-containing compound metabolic process;BP:purine-containing compound biosynthetic process;BP:pyruvate metabolic process;BP:nucleobase-containing compound metabolic process;BP:nucleoside phosphate biosynthetic process;BP:thioester metabolic process;BP:thioest…	GO:0006637;GO:0019752;GO:0043436;GO:0044281;GO:0072521;GO:0072522;GO:0006090;GO:0006139;GO:1901293;GO:0035383;GO:0035384;GO:0044238;GO:0009987;GO:0032787;GO:0009058;GO:0008150;GO:0008152;GO:0034654;GO:0090407;GO:0055086;GO:0043604;GO:0006084;GO:0006085;GO:0006086;GO:0006082;GO:0043603;GO:0044272;GO:0006796;GO:0006790;GO:0071616;GO:0006793;GO:0019637;GO:0006753GO:0005967GO:0003674;GO:0016407;GO:00…	K00627	DLAT, aceF, pdhC	ssc01200;ssc01100;ssc00785;ssc00620;ssc00020;ssc01210;ssc00010	Carbon metabolism;Metabolic pathways;Lipoic acid metabolism;Pyruvate metabolism;Citrate cycl;2-Oxocarboxylic acid metabolism;Glycolysis / Gluconeogenesis	COG0508	C:Energy production and conversion	PF00198.28;PF00364.28;PF02817.22	2-oxoacid_dh;Biotin_lipoyl;E3_binding	2-oxoacid dehydrogenases acyltransferase;Biotin-requiring enzyme;e3 binding domain	mitochondrial
ENSSSCP00000049211	GSTP1	Glutathione S-transferase	-	pep primary_assembly:Sscrofa11.1:2:4978762:4981908:-1 gene:ENSSSCG00000032003.3 transcript:ENSSSCT00000062288.3 gene_biotype:protein_coding transcript_biotype:protein_coding	0.1942	-2.3644	9.791E-5	down	yes	18628.2	95908.4	75837	106883	88312.1	112602	19777.650390625	17600.181640625	18933.5	18201.3	BP:fatty acid biosynthetic process;BP:fatty acid metabolic process;BP:hepoxilin biosynthetic process;BP:hepoxilin metabolic process;BP:carboxylic acid metabolic process;BP:oxoacid metabolic process;BP:small molecule metabolic process;BP:small molecule biosynthetic process;BP:monocarboxylic acid biosynthetic process;BP:glutathione derivative metabolic process;BP:glutathione derivative biosynthetic…	GO:0006633;GO:0006631;GO:0051122;GO:0051121;GO:0019752;GO:0043436;GO:0044281;GO:0044283;GO:0072330;GO:1901685;GO:1901687;GO:0006749;GO:0006575;GO:0006629;GO:0009987;GO:0032787;GO:0009058;GO:0008150;GO:0008152;GO:0001676;GO:0042759;GO:0008610;GO:0044238;GO:0006082;GO:0044272;GO:0046394;GO:0016053;GO:0006690;GO:0006693;GO:0006692;GO:0006790;GO:0043603;GO:0033559GO:0043229;GO:0043227;GO:0005634;GO:0…	K23790	GSTP	ssc00480;ssc05215;ssc05200;ssc01524;ssc01100;ssc05204;ssc05225;ssc00982;ssc00983;ssc00980;ssc05418	Glutathione metabolism;Prostate cancer;Pathways in cancer;Platinum drug resistance;Metabolic pathways;Chemical carcinogenesis - DNA adducts;Hepatocellular carcinoma;Drug metabolism - cytochrome P450;Drug metabolism - other enzymes;Metabolism of xenobiotics by cytochrome P450;Fluid shear stress and atherosclerosis	ENOG4111VAU	J:Translation, ribosomal structure and biogenesis	PF14497.11;PF00043.30;PF02798.26	GST_C_3;GST_C;GST_N	Glutathione S-transferase, C-terminal domain;Glutathione S-transferase, C-terminal domain;Glutathione S-transferase, N-terminal domain	cytoplasmic
ENSSSCP00000004229	PRDX1	Peroxiredoxin-1	-	pep primary_assembly:Sscrofa11.1:6:165842281:165859915:1 gene:ENSSSCG00000003914.6 transcript:ENSSSCT00000004329.6 gene_biotype:protein_coding transcript_biotype:protein_coding gene_symbol:PRDX1 description:peroxiredoxin 1 [Source:VGNC Symbol;Acc:VGNC:98542]	0.1478	-2.7583	0.0001251	down	yes	14639.8	99083	80005.1	101607	90058.9	124661	15135.3	14300.254882812	17468.3	11655.259765625	BP:homeostatic process;BP:leukocyte activation;BP:hydrogen peroxide catabolic process;BP:hydrogen peroxide metabolic process;BP:superoxide metabolic process;BP:detoxification;BP:immune system process;BP:cellular oxidant detoxification;BP:cellular homeostasis;BP:multicellular organismal process;BP:cellular process;BP:reactive oxygen species metabolic process;BP:cell activation;BP:biological_proces…	GO:0042592;GO:0045321;GO:0042744;GO:0042743;GO:0006801;GO:0098754;GO:0002376;GO:0098869;GO:0019725;GO:0032501;GO:0009987;GO:0072593;GO:0001775;GO:0008150;GO:0008152;GO:0045454;GO:0009056;GO:1990748;GO:0019430GO:0110165;GO:0005829;GO:0005575GO:0016491;GO:0016684;GO:0016209;GO:0003824;GO:0051920;GO:0003674;GO:0004601;GO:0008379	K13279	PRDX1	ssc04146;ssc04980;ssc05146	Peroxisome;Cobalamin transport and metabolism;Amoebiasis	COG0450	O:Posttranslational modification, protein turnover, chaperones	PF00578.27;PF08534.16;PF10417.14	AhpC-TSA;Redoxin;1-cysPrx_C	AhpC/TSA family;Redoxin;C-terminal domain of 1-Cys peroxiredoxin	cytoplasmic
ENSSSCP00000020660	PDHB	Pyruvate dehydrogenase E1 component subunit beta	100516042	pep primary_assembly:Sscrofa11.1:13:40160568:40167453:-1 gene:ENSSSCG00000025881.4 transcript:ENSSSCT00000022684.4 gene_biotype:protein_coding transcript_biotype:protein_coding gene_symbol:PDHB description:pyruvate dehydrogenase E1 subunit beta [Source:NCBI gene (formerly Entrezgene);Acc:100516042]	9.8984	3.3072	1.201E-7	up	yes	103094	10415.2	10087.477539062	12245.309570312	9429.9697265625	9898.13	107742	98431.2	109333	96869	BP:primary metabolic process;BP:acyl-CoA metabolic process;BP:carboxylic acid metabolic process;BP:oxoacid metabolic process;BP:small molecule metabolic process;BP:purine-containing compound metabolic process;BP:purine-containing compound biosynthetic process;BP:pyruvate metabolic process;BP:nucleoside phosphate biosynthetic process;BP:thioester metabolic process;BP:thioester biosynthetic process…	GO:0044238;GO:0006637;GO:0019752;GO:0043436;GO:0044281;GO:0072521;GO:0072522;GO:0006090;GO:1901293;GO:0035383;GO:0035384;GO:0006139;GO:0009987;GO:0019318;GO:0032787;GO:0009058;GO:0008150;GO:0008152;GO:0034654;GO:0090407;GO:0055086;GO:0043604;GO:0006084;GO:0006085;GO:0006086;GO:0005975;GO:0006082;GO:0043603;GO:0044272;GO:0005996;GO:0006796;GO:0006790;GO:0071616;GO:0006793;GO:0019637;GO:0006006;GO:…	K00162	PDHB, pdhB	ssc01200;ssc01100;ssc04922;ssc00785;ssc00620;ssc04066;ssc05230;ssc01210;ssc05415;ssc00010;ssc00020	Carbon metabolism;Metabolic pathways;Glucagon signaling pathway;Lipoic acid metabolism;Pyruvate metabolism;HIF-1 signaling pathway;Central carbon metabolism in cancer;2-Oxocarboxylic acid metabolism;Diabetic cardiomyopathy;Glycolysis / Gluconeogenesis;Citrate cycl	COG0022	U:Intracellular trafficking, secretion, and vesicular transport	PF02779.29;PF02780.25	Transket_pyr;Transketolase_C	Transketolase, pyrimidine binding domain;Transketolase, C-terminal domain	mitochondrial
ENSSSCP00000024241	NDUFA4	Cytochrome c oxidase subunit NDUFA4	-	pep primary_assembly:Sscrofa11.1:9:80636929:80644315:-1 gene:ENSSSCG00000024313.4 transcript:ENSSSCT00000028465.4 gene_biotype:protein_coding transcript_biotype:protein_coding gene_symbol:NDUFA4 description:NDUFA4 mitochondrial complex associated [Source:NCBI gene (formerly Entrezgene);Acc:100579141]	13.3667	3.7406	7.516E-7	up	yes	105479	7891.2	8533.0048828125	6912.2514648438	9614	6505.5219726562	113528	109657	106258	92474.7	CC:mitochondrial respiratory chain complex IV;CC:mitochondrial respiratory chain complex IMF:molecular_function;MF:macromolecular complex binding;MF:binding	GO:0005751;GO:0005747GO:0003674;GO:0044877;GO:0005488	K03948	NDUFA4	ssc05208;ssc05010;ssc00190;ssc01100;ssc04932;ssc04723;ssc05012;ssc05415;ssc04714;ssc05022;ssc05016;ssc05020;ssc05014	Chemical carcinogenesis - reactive oxygen species;Alzheimer disease;Oxidative phosphorylation;Metabolic pathways;Non-alcoholic fatty liver disease;Retrograde endocannabinoid signaling;Parkinson disease;Diabetic cardiomyopathy;Thermogenesis;Pathways of neurodegeneration - multiple diseases;Huntington disease;Prion disease;Amyotrophic lateral sclerosis	ENOG41124SW	U:Intracellular trafficking, secretion, and vesicular transport	PF06522.17	B12D	NADH-ubiquinone reductase complex 1 MLRQ subunit	mitochondrial
ENSSSCP00000039090	P4HB	Protein disulfide-isomerase	-	pep primary_assembly:Sscrofa11.1:12:1121824:1131289:1 gene:ENSSSCG00000039148.3 transcript:ENSSSCT00000037157.3 gene_biotype:protein_coding transcript_biotype:protein_coding gene_symbol:P4HB description:prolyl 4-hydroxylase subunit beta [Source:VGNC Symbol;Acc:VGNC:91135]	0.2079	-2.266	0.001219	down	yes	19494.4	93782.2	70540.6	126656	76553.6	101379	15441.3	21659.544921875	17797.802734375	23079.076171875	BP:protein folding;BP:cellular response to stimulus;BP:cellular process;BP:response to stress;BP:biological_process;BP:response to stimulus;BP:cellular response to stress;BP:response to endoplasmic reticulum stressCC:external side of plasma membrane;CC:ribonucleoprotein granule;CC:membrane-enclosed lumen;CC:intracellular organelle;CC:non-membrane-bounded organelle;CC:cytoplasmic ribonucleoprotein…	GO:0006457;GO:0051716;GO:0009987;GO:0006950;GO:0008150;GO:0050896;GO:0033554;GO:0034976GO:0009897;GO:0035770;GO:0031974;GO:0043229;GO:0043228;GO:0036464;GO:0098552;GO:0043226;GO:0099080;GO:0110165;GO:0005788;GO:0010494;GO:0043232;GO:0043233;GO:0005575;GO:0070013GO:0003674;GO:0016864;GO:0016860;GO:0003756;GO:0140096;GO:0003824;GO:0016853	K09580	PDIA1, P4HB	ssc04141	Protein processing in endoplasmic reticulum	COG0526	U:Intracellular trafficking, secretion, and vesicular transport	PF00085.26;PF13848.12;PF13098.12;PF04756.19;PF13899.12;PF00578.27	Thioredoxin;Thioredoxin_6;Thioredoxin_2;OST3_OST6;Thioredoxin_7;AhpC-TSA	Thioredoxin;Thioredoxin-like domain;Thioredoxin-like domain;OST3 / OST6 family, transporter family;Thioredoxin-like;AhpC/TSA family	ER
ENSSSCP00000020264	COX5A	Cytochrome c oxidase subunit 5A, mitochondrial	100156967	pep primary_assembly:Sscrofa11.1:7:58622964:58644020:1 gene:ENSSSCG00000024316.4 transcript:ENSSSCT00000027931.4 gene_biotype:protein_coding transcript_biotype:protein_coding gene_symbol:COX5A description:cytochrome c oxidase subunit 5A [Source:VGNC Symbol;Acc:VGNC:86924]	6.4962	2.6996	3.347E-7	up	yes	98027.8	15090	11699.255859375	18530.794921875	12107.400390625	18022.443359375	103613	96924.4	101207	90367.2	BP:cellular respiration;BP:energy derivation by oxidation of organic compounds;BP:biological_process;BP:aerobic electron transport chain;BP:cellular process;BP:mitochondrial electron transport, cytochrome c to oxygen;BP:electron transport chain;BP:aerobic respiration;BP:metabolic process;BP:respiratory electron transport chain;BP:generation of precursor metabolites and energyCC:mitochondrial resp…	GO:0045333;GO:0015980;GO:0008150;GO:0019646;GO:0009987;GO:0006123;GO:0022900;GO:0009060;GO:0008152;GO:0022904;GO:0006091GO:0005751GO:0043169;GO:0043167;GO:0036094;GO:0005488;GO:0003674;GO:0046872	K02264	COX5A	ssc05208;ssc05010;ssc01100;ssc04932;ssc00190;ssc04260;ssc05012;ssc05415;ssc04714;ssc05022;ssc05016;ssc05020;ssc05014	Chemical carcinogenesis - reactive oxygen species;Alzheimer disease;Metabolic pathways;Non-alcoholic fatty liver disease;Oxidative phosphorylation;Cardiac muscle contraction;Parkinson disease;Diabetic cardiomyopathy;Thermogenesis;Pathways of neurodegeneration - multiple diseases;Huntington disease;Prion disease;Amyotrophic lateral sclerosis	ENOG4111MPD	O:Posttranslational modification, protein turnover, chaperones	PF02284.21	COX5A	Cytochrome c oxidase subunit Va	mitochondrial
ENSSSCP00000040253	FABP3	Fatty acid-binding protein, heart	399532	pep primary_assembly:Sscrofa11.1:6:87942790:87951610:-1 gene:ENSSSCG00000036883.2 transcript:ENSSSCT00000044750.2 gene_biotype:protein_coding transcript_biotype:protein_coding gene_symbol:FABP3 description:fatty acid binding protein 3 [Source:NCBI gene (formerly Entrezgene);Acc:399532]	15.2621	3.9319	2.916E-9	up	yes	105117	6887.43	7320.9853515625	6473.9565429688	6424.4501953125	7330.34	106158	107868	99750	106692	BP:lipid transport;BP:monocarboxylic acid transport;BP:long-chain fatty acid transport;BP:fatty acid transport;BP:organic acid transport;BP:transport;BP:organic anion transport;BP:biological_process;BP:establishment of localization;BP:localization;BP:carboxylic acid transportCC:intracellular organelle;CC:membrane-bounded organelle;CC:organelle;CC:nucleus;CC:cellular anatomical entity;CC:intracell…	GO:0006869;GO:0015718;GO:0015909;GO:0015908;GO:0015849;GO:0006810;GO:0015711;GO:0008150;GO:0051234;GO:0051179;GO:0046942GO:0043229;GO:0043227;GO:0043226;GO:0005634;GO:0110165;GO:0043231;GO:0005829;GO:0005575GO:0003674;GO:0005488;GO:0036041;GO:0043168;GO:0043167;GO:0005504;GO:0008289;GO:0036094;GO:0033293;GO:0043177;GO:0031406	K08752	FABP3	ssc03320	PPAR signaling pathway	ENOG4111US8	S:Function unknown	PF00061.29;PF14651.12	Lipocalin;Lipocalin_7	Lipocalin / cytosolic fatty-acid binding protein family;Lipocalin / cytosolic fatty-acid binding protein family	nuclear
ENSSSCP00000063621	CKMT2	Creatine kinase S-type, mitochondrial	733602	pep primary_assembly:Sscrofa11.1:2:89796474:89830285:1 gene:ENSSSCG00000014128.5 transcript:ENSSSCT00000084518.1 gene_biotype:protein_coding transcript_biotype:protein_coding gene_symbol:CKMT2 description:creatine kinase, mitochondrial 2 [Source:VGNC Symbol;Acc:VGNC:86719]	72.054	6.171	1.59E-6	up	yes	110282	1530.55	2498.7546386719	1346.2373046875	634.06878662109	1643.1331787109	101439	104645	107612	127433	BP:phosphagen metabolic process;BP:phosphagen biosynthetic process;BP:cellular modified amino acid biosynthetic process;BP:phosphorylation;BP:cellular process;BP:phosphocreatine metabolic process;BP:phosphocreatine biosynthetic process;BP:biosynthetic process;BP:biological_process;BP:metabolic process;BP:organophosphate biosynthetic process;BP:cellular modified amino acid metabolic process;BP:pho…	GO:0006599;GO:0042396;GO:0042398;GO:0016310;GO:0009987;GO:0006603;GO:0046314;GO:0009058;GO:0008150;GO:0008152;GO:0090407;GO:0006575;GO:0006796;GO:0006793;GO:0019637GO:0031090;GO:0016020;GO:0031966;GO:0019866;GO:0005575;GO:0005743;GO:0110165GO:0004111;GO:0003674;GO:0005488;GO:0043167;GO:1901363;GO:1901265;GO:0043168;GO:0000166;GO:0035639;GO:0016740;GO:0017076;GO:0005524;GO:0016301;GO:0003824;GO:00…	K00933	E2.7.3.2	ssc00330;ssc01100	Arginine and proline metabolism;Metabolic pathways	COG3869	Z:Cytoskeleton	PF00217.24;PF02807.20	ATP-gua_Ptrans;ATP-gua_PtransN	AT;AT	mitochondrial
ENSSSCP00000022052	SDHB	Succinate dehydrogenase [ubiquinone] iron-sulfur subunit, mitochondrial	-	pep primary_assembly:Sscrofa11.1:6:75648215:75678378:-1 gene:ENSSSCG00000020926.4 transcript:ENSSSCT00000027692.3 gene_biotype:protein_coding transcript_biotype:protein_coding gene_symbol:SDHB description:succinate dehydrogenase complex iron sulfur subunit B [Source:NCBI gene (formerly Entrezgene);Acc:414412]	5.7831	2.5318	2.618E-6	up	yes	93833.4	16225.4	14000.965820312	21222.6	14090.216796875	15587.7	99447.6	98196	96390.4	81299.5	BP:tricarboxylic acid cycle;BP:aerobic respiration;BP:generation of precursor metabolites and energy;BP:electron transport chain;BP:respiratory electron transport chain;BP:cellular process;BP:biological_process;BP:metabolic process;BP:primary metabolic process;BP:energy derivation by oxidation of organic compounds;BP:cellular respirationCC:membrane;CC:cellular anatomical entity;CC:mitochondrial m…	GO:0006099;GO:0009060;GO:0006091;GO:0022900;GO:0022904;GO:0009987;GO:0008150;GO:0008152;GO:0044238;GO:0015980;GO:0045333GO:0016020;GO:0110165;GO:0031966;GO:0005886;GO:0031090;GO:0019866;GO:0005575;GO:0005743;GO:0005749GO:0016635;GO:0003674;GO:0005488;GO:0000104;GO:0016491;GO:0043169;GO:0051540;GO:0016627;GO:0043167;GO:0046872;GO:0036094;GO:0003824;GO:0008177;GO:0048039;GO:0048038;GO:0009055;GO:00…	K00235	SDHB, SDH2	ssc05208;ssc04714;ssc01200;ssc04932;ssc01100;ssc00190;ssc00020;ssc05012;ssc05415;ssc05010;ssc05022;ssc05016;ssc05020;ssc05014	Chemical carcinogenesis - reactive oxygen species;Thermogenesis;Carbon metabolism;Non-alcoholic fatty liver disease;Metabolic pathways;Oxidative phosphorylation;Citrate cycl;Parkinson disease;Diabetic cardiomyopathy;Alzheimer disease;Pathways of neurodegeneration - multiple diseases;Huntington disease;Prion disease;Amyotrophic lateral sclerosis	COG0479	C:Energy production and conversion	PF13085.11;PF13534.11;PF13183.11;PF13237.11	Fer2_3;Fer4_17;Fer4_8;Fer4_10	2Fe-2S iron-sulfur cluster binding domain;4Fe-4S dicluster domain;4Fe-4S dicluster domain;4Fe-4S dicluster domain	mitochondrial
ENSSSCP00000039905	COX6B	Cytochrome c oxidase subunit	100038022	pep primary_assembly:Sscrofa11.1:6:45091895:45102605:1 gene:ENSSSCG00000002907.5 transcript:ENSSSCT00000060808.3 gene_biotype:protein_coding transcript_biotype:protein_coding description:COX6B protein [Source:NCBI gene (formerly Entrezgene);Acc:100038022]	6.122	2.614	3.679E-6	up	yes	94384.8	15417.2	12169.838867188	19010.158203125	13047.7	17441.2	103389	97213.1	95440.7	81496.5	CC:oxidoreductase complex;CC:intracellular organelle;CC:mitochondrion;CC:membrane-bounded organelle;CC:organelle;CC:organelle membrane;CC:mitochondrial inner membrane;CC:membrane;CC:respiratory chain complex;CC:cytochrome complex;CC:mitochondrial respiratory chain complex IV;CC:cellular anatomical entity;CC:transmembrane transporter complex;CC:catalytic complex;CC:transporter complex;CC:mitochond…	GO:1990204;GO:0043229;GO:0005739;GO:0043227;GO:0043226;GO:0031090;GO:0005743;GO:0016020;GO:0098803;GO:0070069;GO:0005751;GO:0110165;GO:1902495;GO:1902494;GO:1990351;GO:0031966;GO:0045277;GO:0032991;GO:0043231;GO:0019866;GO:0005575;GO:0098796	K02267	COX6B	ssc05208;ssc05010;ssc01100;ssc04932;ssc00190;ssc04260;ssc05012;ssc05415;ssc04714;ssc05022;ssc05016;ssc05020;ssc05014	Chemical carcinogenesis - reactive oxygen species;Alzheimer disease;Metabolic pathways;Non-alcoholic fatty liver disease;Oxidative phosphorylation;Cardiac muscle contraction;Parkinson disease;Diabetic cardiomyopathy;Thermogenesis;Pathways of neurodegeneration - multiple diseases;Huntington disease;Prion disease;Amyotrophic lateral sclerosis	ENOG41121WM	S:Function unknown	PF02297.22	COX6B	Cytochrome oxidase c subunit VIb	cytoplasmic
ENSSSCP00000000730	TPI1	Triosephosphate isomerase	-	pep primary_assembly:Sscrofa11.1:5:63839255:63843124:-1 gene:ENSSSCG00000000685.5 transcript:ENSSSCT00000000746.5 gene_biotype:protein_coding transcript_biotype:protein_coding gene_symbol:TPI1 description:triosephosphate isomerase 1 [Source:NCBI gene (formerly Entrezgene);Acc:100157582]	2.0383	1.0274	9.019E-5	up	yes	69554.2	34123	33930.9	35695.8	29042.9	37822.5	76796.8	67595.4	61263.7	72561	BP:organophosphate catabolic process;BP:nucleotide catabolic process;BP:canonical glycolysis;BP:glycolytic process through glucose-6-phosphate;BP:small molecule metabolic process;BP:small molecule catabolic process;BP:small molecule biosynthetic process;BP:ribonucleoside triphosphate metabolic process;BP:glycerol metabolic process;BP:purine nucleoside diphosphate catabolic process;BP:ribonucleosi…	GO:0046434;GO:0009166;GO:0061621;GO:0061620;GO:0044281;GO:0044282;GO:0044283;GO:0009199;GO:0006071;GO:0009137;GO:0009191;GO:0009205;GO:0046034;GO:0046031;GO:0046032;GO:0006734;GO:0043436;GO:0009179;GO:0016052;GO:0016051;GO:0006163;GO:0005996;GO:0019637;GO:0019320;GO:0009141;GO:0009144;GO:0061718;GO:0046496;GO:0006195;GO:0019405;GO:0019400;GO:0009154;GO:0019318;GO:0019319;GO:0009150;GO:0009261;GO:…	K01803	TPI, tpiA	ssc00051;ssc01230;ssc01200;ssc01100;ssc00562;ssc00010	Fructose and mannose metabolism;Biosynthesis of amino acids;Carbon metabolism;Metabolic pathways;Inositol phosphate metabolism;Glycolysis / Gluconeogenesis	COG0149	G:Carbohydrate transport and metabolism	PF00121.24	TIM	Triosephosphate isomerase	mitochondrial
ENSSSCP00000019138	MT-CO2	Cytochrome c oxidase subunit 2	808504	pep primary_assembly:Sscrofa11.1:MT:8203:8890:1 gene:ENSSSCG00000018078.1 transcript:ENSSSCT00000019673.1 gene_biotype:protein_coding transcript_biotype:protein_coding gene_symbol:COX2 description:cytochrome c oxidase subunit II [Source:NCBI gene (formerly Entrezgene);Acc:808504]	6.5038	2.7013	9.972E-7	up	yes	87022.3	13380.3	11347.092773438	15729.5	9984.6806640625	16459.943359375	89316.6	93395.2	87570.3	77807.2	BP:positive regulation of vasoconstriction;BP:metabolic process;BP:cellular process;BP:regulation of vasoconstriction;BP:circulatory system process;BP:vascular process in circulatory system;BP:generation of precursor metabolites and energy;BP:regulation of biological process;BP:regulation of system process;BP:positive regulation of multicellular organismal process;BP:regulation of tube size;BP:re…	GO:0045907;GO:0008152;GO:0009987;GO:0019229;GO:0003013;GO:0003018;GO:0006091;GO:0050789;GO:0044057;GO:0051240;GO:0035150;GO:0090066;GO:0022900;GO:0065007;GO:0022904;GO:0048518;GO:0003008;GO:0032501;GO:1903522;GO:0051239;GO:0035296;GO:0042773;GO:0065008;GO:0097746;GO:0008150GO:0098803;GO:1990204;GO:0005575;GO:0031090;GO:0005743;GO:0016020;GO:0070069;GO:0005751;GO:1902495;GO:1902494;GO:1990351;GO:0…	K02261	COX2	ssc05208;ssc05010;ssc01100;ssc04932;ssc00190;ssc04260;ssc05012;ssc05415;ssc04714;ssc05022;ssc05016;ssc05020;ssc05014	Chemical carcinogenesis - reactive oxygen species;Alzheimer disease;Metabolic pathways;Non-alcoholic fatty liver disease;Oxidative phosphorylation;Cardiac muscle contraction;Parkinson disease;Diabetic cardiomyopathy;Thermogenesis;Pathways of neurodegeneration - multiple diseases;Huntington disease;Prion disease;Amyotrophic lateral sclerosis	COG1622	C:Energy production and conversion	PF00116.26;PF02790.20	COX2;COX2_TM	Cytochrome C oxidase subunit II, periplasmic domain;Cytochrome C oxidase subunit II, transmembrane domain	cytoplasmic
ENSSSCP00000012193	TNNC1	Troponin C, slow skeletal and cardiac muscles	509486	pep primary_assembly:Sscrofa11.1:13:34591386:34594337:-1 gene:ENSSSCG00000011441.5 transcript:ENSSSCT00000012521.4 gene_biotype:protein_coding transcript_biotype:protein_coding gene_symbol:TNNC1 description:troponin C1, slow skeletal and cardiac type [Source:NCBI gene (formerly Entrezgene);Acc:100156435]	58.6649	5.8744	5.215E-8	up	yes	97703.4	1665.45	2463.6931152344	1916.6884765625	1529.3997802734	752.01013183594	90958.7	94820.9	102939	102095	BP:regulation of multicellular organismal process;BP:regulation of cellular localization;BP:regulation of intracellular transport;BP:regulation of response to stimulus;BP:involuntary skeletal muscle contraction;BP:diaphragm contraction;BP:anatomical structure morphogenesis;BP:regulation of muscle adaptation;BP:regulation of actin filament-based movement;BP:regulation of system process;BP:transiti…	GO:0051239;GO:0060341;GO:0032386;GO:0048583;GO:0003011;GO:0002086;GO:0009653;GO:0043502;GO:1903115;GO:0044057;GO:0014883;GO:0060048;GO:0055010;GO:0050789;GO:0065007;GO:0048729;GO:0051049;GO:0003016;GO:0032502;GO:0032501;GO:0006936;GO:0006937;GO:0055008;GO:0032972;GO:0032971;GO:0032970;GO:0050794;GO:0014733;GO:0008150;GO:0090257;GO:0010038;GO:0042221;GO:0032879;GO:0003009;GO:0003008;GO:0006941;GO:…	K05865	TNNC1	ssc04820;ssc04261;ssc04260;ssc04020;ssc05414;ssc04814;ssc05410	Cytoskeleton in muscle cells;Adrenergic signaling in cardiomyocytes;Cardiac muscle contraction;Calcium signaling pathway;Dilated cardiomyopathy;Motor proteins;Hypertrophic cardiomyopathy	COG5126	U:Intracellular trafficking, secretion, and vesicular transport	PF13499.12;PF00036.39;PF13833.12;PF13405.12;PF13202.12;PF14658.12;PF21008.3;PF12763.14	EF-hand_7;EF-hand_1;EF-hand_8;EF-hand_6;EF-hand_5;EF-hand_9;AIF-1;EH	EF-hand domain pair;EF hand domain;EF-hand domain pair;EF-hand domain;EF hand;EF-hand domain;Allograft inflammatory factor 1;EH domain	cytoplasmic
ENSSSCP00000028087	ACTG1	Actin, cytoplasmic 2	397653	pep primary_assembly:Sscrofa11.1:12:1313641:1323215:1 gene:ENSSSCG00000028355.4 transcript:ENSSSCT00000025260.3 gene_biotype:protein_coding transcript_biotype:protein_coding gene_symbol:ACTG1 description:actin gamma 1 [Source:VGNC Symbol;Acc:VGNC:109659]	0.3395	-1.5585	6.168E-6	down	yes	25057.5	73808	81164.6	73374.2	74951.4	65741.9	22359.974609375	26032.6	25152.169921875	26685.4	CC:supramolecular fiber;CC:polymeric cytoskeletal fiber;CC:intracellular organelle;CC:non-membrane-bounded organelle;CC:focal adhesion;CC:organelle;CC:cell junction;CC:cytoskeleton;CC:supramolecular complex;CC:membrane;CC:dense body;CC:cell-substrate junction;CC:cellular anatomical entity;CC:anchoring junction;CC:actin filament;CC:plasma membrane;CC:cellular_component;CC:intracellular non-membran…	GO:0099512;GO:0099513;GO:0043229;GO:0043228;GO:0005925;GO:0043226;GO:0030054;GO:0005856;GO:0099080;GO:0016020;GO:0097433;GO:0030055;GO:0110165;GO:0070161;GO:0005884;GO:0005886;GO:0005575;GO:0043232;GO:0099081GO:0005200;GO:0035639;GO:1901363;GO:0003674;GO:0005488;GO:0099186;GO:0005198;GO:0043167;GO:1901265;GO:0017076;GO:0016787;GO:0000166;GO:0036094;GO:0003824;GO:0030554;GO:0097367;GO:0097159;GO:0…	K05692	ACTB_G1	ssc04670;ssc04390;ssc04015;ssc04520;ssc05205;ssc05100;ssc05164;ssc04210;ssc04919;ssc04820;ssc04971;ssc05418;ssc05416;ssc05414;ssc05412;ssc05410;ssc04510;ssc04530;ssc05132;ssc04145;ssc05135;ssc05014;ssc03082;ssc05225;ssc04921;ssc04613;ssc04611;ssc04810;ssc04714;ssc04814	Leukocyte transendothelial migration;Hippo signaling pathway;Rap1 signaling pathway;Adherens junction;Proteoglycans in cancer;Bacterial invasion of epithelial cells;Influenza A;Apoptosis;Thyroid hormone signaling pathway;Cytoskeleton in muscle cells;Gastric acid secretion;Fluid shear stress and atherosclerosis;Viral myocarditis;Dilated cardiomyopathy;Arrhythmogenic right ventricular cardiomyopath…	COG5277	S:Function unknown	PF00022.25	Actin	Actin	cytoplasmic
ENSSSCP00000043496	ATP5F1C	ATP synthase subunit gamma	-	pep primary_assembly:Sscrofa11.1:10:63584286:63599453:-1 gene:ENSSSCG00000034086.3 transcript:ENSSSCT00000057096.3 gene_biotype:protein_coding transcript_biotype:protein_coding gene_symbol:ATP5F1C description:ATP synthase F1 subunit gamma [Source:VGNC Symbol;Acc:VGNC:96463]	5.3865	2.4293	1.762E-6	up	yes	82977.1	15404.6	14013.908203125	18741.7	11785.588867188	17077.232421875	91877.2	79795.8	84019.8	76215.6	CC:mitochondrial proton-transporting ATP synthase complex, catalytic coreMF:inorganic cation transmembrane transporter activity;MF:cation channel activity;MF:proton-transporting ATP synthase activity, rotational mechanism;MF:transporter activity;MF:ion channel activity;MF:cation transmembrane transporter activity;MF:catalytic activity;MF:ion transmembrane transporter activity;MF:inorganic solute …	GO:0000275GO:0022890;GO:0005261;GO:0046933;GO:0005215;GO:0005216;GO:0008324;GO:0003824;GO:0015075;GO:0015318;GO:0022857;GO:0015252;GO:0003674;GO:0015267;GO:0022803;GO:0016874;GO:0015078	K02136	ATPeF1G, ATP5C1, ATP3	ssc05208;ssc05010;ssc01100;ssc00190;ssc05012;ssc05415;ssc04714;ssc05022;ssc05016;ssc05020;ssc05014	Chemical carcinogenesis - reactive oxygen species;Alzheimer disease;Metabolic pathways;Oxidative phosphorylation;Parkinson disease;Diabetic cardiomyopathy;Thermogenesis;Pathways of neurodegeneration - multiple diseases;Huntington disease;Prion disease;Amyotrophic lateral sclerosis	COG0224	C:Energy production and conversion	PF00231.24	ATP-synt	ATP synthase	cytoplasmic
ENSSSCP00000011381	PRDX3	Thioredoxin-dependent peroxide reductase, mitochondrial	100154143	pep primary_assembly:Sscrofa11.1:14:129079051:129090830:-1 gene:ENSSSCG00000010682.5 transcript:ENSSSCT00000011683.5 gene_biotype:protein_coding transcript_biotype:protein_coding gene_symbol:PRDX3 description:peroxiredoxin 3 [Source:NCBI gene (formerly Entrezgene);Acc:100154143]	3.7412	1.9035	6.799E-6	up	yes	77112.4	20611.6	17286.310546875	24334.7	18033.5	22791.923828125	76318.2	77915.4	85625.7	68590.4	BP:mitochondrion organization;BP:cellular response to stimulus;BP:response to external biotic stimulus;BP:cellular developmental process;BP:maternal placenta development;BP:regulation of apoptotic process;BP:positive regulation of biological process;BP:negative regulation of biological process;BP:cellular homeostasis;BP:regulation of biological quality;BP:response to biotic stimulus;BP:response t…	GO:0007005;GO:0051716;GO:0043207;GO:0048869;GO:0001893;GO:0042981;GO:0048518;GO:0048519;GO:0019725;GO:0065008;GO:0009607;GO:0009605;GO:0033554;GO:0042391;GO:0000302;GO:0042744;GO:0032496;GO:0016043;GO:0062197;GO:0065007;GO:0071840;GO:0050794;GO:0006950;GO:0008150;GO:0008152;GO:0042542;GO:0050896;GO:0032502;GO:0030154;GO:0070887;GO:0003006;GO:0008284;GO:1901700;GO:0048609;GO:0009987;GO:0072593;GO:…	K20011	PRDX3	------	------	COG0450	K:Transcription	PF00578.27;PF08534.16;PF10417.14	AhpC-TSA;Redoxin;1-cysPrx_C	AhpC/TSA family;Redoxin;C-terminal domain of 1-Cys peroxiredoxin	mitochondrial
ENSSSCP00000013421	SLC25A5	ADP/ATP translocase	100158185	pep primary_assembly:Sscrofa11.1:X:97919290:97922239:1 gene:ENSSSCG00000012623.6 transcript:ENSSSCT00000013802.6 gene_biotype:protein_coding transcript_biotype:protein_coding gene_symbol:SLC25A5 description:solute carrier family 25 member 5 [Source:VGNC Symbol;Acc:VGNC:93022]	0.2726	-1.8751	0.0004201	down	yes	20475.5	75124.2	61279.7	93580.5	63271	82365.8	21645.892578125	19234.611328125	21235.9	19785.6	BP:negative regulation of apoptotic signaling pathway;BP:regulation of transport;BP:negative regulation of response to stimulus;BP:regulation of response to stimulus;BP:membrane organization;BP:mitochondrial membrane organization;BP:mitochondrion organization;BP:negative regulation of signal transduction;BP:regulation of signal transduction;BP:mitochondrial transmembrane transport;BP:negative reg…	GO:2001234;GO:0051049;GO:0048585;GO:0048583;GO:0061024;GO:0007006;GO:0007005;GO:0009968;GO:0009966;GO:1990542;GO:0048519;GO:0015711;GO:0006839;GO:1901679;GO:0043069;GO:0010639;GO:1905709;GO:0035795;GO:0042981;GO:0050789;GO:1901264;GO:0051503;GO:0016043;GO:0065007;GO:0071840;GO:0065008;GO:0006810;GO:0050794;GO:0008150;GO:0007059;GO:0051234;GO:0046902;GO:0140021;GO:0015931;GO:0033043;GO:0006862;GO:…	K05863	SLC25A4S, ANT	ssc04020;ssc05208;ssc05010;ssc05166;ssc05017;ssc04613;ssc05164;ssc04218;ssc04217;ssc05012;ssc05415;ssc04022;ssc05022;ssc05016;ssc05020	Calcium signaling pathway;Chemical carcinogenesis - reactive oxygen species;Alzheimer disease;Human T-cell leukemia virus 1 infection;Spinocerebellar ataxia;Neutrophil extracellular trap formation;Influenza A;Cellular senescence;Necroptosis;Parkinson disease;Diabetic cardiomyopathy;cGMP-PKG signaling pathway;Pathways of neurodegeneration - multiple diseases;Huntington disease;Prion disease	ENOG410XNW0	O:Posttranslational modification, protein turnover, chaperones	PF00153.32	Mito_carr	Mitochondrial carrier protein	cytoplasmic
ENSSSCP00000012603	BDH1	D-beta-hydroxybutyrate dehydrogenase, mitochondrial	-	pep primary_assembly:Sscrofa11.1:13:132605489:132645937:1 gene:ENSSSCG00000024109.4 transcript:ENSSSCT00000012944.5 gene_biotype:protein_coding transcript_biotype:protein_coding gene_symbol:BDH1 description:3-hydroxybutyrate dehydrogenase 1 [Source:VGNC Symbol;Acc:VGNC:85792]	6.413	2.681	0.0002812	up	yes	82632.4	12885.1	11426.663085938	13723.9	11717	14672.825195312	68395.1	99821.4	97211.7	65101.5	BP:lipid metabolic process;BP:cellular process;BP:biological_process;BP:metabolic process;BP:steroid metabolic process;BP:primary metabolic processCC:lumenal side of membrane;CC:membrane-enclosed lumen;CC:intracellular organelle;CC:side of membrane;CC:membrane-bounded organelle;CC:organelle;CC:organelle membrane;CC:intracellular organelle lumen;CC:membrane;CC:mitochondrial matrix;CC:matrix side o…	GO:0006629;GO:0009987;GO:0008150;GO:0008152;GO:0008202;GO:0044238GO:0098576;GO:0031974;GO:0043229;GO:0098552;GO:0043227;GO:0043226;GO:0031090;GO:0070013;GO:0016020;GO:0005759;GO:0099617;GO:0110165;GO:0031966;GO:0043231;GO:0043233;GO:0019866;GO:0005575;GO:0005743GO:0003858;GO:0016491;GO:0003824;GO:0016614;GO:0016616;GO:0003674	K00019	BDH1, bdhA	ssc00650;ssc01100	Butanoate metabolism;Metabolic pathways	ENOG410Y7FK	S:Function unknown	PF00106.31;PF13561.12;PF08659.16;PF08643.16	adh_short;adh_short_C2;KR;DUF1776	short chain dehydrogenase;Enoyl;KR domain;Fungal family of unknown function	mitochondrial
ENSSSCP00000017885	NNT	proton-translocating NAD(P)(+) transhydrogenase	-	pep primary_assembly:Sscrofa11.1:16:28157777:28250961:1 gene:ENSSSCG00000016877.5 transcript:ENSSSCT00000018381.5 gene_biotype:protein_coding transcript_biotype:protein_coding gene_symbol:NNT description:nicotinamide nucleotide transhydrogenase [Source:VGNC Symbol;Acc:VGNC:110669]	8.1459	3.0261	4.702E-9	up	yes	83836	10291.9	11670.751953125	9895.3935546875	10022.983398438	9578.31	87950.3	83071.6	81453.7	82868.5	BP:NADP metabolic process;BP:nucleobase-containing small molecule metabolic process;BP:hydrogen ion transmembrane transport;BP:purine-containing compound metabolic process;BP:localization;BP:pyridine-containing compound metabolic process;BP:purine nucleotide metabolic process;BP:pyridine nucleotide metabolic process;BP:inorganic cation transmembrane transport;BP:inorganic ion transmembrane transp…	GO:0006739;GO:0055086;GO:1902600;GO:0072521;GO:0051179;GO:0072524;GO:0006163;GO:0019362;GO:0098662;GO:0098660;GO:0044281;GO:0006740;GO:0009987;GO:0006139;GO:0006812;GO:0006811;GO:0006810;GO:0072593;GO:0034220;GO:0008150;GO:0008152;GO:0051234;GO:0055085;GO:0006091;GO:0044238;GO:0006753;GO:0006796;GO:0006793;GO:0019637;GO:0009117;GO:0098655;GO:0046496GO:0031090;GO:0016020;GO:0110165;GO:0031966;GO:0…	K00323	NNT	ssc00760;ssc01100	Nicotinate and nicotinamide metabolism;Metabolic pathways	COG1282	C:Energy production and conversion	PF02233.22;PF01262.27;PF05222.21;PF12769.12	PNTB;AlaDh_PNT_C;AlaDh_PNT_N;PNTB_4TM	NA;Alanine dehydrogenase/PNT, C-terminal domain;Alanine dehydrogenase/PNT, N-terminal domain;4TM region of pyridine nucleotide transhydrogenase, mitoch	mitochondrial
ENSSSCP00000013713	NDUFV1	NADH dehydrogenase [ubiquinone] flavoprotein 1, mitochondrial	100522783	pep primary_assembly:Sscrofa11.1:2:4958522:4964216:-1 gene:ENSSSCG00000012896.5 transcript:ENSSSCT00000014099.5 gene_biotype:protein_coding transcript_biotype:protein_coding gene_symbol:NDUFV1 description:NADH:ubiquinone oxidoreductase core subunit V1 [Source:VGNC Symbol;Acc:VGNC:90657]	7.3189	2.8716	7.659E-7	up	yes	82611.6	11287.5	8632.78	15250.7	9071.23	12195.1	80817.5	80057.9	78035.2	91535.7	BP:aerobic respiration;BP:generation of precursor metabolites and energy;BP:mitochondrial electron transport, NADH to ubiquinone;BP:electron transport chain;BP:cellular process;BP:aerobic electron transport chain;BP:cellular respiration;BP:metabolic process;BP:respiratory electron transport chain;BP:energy derivation by oxidation of organic compounds;BP:biological_processCC:cellular anatomical en…	GO:0009060;GO:0006091;GO:0006120;GO:0022900;GO:0009987;GO:0019646;GO:0045333;GO:0008152;GO:0022904;GO:0015980;GO:0008150GO:0110165;GO:0005747;GO:0005829;GO:0005575GO:0010181;GO:0051287;GO:0003674;GO:0005488;GO:1901363;GO:1901265;GO:0016491;GO:0043168;GO:0015075;GO:0051540;GO:0015318;GO:0043167;GO:0000166;GO:0015399;GO:0005215;GO:0017076;GO:0046872;GO:0016651;GO:0015453;GO:0043169;GO:0008137;GO:00…	K03942	NDUFV1	ssc05208;ssc05010;ssc00190;ssc01100;ssc04932;ssc04723;ssc05012;ssc05415;ssc04714;ssc05022;ssc05016;ssc05020;ssc05014	Chemical carcinogenesis - reactive oxygen species;Alzheimer disease;Oxidative phosphorylation;Metabolic pathways;Non-alcoholic fatty liver disease;Retrograde endocannabinoid signaling;Parkinson disease;Diabetic cardiomyopathy;Thermogenesis;Pathways of neurodegeneration - multiple diseases;Huntington disease;Prion disease;Amyotrophic lateral sclerosis	COG1894	C:Energy production and conversion	PF01512.22;PF10589.14;PF22461.2	Complex1_51K;NADH_4Fe-4S;SLBB_2	Nuo51 FMN-binding domain;NADH-ubiquinone oxidoreductase-F iron-sulfur binding region;SLBB domain	mitochondrial
ENSSSCP00000017086	NDUFS1	NADH-ubiquinone oxidoreductase 75 kDa subunit, mitochondrial	100516402	pep primary_assembly:Sscrofa11.1:15:109409771:109451676:-1 gene:ENSSSCG00000016127.5 transcript:ENSSSCT00000017559.5 gene_biotype:protein_coding transcript_biotype:protein_coding gene_symbol:NDUFS1 description:NADH:ubiquinone oxidoreductase core subunit S1 [Source:VGNC Symbol;Acc:VGNC:96436]	7.0774	2.8232	2.895E-7	up	yes	82159.2	11608.6	9903.9326171875	14443.860351562	9659.05	12427.544921875	79195.6	83702.3	76941.1	88797.7	BP:nucleotide biosynthetic process;BP:small molecule metabolic process;BP:cellular component organization or biogenesis;BP:NADH dehydrogenase complex assembly;BP:ribonucleoside triphosphate metabolic process;BP:electron transport chain;BP:respiratory electron transport chain;BP:purine ribonucleoside triphosphate biosynthetic process;BP:purine ribonucleoside triphosphate metabolic process;BP:ribon…	GO:0009165;GO:0044281;GO:0071840;GO:0010257;GO:0009199;GO:0022900;GO:0022904;GO:0009206;GO:0009205;GO:0009201;GO:0046034;GO:0019646;GO:0006163;GO:0006164;GO:0019637;GO:0042391;GO:0022607;GO:0009141;GO:0009142;GO:0009144;GO:0009145;GO:0009060;GO:0016043;GO:0065003;GO:0065007;GO:0007005;GO:0065008;GO:0009152;GO:0009150;GO:0008150;GO:0008152;GO:0034654;GO:0090407;GO:0015986;GO:0009260;GO:0046390;GO:…	K03934	NDUFS1	ssc05208;ssc05010;ssc00190;ssc01100;ssc04932;ssc04723;ssc05012;ssc05415;ssc04714;ssc05022;ssc05016;ssc05020;ssc05014	Chemical carcinogenesis - reactive oxygen species;Alzheimer disease;Oxidative phosphorylation;Metabolic pathways;Non-alcoholic fatty liver disease;Retrograde endocannabinoid signaling;Parkinson disease;Diabetic cardiomyopathy;Thermogenesis;Pathways of neurodegeneration - multiple diseases;Huntington disease;Prion disease;Amyotrophic lateral sclerosis	COG1034	C:Energy production and conversion	PF00384.28;PF22117.2;PF22151.2;PF13510.11;PF10588.14;PF09326.16;PF00111.32	Molybdopterin;Fer4_Nqo3;Fer4_NDSU1;Fer2_4;NADH-G_4Fe-4S_3;NADH_dhqG_C;Fer2	Molybdopterin oxidoreductase;NADH-quinone oxidoreductase subunit 3, ferredoxin-like domain;NADH-ubiquinone oxidoreductase NDSU1/NuoG-like, 4Fe-4S domain;2Fe-2S iron-sulfur cluster binding domain;NADH-ubiquinone oxidoreductase-G iron-sulfur binding region;NADH-ubiquinone oxidoreductase subunit G, C-terminal;2Fe-2S iron-sulfur cluster binding domain	mitochondrial
ENSSSCP00000018967	PFN1	Profilin	-	pep primary_assembly:Sscrofa11.1:12:51962219:51965464:1 gene:ENSSSCG00000017907.5 transcript:ENSSSCT00000019485.4 gene_biotype:protein_coding transcript_biotype:protein_coding gene_symbol:PFN1 description:profilin 1 [Source:NCBI gene (formerly Entrezgene);Acc:100512494]	0.2327	-2.1035	9.444E-7	down	yes	17579.6	75536.4	79784.8	73300.1	68954.2	80106.5	15337.161132812	17708.3	17252.220703125	20020.654296875	BP:regulation of organelle organization;BP:positive regulation of organelle organization;BP:actin cytoskeleton organization;BP:regulation of cellular component organization;BP:regulation of actin polymerization or depolymerization;BP:regulation of anatomical structure size;BP:regulation of biological process;BP:cellular component organization or biogenesis;BP:regulation of actin filament bundle a…	GO:0033043;GO:0010638;GO:0030036;GO:0051128;GO:0008064;GO:0090066;GO:0050789;GO:0071840;GO:0032231;GO:0030832;GO:0032233;GO:0051495;GO:0051493;GO:0016043;GO:0065007;GO:0032271;GO:0048518;GO:0065008;GO:0051130;GO:0009987;GO:0030029;GO:0032970;GO:0050794;GO:0030833;GO:0008150;GO:0032956;GO:0043254;GO:0006996;GO:0007010;GO:1902905;GO:1902903;GO:0044087;GO:0110053;GO:0048522;GO:0032535;GO:0044089GO:0…	K05759	PFN	ssc04810;ssc05132;ssc04015;ssc05014	Regulation of actin cytoskeleton;Salmonella infection;Rap1 signaling pathway;Amyotrophic lateral sclerosis	ENOG41126PD	S:Function unknown	PF00235.25	Profilin	Profilin	mitochondrial
ENSSSCP00000055842	GOT2	Aspartate aminotransferase	-	pep primary_assembly:Sscrofa11.1:6:20407202:20431567:-1 gene:ENSSSCG00000032985.3 transcript:ENSSSCT00000045967.3 gene_biotype:protein_coding transcript_biotype:protein_coding gene_symbol:GOT2 description:glutamic-oxaloacetic transaminase 2 [Source:NCBI gene (formerly Entrezgene);Acc:396968]	6.5687	2.7156	6.158E-6	up	yes	80607.4	12271.4	12460.678710938	14387.587890625	10344.928710938	11892.5	71370.2	84047.1	75258.9	91753.3	BP:small molecule metabolic process;BP:small molecule catabolic process;BP:small molecule biosynthetic process;BP:dicarboxylic acid biosynthetic process;BP:monocarboxylic acid transport;BP:erythrose 4-phosphate/phosphoenolpyruvate family amino acid biosynthetic process;BP:erythrose 4-phosphate/phosphoenolpyruvate family amino acid metabolic process;BP:organic anion transport;BP:oxoacid metabolic …	GO:0044281;GO:0044282;GO:0044283;GO:0043650;GO:0015718;GO:1902223;GO:1902221;GO:0015711;GO:0043436;GO:0009072;GO:0009073;GO:0043649;GO:0043648;GO:0016054;GO:0016053;GO:0009063;GO:0009065;GO:0009064;GO:0009068;GO:0006533;GO:0006531;GO:0015908;GO:0006810;GO:0008150;GO:0008152;GO:0051234;GO:0008652;GO:0046394;GO:0050896;GO:0019550;GO:0019551;GO:0006103;GO:0046417;GO:0006869;GO:0044248;GO:0009094;GO:…	K14455	GOT2	ssc01230;ssc01200;ssc00330;ssc01100;ssc00350;ssc00360;ssc04975;ssc00220;ssc00270;ssc01210;ssc00400;ssc00250	Biosynthesis of amino acids;Carbon metabolism;Arginine and proline metabolism;Metabolic pathways;Tyrosine metabolism;Phenylalanine metabolism;Fat digestion and absorption;Arginine biosynthesis;Cysteine and methionine metabolism;2-Oxocarboxylic acid metabolism;Phenylalanine, tyrosine and tryptophan biosynthesis;Alanine, aspartate and glutamate metabolism	COG1448	E:Amino acid transport and metabolism	PF00155.27	Aminotran_1_2	Aminotransferase class I and II	mitochondrial
ENSSSCP00000060677	MYL6	Myosin light chain 6	396807	pep primary_assembly:Sscrofa11.1:5:21559292:21561939:1 gene:ENSSSCG00000039506.3 transcript:ENSSSCT00000085056.2 gene_biotype:protein_coding transcript_biotype:protein_coding gene_symbol:MYL6 description:myosin light chain 6 [Source:NCBI gene (formerly Entrezgene);Acc:396807]	0.1445	-2.7909	0.01435	down	yes	11571.5	80097	132681	51862.8	90074	45770.5	11172.974609375	11254.537109375	14184.567382812	9673.83	BP:muscle contraction;BP:multicellular organismal process;BP:system process;BP:muscle system process;BP:biological_processCC:macromolecular complex;CC:myosin complex;CC:cellular_component;CC:brush border;CC:myosin II complex;CC:cluster of actin-based cell projections;CC:cellular anatomical entityMF:cation binding;MF:metal ion binding;MF:small molecule binding;MF:structural molecule activity;MF:io…	GO:0006936;GO:0032501;GO:0003008;GO:0003012;GO:0008150GO:0032991;GO:0016459;GO:0005575;GO:0005903;GO:0016460;GO:0098862;GO:0110165GO:0043169;GO:0046872;GO:0036094;GO:0005198;GO:0043167;GO:0008307;GO:0003674;GO:0005509;GO:0005488	K12751	MYL6	ssc04270;ssc04530;ssc04814;ssc04921	Vascular smooth muscle contraction;Tight junction;Motor proteins;Oxytocin signaling pathway	COG5126	U:Intracellular trafficking, secretion, and vesicular transport	PF13499.12;PF00036.39;PF13405.12	EF-hand_7;EF-hand_1;EF-hand_6	EF-hand domain pair;EF hand domain;EF-hand domain	cytoplasmic
ENSSSCP00000040143	SLFN11	Schlafen family member 11	-	pep primary_assembly:Sscrofa11.1:12:39974730:39992685:1 gene:ENSSSCG00000032652.2 transcript:ENSSSCT00000051594.2 gene_biotype:protein_coding transcript_biotype:protein_coding gene_symbol:SLFN11	0.1648	-2.6012	1.088E-6	down	yes	12917.7	78400.6	77143.9	73494.5	79234.4	83729.6	14333.290039062	19348.4	10185.287109375	7803.84	BP:regulation of primary metabolic process;BP:regulation of metabolic process;BP:cellular component organization or biogenesis;BP:cellular response to stimulus;BP:negative regulation of G1/S transition of mitotic cell cycle;BP:response to external biotic stimulus;BP:response to virus;BP:interspecies interaction between organisms;BP:negative regulation of biological process;BP:negative regulation …	GO:0080090;GO:0019222;GO:0071840;GO:0051716;GO:2000134;GO:0043207;GO:0009615;GO:0044419;GO:0048519;GO:0051053;GO:0051052;GO:0060255;GO:0051707;GO:0009607;GO:0009605;GO:0006275;GO:0033554;GO:0009892;GO:0050789;GO:0007346;GO:0016043;GO:0065007;GO:0050794;GO:0006952;GO:0008156;GO:0008150;GO:0008152;GO:0045786;GO:1901988;GO:0051607;GO:1901987;GO:0050896;GO:0006950;GO:1901991;GO:1901990;GO:0090329;GO:…	K24458	SLFN11	------	------	ENOG410Z5MV	S:Function unknown	PF21026.2;PF04326.19;PF17057.10;PF09848.15;PF24883.1	SLFN_GTPase-like;SLFN_AlbA_2;B3R;SLFN-g3_helicase;NPHP3_N	Schlafen, GTPase-like domain;Schlafen, AlbA_2;Poxviridae B3 protein;Schlafen group 3, DNA/RNA helicase domain;Nephrocystin 3, N-terminal	cytoplasmic
ENSSSCP00000009137	HADHA	Trifunctional enzyme subunit alpha, mitochondrial	397012	pep primary_assembly:Sscrofa11.1:3:112752865:112797733:1 gene:ENSSSCG00000008571.5 transcript:ENSSSCT00000009377.5 gene_biotype:protein_coding transcript_biotype:protein_coding gene_symbol:HADHA description:hydroxyacyl-CoA dehydrogenase trifunctional multienzyme complex subunit alpha [Source:NCBI gene (formerly Entrezgene);Acc:397012]	6.7013	2.7444	1.178E-5	up	yes	79137.3	11809.3	9971.5615234375	15657.7	9375.88	12232.107421875	87577.8	77338.8	66010.2	85622.5	BP:lipid oxidation;BP:fatty acid metabolic process;BP:glycerophospholipid metabolic process;BP:fatty acid beta-oxidation;BP:cardiolipin metabolic process;BP:carboxylic acid metabolic process;BP:cellular catabolic process;BP:fatty acid catabolic process;BP:small molecule metabolic process;BP:small molecule catabolic process;BP:cardiolipin acyl-chain remodeling;BP:lipid modification;BP:lipid catabo…	GO:0034440;GO:0006631;GO:0006650;GO:0006635;GO:0032048;GO:0019752;GO:0044248;GO:0009062;GO:0044281;GO:0044282;GO:0035965;GO:0030258;GO:0016042;GO:0006644;GO:0006629;GO:0009987;GO:0032787;GO:0008150;GO:0008152;GO:0072329;GO:0043436;GO:0019395;GO:0046486;GO:0009056;GO:0044238;GO:0006082;GO:0046395;GO:0016054;GO:0006796;GO:0006793;GO:0019637;GO:0046471GO:1990234;GO:1990204;GO:0043229;GO:0043227;GO:0…	K07515	HADHA	ssc00650;ssc00062;ssc00640;ssc00071;ssc01100;ssc00280;ssc00310;ssc00410;ssc01212;ssc00380	Butanoate metabolism;Fatty acid elongation;Propanoate metabolism;Fatty acid degradation;Metabolic pathways;Valine, leucine and isoleucine degradation;Lysine degradation;beta-Alanine metabolism;Fatty acid metabolism;Tryptophan metabolism	COG1250	U:Intracellular trafficking, secretion, and vesicular transport	PF02737.24;PF00378.25;PF00725.27;PF16113.10	3HCDH_N;ECH_1;3HCDH;ECH_2	3-hydroxyacyl-CoA dehydrogenase, NAD binding domain;Enoyl-CoA hydratase/isomerase;3-hydroxyacyl-CoA dehydrogenase, C-terminal domain;Enoyl-CoA hydratase/isomerase	mitochondrial
ENSSSCP00000009202	PDIA6	Protein disulfide-isomerase A6	-	pep primary_assembly:Sscrofa11.1:3:125754294:125776077:1 gene:ENSSSCG00000008633.5 transcript:ENSSSCT00000009445.5 gene_biotype:protein_coding transcript_biotype:protein_coding gene_symbol:PDIA6 description:protein disulfide isomerase family A member 6 [Source:NCBI gene (formerly Entrezgene);Acc:100499564]	0.176	-2.5064	4.991E-5	down	yes	13409.6	76201.5	58760.8	84492.8	84309.8	77242.6	11465.555664062	15641.633789062	12746.9	13784.349609375	BP:cellular response to stimulus;BP:cellular process;BP:response to stress;BP:biological_process;BP:response to stimulus;BP:cellular response to stress;BP:response to endoplasmic reticulum stressCC:membrane-enclosed lumen;CC:cellular anatomical entity;CC:endoplasmic reticulum lumen;CC:organelle lumen;CC:cellular_component;CC:intracellular organelle lumenMF:molecular_function;MF:intramolecular oxi…	GO:0051716;GO:0009987;GO:0006950;GO:0008150;GO:0050896;GO:0033554;GO:0034976GO:0031974;GO:0110165;GO:0005788;GO:0043233;GO:0005575;GO:0070013GO:0003674;GO:0016864;GO:0016860;GO:0003756;GO:0016667;GO:0016491;GO:0140096;GO:0003824;GO:0016853;GO:0015036;GO:0015035	K09584	PDIA6, TXNDC7	ssc04141	Protein processing in endoplasmic reticulum	COG0526	U:Intracellular trafficking, secretion, and vesicular transport	PF00085.26;PF13098.12;PF04756.19;PF24541.1;PF13899.12;PF13848.12	Thioredoxin;Thioredoxin_2;OST3_OST6;Thioredox_PDIA6_C;Thioredoxin_7;Thioredoxin_6	Thioredoxin;Thioredoxin-like domain;OST3 / OST6 family, transporter family;PDIA6-like, C-terminal thioredoxin-like domain;Thioredoxin-like;Thioredoxin-like domain	ER
ENSSSCP00000036072	VDAC1	Non-selective voltage-gated ion channel VDAC1	397010	pep primary_assembly:Sscrofa11.1:2:136302192:136396301:-1 gene:ENSSSCG00000014296.5 transcript:ENSSSCT00000058217.3 gene_biotype:protein_coding transcript_biotype:protein_coding gene_symbol:VDAC1 description:voltage dependent anion channel 1 [Source:VGNC Symbol;Acc:VGNC:100881]	3.2468	1.699	2.712E-6	up	yes	66814.4	20578.6	18603.630859375	24191.4	17721.080078125	21798.279296875	59969.5	68602.5	69236.4	69449.2	BP:regulation of metabolic process;BP:learning;BP:behavior;BP:learning or memory;BP:anion transport;BP:negative regulation of biological process;BP:system process;BP:anterograde trans-synaptic signaling;BP:multicellular organismal response to stress;BP:regulation of mitophagy;BP:regulation of catabolic process;BP:negative regulation of metabolic process;BP:regulation of biological process;BP:beha…	GO:0019222;GO:0007612;GO:0007610;GO:0007611;GO:0006820;GO:0048519;GO:0003008;GO:0098916;GO:0033555;GO:1903146;GO:0009894;GO:0009892;GO:0050789;GO:0002209;GO:0065007;GO:2000378;GO:0006811;GO:0006810;GO:2000377;GO:0050794;GO:0006952;GO:0012501;GO:0006950;GO:0008150;GO:0051234;GO:0050896;GO:0050890;GO:0099536;GO:0099537;GO:0007268;GO:0023052;GO:0001662;GO:0032501;GO:0009987;GO:1901524;GO:0042596;GO:…	K05862	VDAC1	ssc04020;ssc05208;ssc04022;ssc05166;ssc05017;ssc05016;ssc04613;ssc05164;ssc04621;ssc04218;ssc04217;ssc05012;ssc05415;ssc05010;ssc05022;ssc04979;ssc05020;ssc05014	Calcium signaling pathway;Chemical carcinogenesis - reactive oxygen species;cGMP-PKG signaling pathway;Human T-cell leukemia virus 1 infection;Spinocerebellar ataxia;Huntington disease;Neutrophil extracellular trap formation;Influenza A;NOD-like receptor signaling pathway;Cellular senescence;Necroptosis;Parkinson disease;Diabetic cardiomyopathy;Alzheimer disease;Pathways of neurodegeneration - mu…	ENOG410ZBK1	S:Function unknown	PF01459.28	Porin_3	Eukaryotic porin	cytoplasmic
ENSSSCP00000012109	UQCRC1	Ubiquinol-cytochrome c reductase core protein 1	100156879	pep primary_assembly:Sscrofa11.1:13:31298449:31309516:-1 gene:ENSSSCG00000011356.5 transcript:ENSSSCT00000012433.4 gene_biotype:protein_coding transcript_biotype:protein_coding gene_symbol:UQCRC1 description:ubiquinol-cytochrome c reductase core protein 1 [Source:VGNC Symbol;Acc:VGNC:94728]	7.0066	2.8087	1.699E-8	up	yes	76049.3	10853.9	9139.9443359375	13084.018554688	9363.8408203125	11827.919921875	74698	76632.8	79496.6	73369.7	CC:intracellular membrane-bounded organelle;CC:mitochondrion;CC:intracellular organelle;CC:cellular_component;CC:membrane-bounded organelle;CC:organelle;CC:cellular anatomical entityMF:cation binding;MF:ion binding;MF:small molecule binding;MF:molecular_function;MF:binding;MF:metal ion binding	GO:0043231;GO:0005739;GO:0043229;GO:0005575;GO:0043227;GO:0043226;GO:0110165GO:0043169;GO:0043167;GO:0036094;GO:0003674;GO:0005488;GO:0046872	K00414	QCR1, UQCRC1	ssc05208;ssc05010;ssc01100;ssc04932;ssc00190;ssc04260;ssc05012;ssc05415;ssc04714;ssc05022;ssc05016;ssc05020;ssc05014	Chemical carcinogenesis - reactive oxygen species;Alzheimer disease;Metabolic pathways;Non-alcoholic fatty liver disease;Oxidative phosphorylation;Cardiac muscle contraction;Parkinson disease;Diabetic cardiomyopathy;Thermogenesis;Pathways of neurodegeneration - multiple diseases;Huntington disease;Prion disease;Amyotrophic lateral sclerosis	COG0612	S:Function unknown	PF00675.25;PF05193.26	Peptidase_M16;Peptidase_M16_C	Insulinase;Peptidase M16 inactive domain	mitochondrial
ENSSSCP00000035943	ATP2A3	Sarcoplasmic/endoplasmic reticulum calcium ATPase 3	-	pep primary_assembly:Sscrofa11.1:12:49980497:50014007:-1 gene:ENSSSCG00000017874.5 transcript:ENSSSCT00000056237.3 gene_biotype:protein_coding transcript_biotype:protein_coding gene_symbol:ATP2A3 description:ATPase sarcoplasmic/endoplasmic reticulum Ca2+ transporting 3 [Source:VGNC Symbol;Acc:VGNC:85648]	8.3384	3.0598	8.017E-6	up	yes	76761.7	9205.83	8211.33	10106.129882812	9204.95	9300.9	83428.6	69489.3	86471.9	67657.2	------	------	K05853	ATP2A	ssc04380;ssc05414;ssc04261;ssc04022;ssc05017;ssc04919;ssc04024;ssc04972;ssc04148;ssc04260;ssc04020;ssc05415;ssc05010;ssc05022;ssc05412;ssc05410	Osteoclast differentiation;Dilated cardiomyopathy;Adrenergic signaling in cardiomyocytes;cGMP-PKG signaling pathway;Spinocerebellar ataxia;Thyroid hormone signaling pathway;cAMP signaling pathway;Pancreatic secretion;Efferocytosis;Cardiac muscle contraction;Calcium signaling pathway;Diabetic cardiomyopathy;Alzheimer disease;Pathways of neurodegeneration - multiple diseases;Arrhythmogenic right ve…	COG0474	S:Function unknown	PF00122.25;PF00689.26;PF13246.12;PF00690.31;PF00702.32;PF08282.18	E1-E2_ATPase;Cation_ATPase_C;Cation_ATPase;Cation_ATPase_N;Hydrolase;Hydrolase_3	E1-E2 ATPase;Cation transporting ATPase, C-terminus;Cation transport ATPase;Cation transporter/ATPase, N-terminus;haloacid dehalogenase-like hydrolase;haloacid dehalogenase-like hydrolase	plasma membrane
ENSSSCP00000044822	IGHM	Immunoglobulin heavy constant mu	-	pep primary_assembly:Sscrofa11.1:AEMK02000452.1:3766566:3799496:-1 gene:ENSSSCG00000037775.3 transcript:ENSSSCT00000062470.3 gene_biotype:protein_coding transcript_biotype:protein_coding gene_symbol:IGHM description:immunoglobulin heavy constant mu [Source:HGNC Symbol;Acc:HGNC:5541]	0.2202	-2.1831	0.005145	down	yes	15177.7	68936.2	52044.1	66810.5	54013.6	102877	8427.2314453125	27332.6	14863.334960938	10087.6	BP:antimicrobial humoral response;BP:antibacterial humoral response;BP:positive regulation of response to stimulus;BP:regulation of response to stimulus;BP:defense response to bacterium;BP:response to external biotic stimulus;BP:response to bacterium;BP:regulation of biological process;BP:interspecies interaction between organisms;BP:positive regulation of immune system process;BP:regulation of i…	GO:0019730;GO:0019731;GO:0048584;GO:0048583;GO:0042742;GO:0043207;GO:0009617;GO:0050789;GO:0044419;GO:0002684;GO:0002682;GO:0048518;GO:0065007;GO:0006956;GO:0002253;GO:0006952;GO:0006950;GO:0008150;GO:0006955;GO:0009607;GO:0006958;GO:0006959;GO:0051707;GO:0050776;GO:0009605;GO:0050896;GO:0050778;GO:0002376;GO:0002252;GO:0098542GO:0042571;GO:0019814;GO:0043227;GO:0043226;GO:0005575;GO:1903561;GO:0…	K06856	IGH	ssc04672;ssc04650;ssc05202;ssc05146;ssc05140;ssc05143;ssc04151;ssc05169;ssc04064;ssc04020;ssc05414;ssc05310;ssc04662;ssc04666;ssc05330;ssc04664;ssc05152;ssc05150;ssc05171;ssc04640;ssc04145;ssc05135;ssc04072;ssc04613;ssc05320;ssc05323;ssc05322;ssc05416;ssc05340	Intestinal immune network for IgA production;Natural killer cell mediated cytotoxicity;Transcriptional misregulation in cancer;Amoebiasis;Leishmaniasis;African trypanosomiasis;PI3K-Akt signaling pathway;Epstein-Barr virus infection;NF-kappa B signaling pathway;Calcium signaling pathway;Dilated cardiomyopathy;Asthma;B cell receptor signaling pathway;Fc gamma R-mediated phagocytosis;Allograft rejec…	ENOG4111XUQ	S:Function unknown	PF07654.21;PF00047.31;PF13895.12;PF13927.12;PF08205.18	C1-set;ig;Ig_2;Ig_3;C2-set_2	Immunoglobulin C1-set domain;Immunoglobulin domain;Immunoglobulin domain;Immunoglobulin domain;CD80-like C2-set immunoglobulin domain	plasma membrane
ENSSSCP00000010555	ERP29	Endoplasmic reticulum resident protein 29	100156625	pep primary_assembly:Sscrofa11.1:14:39687029:39695752:-1 gene:ENSSSCG00000009888.5 transcript:ENSSSCT00000010838.3 gene_biotype:protein_coding transcript_biotype:protein_coding gene_symbol:ERP29 description:endoplasmic reticulum protein 29 [Source:VGNC Symbol;Acc:VGNC:87782]	0.237	-2.077	0.0007097	down	yes	16079.5	67834.6	45569.7	79833	66261	79674.7	13532.076171875	17232.8	15393.5	18159.748046875	BP:protein localization;BP:regulation of phosphate metabolic process;BP:regulation of primary metabolic process;BP:regulation of metabolic process;BP:regulation of apoptotic signaling pathway;BP:negative regulation of secretion;BP:regulation of transport;BP:negative regulation of macromolecule metabolic process;BP:positive regulation of macromolecule metabolic process;BP:cellular macromolecule lo…	GO:0008104;GO:0019220;GO:0080090;GO:0019222;GO:2001233;GO:0051048;GO:0051049;GO:0010605;GO:0010604;GO:0070727;GO:0009966;GO:0048518;GO:0048519;GO:0033036;GO:0051051;GO:0060255;GO:0048583;GO:0045184;GO:0071692;GO:0042325;GO:0042327;GO:0010629;GO:0009892;GO:0009893;GO:0009890;GO:0009891;GO:1902235;GO:0010628;GO:0051223;GO:0051224;GO:0050789;GO:0050708;GO:0050709;GO:0065007;GO:1903828;GO:0070201;GO:…	K09586	ERP29	ssc04141	Protein processing in endoplasmic reticulum	ENOG4111I8S	O:Posttranslational modification, protein turnover, chaperones	PF07912.19;PF07749.17	ERp29_N;ERp29	ERp29, N-terminal domain;Endoplasmic reticulum protein ERp29, C-terminal domain	ER
ENSSSCP00000021980	UQCRFS1	Ubiquinol-cytochrome c reductase, Rieske iron-sulfur polypeptide 1	-	pep primary_assembly:Sscrofa11.1:6:39364890:39373872:-1 gene:ENSSSCG00000027085.4 transcript:ENSSSCT00000030609.4 gene_biotype:protein_coding transcript_biotype:protein_coding gene_symbol:UQCRFS1 description:ubiquinol-cytochrome c reductase, Rieske iron-sulfur polypeptide 1 [Source:HGNC Symbol;Acc:HGNC:12587]	6.8971	2.786	3.081E-8	up	yes	72418.7	10499.9	10499.653320312	11491.4	8285.29	11723.313476562	73890.8	69259.8	75965.3	70558.8	BP:aerobic respiration;BP:generation of precursor metabolites and energy;BP:electron transport chain;BP:respiratory electron transport chain;BP:cellular process;BP:aerobic electron transport chain;BP:cellular respiration;BP:metabolic process;BP:energy derivation by oxidation of organic compounds;BP:mitochondrial electron transport, ubiquinol to cytochrome c;BP:biological_processCC:cellular_compon…	GO:0009060;GO:0006091;GO:0022900;GO:0022904;GO:0009987;GO:0019646;GO:0045333;GO:0008152;GO:0015980;GO:0006122;GO:0008150GO:0005575;GO:0005750;GO:0016020;GO:0005886;GO:0110165GO:0008121;GO:0003674;GO:0005488;GO:0016491;GO:0051540;GO:0015318;GO:0043167;GO:0015399;GO:0046872;GO:0022804;GO:0015453;GO:0043169;GO:0005215;GO:0008324;GO:0036094;GO:0003824;GO:0009055;GO:0022890;GO:0051536;GO:0051537;GO:00…	K00411	UQCRFS1, RIP1, petA	ssc05208;ssc04714;ssc04932;ssc01100;ssc00190;ssc04148;ssc04260;ssc05012;ssc05415;ssc05010;ssc05022;ssc05016;ssc05020;ssc05014	Chemical carcinogenesis - reactive oxygen species;Thermogenesis;Non-alcoholic fatty liver disease;Metabolic pathways;Oxidative phosphorylation;Efferocytosis;Cardiac muscle contraction;Parkinson disease;Diabetic cardiomyopathy;Alzheimer disease;Pathways of neurodegeneration - multiple diseases;Huntington disease;Prion disease;Amyotrophic lateral sclerosis	COG0723	C:Energy production and conversion	PF02921.19;PF00355.32;PF09165.15	UCR_TM;Rieske;Ubiq-Cytc-red_N	Ubiquinol cytochrome reductase transmembrane region;Rieske [2Fe-2S] domain;Ubiquinol-cytochrome c reductase 8 kDa, N-terminal	mitochondrial
ENSSSCP00000003989	NDUFV2	NADH dehydrogenase [ubiquinone] flavoprotein 2, mitochondrial	-	pep primary_assembly:Sscrofa11.1:6:98819156:98845531:-1 gene:ENSSSCG00000038826.3 transcript:ENSSSCT00000004081.5 gene_biotype:protein_coding transcript_biotype:protein_coding gene_symbol:NDUFV2 description:NADH:ubiquinone oxidoreductase core subunit V2 [Source:NCBI gene (formerly Entrezgene);Acc:100037991]	9.5327	3.2529	5.492E-7	up	yes	74219.9	7785.78	5955.6943359375	10225.787109375	6261.4643554688	8700.18	71874.4	71877.8	70512.9	82614.3	BP:striated muscle tissue development;BP:aerobic respiration;BP:generation of precursor metabolites and energy;BP:cardiac muscle tissue development;BP:electron transport chain;BP:developmental process;BP:cellular process;BP:cellular respiration;BP:aerobic electron transport chain;BP:tissue development;BP:biological_process;BP:metabolic process;BP:respiratory electron transport chain;BP:energy der…	GO:0014706;GO:0009060;GO:0006091;GO:0048738;GO:0022900;GO:0032502;GO:0009987;GO:0045333;GO:0019646;GO:0009888;GO:0008150;GO:0008152;GO:0022904;GO:0015980;GO:0007399;GO:0048856;GO:0006120;GO:0060537;GO:0048731GO:0005747GO:0015453;GO:0051537;GO:0003674;GO:0005488;GO:0003954;GO:0016491;GO:0051540;GO:0015318;GO:0043167;GO:0015399;GO:0005215;GO:0046872;GO:0022804;GO:0043169;GO:0008137;GO:0008324;GO:00…	K03943	NDUFV2	ssc05208;ssc05010;ssc00190;ssc01100;ssc04932;ssc04723;ssc05012;ssc05415;ssc04714;ssc05022;ssc05016;ssc05020;ssc05014	Chemical carcinogenesis - reactive oxygen species;Alzheimer disease;Oxidative phosphorylation;Metabolic pathways;Non-alcoholic fatty liver disease;Retrograde endocannabinoid signaling;Parkinson disease;Diabetic cardiomyopathy;Thermogenesis;Pathways of neurodegeneration - multiple diseases;Huntington disease;Prion disease;Amyotrophic lateral sclerosis	COG1905	C:Energy production and conversion	PF01257.25	2Fe-2S_thioredx	Thioredoxin-like [2Fe-2S] ferredoxin	cytoplasmic
ENSSSCP00000027164	MDH1	Malate dehydrogenase 1	-	pep primary_assembly:Sscrofa11.1:3:78244999:78263151:-1 gene:ENSSSCG00000025751.4 transcript:ENSSSCT00000025091.4 gene_biotype:protein_coding transcript_biotype:protein_coding gene_symbol:MDH1 description:malate dehydrogenase 1 [Source:NCBI gene (formerly Entrezgene);Acc:396894]	4.1416	2.0502	1.101E-7	up	yes	66054.3	15948.9	17039.396484375	15734.920898438	13662.287109375	17358.904296875	67645.9	64387.5	62781.5	69402.3	BP:NADP metabolic process;BP:NAD metabolic process;BP:NADH metabolic process;BP:tricarboxylic acid cycle;BP:nicotinamide nucleotide metabolic process;BP:purine-containing compound metabolic process;BP:pyridine-containing compound metabolic process;BP:nucleobase-containing compound metabolic process;BP:oxaloacetate metabolic process;BP:organic acid metabolic process;BP:small molecule metabolic pro…	GO:0006739;GO:0019674;GO:0006734;GO:0006099;GO:0046496;GO:0072521;GO:0072524;GO:0006139;GO:0006107;GO:0006082;GO:0044281;GO:0043648;GO:0009987;GO:0008150;GO:0019752;GO:0008152;GO:0043436;GO:0055086;GO:0044238;GO:0006163;GO:0006796;GO:0006793;GO:0019637;GO:0009117;GO:0006753;GO:0006108;GO:0019362GO:0043226;GO:0005815;GO:0043227;GO:0005739;GO:0005813;GO:0110165;GO:0005575;GO:0005829;GO:0043229;GO:0…	K00025	MDH1	ssc01200;ssc01100;ssc00630;ssc00620;ssc04964;ssc00020;ssc00270	Carbon metabolism;Metabolic pathways;Glyoxylate and dicarboxylate metabolism;Pyruvate metabolism;Proximal tubule bicarbonate reclamation;Citrate cycl;Cysteine and methionine metabolism	COG0039	U:Intracellular trafficking, secretion, and vesicular transport	PF02866.23;PF00056.29	Ldh_1_C;Ldh_1_N	lactate/malate dehydrogenase, alpha/beta C-terminal domain;lactate/malate dehydrogenase, NAD binding domain	mitochondrial
ENSSSCP00000049531	CYC1	Cytochrome c1	100525869	pep primary_assembly:Sscrofa11.1:4:606516:608996:-1 gene:ENSSSCG00000031918.1 transcript:ENSSSCT00000038242.1 gene_biotype:protein_coding transcript_biotype:protein_coding gene_symbol:CYC1 description:cytochrome c1 [Source:VGNC Symbol;Acc:VGNC:87126]	7.3359	2.875	3.588E-8	up	yes	71066.2	9687.46	9383.23	11984.971679688	8107.6967773438	9273.9638671875	70879.3	69852.8	68143.5	75389.2	BP:aerobic respiration;BP:generation of precursor metabolites and energy;BP:electron transport chain;BP:respiratory electron transport chain;BP:cellular process;BP:aerobic electron transport chain;BP:cellular respiration;BP:metabolic process;BP:energy derivation by oxidation of organic compounds;BP:mitochondrial electron transport, ubiquinol to cytochrome c;BP:biological_processCC:intracellular o…	GO:0009060;GO:0006091;GO:0022900;GO:0022904;GO:0009987;GO:0019646;GO:0045333;GO:0008152;GO:0015980;GO:0006122;GO:0008150GO:0043229;GO:0043227;GO:0043226;GO:0005575;GO:0031090;GO:0005750;GO:0016020;GO:0005739;GO:0110165;GO:0031966;GO:0019866;GO:0043231;GO:0005743GO:0008121;GO:0003674;GO:0005488;GO:0016491;GO:0015318;GO:0043167;GO:0015399;GO:0046872;GO:0015453;GO:0020037;GO:0043169;GO:0005215;GO:00…	K00413	CYC1, CYT1, petC	ssc05208;ssc05010;ssc01100;ssc04932;ssc00190;ssc04260;ssc05012;ssc05415;ssc04714;ssc05022;ssc05016;ssc05020;ssc05014	Chemical carcinogenesis - reactive oxygen species;Alzheimer disease;Metabolic pathways;Non-alcoholic fatty liver disease;Oxidative phosphorylation;Cardiac muscle contraction;Parkinson disease;Diabetic cardiomyopathy;Thermogenesis;Pathways of neurodegeneration - multiple diseases;Huntington disease;Prion disease;Amyotrophic lateral sclerosis	COG2857	C:Energy production and conversion	PF02167.20	Cytochrom_C1	Cytochrome C1 family	mitochondrial
ENSSSCP00000055982	HSPA5	78 kDa glucose-regulated protein	-	pep primary_assembly:Sscrofa11.1:1:265930045:265934894:-1 gene:ENSSSCG00000005601.5 transcript:ENSSSCT00000048425.3 gene_biotype:protein_coding transcript_biotype:protein_coding gene_symbol:HSPA5 description:heat shock protein family A (Hsp70) member 5 [Source:VGNC Symbol;Acc:VGNC:103107]	0.3215	-1.6371	0.0005006	down	yes	19559.6	60830.6	45083.5	70406.5	58082.6	69749.9	16648.6	20944.341796875	18675.904296875	21969.423828125	BP:signal transduction;BP:intracellular signal transduction;BP:cellular response to stimulus;BP:regulation of biological process;BP:biological regulation;BP:cellular process;BP:regulation of cellular process;BP:response to stress;BP:biological_process;BP:endoplasmic reticulum unfolded protein response;BP:response to stimulus;BP:cellular response to stress;BP:response to endoplasmic reticulum stre…	GO:0007165;GO:0035556;GO:0051716;GO:0050789;GO:0065007;GO:0009987;GO:0050794;GO:0006950;GO:0008150;GO:0030968;GO:0050896;GO:0033554;GO:0034976GO:0005788;GO:0043229;GO:0043227;GO:0043226;GO:0034663;GO:0005634;GO:0016020;GO:0110165;GO:0031974;GO:0032991;GO:0043231;GO:0043233;GO:0005575;GO:0070013GO:0005488;GO:0035639;GO:1901363;GO:0003674;GO:0000166;GO:1901265;GO:0043168;GO:0043167;GO:0017076;GO:00…	K09490	HSPA5, BIP	ssc03060;ssc04918;ssc04612;ssc05417;ssc05012;ssc05014;ssc05022;ssc05020;ssc04141	Protein export;Thyroid hormone synthesis;Antigen processing and presentation;Lipid and atherosclerosis;Parkinson disease;Amyotrophic lateral sclerosis;Pathways of neurodegeneration - multiple diseases;Prion disease;Protein processing in endoplasmic reticulum	COG0443	O:Posttranslational modification, protein turnover, chaperones	PF00012.26;PF06723.19	HSP70;MreB_Mbl	Hsp70 protein;MreB/Mbl protein	ER
ENSSSCP00000004085	ACADM	Medium-chain specific acyl-CoA dehydrogenase, mitochondrial	-	pep primary_assembly:Sscrofa11.1:6:137541381:137571623:-1 gene:ENSSSCG00000003776.5 transcript:ENSSSCT00000004179.5 gene_biotype:protein_coding transcript_biotype:protein_coding gene_symbol:ACADM description:acyl-CoA dehydrogenase medium chain [Source:NCBI gene (formerly Entrezgene);Acc:397104]	5.1826	2.3737	2.814E-7	up	yes	67329.4	12991.4	10809.4	15812.6	11276.700195312	14066.934570312	62237	68996.7	70790.6	67293.2	BP:lipid oxidation;BP:primary metabolic process;BP:regulation of primary metabolic process;BP:regulation of metabolic process;BP:small molecule metabolic process;BP:small molecule catabolic process;BP:cellular developmental process;BP:animal organ development;BP:energy reserve metabolic process;BP:medium-chain fatty acid metabolic process;BP:medium-chain fatty acid catabolic process;BP:monocarbox…	GO:0034440;GO:0044238;GO:0080090;GO:0019222;GO:0044281;GO:0044282;GO:0048869;GO:0048513;GO:0006112;GO:0051791;GO:0051793;GO:0032787;GO:0072329;GO:0043436;GO:0006575;GO:0009791;GO:0006577;GO:0006578;GO:0016054;GO:0046395;GO:0031667;GO:0016051;GO:0042692;GO:0042398;GO:0010906;GO:0009062;GO:0045329;GO:0050789;GO:0016042;GO:0065007;GO:0006111;GO:0006629;GO:0035051;GO:0009889;GO:0050794;GO:0006950;GO:…	K00249	ACADM, acd	ssc00071;ssc04936;ssc03320;ssc01100;ssc00280;ssc01212	Fatty acid degradation;Alcoholic liver disease;PPAR signaling pathway;Metabolic pathways;Valine, leucine and isoleucine degradation;Fatty acid metabolism	COG1960	S:Function unknown	PF00441.29;PF02771.21;PF02770.24;PF08028.16	Acyl-CoA_dh_1;Acyl-CoA_dh_N;Acyl-CoA_dh_M;Acyl-CoA_dh_2	Acyl-CoA dehydrogenase, C-terminal domain;Acyl-CoA dehydrogenase, N-terminal domain;Acyl-CoA dehydrogenase, middle domain;Acyl-CoA dehydrogenase, C-terminal domain	mitochondrial
ENSSSCP00000026945	SDHA	Succinate dehydrogenase [ubiquinone] flavoprotein subunit, mitochondrial	-	pep primary_assembly:Sscrofa11.1:16:79834044:79862495:-1 gene:ENSSSCG00000020686.4 transcript:ENSSSCT00000031591.3 gene_biotype:protein_coding transcript_biotype:protein_coding gene_symbol:SDHA description:succinate dehydrogenase complex flavoprotein subunit A [Source:VGNC Symbol;Acc:VGNC:110673]	4.3123	2.1085	5.345E-7	up	yes	64620.9	14985.4	12749.650390625	19561.107421875	12083.387695312	15547.357421875	64490.1	63446.9	68637.1	61909.6	BP:anaerobic respiration;BP:aerobic respiration;BP:generation of precursor metabolites and energy;BP:electron transport chain;BP:respiratory electron transport chain;BP:cellular process;BP:aerobic electron transport chain;BP:biological_process;BP:metabolic process;BP:primary metabolic process;BP:energy derivation by oxidation of organic compounds;BP:tricarboxylic acid cycle;BP:mitochondrial elect…	GO:0009061;GO:0009060;GO:0006091;GO:0022900;GO:0022904;GO:0009987;GO:0019646;GO:0008150;GO:0008152;GO:0044238;GO:0015980;GO:0006099;GO:0006121;GO:0045333GO:0005749GO:0003674;GO:0005488;GO:0043167;GO:1901363;GO:1901265;GO:0016491;GO:0043168;GO:0050660;GO:0016627;GO:0000166;GO:0036094;GO:0003824;GO:0008177;GO:0000104;GO:0009055;GO:0097159;GO:0016635	K00234	SDHA, SDH1	ssc05208;ssc04714;ssc01200;ssc04932;ssc01100;ssc00190;ssc00020;ssc05012;ssc05415;ssc05010;ssc05022;ssc05016;ssc05020;ssc05014	Chemical carcinogenesis - reactive oxygen species;Thermogenesis;Carbon metabolism;Non-alcoholic fatty liver disease;Metabolic pathways;Oxidative phosphorylation;Citrate cycl;Parkinson disease;Diabetic cardiomyopathy;Alzheimer disease;Pathways of neurodegeneration - multiple diseases;Huntington disease;Prion disease;Amyotrophic lateral sclerosis	COG1053	C:Energy production and conversion	PF00890.30;PF02910.25	FAD_binding_2;Succ_DH_flav_C	FAD binding domain;Fumarate reductase flavoprotein C-term	mitochondrial
ENSSSCP00000045513	SLC25A11	Mitochondrial 2-oxoglutarate/malate carrier protein	-	pep primary_assembly:Sscrofa11.1:12:51970940:51975548:1 gene:ENSSSCG00000032472.3 transcript:ENSSSCT00000050659.2 gene_biotype:protein_coding transcript_biotype:protein_coding gene_symbol:SLC25A11 description:solute carrier family 25 member 11 [Source:VGNC Symbol;Acc:VGNC:92991]	8.134	3.024	7.444E-7	up	yes	70771.4	8700.66	9262.78	9688.9794921875	7498.3076171875	8352.5888671875	76418	74966.3	64554.7	67146.8	BP:monosaccharide biosynthetic process;BP:small molecule metabolic process;BP:small molecule biosynthetic process;BP:gluconeogenesis;BP:primary metabolic process;BP:cellular process;BP:hexose metabolic process;BP:hexose biosynthetic process;BP:biosynthetic process;BP:biological_process;BP:metabolic process;BP:carbohydrate metabolic process;BP:monosaccharide metabolic process;BP:carbohydrate biosy…	GO:0046364;GO:0044281;GO:0044283;GO:0006094;GO:0044238;GO:0009987;GO:0019318;GO:0019319;GO:0009058;GO:0008150;GO:0008152;GO:0005975;GO:0005996;GO:0016051;GO:0006006GO:0031090;GO:0016020;GO:0110165;GO:0031966;GO:0019866;GO:0005575;GO:0005743GO:0005342;GO:0003674;GO:0015556;GO:0005310;GO:0015140;GO:0015297;GO:0015291;GO:0005215;GO:0046943;GO:0015139;GO:0008514;GO:0022857;GO:0022804;GO:0015367	K15104	SLC25A11, OGC	------	------	ENOG410XQHU	S:Function unknown	PF00153.32	Mito_carr	Mitochondrial carrier protein	cytoplasmic
ENSSSCP00000011226	GOT1	Aspartate aminotransferase, cytoplasmic	396967	pep primary_assembly:Sscrofa11.1:14:110608430:110635874:-1 gene:ENSSSCG00000010537.4 transcript:ENSSSCT00000011527.4 gene_biotype:protein_coding transcript_biotype:protein_coding gene_symbol:GOT1 description:glutamic-oxaloacetic transaminase 1 [Source:NCBI gene (formerly Entrezgene);Acc:396967]	7.2149	2.851	1.387E-6	up	yes	69731.5	9664.94	11437.614257812	9282.8916015625	7699.9682617188	10239.274414062	78313.8	68547	63751.6	68313.7	BP:signal transduction;BP:cell surface receptor signaling pathway;BP:small molecule biosynthetic process;BP:cellular response to stimulus;BP:Notch signaling pathway;BP:dicarboxylic acid biosynthetic process;BP:glycerol metabolic process;BP:alditol metabolic process;BP:response to corticosteroid;BP:oxoacid metabolic process;BP:response to peptide hormone;BP:dicarboxylic acid catabolic process;BP:d…	GO:0007165;GO:0007166;GO:0044283;GO:0051716;GO:0007219;GO:0043650;GO:0006071;GO:0019400;GO:0031960;GO:0043436;GO:0043434;GO:0043649;GO:0043648;GO:0016053;GO:0016051;GO:0005996;GO:0016054;GO:0044281;GO:0044282;GO:0009063;GO:0009065;GO:0009064;GO:0048878;GO:0050789;GO:0006114;GO:0065007;GO:0019401;GO:0009719;GO:0006533;GO:0019318;GO:0019319;GO:0050794;GO:0008150;GO:0008152;GO:0006006;GO:0008652;GO:…	K14454	GOT1	ssc01230;ssc01200;ssc00330;ssc01100;ssc00350;ssc00360;ssc00220;ssc00270;ssc01210;ssc00400;ssc00250	Biosynthesis of amino acids;Carbon metabolism;Arginine and proline metabolism;Metabolic pathways;Tyrosine metabolism;Phenylalanine metabolism;Arginine biosynthesis;Cysteine and methionine metabolism;2-Oxocarboxylic acid metabolism;Phenylalanine, tyrosine and tryptophan biosynthesis;Alanine, aspartate and glutamate metabolism	COG1448	K:Transcription	PF00155.27	Aminotran_1_2	Aminotransferase class I and II	cytoplasmic
ENSSSCP00000081243	MYOZ2	Calsarcin 1	733663	pep primary_assembly:Sscrofa11.1:8:104577790:104609268:-1 gene:ENSSSCG00000052601.1 transcript:ENSSSCT00000101421.1 gene_biotype:protein_coding transcript_biotype:protein_coding gene_symbol:MYOZ2 description:myozenin 2 [Source:NCBI gene (formerly Entrezgene);Acc:733663]	168.716	7.3985	2.955E-7	up	yes	78722.1	466.596	1111.62	253.26175011529	346.704	154.79841613769	86337.3	79354.1	70837.7	78359.3	BP:anatomical structure development;BP:negative regulation of metabolic process;BP:regulation of metabolic process;BP:response to stimulus;BP:negative regulation of response to stimulus;BP:actomyosin structure organization;BP:regulation of response to stimulus;BP:negative regulation of calcium-mediated signaling;BP:regulation of calcium-mediated signaling;BP:negative regulation of signaling;BP:sk…	GO:0048856;GO:0009892;GO:0019222;GO:0050896;GO:0048585;GO:0031032;GO:0048583;GO:0050849;GO:0050848;GO:0023057;GO:0043503;GO:0023051;GO:0010646;GO:0106056;GO:0080090;GO:0051716;GO:0010605;GO:0009890;GO:0009968;GO:0000122;GO:0009966;GO:0007519;GO:0016043;GO:0050789;GO:0019219;GO:0010556;GO:0065007;GO:0071840;GO:0048519;GO:0106057;GO:0010468;GO:0032502;GO:0045934;GO:0030029;GO:0060255;GO:0009987;GO:…	K26050	MYOZ	ssc04820	Cytoskeleton in muscle cells	ENOG410ZK6W	O:Posttranslational modification, protein turnover, chaperones	PF05556.16	Calsarcin	Calcineurin-binding protein	cytoplasmic
ENSSSCP00000037774	ATP2A2	Sarcoplasmic/endoplasmic reticulum calcium ATPase 2	396875	pep primary_assembly:Sscrofa11.1:14:31674757:31744969:1 gene:ENSSSCG00000034386.3 transcript:ENSSSCT00000045994.3 gene_biotype:protein_coding transcript_biotype:protein_coding gene_symbol:ATP2A2 description:ATPase sarcoplasmic/endoplasmic reticulum Ca2+ transporting 2 [Source:VGNC Symbol;Acc:VGNC:85647]	11.1712	3.4817	1.043E-6	up	yes	71065.7	6361.52	6218.13	6762.2299804688	5816.0439453125	6649.69	78497.1	63371.7	68771.4	73622.7	BP:regulation of secretion;BP:regulation of transport;BP:regulation of response to stimulus;BP:membrane organization;BP:muscle system process;BP:signal transduction;BP:inorganic ion homeostasis;BP:calcium ion import into sarcoplasmic reticulum;BP:ER-nucleus signaling pathway;BP:cellular response to stimulus;BP:regulation of localization;BP:regulation of trans-synaptic signaling;BP:positive regula…	GO:0051046;GO:0051049;GO:0048583;GO:0061024;GO:0003012;GO:0007165;GO:0098771;GO:1990036;GO:0006984;GO:0051716;GO:0032879;GO:0099177;GO:0048518;GO:0048519;GO:0098662;GO:0019725;GO:0006937;GO:0046967;GO:0017158;GO:0055117;GO:0003008;GO:1903305;GO:0070588;GO:0048878;GO:0010882;GO:0033554;GO:0055074;GO:0022607;GO:1990456;GO:0023051;GO:0051588;GO:0035556;GO:0042981;GO:1905037;GO:0010646;GO:0016043;GO:…	K05853	ATP2A	ssc04380;ssc05414;ssc04261;ssc04022;ssc05017;ssc04919;ssc04024;ssc04972;ssc04148;ssc04260;ssc04020;ssc05415;ssc05010;ssc05022;ssc05412;ssc05410	Osteoclast differentiation;Dilated cardiomyopathy;Adrenergic signaling in cardiomyocytes;cGMP-PKG signaling pathway;Spinocerebellar ataxia;Thyroid hormone signaling pathway;cAMP signaling pathway;Pancreatic secretion;Efferocytosis;Cardiac muscle contraction;Calcium signaling pathway;Diabetic cardiomyopathy;Alzheimer disease;Pathways of neurodegeneration - multiple diseases;Arrhythmogenic right ve…	COG0474	S:Function unknown	PF00122.25;PF00689.26;PF13246.12;PF00690.31;PF00702.32	E1-E2_ATPase;Cation_ATPase_C;Cation_ATPase;Cation_ATPase_N;Hydrolase	E1-E2 ATPase;Cation transporting ATPase, C-terminus;Cation transport ATPase;Cation transporter/ATPase, N-terminus;haloacid dehalogenase-like hydrolase	ER
ENSSSCP00000014877	ARF1	ADP-ribosylation factor 1	-	pep primary_assembly:Sscrofa11.1:2:51219732:51237471:1 gene:ENSSSCG00000013992.4 transcript:ENSSSCT00000015283.4 gene_biotype:protein_coding transcript_biotype:protein_coding gene_symbol:ARF1 description:ADP ribosylation factor 1 [Source:VGNC Symbol;Acc:VGNC:96793]	0.498	-1.0058	2.991E-5	down	yes	25483	51173.1	48930.6	57509.6	47107.9	51144.5	25411.8	26269	25514.263671875	24736.8	BP:protein localization;BP:cellular macromolecule localization;BP:intracellular protein transport;BP:nitrogen compound transport;BP:macromolecule localization;BP:cellular process;BP:transport;BP:establishment of protein localization;BP:biological_process;BP:establishment of localization in cell;BP:establishment of localization;BP:localization;BP:cellular localization;BP:vesicle-mediated transport…	GO:0008104;GO:0070727;GO:0006886;GO:0071705;GO:0033036;GO:0009987;GO:0006810;GO:0045184;GO:0008150;GO:0051649;GO:0051234;GO:0051179;GO:0051641;GO:0016192;GO:0046907;GO:0015031GO:0005886;GO:0099572;GO:0043226;GO:0031090;GO:0016020;GO:0110165;GO:0098588;GO:0000139;GO:0005575;GO:0014069GO:0035639;GO:1901363;GO:0003674;GO:0005488;GO:0019001;GO:1901265;GO:0043168;GO:0000166;GO:0032561;GO:0017076;GO:00…	K07937	ARF1_2	ssc04072;ssc04144;ssc05134;ssc05132	Phospholipase D signaling pathway;Endocytosis;Legionellosis;Salmonella infection	COG1100	U:Intracellular trafficking, secretion, and vesicular transport	PF00025.27;PF08477.19;PF09439.16;PF00071.28;PF00503.26;PF04670.18	Arf;Roc;SRPRB;Ras;G-alpha;Gtr1_RagA	ADP-ribosylation factor family;Ras of Complex, Roc, domain of DAPkinase;Signal recognition particle receptor beta subunit;Ras family;G-protein alpha subunit;Gtr1/RagA G protein conserved region	cytoplasmic
ENSSSCP00000045307	TPM2	Tropomyosin beta chain	-	pep primary_assembly:Sscrofa11.1:1:236403142:236410416:-1 gene:ENSSSCG00000005316.5 transcript:ENSSSCT00000053274.3 gene_biotype:protein_coding transcript_biotype:protein_coding gene_symbol:TPM2 description:tropomyosin 2 [Source:VGNC Symbol;Acc:VGNC:94338]	3.3035	1.724	0.004694	up	yes	57684.4	17461.7	39007.3	5397.5454101562	19186.767578125	6255.1713867188	53743.7	45956.3	65177.3	65860.2	BP:muscle system process;BP:cellular component organization or biogenesis;BP:fibril organization;BP:cellular component organization;BP:multicellular organismal process;BP:muscle contraction;BP:cellular process;BP:biological_process;BP:system process;BP:actin filament organizationCC:supramolecular fiber;CC:actin cytoskeleton;CC:non-membrane-bounded organelle;CC:organelle;CC:polymeric cytoskeletal …	GO:0003012;GO:0071840;GO:0097435;GO:0016043;GO:0032501;GO:0006936;GO:0009987;GO:0008150;GO:0003008;GO:0007015GO:0099512;GO:0015629;GO:0043228;GO:0043226;GO:0099513;GO:0005737;GO:0099080;GO:0110165;GO:0005856;GO:0005884;GO:0043232;GO:0043229;GO:0005575;GO:0099081GO:0044877;GO:0005488;GO:0003779;GO:0042803;GO:0051015;GO:0008092;GO:0042802;GO:0005515;GO:0003674;GO:0046983;GO:0046982	K10374	TPM2	ssc04820;ssc04261;ssc04260;ssc05414;ssc04814;ssc05410	Cytoskeleton in muscle cells;Adrenergic signaling in cardiomyocytes;Cardiac muscle contraction;Dilated cardiomyopathy;Motor proteins;Hypertrophic cardiomyopathy	ENOG410XR5K	L:Replication, recombination and repair	PF00261.25;PF16526.10	Tropomyosin;CLZ	Tropomyosin;C-terminal leucine zipper domain of cyclic nucleotide-gated channels	cytoplasmic
ENSSSCP00000078340	ACO2	Aconitate hydratase, mitochondrial	-	pep primary_assembly:Sscrofa11.1:5:7008719:7071023:-1 gene:ENSSSCG00000000064.5 transcript:ENSSSCT00000097303.1 gene_biotype:protein_coding transcript_biotype:protein_coding gene_symbol:ACO2 description:aconitase 2 [Source:NCBI gene (formerly Entrezgene);Acc:396999]	5.7174	2.5154	1.132E-6	up	yes	62601	10949.2	8993.8623046875	14817.241210938	8454.29	11531.326171875	58916.5	65573.5	67143.8	58770.3	BP:carboxylic acid metabolic process;BP:tricarboxylic acid cycle;BP:tricarboxylic acid metabolic process;BP:cellular process;BP:biological_process;BP:metabolic process;BP:oxoacid metabolic process;BP:primary metabolic process;BP:organic acid metabolic process;BP:citrate metabolic process;BP:small molecule metabolic processCC:membrane-bounded organelle;CC:organelle;CC:mitochondrion;CC:mitochondria…	GO:0019752;GO:0006099;GO:0072350;GO:0009987;GO:0008150;GO:0008152;GO:0043436;GO:0044238;GO:0006082;GO:0006101;GO:0044281GO:0043227;GO:0043226;GO:0005739;GO:0005759;GO:0110165;GO:0031974;GO:0043231;GO:0043233;GO:0043229;GO:0005575;GO:0070013;GO:0005829GO:0003674;GO:0005488;GO:0043169;GO:0051540;GO:0046914;GO:0016829;GO:0043167;GO:0005506;GO:0046872;GO:0036094;GO:0003824;GO:0016836;GO:0051539;GO:00…	K01681	ACO	ssc01230;ssc01200;ssc01100;ssc00630;ssc00020;ssc01210	Biosynthesis of amino acids;Carbon metabolism;Metabolic pathways;Glyoxylate and dicarboxylate metabolism;Citrate cycl;2-Oxocarboxylic acid metabolism	COG1048	C:Energy production and conversion	PF00330.25;PF00694.25	Aconitase;Aconitase_C	Aconitase family;Aconitase C-terminal domain	mitochondrial
ENSSSCP00000008374	UQCRC2	Cytochrome b-c1 complex subunit 2, mitochondrial	-	pep primary_assembly:Sscrofa11.1:3:24197747:24228832:-1 gene:ENSSSCG00000007845.5 transcript:ENSSSCT00000008595.5 gene_biotype:protein_coding transcript_biotype:protein_coding gene_symbol:UQCRC2 description:ubiquinol-cytochrome c reductase core protein 2 [Source:VGNC Symbol;Acc:VGNC:94729]	6.7959	2.7647	7.016E-8	up	yes	62745.6	9232.83	7953.21	11095.291992188	7652.2275390625	10230.6	63662.2	65041.9	58389.6	63888.5	BP:proteolysis;BP:cellular process;BP:biological_process;BP:metabolic process;BP:primary metabolic process;BP:protein metabolic process;BP:macromolecule metabolic processCC:intracellular organelle;CC:membrane-bounded organelle;CC:organelle;CC:mitochondrion;CC:cellular anatomical entity;CC:intracellular membrane-bounded organelle;CC:cellular_componentMF:endopeptidase activity;MF:molecular_function…	GO:0006508;GO:0009987;GO:0008150;GO:0008152;GO:0044238;GO:0019538;GO:0043170GO:0043229;GO:0043227;GO:0043226;GO:0005739;GO:0110165;GO:0043231;GO:0005575GO:0004175;GO:0003674;GO:0005488;GO:0008233;GO:0008237;GO:0043169;GO:0043167;GO:0046872;GO:0016787;GO:0004222;GO:0140096;GO:0036094;GO:0003824	K00415	QCR2, UQCRC2	ssc05208;ssc05010;ssc01100;ssc04932;ssc00190;ssc04260;ssc05012;ssc05415;ssc04714;ssc05022;ssc05016;ssc05020;ssc05014	Chemical carcinogenesis - reactive oxygen species;Alzheimer disease;Metabolic pathways;Non-alcoholic fatty liver disease;Oxidative phosphorylation;Cardiac muscle contraction;Parkinson disease;Diabetic cardiomyopathy;Thermogenesis;Pathways of neurodegeneration - multiple diseases;Huntington disease;Prion disease;Amyotrophic lateral sclerosis	COG0612	T:Signal transduction mechanisms	PF00675.25;PF05193.26	Peptidase_M16;Peptidase_M16_C	Insulinase;Peptidase M16 inactive domain	mitochondrial
ENSSSCP00000017733	OGDH	2-oxoglutarate dehydrogenase complex component E1	-	pep primary_assembly:Sscrofa11.1:18:50609423:50684901:-1 gene:ENSSSCG00000016743.5 transcript:ENSSSCT00000018225.4 gene_biotype:protein_coding transcript_biotype:protein_coding gene_symbol:OGDH description:oxoglutarate dehydrogenase [Source:VGNC Symbol;Acc:VGNC:98168]	6.9546	2.798	5.653E-8	up	yes	62359.1	8966.61	8655.87	11761.739257812	6857.58	8591.2548828125	65047.9	61205.9	63845.9	59336.5	BP:acyl-CoA metabolic process;BP:carboxylic acid metabolic process;BP:dicarboxylic acid metabolic process;BP:purine-containing compound metabolic process;BP:organic acid metabolic process;BP:small molecule metabolic process;BP:thioester metabolic process;BP:nucleobase-containing compound metabolic process;BP:cellular process;BP:biological_process;BP:metabolic process;BP:oxoacid metabolic process;…	GO:0006637;GO:0019752;GO:0043648;GO:0072521;GO:0006082;GO:0044281;GO:0035383;GO:0006139;GO:0009987;GO:0008150;GO:0008152;GO:0043436;GO:0055086;GO:0044238;GO:0006099;GO:0006104;GO:0006796;GO:0006790;GO:0043603;GO:0006103;GO:0006793;GO:0019637;GO:0006753GO:1990204;GO:0043229;GO:0045240;GO:0043227;GO:0005634;GO:0005739;GO:0043226;GO:0110165;GO:1902494;GO:0045239;GO:0032991;GO:0043231;GO:0045252;GO:0…	K00164	OGDH, sucA	ssc01210;ssc00785;ssc01100;ssc01200;ssc00020	2-Oxocarboxylic acid metabolism;Lipoic acid metabolism;Metabolic pathways;Carbon metabolism;Citrate cycl	COG0567	C:Energy production and conversion	PF00676.26;PF16870.10;PF02779.29;PF16078.10	E1_dh;OxoGdeHyase_C;Transket_pyr;2-oxogl_dehyd_N	Dehydrogenase E1 component;2-oxoglutarate dehydrogenase C-terminal;Transketolase, pyrimidine binding domain;2-oxoglutarate dehydrogenase N-terminus	mitochondrial
ENSSSCP00000046483	COX7A1	Cytochrome c oxidase subunit 7A1, mitochondrial	399685	pep primary_assembly:Sscrofa11.1:6:45517229:45520713:-1 gene:ENSSSCG00000037792.3 transcript:ENSSSCT00000043036.3 gene_biotype:protein_coding transcript_biotype:protein_coding gene_symbol:COX7A1 description:cytochrome c oxidase subunit 7A1 [Source:NCBI gene (formerly Entrezgene);Acc:399685]	18.5068	4.21	1.018E-6	up	yes	66344.3	3584.86	4509.3002929688	3331.4990234375	3222.4890136719	3276.1372070312	67604.1	73739.3	58594.3	65439.7	BP:cellular component assembly;BP:regulation of metabolic process;BP:macromolecular complex subunit organization;BP:aerobic respiration;BP:cellular component organization;BP:generation of precursor metabolites and energy;BP:cellular component organization or biogenesis;BP:regulation of generation of precursor metabolites and energy;BP:regulation of aerobic respiration;BP:regulation of biological …	GO:0022607;GO:0019222;GO:0043933;GO:0009060;GO:0016043;GO:0006091;GO:0071840;GO:0043467;GO:1903715;GO:0050789;GO:0065003;GO:0022900;GO:0065007;GO:0007005;GO:0022904;GO:0019646;GO:0009987;GO:0050794;GO:0008150;GO:0008152;GO:0015980;GO:0006996;GO:0043457;GO:0097250;GO:0006123;GO:0002082;GO:0045333GO:1990204;GO:0043229;GO:0043227;GO:0043226;GO:0005751;GO:0098803;GO:0070069;GO:0110165;GO:1902495;GO:1…	K02270	COX7A	ssc05208;ssc05010;ssc01100;ssc04932;ssc00190;ssc04260;ssc05012;ssc05415;ssc04714;ssc05022;ssc05016;ssc05020;ssc05014	Chemical carcinogenesis - reactive oxygen species;Alzheimer disease;Metabolic pathways;Non-alcoholic fatty liver disease;Oxidative phosphorylation;Cardiac muscle contraction;Parkinson disease;Diabetic cardiomyopathy;Thermogenesis;Pathways of neurodegeneration - multiple diseases;Huntington disease;Prion disease;Amyotrophic lateral sclerosis	ENOG410ZCEG	O:Posttranslational modification, protein turnover, chaperones	PF02238.20	COX7a	Cytochrome c oxidase subunit VII	mitochondrial
ENSSSCP00000025827	ACAT1	Acetyl-CoA acetyltransferase, mitochondrial	100626793	pep primary_assembly:Sscrofa11.1:9:36525309:36545633:1 gene:ENSSSCG00000026153.4 transcript:ENSSSCT00000028484.3 gene_biotype:protein_coding transcript_biotype:protein_coding gene_symbol:ACAT1 description:acetyl-CoA acetyltransferase 1 [Source:VGNC Symbol;Acc:VGNC:85004]	3.8812	1.9565	2.248E-7	up	yes	55273.3	14241.1	13782.833007812	13401.426757812	11383.950195312	18396.224609375	56620.8	53840.7	55004	55627.7	BP:lipid oxidation;BP:organophosphate catabolic process;BP:small molecule metabolic process;BP:small molecule catabolic process;BP:isoleucine metabolic process;BP:coenzyme A metabolic process;BP:acetyl-CoA biosynthetic process;BP:ketone body metabolic process;BP:monocarboxylic acid metabolic process;BP:monocarboxylic acid catabolic process;BP:oxoacid metabolic process;BP:cellular amide metabolic …	GO:0034440;GO:0046434;GO:0044281;GO:0044282;GO:0006549;GO:0015936;GO:0006085;GO:1902224;GO:0032787;GO:0072329;GO:0043436;GO:0043603;GO:1901568;GO:1901569;GO:0016054;GO:0071616;GO:0019637;GO:0009063;GO:0009062;GO:0035384;GO:1901570;GO:0016042;GO:0035383;GO:0006629;GO:0006139;GO:0008150;GO:0008152;GO:0034654;GO:0034655;GO:0090407;GO:0044273;GO:0044272;GO:0046395;GO:1901292;GO:1901293;GO:0006753;GO:…	K00626	ACAT, atoB	ssc00650;ssc01200;ssc00071;ssc01100;ssc00900;ssc00630;ssc00620;ssc00280;ssc04975;ssc00310;ssc01212;ssc00380	Butanoate metabolism;Carbon metabolism;Fatty acid degradation;Metabolic pathways;Terpenoid backbone biosynthesis;Glyoxylate and dicarboxylate metabolism;Pyruvate metabolism;Valine, leucine and isoleucine degradation;Fat digestion and absorption;Lysine degradation;Fatty acid metabolism;Tryptophan metabolism	COG0183	S:Function unknown	PF00108.29;PF02803.24;PF00109.32	Thiolase_N;Thiolase_C;ketoacyl-synt	Thiolase, N-terminal domain;Thiolase, C-terminal domain;Beta-ketoacyl synthase, N-terminal domain	mitochondrial
ENSSSCP00000000906	HSP90B1	Endoplasmin	-	pep primary_assembly:Sscrofa11.1:5:80511506:80530991:-1 gene:ENSSSCG00000000849.5 transcript:ENSSSCT00000000926.5 gene_biotype:protein_coding transcript_biotype:protein_coding gene_symbol:HSP90B1 description:heat shock protein 90 beta family member 1 [Source:VGNC Symbol;Acc:VGNC:103290]	0.2337	-2.0973	0.0002177	down	yes	13102.4	56070	40086.8	62759	58864.7	62569.6	11764.444335938	14725.180664062	12910.4	13009.7	BP:cellular response to stimulus;BP:negative regulation of biological process;BP:protein catabolic process;BP:protein metabolic process;BP:cellular response to stress;BP:protein folding;BP:ERAD pathway;BP:biological regulation;BP:regulation of cellular process;BP:response to stress;BP:biological_process;BP:metabolic process;BP:response to temperature stimulus;BP:proteolysis involved in cellular p…	GO:0051716;GO:0048519;GO:0030163;GO:0019538;GO:0033554;GO:0006457;GO:0036503;GO:0065007;GO:0050794;GO:0006950;GO:0008150;GO:0008152;GO:0009266;GO:0051603;GO:0036293;GO:1901698;GO:0010498;GO:0001666;GO:0006508;GO:0070482;GO:0009628;GO:0009987;GO:0006974;GO:0009408;GO:0043170;GO:0050896;GO:0034976;GO:0042981;GO:0050789;GO:0043067;GO:0043066;GO:0043069;GO:0042221;GO:0009056;GO:0009057;GO:0044238;GO:…	K09487	HSP90B, TRA1	ssc04915;ssc04657;ssc05215;ssc05200;ssc04918;ssc05207;ssc04151;ssc05418;ssc05417;ssc05132;ssc04141	Estrogen signaling pathway;IL-17 signaling pathway;Prostate cancer;Pathways in cancer;Thyroid hormone synthesis;Chemical carcinogenesis - receptor activation;PI3K-Akt signaling pathway;Fluid shear stress and atherosclerosis;Lipid and atherosclerosis;Salmonella infection;Protein processing in endoplasmic reticulum	COG0326	O:Posttranslational modification, protein turnover, chaperones	PF00183.23;PF13589.12;PF02518.31	HSP90;HATPase_c_3;HATPase_c	Hsp90 protein;Histidine kinase-, DNA gyrase B-, and HSP90-like ATPase;Histidine kinase-, DNA gyrase B-, and HSP90-like ATPase	ER
ENSSSCP00000004843	EEF1A1	Elongation factor 1-alpha	-	pep primary_assembly:Sscrofa11.1:1:92421230:92424765:1 gene:ENSSSCG00000004489.5 transcript:ENSSSCT00000004960.5 gene_biotype:protein_coding transcript_biotype:protein_coding description:eukaryotic translation elongation factor 1 alpha 1 [Source:VGNC Symbol;Acc:VGNC:112512]	0.1373	-2.8646	5.061E-6	down	yes	8333.17	60702.6	51805.2	67834.4	59471.5	63699.1	8038.3764648438	7718.2797851562	9295.79	8280.2236328125	BP:metabolic process;BP:regulation of D-erythro-sphingosine kinase activity;BP:response to epidermal growth factor;BP:response to growth factor;BP:cellular response to endogenous stimulus;BP:response to endogenous stimulus;BP:cellular process;BP:biosynthetic process;BP:biological_process;BP:primary metabolic process;BP:cellular response to epidermal growth factor stimulus;BP:cellular response to …	GO:0008152;GO:1900022;GO:0070849;GO:0070848;GO:0071495;GO:0009719;GO:0009987;GO:0009058;GO:0008150;GO:0044238;GO:0071364;GO:0071363;GO:0019538;GO:0050896;GO:0043170;GO:0009059;GO:0006414;GO:0006412GO:0043229;GO:0043228;GO:0043227;GO:0043226;GO:0005737;GO:0005730;GO:0005634;GO:0016020;GO:0110165;GO:0005886;GO:0043231;GO:0043232;GO:0005575GO:0043168;GO:0016787;GO:0035639;GO:1901363;GO:0003674;GO:00…	K03231	EEF1A	ssc05134;ssc05140;ssc03013	Legionellosis;Leishmaniasis;Nucleocytoplasmic transport	COG5256	S:Function unknown	PF00009.33;PF22594.2;PF03143.23;PF03144.31	GTP_EFTU;GTP-eEF1A_C;GTP_EFTU_D3;GTP_EFTU_D2	Elongation factor Tu GTP binding domain;GTP-eEF1A C-terminal domain-like;Elongation factor Tu C-terminal domain;Elongation factor Tu domain 2	cytoplasmic
ENSSSCP00000011305	GSTO1	Glutathione S-transferase omega-1	397117	pep primary_assembly:Sscrofa11.1:14:115206188:115216613:1 gene:ENSSSCG00000022351.3 transcript:ENSSSCT00000011607.4 gene_biotype:protein_coding transcript_biotype:protein_coding gene_symbol:GSTO1 description:glutathione S-transferase omega 1 [Source:NCBI gene (formerly Entrezgene);Acc:397117]	0.1497	-2.7399	0.00243	down	yes	8972.11	59924	53482.2	71250.5	34554.9	80408.3	11199.415039062	7164.23	9040.01	8484.78	BP:carboxylic acid metabolic process;BP:cellular response to arsenic-containing substance;BP:xenobiotic metabolic process;BP:small molecule metabolic process;BP:cellular response to chemical stimulus;BP:xenobiotic catabolic process;BP:cellular response to stimulus;BP:organic acid metabolic process;BP:response to arsenic-containing substance;BP:water-soluble vitamin metabolic process;BP:vitamin me…	GO:0019752;GO:0071243;GO:0006805;GO:0044281;GO:0070887;GO:0042178;GO:0051716;GO:0006082;GO:0046685;GO:0006767;GO:0006766;GO:0006575;GO:0006749;GO:0019852;GO:0009987;GO:0008150;GO:0008152;GO:0043436;GO:0042221;GO:0009056;GO:1901334;GO:0044238;GO:0005975;GO:0005996;GO:0006790;GO:0043603;GO:0050896GO:0005737;GO:0110165;GO:0005575;GO:0005829GO:0003674;GO:0016491;GO:0045174;GO:0004364;GO:0016765;GO:00…	K00799	GST, gst	ssc05208;ssc00480;ssc05200;ssc01524;ssc01100;ssc05204;ssc05207;ssc05225;ssc00982;ssc00983;ssc00980;ssc05418	Chemical carcinogenesis - reactive oxygen species;Glutathione metabolism;Pathways in cancer;Platinum drug resistance;Metabolic pathways;Chemical carcinogenesis - DNA adducts;Chemical carcinogenesis - receptor activation;Hepatocellular carcinoma;Drug metabolism - cytochrome P450;Drug metabolism - other enzymes;Metabolism of xenobiotics by cytochrome P450;Fluid shear stress and atherosclerosis	ENOG410XSIX	O:Posttranslational modification, protein turnover, chaperones	PF13409.12;PF13417.12;PF02798.26;PF14497.11;PF00043.30;PF13410.11;PF22441.2	GST_N_2;GST_N_3;GST_N;GST_C_3;GST_C;GST_C_2;CLIC-like_N	Glutathione S-transferase, N-terminal domain;Glutathione S-transferase, N-terminal domain;Glutathione S-transferase, N-terminal domain;Glutathione S-transferase, C-terminal domain;Glutathione S-transferase, C-terminal domain;Glutathione S-transferase, C-terminal domain;CLIC-like N-terminal domain	cytoplasmic
ENSSSCP00000012930	S100G	Protein S100	-	pep primary_assembly:Sscrofa11.1:X:13107817:13114213:1 gene:ENSSSCG00000012147.5 transcript:ENSSSCT00000013286.4 gene_biotype:protein_coding transcript_biotype:protein_coding gene_symbol:S100G description:S100 calcium binding protein G [Source:NCBI gene (formerly Entrezgene);Acc:397265]	0.0007153	-10.4492	0.005571	down	yes	48.7215	68113	49200.9	110689	37926.4	74636	21.792291641235	11.200189590454	88.801729202271	73.091893434524	CC:plasma membrane region;CC:extracellular matrix;CC:cytoplasm;CC:extracellular space;CC:membrane;CC:cellular anatomical entity;CC:apical plasma membrane;CC:external encapsulating structure;CC:collagen-containing extracellular matrix;CC:basolateral plasma membrane;CC:cellular_componentMF:calcium-dependent protein binding;MF:molecular_function;MF:binding;MF:cation binding;MF:transition metal ion b…	GO:0098590;GO:0031012;GO:0005737;GO:0005615;GO:0016020;GO:0110165;GO:0016324;GO:0030312;GO:0062023;GO:0016323;GO:0005575GO:0048306;GO:0003674;GO:0005488;GO:0043169;GO:0046914;GO:0043167;GO:0005509;GO:0046872;GO:0008289;GO:0036094;GO:0005499;GO:0005496;GO:0097159;GO:0019842;GO:0005515	K14734	S100G	ssc04978	Mineral absorption	ENOG4111C34	S:Function unknown	PF01023.25;PF00036.39;PF13202.12;PF13499.12;PF13405.12;PF13833.12	S_100;EF-hand_1;EF-hand_5;EF-hand_7;EF-hand_6;EF-hand_8	S-100/ICaBP type calcium binding domain;EF hand domain;EF hand;EF-hand domain pair;EF-hand domain;EF-hand domain pair	cytoplasmic
ENSSSCP00000013894	EEF1G	Elongation factor 1-gamma	-	pep primary_assembly:Sscrofa11.1:2:9163320:9174468:1 gene:ENSSSCG00000013064.5 transcript:ENSSSCT00000014280.5 gene_biotype:protein_coding transcript_biotype:protein_coding description:eukaryotic translation elongation factor 1 gamma [Source:VGNC Symbol;Acc:VGNC:87555]	0.4641	-1.1075	0.001325	down	yes	21378.2	46068.4	37156.5	55757.9	45514.6	45844.5	17144.212890625	24620.2	18201.798828125	25546.572265625	BP:metabolic process;BP:response to external biotic stimulus;BP:response to virus;BP:interspecies interaction between organisms;BP:cellular process;BP:biosynthetic process;BP:macromolecule biosynthetic process;BP:biological_process;BP:response to other organism;BP:response to biotic stimulus;BP:response to external stimulus;BP:response to stimulus;BP:macromolecule metabolic process;BP:translation…	GO:0008152;GO:0043207;GO:0009615;GO:0044419;GO:0009987;GO:0009058;GO:0009059;GO:0008150;GO:0051707;GO:0009607;GO:0009605;GO:0050896;GO:0043170;GO:0006414GO:0005783;GO:0043229;GO:0043227;GO:0043226;GO:0005737;GO:1903561;GO:0070062;GO:0005634;GO:0016020;GO:0110165;GO:0043230;GO:0031982;GO:0043231;GO:0005575;GO:0065010;GO:0005829GO:0003674;GO:0005488;GO:0003676;GO:0008135;GO:0045182;GO:0050839;GO:00…	K03233	EEF1G	ssc05134	Legionellosis	COG0625	O:Posttranslational modification, protein turnover, chaperones	PF00647.24;PF00043.30;PF02798.26;PF13410.11;PF13409.12;PF13417.12	EF1G;GST_C;GST_N;GST_C_2;GST_N_2;GST_N_3	Elongation factor 1 gamma, conserved domain;Glutathione S-transferase, C-terminal domain;Glutathione S-transferase, N-terminal domain;Glutathione S-transferase, C-terminal domain;Glutathione S-transferase, N-terminal domain;Glutathione S-transferase, N-terminal domain	cytoplasmic
ENSSSCP00000053767	PRDX6	Peroxiredoxin-6	399538	pep primary_assembly:Sscrofa11.1:9:115857644:115868892:1 gene:ENSSSCG00000022742.3 transcript:ENSSSCT00000045929.2 gene_biotype:protein_coding transcript_biotype:protein_coding gene_symbol:PRDX6 description:peroxiredoxin 6 [Source:NCBI gene (formerly Entrezgene);Acc:399538]	2.5756	1.3649	1.25E-5	up	yes	48471.1	18819.1	21094.9	17992.697265625	16241.146484375	19947.513671875	45309.4	48844.8	53999.8	45730.4	BP:organophosphate catabolic process;BP:regulation of metabolic process;BP:positive regulation of mRNA processing;BP:regulation of mRNA processing;BP:cellular response to chemical stress;BP:regulation of primary metabolic process;BP:cellular response to stimulus;BP:positive regulation of macromolecule metabolic process;BP:positive regulation of biological process;BP:glycerolipid catabolic process…	GO:0046434;GO:0019222;GO:0050685;GO:0050684;GO:0062197;GO:0080090;GO:0051716;GO:0010604;GO:0048518;GO:0046503;GO:0019725;GO:0060255;GO:0046486;GO:0033554;GO:0019637;GO:0009893;GO:0009891;GO:0010628;GO:0016042;GO:0065007;GO:0009395;GO:0006629;GO:0009889;GO:0050794;GO:0006950;GO:0008150;GO:0008152;GO:0050896;GO:0010557;GO:0010556;GO:1903311;GO:0070887;GO:0048024;GO:0048026;GO:0043484;GO:0006644;GO:…	K11188	PRDX6	ssc00480;ssc01100	Glutathione metabolism;Metabolic pathways	COG0450	O:Posttranslational modification, protein turnover, chaperones	PF00578.27;PF08534.16;PF10417.14	AhpC-TSA;Redoxin;1-cysPrx_C	AhpC/TSA family;Redoxin;C-terminal domain of 1-Cys peroxiredoxin	cytoplasmic
ENSSSCP00000033190	NDUFS3	NADH dehydrogenase [ubiquinone] iron-sulfur protein 3, mitochondrial	-	pep primary_assembly:Sscrofa11.1:2:15031149:15036880:-1 gene:ENSSSCG00000032081.2 transcript:ENSSSCT00000046945.2 gene_biotype:protein_coding transcript_biotype:protein_coding gene_symbol:NDUFS3 description:NADH:ubiquinone oxidoreductase core subunit S3 [Source:NCBI gene (formerly Entrezgene);Acc:100510948]	6.822	2.7702	1.549E-6	up	yes	58678.5	8601.39	7120.6611328125	10972	6874.2783203125	9438.64	59774.3	55085.2	54537.8	65316.5	CC:mitochondrial respiratory chain complex IMF:oxidoreduction-driven active transmembrane transporter activity;MF:inorganic cation transmembrane transporter activity;MF:primary active transmembrane transporter activity;MF:inorganic solute uptake transmembrane transporter activity;MF:NADH dehydrogenas;MF:catalytic activity;MF:cation transmembrane transporter activity;MF:ion transmembrane transport…	GO:0005747GO:0015453;GO:0022890;GO:0015399;GO:0015318;GO:0008137;GO:0003824;GO:0008324;GO:0015075;GO:0016655;GO:0022857;GO:0003674;GO:0016651;GO:0022853;GO:0005215;GO:0016491;GO:0015078;GO:0022804;GO:0009055	K03936	NDUFS3	ssc05208;ssc05010;ssc00190;ssc01100;ssc04932;ssc04723;ssc05012;ssc05415;ssc04714;ssc05022;ssc05016;ssc05020;ssc05014	Chemical carcinogenesis - reactive oxygen species;Alzheimer disease;Oxidative phosphorylation;Metabolic pathways;Non-alcoholic fatty liver disease;Retrograde endocannabinoid signaling;Parkinson disease;Diabetic cardiomyopathy;Thermogenesis;Pathways of neurodegeneration - multiple diseases;Huntington disease;Prion disease;Amyotrophic lateral sclerosis	COG0852	C:Energy production and conversion	PF00329.25	Complex1_30kDa	Respiratory-chain NADH dehydrogenase, 30 Kd subunit	mitochondrial
ENSSSCP00000039008	SOD2	Superoxide dismutase	-	pep primary_assembly:Sscrofa11.1:1:7679564:7689560:1 gene:ENSSSCG00000040317.3 transcript:ENSSSCT00000056447.2 gene_biotype:protein_coding transcript_biotype:protein_coding gene_symbol:SOD2 description:superoxide dismutase 2 [Source:NCBI gene (formerly Entrezgene);Acc:100154319]	5.9665	2.5769	1.489E-6	up	yes	57389	9618.51	8588.3837890625	10751.825195312	9707.6279296875	9426.22	62825.8	59515.8	56143.8	51070.6	BP:negative regulation of apoptotic signaling pathway;BP:regulation of primary metabolic process;BP:regulation of metabolic process;BP:regulation of apoptotic signaling pathway;BP:negative regulation of response to stimulus;BP:regulation of response to stimulus;BP:regulation of vascular associated smooth muscle cell apoptotic process;BP:regulation of neuron apoptotic process;BP:negative regulatio…	GO:2001234;GO:0080090;GO:0019222;GO:2001233;GO:0048585;GO:0048583;GO:1905459;GO:0043523;GO:0043524;GO:0071840;GO:0051716;GO:0009968;GO:0009966;GO:0051289;GO:1905915;GO:1905917;GO:0048518;GO:0048519;GO:0019725;GO:0060255;GO:2001141;GO:0048878;GO:0033554;GO:0022607;GO:1904706;GO:0048662;GO:0042981;GO:0050789;GO:1905932;GO:1905930;GO:0016043;GO:0062197;GO:0065003;GO:0065007;GO:0010468;GO:0050793;GO:…	K04564	SOD2	ssc05208;ssc04213;ssc05016;ssc04146;ssc05417;ssc04068;ssc04211	Chemical carcinogenesis - reactive oxygen species;Longevity regulating pathway - multiple species;Huntington disease;Peroxisome;Lipid and atherosclerosis;FoxO signaling pathway;Longevity regulating pathway	COG0605	P:Inorganic ion transport and metabolism	PF02777.23;PF00081.27	Sod_Fe_C;Sod_Fe_N	Iron/manganese superoxide dismutases, C-terminal domain;Iron/manganese superoxide dismutases, alpha-hairpin domain	mitochondrial
ENSSSCP00000036441	SPTAN1	Spectrin alpha, non-erythrocytic 1	-	pep primary_assembly:Sscrofa11.1:1:268936063:269002254:1 gene:ENSSSCG00000005654.5 transcript:ENSSSCT00000055605.2 gene_biotype:protein_coding transcript_biotype:protein_coding gene_symbol:SPTAN1 description:spectrin alpha, non-erythrocytic 1 [Source:VGNC Symbol;Acc:VGNC:93434]	2.398	1.2618	1.31E-6	up	yes	46992.3	19596.2	20448.787109375	19335.9	18868.9	19731.2	45902.9	46145.3	44843.8	51077.2	BP:cellular component assembly;BP:actin filament bundle organization;BP:regulation of organelle organization;BP:regulation of biological process;BP:regulation of protein depolymerization;BP:negative regulation of cellular component organization;BP:regulation of cellular component organization;BP:regulation of actin polymerization or depolymerization;BP:negative regulation of cytoskeleton organiza…	GO:0022607;GO:0061572;GO:0033043;GO:0050789;GO:1901879;GO:0051129;GO:0051128;GO:0008064;GO:0051494;GO:0043244;GO:0090066;GO:0071840;GO:0043242;GO:0030832;GO:0030833;GO:0030834;GO:0030835;GO:0030837;GO:0097435;GO:0051493;GO:0016043;GO:0048523;GO:0065007;GO:0032272;GO:0048519;GO:0051693;GO:0032271;GO:0032956;GO:0009987;GO:0051017;GO:1901880;GO:0008150;GO:0043254;GO:0050794;GO:0007015;GO:0065008;GO:…	K06114	SPTAN	ssc04820;ssc04210	Cytoskeleton in muscle cells;Apoptosis	COG5069	U:Intracellular trafficking, secretion, and vesicular transport	PF00435.27;PF08726.16;PF00018.34;PF00036.39;PF13499.12;PF13405.12;PF14604.12;PF13833.12;PF07653.23	Spectrin;EFhand_Ca_insen;SH3_1;EF-hand_1;EF-hand_7;EF-hand_6;SH3_9;EF-hand_8;SH3_2	Spectrin repeat;Ca2+ insensitive EF hand;SH3 domain;EF hand domain;EF-hand domain pair;EF-hand domain;Variant SH3 domain;EF-hand domain pair;Variant SH3 domain	cytoplasmic
ENSSSCP00000033860	DHRS4	Dehydrogenase/reductase SDR family member 4	397082	pep primary_assembly:Sscrofa11.1:7:75242124:75255598:-1 gene:ENSSSCG00000002013.5 transcript:ENSSSCT00000043526.3 gene_biotype:protein_coding transcript_biotype:protein_coding gene_symbol:DHRS4 description:dehydrogenase/reductase (SDR family) member 4 [Source:NCBI gene (formerly Entrezgene);Acc:397082]	8.504	3.0881	0.0001566	up	yes	59491.6	6995.76	7517.4443359375	8050.19	5408.5366210938	7006.8564453125	62228	55708.9	45113.9	74915.6	BP:positive regulation of metabolic process;BP:regulation of metabolic process;BP:retinoid metabolic process;BP:small molecule metabolic process;BP:cellular aldehyde metabolic process;BP:regulation of biological process;BP:alcohol metabolic process;BP:retinal metabolic process;BP:biological regulation;BP:positive regulation of biological process;BP:diterpenoid metabolic process;BP:positive regula…	GO:0009893;GO:0019222;GO:0001523;GO:0044281;GO:0006081;GO:0050789;GO:0006066;GO:0042574;GO:0065007;GO:0048518;GO:0016101;GO:2000379;GO:0006629;GO:0006721;GO:0006720;GO:0009987;GO:2000377;GO:0050794;GO:0008150;GO:0008152;GO:0008202;GO:0044238;GO:0042180;GO:1901615;GO:0048522GO:0005777;GO:0042579;GO:0043229;GO:0043227;GO:0005778;GO:0031090;GO:0016020;GO:0005739;GO:0043226;GO:0031903;GO:0110165;GO:0…	K11147	DHRS4	ssc04146;ssc00830;ssc01100	Peroxisome;Retinol metabolism;Metabolic pathways	COG1028	K:Transcription	PF13561.12;PF00106.31;PF23441.1;PF08659.16	adh_short_C2;adh_short;SDR;KR	Enoyl;short chain dehydrogenase;SDR-like rossmann domain;KR domain	peroxisomal
ENSSSCP00000075567	TPM3	Tropomyosin 3	-	pep primary_assembly:Sscrofa11.1:4:95542474:95564891:1 gene:ENSSSCG00000006556.5 transcript:ENSSSCT00000094740.1 gene_biotype:protein_coding transcript_biotype:protein_coding description:tropomyosin 3 [Source:VGNC Symbol;Acc:VGNC:98877]	3.9448	1.98	4.495E-5	up	yes	52265.4	13249.3	20868.107421875	9044.6	14985.434570312	8099.1469726562	46801.2	51150.4	57695.1	53415	BP:muscle system process;BP:cellular component organization or biogenesis;BP:fibril organization;BP:cellular component organization;BP:multicellular organismal process;BP:muscle contraction;BP:cellular process;BP:biological_process;BP:system process;BP:actin filament organizationCC:actin filament bundle;CC:supramolecular fiber;CC:actin cytoskeleton;CC:non-membrane-bounded organelle;CC:membrane-bo…	GO:0003012;GO:0071840;GO:0097435;GO:0016043;GO:0032501;GO:0006936;GO:0009987;GO:0008150;GO:0003008;GO:0007015GO:0032432;GO:0099512;GO:0015629;GO:0043228;GO:0043227;GO:0043226;GO:0042641;GO:0005737;GO:0001725;GO:0070062;GO:0097517;GO:0099080;GO:0110165;GO:0005856;GO:0031982;GO:0005884;GO:0043230;GO:1903561;GO:0099513;GO:0005862;GO:0032991;GO:0043232;GO:0005829;GO:0043229;GO:0005575;GO:0099081;GO:0…	K10373	TPM1	ssc05206;ssc04820;ssc04261;ssc04260;ssc05414;ssc04814;ssc05410	MicroRNAs in cancer;Cytoskeleton in muscle cells;Adrenergic signaling in cardiomyocytes;Cardiac muscle contraction;Dilated cardiomyopathy;Motor proteins;Hypertrophic cardiomyopathy	ENOG410XR5K	S:Function unknown	PF00261.25;PF06009.19;PF16526.10	Tropomyosin;Laminin_II;CLZ	Tropomyosin;Laminin Domain II;C-terminal leucine zipper domain of cyclic nucleotide-gated channels	cytoplasmic
ENSSSCP00000052095	ALDOA	Fructose-bisphosphate aldolase	-	pep primary_assembly:Sscrofa11.1:3:18253384:18260163:1 gene:ENSSSCG00000032556.3 transcript:ENSSSCT00000053933.3 gene_biotype:protein_coding transcript_biotype:protein_coding gene_symbol:ALDOA description:aldolase, fructose-bisphosphate A [Source:VGNC Symbol;Acc:VGNC:102549]	2.287	1.1935	1.767E-5	up	yes	45316.7	19814.6	21178.021484375	19522.158203125	19048.1	19510.166015625	51317.6	42549.2	43960.6	43439.5	BP:ribonucleoside diphosphate metabolic process;BP:organophosphate catabolic process;BP:carbohydrate catabolic process;BP:nucleotide metabolic process;BP:carboxylic acid metabolic process;BP:nucleotide catabolic process;BP:nicotinamide nucleotide metabolic process;BP:purine-containing compound metabolic process;BP:purine nucleotide metabolic process;BP:generation of precursor metabolites and ener…	GO:0009185;GO:0046434;GO:0016052;GO:0009117;GO:0019752;GO:0009166;GO:0046496;GO:0072521;GO:0006163;GO:0006091;GO:0006090;GO:0072524;GO:0006096;GO:0072526;GO:0009181;GO:0006139;GO:0009179;GO:0072523;GO:0030388;GO:0009259;GO:0009150;GO:0009199;GO:0009135;GO:0009137;GO:0009141;GO:0009191;GO:0009205;GO:0009154;GO:0006195;GO:0019693;GO:0046034;GO:0009987;GO:0046031;GO:0046032;GO:0009261;GO:0009144;GO:…	K01623	ALDO	ssc00051;ssc01230;ssc01200;ssc01100;ssc00030;ssc04066;ssc00010	Fructose and mannose metabolism;Biosynthesis of amino acids;Carbon metabolism;Metabolic pathways;Pentose phosphate pathway;HIF-1 signaling pathway;Glycolysis / Gluconeogenesis	COG3588	C:Energy production and conversion	PF00274.25	Glycolytic	Fructose-bisphosphate aldolase class-I	cytoplasmic
ENSSSCP00000008807	SUCLG1	Succinate--CoA ligase [ADP/GDP-forming] subunit alpha, mitochondrial	-	pep primary_assembly:Sscrofa11.1:3:60142435:60177378:1 gene:ENSSSCG00000008247.5 transcript:ENSSSCT00000009033.5 gene_biotype:protein_coding transcript_biotype:protein_coding gene_symbol:SUCLG1 description:succinate-CoA ligase GDP/ADP-forming subunit alpha [Source:VGNC Symbol;Acc:VGNC:93603]	3.0193	1.5942	1.447E-5	up	yes	48693.5	16127.6	13769.051757812	19122.228515625	13070.052734375	18549.029296875	54254.5	48200.5	47721.4	44597.7	BP:cellular process;BP:biological_process;BP:metabolic process;BP:primary metabolic process;BP:tricarboxylic acid cycleCC:organelle;CC:succinate-CoA ligase complex;CC:membrane-bounded organelle;CC:mitochondrion;CC:cellular anatomical entity;CC:catalytic complex;CC:intracellular organelle;CC:succinate-CoA ligase comple;CC:tricarboxylic acid cycle enzyme complex;CC:macromolecular complex;CC:intrace…	GO:0009987;GO:0008150;GO:0008152;GO:0044238;GO:0006099GO:0043226;GO:0042709;GO:0043227;GO:0005739;GO:0110165;GO:1902494;GO:0043229;GO:0009361;GO:0045239;GO:0032991;GO:0043231;GO:0005829;GO:0005575GO:0003674;GO:0005488;GO:1901363;GO:1901265;GO:0016878;GO:0000166;GO:0004774;GO:0004775;GO:0004776;GO:0036094;GO:0003824;GO:0016874;GO:0016877;GO:0097159	K01899	LSC1	ssc00640;ssc01100;ssc01200;ssc00020	Propanoate metabolism;Metabolic pathways;Carbon metabolism;Citrate cycl	COG0074	S:Function unknown	PF02629.25;PF00549.24;PF13607.11	CoA_binding;Ligase_CoA;Succ_CoA_lig	CoA binding domain;CoA-ligase;Succinyl-CoA ligase like flavodoxin domain	mitochondrial
ENSSSCP00000035382	CRYAB	Alpha-crystallin B chain	100519789	pep primary_assembly:Sscrofa11.1:9:39638514:39643530:-1 gene:ENSSSCG00000036724.3 transcript:ENSSSCT00000059078.3 gene_biotype:protein_coding transcript_biotype:protein_coding gene_symbol:CRYAB description:crystallin alpha B [Source:VGNC Symbol;Acc:VGNC:87013]	42.3418	5.404	4.734E-5	up	yes	62498.1	1476.04	2891.29	652.80822753906	1600.2550048828	759.80145263672	53123.9	75839.9	52165.3	68863.3	BP:regulation of primary metabolic process;BP:regulation of metabolic process;BP:regulation of transport;BP:regulation of intracellular transport;BP:negative regulation of intracellular transport;BP:cellular component organization or biogenesis;BP:muscle organ development;BP:negative regulation of macromolecule metabolic process;BP:response to oxidative stress;BP:animal organ development;BP:negat…	GO:0080090;GO:0019222;GO:0051049;GO:0032386;GO:0032387;GO:0071840;GO:0007517;GO:0010605;GO:0006979;GO:0048513;GO:0048519;GO:0051051;GO:0060255;GO:2001141;GO:0065008;GO:0051252;GO:0022607;GO:0009892;GO:0009890;GO:0000302;GO:0050821;GO:0010629;GO:0050789;GO:0016043;GO:0065003;GO:0065007;GO:0071214;GO:0009889;GO:0051716;GO:0050794;GO:0012501;GO:0006950;GO:0008150;GO:0009266;GO:0043254;GO:1902679;GO:…	K09542	CRYAB	ssc04213;ssc04141	Longevity regulating pathway - multiple species;Protein processing in endoplasmic reticulum	ENOG410YERS	T:Signal transduction mechanisms	PF00525.23;PF00011.27	Crystallin;HSP20	Alpha crystallin A chain, N terminal;Hsp20/alpha crystallin family	cytoplasmic
ENSSSCP00000070172	ENO3	Beta-enolase	-	pep primary_assembly:Sscrofa11.1:12:51954614:51961496:-1 gene:ENSSSCG00000017904.5 transcript:ENSSSCT00000083579.2 gene_biotype:protein_coding transcript_biotype:protein_coding gene_symbol:ENO3 description:enolase 3 [Source:NCBI gene (formerly Entrezgene);Acc:692156]	39.2005	5.2928	2.661E-5	up	yes	61235.5	1562.11	2730.5834960938	998.73364257812	1864.9931640625	654.12939453125	76567	55327.5	58631.5	54415.9	BP:ribonucleoside diphosphate metabolic process;BP:ribonucleotide metabolic process;BP:organophosphate catabolic process;BP:purine nucleoside diphosphate metabolic process;BP:nucleotide metabolic process;BP:carboxylic acid metabolic process;BP:nucleotide catabolic process;BP:nucleobase-containing compound catabolic process;BP:purine nucleotide metabolic process;BP:generation of precursor metaboli…	GO:0009185;GO:0009259;GO:0046434;GO:0009135;GO:0009117;GO:0019752;GO:0009166;GO:0034655;GO:0006163;GO:0006091;GO:0006090;GO:0072524;GO:0006096;GO:0072526;GO:0009181;GO:0006195;GO:0072521;GO:0009179;GO:0072523;GO:1901136;GO:0009199;GO:0009137;GO:0009141;GO:0009191;GO:0044281;GO:0009150;GO:0009205;GO:0009154;GO:0006139;GO:0046034;GO:0009987;GO:0046031;GO:0046032;GO:0009144;GO:0008150;GO:0009261;GO:…	K01689	ENO1_2_3, eno	ssc01230;ssc01200;ssc01100;ssc04820;ssc04066;ssc03018;ssc00010	Biosynthesis of amino acids;Carbon metabolism;Metabolic pathways;Cytoskeleton in muscle cells;HIF-1 signaling pathway;RNA degradation;Glycolysis / Gluconeogenesis	COG0148	Z:Cytoskeleton	PF00113.28;PF03952.21;PF13378.12	Enolase_C;Enolase_N;MR_MLE_C	Enolase, C-terminal TIM barrel domain;Enolase, N-terminal domain;Enolase C-terminal domain-like	cytoplasmic
ENSSSCP00000023127	CLTC	Clathrin heavy chain	-	pep primary_assembly:Sscrofa11.1:12:35849175:35926015:1 gene:ENSSSCG00000022659.5 transcript:ENSSSCT00000027653.4 gene_biotype:protein_coding transcript_biotype:protein_coding gene_symbol:CLTC description:clathrin heavy chain [Source:VGNC Symbol;Acc:VGNC:86789]	0.3189	-1.6488	2.538E-5	down	yes	15146.3	47491.5	40822.4	54105.2	47482.6	47556	13263.837890625	16614.2	15065.9	15641.311523438	BP:protein localization;BP:macromolecular complex subunit organization;BP:macromolecular complex assembly;BP:cell cycle;BP:cellular component organization;BP:cellular macromolecule localization;BP:intracellular protein transport;BP:nitrogen compound transport;BP:cellular component organization or biogenesis;BP:macromolecule localization;BP:transport;BP:cellular component assembly;BP:mitotic cell …	GO:0008104;GO:0043933;GO:0065003;GO:0007049;GO:0016043;GO:0070727;GO:0006886;GO:0071705;GO:0071840;GO:0033036;GO:0006810;GO:0022607;GO:0000278;GO:0009987;GO:0045184;GO:0008150;GO:0051649;GO:0051234;GO:0051179;GO:0051641;GO:0006897;GO:0046907;GO:0006898;GO:0048268;GO:0015031;GO:0098657;GO:0016192GO:0065010;GO:0030139;GO:0043229;GO:0043228;GO:0030130;GO:0000323;GO:0043227;GO:0043226;GO:0030117;GO:0…	K04646	CLTC	ssc04961;ssc05100;ssc04721;ssc04144;ssc04142;ssc05016	Endocrine and other factor-regulated calcium reabsorption;Bacterial invasion of epithelial cells;Synaptic vesicle cycle;Endocytosis;Lysosome;Huntington disease	ENOG410XPH1	U:Intracellular trafficking, secretion, and vesicular transport	PF00637.26;PF01394.26;PF13838.12;PF09268.16;PF23953.1	Clathrin;Clathrin_propel;Clathrin_H_link;Clathrin-link;TPR_COPA_B	Region in Clathrin and VPS;Clathrin propeller repeat;Clathrin-H-link;Clathrin, heavy-chain linker;COPA/B TPR domain	cytoplasmic
ENSSSCP00000064197	MYBPC3	Myosin-binding protein C, cardiac-type	-	pep primary_assembly:Sscrofa11.1:2:15247340:15269708:1 gene:ENSSSCG00000013236.5 transcript:ENSSSCT00000074661.2 gene_biotype:protein_coding transcript_biotype:protein_coding gene_symbol:MYBPC3 description:myosin binding protein C3 [Source:VGNC Symbol;Acc:VGNC:90501]	55.8216	5.8028	5.887E-9	up	yes	61403	1099.99	1904.8748779297	944.01989746094	625.322	925.72595214844	64842.2	60266.6	61413.1	59090	CC:supramolecular complex;CC:myosin filament;CC:cellular_component;CC:supramolecular polymer;CC:supramolecular fiber;CC:cellular anatomical entityMF:myosin heavy chain binding;MF:cytoskeletal protein binding;MF:myosin binding;MF:actin binding;MF:molecular_function;MF:binding;MF:protein binding	GO:0099080;GO:0032982;GO:0005575;GO:0099081;GO:0099512;GO:0110165GO:0032036;GO:0008092;GO:0017022;GO:0003779;GO:0003674;GO:0005488;GO:0005515	K12568	MYBPC3	ssc04820;ssc05414;ssc05410	Cytoskeleton in muscle cells;Dilated cardiomyopathy;Hypertrophic cardiomyopathy	ENOG4110AYI	B:Chromatin structure and dynamics	PF07679.22;PF13927.12;PF00041.27;PF00047.31;PF13895.12;PF18362.6	I-set;Ig_3;fn3;ig;Ig_2;THB	Immunoglobulin I-set domain;Immunoglobulin domain;Fibronectin type III domain;Immunoglobulin domain;Immunoglobulin domain;Tri-helix bundle domain	cytoplasmic
ENSSSCP00000033079	SPTBN1	Spectrin beta chain	-	pep primary_assembly:Sscrofa11.1:3:86595081:86783813:-1 gene:ENSSSCG00000040786.3 transcript:ENSSSCT00000066173.3 gene_biotype:protein_coding transcript_biotype:protein_coding gene_symbol:SPTBN1 description:spectrin beta, non-erythrocytic 1 [Source:VGNC Symbol;Acc:VGNC:93436]	2.1529	1.1063	7.174E-7	up	yes	42651.8	19811.7	20209.1	19360.4	19726.736328125	19950.572265625	42511.2	41634.9	40800.2	45660.8	BP:regulation of organelle organization;BP:negative regulation of protein polymerization;BP:regulation of protein depolymerization;BP:actin cytoskeleton organization;BP:regulation of cellular component organization;BP:regulation of actin polymerization or depolymerization;BP:negative regulation of cytoskeleton organization;BP:protein localization;BP:regulation of protein complex disassembly;BP:pr…	GO:0033043;GO:0032272;GO:1901879;GO:0030036;GO:0051128;GO:0008064;GO:0051494;GO:0008104;GO:0043244;GO:1990778;GO:0050789;GO:0071840;GO:0043242;GO:0030832;GO:0030833;GO:0030834;GO:0030835;GO:0070727;GO:0051493;GO:0016043;GO:0051129;GO:0065007;GO:0032271;GO:0010639;GO:0048519;GO:0051693;GO:0033036;GO:0007010;GO:0032970;GO:1902904;GO:0032956;GO:0030029;GO:0009987;GO:1901880;GO:0008150;GO:0072657;GO:…	K06115	SPTBN1_4_5	ssc04820	Cytoskeleton in muscle cells	COG5069	U:Intracellular trafficking, secretion, and vesicular transport	PF00435.27;PF00307.36	Spectrin;CH	Spectrin repeat;Calponin homology	cytoplasmic
ENSSSCP00000067461	RPS18	Small ribosomal subunit protein uS13	396980	pep primary_assembly:Sscrofa11.1:7:29639150:29642912:1 gene:ENSSSCG00000001502.5 transcript:ENSSSCT00000084331.2 gene_biotype:protein_coding transcript_biotype:protein_coding gene_symbol:RPS18 description:ribosomal protein S18 [Source:NCBI gene (formerly Entrezgene);Acc:396980]	0.2344	-2.093	1.101E-5	down	yes	11858	50578.1	41973.2	54197.3	52938.4	53203.5	11404.213867188	11099.563476562	12640.123046875	12287.951171875	BP:cellular process;BP:biosynthetic process;BP:macromolecule biosynthetic process;BP:biological_process;BP:metabolic process;BP:primary metabolic process;BP:protein metabolic process;BP:macromolecule metabolic process;BP:translationCC:small ribosomal subunit;CC:cellular anatomical entity;CC:ribosomal subunit;CC:macromolecular complex;CC:cytosol;CC:ribonucleoprotein complex;CC:cellular_componentMF…	GO:0009987;GO:0009058;GO:0009059;GO:0008150;GO:0008152;GO:0044238;GO:0019538;GO:0043170;GO:0006412GO:0015935;GO:0110165;GO:0044391;GO:0032991;GO:0005829;GO:1990904;GO:0005575GO:0003674;GO:0005488;GO:0003676;GO:0005198;GO:0003735;GO:0097159;GO:0003723	K02964	RP-S18e, RPS18	ssc03010;ssc05171	Ribosome;Coronavirus disease - COVID-19	COG0099	J:Translation, ribosomal structure and biogenesis	PF00416.27	Ribosomal_S13	Ribosomal protein S13/S18	cytoplasmic
ENSSSCP00000016902	SLC25A12	Calcium-binding mitochondrial carrier protein Aralar1	-	pep primary_assembly:Sscrofa11.1:15:77896281:78022070:-1 gene:ENSSSCG00000015949.5 transcript:ENSSSCT00000017366.5 gene_biotype:protein_coding transcript_biotype:protein_coding gene_symbol:SLC25A12 description:solute carrier family 25 member 12 [Source:VGNC Symbol;Acc:VGNC:95502]	15.4362	3.9482	2.714E-10	up	yes	58109.9	3764.52	4707.4428710938	3541.39	4084.9650878906	2724.2863769531	59429.3	56971.9	58501.1	57537.3	BP:transmembrane transport;BP:mitochondrial transmembrane transport;BP:transport;BP:cellular process;BP:biological_process;BP:mitochondrial transport;BP:establishment of localization;BP:localization;BP:malate-aspartate shuttleCC:organelle membrane;CC:membrane;CC:cellular anatomical entity;CC:mitochondrial membrane;CC:organelle inner membrane;CC:cellular_component;CC:mitochondrial inner membraneMF…	GO:0055085;GO:1990542;GO:0006810;GO:0009987;GO:0008150;GO:0006839;GO:0051234;GO:0051179;GO:0043490GO:0031090;GO:0016020;GO:0110165;GO:0031966;GO:0019866;GO:0005575;GO:0005743GO:0005342;GO:0003674;GO:0005488;GO:0043167;GO:0015183;GO:0043169;GO:0015556;GO:0005509;GO:0005310;GO:0046872;GO:0008514;GO:0005215;GO:0005313;GO:0036094;GO:0046943;GO:0022857;GO:0015179;GO:0015171;GO:0015172	K15105	SLC25A12_13, AGC	------	------	ENOG410XNRM	I:Lipid transport and metabolism	PF00153.32;PF00036.39;PF13499.12;PF13405.12	Mito_carr;EF-hand_1;EF-hand_7;EF-hand_6	Mitochondrial carrier protein;EF hand domain;EF-hand domain pair;EF-hand domain	cytoplasmic
ENSSSCP00000006777	NDUFS2	NADH dehydrogenase [ubiquinone] iron-sulfur protein 2, mitochondrial	-	pep primary_assembly:Sscrofa11.1:4:89246963:89257085:-1 gene:ENSSSCG00000006358.5 transcript:ENSSSCT00000006967.5 gene_biotype:protein_coding transcript_biotype:protein_coding gene_symbol:NDUFS2 description:NADH:ubiquinone oxidoreductase core subunit S2 [Source:VGNC Symbol;Acc:VGNC:90650]	6.6167	2.7261	3.888E-7	up	yes	53713	8117.75	7570.5639648438	10110	6573.8481445312	8216.64	54494.6	50483.6	51440.6	58433.1	BP:signal transduction;BP:cell surface receptor signaling pathway;BP:mitochondrion organization;BP:macromolecular complex assembly;BP:cellular response to stimulus;BP:cellular developmental process;BP:NADH dehydrogenase complex assembly;BP:electron transport chain;BP:respiratory electron transport chain;BP:aerobic electron transport chain;BP:cellular component assembly;BP:aerobic respiration;BP:c…	GO:0007165;GO:0007166;GO:0007005;GO:0065003;GO:0051716;GO:0048869;GO:0010257;GO:0022900;GO:0022904;GO:0019646;GO:0022607;GO:0009060;GO:0016043;GO:0071453;GO:0065007;GO:0071840;GO:0042063;GO:0050794;GO:0006950;GO:0008150;GO:0008152;GO:0097250;GO:0045333;GO:0030154;GO:0070887;GO:0070482;GO:0032502;GO:0033108;GO:0008283;GO:0006979;GO:0015980;GO:0006120;GO:0050896;GO:0043933;GO:0006091;GO:0032981;GO:…	K03935	NDUFS2	ssc05208;ssc05010;ssc00190;ssc01100;ssc04932;ssc04723;ssc05012;ssc05415;ssc04714;ssc05022;ssc05016;ssc05020;ssc05014	Chemical carcinogenesis - reactive oxygen species;Alzheimer disease;Oxidative phosphorylation;Metabolic pathways;Non-alcoholic fatty liver disease;Retrograde endocannabinoid signaling;Parkinson disease;Diabetic cardiomyopathy;Thermogenesis;Pathways of neurodegeneration - multiple diseases;Huntington disease;Prion disease;Amyotrophic lateral sclerosis	COG0649	C:Energy production and conversion	PF00346.24	Complex1_49kDa	Respiratory-chain NADH dehydrogenase, 49 Kd subunit	mitochondrial
ENSSSCP00000051680	JCHAIN	Joining chain of multimeric IgA and IgM	-	pep primary_assembly:Sscrofa11.1:8:67439499:67494980:-1 gene:ENSSSCG00000035379.3 transcript:ENSSSCT00000051517.2 gene_biotype:protein_coding transcript_biotype:protein_coding gene_symbol:JCHAIN description:joining chain of multimeric IgA and IgM [Source:VGNC Symbol;Acc:VGNC:89281]	0.0476	-4.3929	0.0001584	down	yes	2781.6	58441.9	46388.4	59613.1	51443.8	76322.2	1550.8321533203	6131.25	2262.7177734375	1181.6177978516	BP:response to stimulus;BP:immune system process;BP:biological_process;BP:immune response;BP:humoral immune responseCC:cellular_component;CC:immunoglobulin complex;CC:macromolecular complex;CC:IgM immunoglobulin complex;CC:immunoglobulin complex, circulating;CC:pentameric IgM immunoglobulin complex;CC:IgM immunoglobulin complex, circulatingMF:molecular_function;MF:immunoglobulin receptor binding;…	GO:0050896;GO:0002376;GO:0008150;GO:0006955;GO:0006959GO:0005575;GO:0019814;GO:0032991;GO:0071753;GO:0042571;GO:0071756;GO:0071754GO:0003674;GO:0034987;GO:0005488;GO:0005515;GO:0005102	K25567	JCHAIN	------	------	ENOG410YX96	O:Posttranslational modification, protein turnover, chaperones	PF15097.11	Ig_J_chain	Immunoglobulin J chain	plasma membrane
ENSSSCP00000033148	ALDH9A1	4-trimethylaminobutyraldehyde dehydrogenase	-	pep primary_assembly:Sscrofa11.1:4:85029951:85057650:1 gene:ENSSSCG00000006324.5 transcript:ENSSSCT00000062442.2 gene_biotype:protein_coding transcript_biotype:protein_coding description:aldehyde dehydrogenase 9 family member A1 [Source:VGNC Symbol;Acc:VGNC:109625]	0.1258	-2.9908	9.429E-5	down	yes	6843.06	54379.1	51318.9	57508.3	42167.6	66521.6	8838.58	6516.4262695312	6620.4213867188	5396.8081054688	BP:protein homotetramerization;BP:macromolecular complex subunit organization;BP:cellular component assembly;BP:cellular component organization;BP:carnitine biosynthetic process;BP:cellular component organization or biogenesis;BP:protein homooligomerization;BP:protein tetramerization;BP:macromolecular complex assembly;BP:cellular modified amino acid biosynthetic process;BP:cellular process;BP:bio…	GO:0051289;GO:0043933;GO:0022607;GO:0016043;GO:0045329;GO:0071840;GO:0051260;GO:0051262;GO:0065003;GO:0042398;GO:0009987;GO:0009058;GO:0008150;GO:0008152;GO:0006081;GO:0051259;GO:0006575;GO:0006577;GO:0006578;GO:0009437GO:0005737;GO:0110165;GO:0005829;GO:0005575GO:0004030;GO:0008802;GO:0043878;GO:0003674;GO:0016491;GO:0016620;GO:0018467;GO:0019145;GO:0004029;GO:0003824;GO:0016903;GO:0047105	K00149	ALDH9A1	ssc00053;ssc00071;ssc00010;ssc00330;ssc01100;ssc00340;ssc00620;ssc00280;ssc00310;ssc00410;ssc00561;ssc00380;ssc04936	Ascorbate and aldarate metabolism;Fatty acid degradation;Glycolysis / Gluconeogenesis;Arginine and proline metabolism;Metabolic pathways;Histidine metabolism;Pyruvate metabolism;Valine, leucine and isoleucine degradation;Lysine degradation;beta-Alanine metabolism;Glycerolipid metabolism;Tryptophan metabolism;Alcoholic liver disease	COG1012	S:Function unknown	PF00171.27	Aldedh	Aldehyde dehydrogenase family	cytoplasmic
ENSSSCP00000015288	NDUFA2	NADH dehydrogenase [ubiquinone] 1 alpha subcomplex subunit 2	100520950	pep primary_assembly:Sscrofa11.1:2:142359007:142361131:-1 gene:ENSSSCG00000014371.5 transcript:ENSSSCT00000015701.4 gene_biotype:protein_coding transcript_biotype:protein_coding gene_symbol:NDUFA2 description:NADH:ubiquinone oxidoreductase subunit A2 [Source:VGNC Symbol;Acc:VGNC:100312]	7.9328	2.9878	1.181E-6	up	yes	54319.3	6847.45	4715.2919921875	9881.5986328125	5118.0004882812	7674.92	55236.1	48916.3	53949.7	59175.2	BP:organelle organization;BP:mitochondrial respiratory chain complex assembly;BP:cellular component assembly;BP:mitochondrial respiratory chain complex I assembly;BP:macromolecular complex subunit organization;BP:mitochondrial respiratory chain supercomplex assembly;BP:NADH dehydrogenase complex assembly;BP:cellular component organization;BP:blastocyst hatching;BP:macromolecular complex assembly;…	GO:0006996;GO:0033108;GO:0022607;GO:0032981;GO:0043933;GO:0097250;GO:0010257;GO:0016043;GO:0001835;GO:0065003;GO:0035188;GO:0032501;GO:0008150;GO:0007005;GO:0071684;GO:0009987;GO:0071840GO:0005747	K03946	NDUFA2	ssc05208;ssc05010;ssc00190;ssc01100;ssc04932;ssc04723;ssc05012;ssc05415;ssc04714;ssc05022;ssc05016;ssc05020;ssc05014	Chemical carcinogenesis - reactive oxygen species;Alzheimer disease;Oxidative phosphorylation;Metabolic pathways;Non-alcoholic fatty liver disease;Retrograde endocannabinoid signaling;Parkinson disease;Diabetic cardiomyopathy;Thermogenesis;Pathways of neurodegeneration - multiple diseases;Huntington disease;Prion disease;Amyotrophic lateral sclerosis	ENOG41124JV	I:Lipid transport and metabolism	PF05047.22	L51_S25_CI-B8	Mitochondrial ribosomal protein L51 / S25 / CI-B8 domain	peroxisomal
ENSSSCP00000001659	RPS10	Small ribosomal subunit protein eS10	-	pep primary_assembly:Sscrofa11.1:7:30435150:30442886:-1 gene:ENSSSCG00000060493.1 transcript:ENSSSCT00000001703.5 gene_biotype:protein_coding transcript_biotype:protein_coding description:ribosomal protein S10 [Source:NCBI gene (formerly Entrezgene);Acc:100155444]	0.4373	-1.1933	1.39E-5	down	yes	18568.3	42457.7	37281.9	45910.9	42930.1	43707.8	18678.5	17747.4	18540.904296875	19306.3	BP:cytoplasmic translation;BP:cellular process;BP:biosynthetic process;BP:macromolecule biosynthetic process;BP:biological_process;BP:metabolic process;BP:primary metabolic process;BP:protein metabolic process;BP:macromolecule metabolic process;BP:translationCC:cytosolic ribosome;CC:small ribosomal subunit;CC:intracellular organelle;CC:non-membrane-bounded organelle;CC:focal adhesion;CC:organelle…	GO:0002181;GO:0009987;GO:0009058;GO:0009059;GO:0008150;GO:0008152;GO:0044238;GO:0019538;GO:0043170;GO:0006412GO:0022626;GO:0015935;GO:0043229;GO:0043228;GO:0005925;GO:0043226;GO:0030054;GO:0022627;GO:0005737;GO:0005730;GO:0016020;GO:0005654;GO:0030055;GO:0110165;GO:0070161;GO:0044391;GO:0032991;GO:0005840;GO:0043232;GO:0005829;GO:1990904;GO:0005575GO:0003674;GO:0005488;GO:0003676;GO:0003735;GO:00…	K02947	RP-S10e, RPS10	ssc03010;ssc05171	Ribosome;Coronavirus disease - COVID-19	COG5045	J:Translation, ribosomal structure and biogenesis	PF03501.21	S10_plectin	Plectin/S10 domain	mitochondrial
ENSSSCP00000066843	FLNC	Filamin C	-	pep primary_assembly:Sscrofa11.1:18:19759740:19787618:-1 gene:ENSSSCG00000016578.5 transcript:ENSSSCT00000066741.2 gene_biotype:protein_coding transcript_biotype:protein_coding gene_symbol:FLNC description:filamin C [Source:VGNC Symbol;Acc:VGNC:88157]	4.8675	2.2832	0.0007139	up	yes	50535.9	10382.3	25308.865234375	2837.0642089844	11127.1	2256.29	49370.7	53183	41927.7	57662.1	BP:organelle organization;BP:cytoskeleton organization;BP:actin filament-based process;BP:actin cytoskeleton organization;BP:biological_process;BP:cellular process;BP:cellular component organization or biogenesis;BP:cellular component organizationCC:cellular_component;CC:intracellular non-membrane-bounded organelle;CC:cellular anatomical entity;CC:intracellular organelle;CC:non-membrane-bounded o…	GO:0006996;GO:0007010;GO:0030029;GO:0030036;GO:0008150;GO:0009987;GO:0071840;GO:0016043GO:0005575;GO:0043232;GO:0110165;GO:0043229;GO:0043228;GO:0043226GO:0008092;GO:0051015;GO:0003779;GO:0044877;GO:0005488;GO:0005515;GO:0003674	K27393	FLNC	ssc04820	Cytoskeleton in muscle cells	COG5069	Z:Cytoskeleton	PF00630.25;PF23616.1;PF00307.36;PF16640.11	Filamin;Ig_GEX2_N;CH;Big_3_5	Filamin/ABP280 repeat;GEX2 N-terminal Ig-like domain;Calponin homology;Bacterial Ig-like domain	cytoplasmic
ENSSSCP00000014450	RPS28	Small ribosomal subunit protein eS28	414420	pep primary_assembly:Sscrofa11.1:2:70953708:70954775:-1 gene:ENSSSCG00000013597.5 transcript:ENSSSCT00000014851.5 gene_biotype:protein_coding transcript_biotype:protein_coding gene_symbol:RPS28 description:ribosomal protein S28 [Source:VGNC Symbol;Acc:VGNC:100854]	0.3448	-1.5362	2.247E-5	down	yes	15520.8	45013	38001.9	46611.3	48613	46825.7	16487.5	13253.928710938	16475.076171875	15866.799804688	BP:cellular component assembly;BP:macromolecular complex subunit organization;BP:ribosomal small subunit assembly;BP:cellular component organization or biogenesis;BP:nucleobase-containing compound metabolic process;BP:ribonucleoprotein complex subunit organization;BP:ribosomal small subunit biogenesis;BP:ribosome biogenesis;BP:cellular component organization;BP:macromolecular complex assembly;BP:…	GO:0022607;GO:0043933;GO:0000028;GO:0071840;GO:0006139;GO:0071826;GO:0042274;GO:0042254;GO:0016043;GO:0065003;GO:0022618;GO:0006364;GO:0022613;GO:0009987;GO:0002181;GO:0009058;GO:0009059;GO:0008150;GO:0008152;GO:0016070;GO:0044238;GO:0016072;GO:0090304;GO:0030490;GO:0043170;GO:0019538;GO:0044085;GO:0006412;GO:0006396GO:0015935;GO:0030684;GO:0098554;GO:0043229;GO:0032040;GO:0098552;GO:0043228;GO:0…	K02979	RP-S28e, RPS28	ssc03010;ssc05171	Ribosome;Coronavirus disease - COVID-19	COG2053	J:Translation, ribosomal structure and biogenesis	PF01200.24	Ribosomal_S28e	Ribosomal protein S28e	mitochondrial
ENSSSCP00000026957	TNNT2	Troponin T, cardiac muscle	-	pep primary_assembly:Sscrofa11.1:10:23749335:23763395:-1 gene:ENSSSCG00000023031.4 transcript:ENSSSCT00000026600.4 gene_biotype:protein_coding transcript_biotype:protein_coding gene_symbol:TNNT2 description:troponin T2, cardiac type [Source:NCBI gene (formerly Entrezgene);Acc:100622450]	168.454	7.3962	1.033E-7	up	yes	60017.2	356.282	786.18292236328	331.08154296875	163.92729187012	143.93673706055	62914.3	54312.2	62899.8	59942.6	BP:actomyosin structure organization;BP:ventricular cardiac muscle tissue morphogenesis;BP:striated muscle contraction;BP:anatomical structure morphogenesis;BP:cardiac muscle contraction;BP:cellular component organization or biogenesis;BP:muscle contraction;BP:regulation of system process;BP:cellular component organization;BP:regulation of biological process;BP:actin-myosin filament sliding;BP:bi…	GO:0031032;GO:0055010;GO:0006941;GO:0009653;GO:0060048;GO:0071840;GO:0006936;GO:0044057;GO:0016043;GO:0050789;GO:0033275;GO:0065007;GO:0048729;GO:0032502;GO:0008016;GO:0030029;GO:0006937;GO:0055008;GO:0032501;GO:0009987;GO:0030049;GO:0030048;GO:0042221;GO:0008150;GO:0090257;GO:0051239;GO:0007010;GO:0003008;GO:0006996;GO:0051592;GO:0045214;GO:0030036;GO:0050896;GO:0010038;GO:0003012;GO:1903522;GO:…	K12045	TNNT2	ssc04820;ssc04261;ssc04260;ssc05414;ssc04814;ssc05410	Cytoskeleton in muscle cells;Adrenergic signaling in cardiomyocytes;Cardiac muscle contraction;Dilated cardiomyopathy;Motor proteins;Hypertrophic cardiomyopathy	ENOG410XS6A	O:Posttranslational modification, protein turnover, chaperones	PF00992.25	Troponin	Troponin	cytoplasmic
ENSSSCP00000053477	NDUFA5	NADH dehydrogenase [ubiquinone] 1 alpha subcomplex subunit 5	100525371	pep primary_assembly:Sscrofa11.1:18:23881966:23895407:1 gene:ENSSSCG00000037869.3 transcript:ENSSSCT00000060874.3 gene_biotype:protein_coding transcript_biotype:protein_coding gene_symbol:NDUFA5 description:NADH:ubiquinone oxidoreductase subunit A5 [Source:VGNC Symbol;Acc:VGNC:110309]	5.5876	2.4822	5.85E-7	up	yes	50908.4	9110.95	7791.71	12327.600585938	7007.87	9316.6298828125	47247.5	50517.7	51319.2	54549.3	BP:organelle organization;BP:mitochondrial respiratory chain complex assembly;BP:cellular component assembly;BP:mitochondrial respiratory chain complex I assembly;BP:macromolecular complex subunit organization;BP:mitochondrial respiratory chain supercomplex assembly;BP:NADH dehydrogenase complex assembly;BP:cellular component organization;BP:macromolecular complex assembly;BP:electron transport c…	GO:0006996;GO:0033108;GO:0022607;GO:0032981;GO:0043933;GO:0097250;GO:0010257;GO:0016043;GO:0065003;GO:0022900;GO:0008150;GO:0007005;GO:0008152;GO:0022904;GO:0009987;GO:0006091;GO:0071840GO:0005747	K03949	NDUFA5	ssc05208;ssc05010;ssc00190;ssc01100;ssc04932;ssc04723;ssc05012;ssc05415;ssc04714;ssc05022;ssc05016;ssc05020;ssc05014	Chemical carcinogenesis - reactive oxygen species;Alzheimer disease;Oxidative phosphorylation;Metabolic pathways;Non-alcoholic fatty liver disease;Retrograde endocannabinoid signaling;Parkinson disease;Diabetic cardiomyopathy;Thermogenesis;Pathways of neurodegeneration - multiple diseases;Huntington disease;Prion disease;Amyotrophic lateral sclerosis	ENOG4111V89	I:Lipid transport and metabolism	PF04716.19	ETC_C1_NDUFA5	ETC complex I subunit conserved region	cytoplasmic
ENSSSCP00000081245	NDUFA13	NADH dehydrogenase [ubiquinone] 1 alpha subcomplex subunit 13	100622110	pep primary_assembly:Sscrofa11.1:2:58401551:58411981:-1 gene:ENSSSCG00000056961.1 transcript:ENSSSCT00000093517.1 gene_biotype:protein_coding transcript_biotype:protein_coding gene_symbol:NDUFA13 description:NADH:ubiquinone oxidoreductase subunit A13 [Source:NCBI gene (formerly Entrezgene);Acc:100622110]	8.4573	3.0802	1.405E-6	up	yes	53266.6	6298.28	5210.5454101562	8410.4404296875	4458.0180664062	7114.1044921875	52612.6	51336.6	49233.9	59883.1	BP:negative regulation of apoptotic signaling pathway;BP:protein localization;BP:regulation of primary metabolic process;BP:regulation of metabolic process;BP:regulation of apoptotic signaling pathway;BP:negative regulation of response to stimulus;BP:regulation of RNA biosynthetic process;BP:regulation of response to stimulus;BP:membrane organization;BP:signal transduction;BP:cell surface recepto…	GO:2001234;GO:0008104;GO:0080090;GO:0019222;GO:2001233;GO:0048585;GO:2001141;GO:0048583;GO:0061024;GO:0007165;GO:0007166;GO:0007007;GO:0007006;GO:0071840;GO:0065003;GO:0051716;GO:0010605;GO:0010604;GO:0009968;GO:0070727;GO:0009966;GO:0010257;GO:0048518;GO:0048519;GO:0033036;GO:0060255;GO:0045184;GO:0072657;GO:0072655;GO:0051668;GO:0070585;GO:0045039;GO:0010468;GO:0009896;GO:0009894;GO:0022607;GO:…	K11353	NDUFA13	ssc05208;ssc05010;ssc00190;ssc01100;ssc04932;ssc04723;ssc05012;ssc05415;ssc04714;ssc05022;ssc05016;ssc05020;ssc05014	Chemical carcinogenesis - reactive oxygen species;Alzheimer disease;Oxidative phosphorylation;Metabolic pathways;Non-alcoholic fatty liver disease;Retrograde endocannabinoid signaling;Parkinson disease;Diabetic cardiomyopathy;Thermogenesis;Pathways of neurodegeneration - multiple diseases;Huntington disease;Prion disease;Amyotrophic lateral sclerosis	ENOG4111KIB	U:Intracellular trafficking, secretion, and vesicular transport	PF06212.17	GRIM-19	GRIM-19 protein	cytoplasmic
ENSSSCP00000027187	UQCR10	Complex III subunit 9	100155687	pep primary_assembly:Sscrofa11.1:14:46783325:46786140:1 gene:ENSSSCG00000024550.4 transcript:ENSSSCT00000031506.4 gene_biotype:protein_coding transcript_biotype:protein_coding gene_symbol:UQCR10 description:ubiquinol-cytochrome c reductase, complex III subunit X [Source:NCBI gene (formerly Entrezgene);Acc:100155687]	3.9495	1.9817	3.062E-6	up	yes	47347	11988	10356.870117188	17783.1	8489.69	11322.266601562	46592.7	45806.7	48609.7	48378.8	BP:electron transport chain;BP:energy derivation by oxidation of organic compounds;BP:cellular process;BP:aerobic electron transport chain;BP:mitochondrial electron transport, ubiquinol to cytochrome c;BP:aerobic respiration;BP:cellular respiration;BP:metabolic process;BP:respiratory electron transport chain;BP:biological_process;BP:generation of precursor metabolites and energyCC:mitochondrial r…	GO:0022900;GO:0015980;GO:0009987;GO:0019646;GO:0006122;GO:0009060;GO:0045333;GO:0008152;GO:0022904;GO:0008150;GO:0006091GO:0005750	K00419	QCR9, UCRC	ssc05208;ssc05010;ssc01100;ssc04932;ssc00190;ssc04260;ssc05012;ssc05415;ssc04714;ssc05022;ssc05016;ssc05020;ssc05014	Chemical carcinogenesis - reactive oxygen species;Alzheimer disease;Metabolic pathways;Non-alcoholic fatty liver disease;Oxidative phosphorylation;Cardiac muscle contraction;Parkinson disease;Diabetic cardiomyopathy;Thermogenesis;Pathways of neurodegeneration - multiple diseases;Huntington disease;Prion disease;Amyotrophic lateral sclerosis	ENOG410XUZE	C:Energy production and conversion	PF05365.17	UCR_UQCRX_QCR9	Ubiquinol-cytochrome C reductase, UQCRX/QCR9 like	ER
ENSSSCP00000035689	LOC110255331	Uncharacterized protein	-	pep primary_assembly:Sscrofa11.1:7:96868158:96873758:1 gene:ENSSSCG00000062678.2 transcript:ENSSSCT00000060268.4 gene_biotype:protein_coding transcript_biotype:protein_coding	5.2476	2.3917	1.043E-9	up	yes	49810.3	9492.05	9084.3251953125	10590.629882812	8618.5048828125	9674.7490234375	50311.1	48772.2	49297.3	50860.7	BP:fatty acid metabolic process;BP:acyl-CoA metabolic process;BP:carboxylic acid metabolic process;BP:small molecule metabolic process;BP:purine-containing compound metabolic process;BP:nucleobase-containing compound metabolic process;BP:thioester metabolic process;BP:lipid metabolic process;BP:cellular process;BP:monocarboxylic acid metabolic process;BP:biological_process;BP:metabolic process;BP…	GO:0006631;GO:0006637;GO:0019752;GO:0044281;GO:0072521;GO:0006139;GO:0035383;GO:0006629;GO:0009987;GO:0032787;GO:0008150;GO:0008152;GO:0043436;GO:0055086;GO:0044238;GO:0043603;GO:0006082;GO:0006796;GO:0006790;GO:0006793;GO:0019637;GO:0006753GO:0016790;GO:0003674;GO:0016289;GO:0016787;GO:0016788;GO:0003824;GO:0047617	K01068	ACOT1_2_4	ssc01040;ssc00062;ssc01100;ssc04913	Biosynthesis of unsaturated fatty acids;Fatty acid elongation;Metabolic pathways;Ovarian steroidogenesis	COG1073	S:Function unknown	PF08840.17;PF04775.20	BAAT_C;Bile_Hydr_Trans	BAAT / Acyl-CoA thioester hydrolase C terminal;Acyl-CoA thioester hydrolase/BAAT N-terminal region	peroxisomal
ENSSSCP00000000766	NDUFA9	NADH dehydrogenase [ubiquinone] 1 alpha subcomplex subunit 9, mitochondrial	-	pep primary_assembly:Sscrofa11.1:5:65759727:65782661:-1 gene:ENSSSCG00000000719.5 transcript:ENSSSCT00000000782.5 gene_biotype:protein_coding transcript_biotype:protein_coding gene_symbol:NDUFA9 description:NADH:ubiquinone oxidoreductase subunit A9 [Source:VGNC Symbol;Acc:VGNC:98149]	7.048	2.8172	4.658E-8	up	yes	51660.8	7329.81	6582.7036132812	9006.96	6082.6538085938	7646.8999023438	52856.6	49027.2	50575.3	54184	BP:small molecule biosynthetic process;BP:ubiquinone-6 biosynthetic process;BP:ubiquinone-6 metabolic process;BP:quinone biosynthetic process;BP:quinone metabolic process;BP:ubiquinone biosynthetic process;BP:ubiquinone metabolic process;BP:cellular process;BP:biosynthetic process;BP:biological_process;BP:metabolic process;BP:ketone biosynthetic process;BP:cellular ketone metabolic process;BP:sma…	GO:0044283;GO:1901006;GO:1901004;GO:1901663;GO:1901661;GO:0006744;GO:0006743;GO:0009987;GO:0009058;GO:0008150;GO:0008152;GO:0042181;GO:0042180;GO:0044281GO:0043229;GO:0005739;GO:0043227;GO:0043226;GO:0110165;GO:0043231;GO:0005575GO:0005488;GO:0003674;GO:0044877	K03953	NDUFA9	ssc05208;ssc05010;ssc00190;ssc01100;ssc04932;ssc04723;ssc05012;ssc05415;ssc04714;ssc05022;ssc05016;ssc05020;ssc05014	Chemical carcinogenesis - reactive oxygen species;Alzheimer disease;Oxidative phosphorylation;Metabolic pathways;Non-alcoholic fatty liver disease;Retrograde endocannabinoid signaling;Parkinson disease;Diabetic cardiomyopathy;Thermogenesis;Pathways of neurodegeneration - multiple diseases;Huntington disease;Prion disease;Amyotrophic lateral sclerosis	COG0702	S:Function unknown	PF01370.27;PF01073.25;PF04321.23;PF05368.20;PF13460.12	Epimerase;3Beta_HSD;RmlD_sub_bind;NmrA;NAD_binding_10	NAD dependent epimerase/dehydratase family;3-beta hydroxysteroid dehydrogenase/isomerase family;RmlD substrate binding domain;NmrA-like family;NA	ER
ENSSSCP00000024457	NDUFS7	NADH dehydrogenase [ubiquinone] iron-sulfur protein 7, mitochondrial	-	pep primary_assembly:Sscrofa11.1:2:77080377:77087028:-1 gene:ENSSSCG00000024144.4 transcript:ENSSSCT00000023318.2 gene_biotype:protein_coding transcript_biotype:protein_coding description:NADH:ubiquinone oxidoreductase core subunit S7 [Source:VGNC Symbol;Acc:VGNC:90655]	6.9933	2.806	1.008E-7	up	yes	51093.6	7306.06	4860.3725585938	9911.01	6270.4189453125	8182.43	51582.2	49429.4	49662.5	53700.5	BP:cellular component assembly;BP:hydrogen ion transmembrane transport;BP:mitochondrion organization;BP:generation of precursor metabolites and energy;BP:cellular component organization or biogenesis;BP:electron transport coupled proton transport;BP:mitochondrial respiratory chain complex I assembly;BP:NADH dehydrogenase complex assembly;BP:cellular component organization;BP:transmembrane transpo…	GO:0022607;GO:1902600;GO:0007005;GO:0006091;GO:0071840;GO:0015990;GO:0032981;GO:0010257;GO:0016043;GO:0055085;GO:0065003;GO:0043933;GO:0098662;GO:0098660;GO:0015980;GO:0033108;GO:0009987;GO:0006812;GO:0006811;GO:0006810;GO:0034220;GO:0008150;GO:0008152;GO:0051234;GO:0051179;GO:0006996;GO:0097250;GO:0015988;GO:0009060;GO:0045333;GO:0098655GO:0005747GO:0015399;GO:0005215;GO:0008137;GO:0003674;GO:00…	K03940	NDUFS7	ssc05208;ssc05010;ssc00190;ssc01100;ssc04932;ssc04723;ssc05012;ssc05415;ssc04714;ssc05022;ssc05016;ssc05020;ssc05014	Chemical carcinogenesis - reactive oxygen species;Alzheimer disease;Oxidative phosphorylation;Metabolic pathways;Non-alcoholic fatty liver disease;Retrograde endocannabinoid signaling;Parkinson disease;Diabetic cardiomyopathy;Thermogenesis;Pathways of neurodegeneration - multiple diseases;Huntington disease;Prion disease;Amyotrophic lateral sclerosis	COG0377	C:Energy production and conversion	PF01058.29	Oxidored_q6	NADH ubiquinone oxidoreductase, 20 Kd subunit	mitochondrial
ENSSSCP00000008332	TUFM	Elongation factor Tu	-	pep primary_assembly:Sscrofa11.1:3:18521128:18524959:-1 gene:ENSSSCG00000007803.5 transcript:ENSSSCT00000008551.5 gene_biotype:protein_coding transcript_biotype:protein_coding gene_symbol:TUFM description:Tu translation elongation factor, mitochondrial [Source:VGNC Symbol;Acc:VGNC:94588]	2.2387	1.1627	0.0001391	up	yes	39311.2	17559.8	14153.954101562	21674.759765625	14763.291992188	19647.236328125	43196	36589.3	36130.1	41329.3	------	------	K02358	tuf, TUFM	------	------	COG0050	J:Translation, ribosomal structure and biogenesis	PF00009.33;PF03143.23;PF03144.31	GTP_EFTU;GTP_EFTU_D3;GTP_EFTU_D2	Elongation factor Tu GTP binding domain;Elongation factor Tu C-terminal domain;Elongation factor Tu domain 2	mitochondrial
ENSSSCP00000021757	PDHA1	Pyruvate dehydrogenase E1 component subunit alpha	-	pep primary_assembly:Sscrofa11.1:X:15700136:15718897:1 gene:ENSSSCG00000023643.5 transcript:ENSSSCT00000027771.4 gene_biotype:protein_coding transcript_biotype:protein_coding gene_symbol:PDHA1 description:pyruvate dehydrogenase E1 subunit alpha 1 [Source:HGNC Symbol;Acc:HGNC:8806]	10.1151	3.3384	7.385E-8	up	yes	51610.1	5102.28	4821.1650390625	6244.0029296875	4684.5	4659.4633789062	54688	51304.4	52645.7	47802.5	BP:primary metabolic process;BP:acyl-CoA metabolic process;BP:carboxylic acid metabolic process;BP:oxoacid metabolic process;BP:small molecule metabolic process;BP:purine-containing compound metabolic process;BP:purine-containing compound biosynthetic process;BP:pyruvate metabolic process;BP:nucleoside phosphate biosynthetic process;BP:thioester metabolic process;BP:thioester biosynthetic process…	GO:0044238;GO:0006637;GO:0019752;GO:0043436;GO:0044281;GO:0072521;GO:0072522;GO:0006090;GO:1901293;GO:0035383;GO:0035384;GO:0006139;GO:0009987;GO:0019318;GO:0032787;GO:0009058;GO:0008150;GO:0008152;GO:0034654;GO:0090407;GO:0055086;GO:0043604;GO:0006084;GO:0006085;GO:0006086;GO:0005975;GO:0006082;GO:0043603;GO:0044272;GO:0005996;GO:0006796;GO:0006790;GO:0071616;GO:0006793;GO:0019637;GO:0006006;GO:…	K00161	PDHA, pdhA	ssc01200;ssc01100;ssc04922;ssc00785;ssc00620;ssc04066;ssc05230;ssc01210;ssc05415;ssc00010;ssc00020	Carbon metabolism;Metabolic pathways;Glucagon signaling pathway;Lipoic acid metabolism;Pyruvate metabolism;HIF-1 signaling pathway;Central carbon metabolism in cancer;2-Oxocarboxylic acid metabolism;Diabetic cardiomyopathy;Glycolysis / Gluconeogenesis;Citrate cycl	COG1071	S:Function unknown	PF00676.26	E1_dh	Dehydrogenase E1 component	mitochondrial
ENSSSCP00000036608	ACSF3	Acyl-CoA synthetase family member 3	-	pep primary_assembly:Sscrofa11.1:6:663123:709186:-1 gene:ENSSSCG00000023866.4 transcript:ENSSSCT00000065079.3 gene_biotype:protein_coding transcript_biotype:protein_coding gene_symbol:ACSF3 description:acyl-CoA synthetase family member 3 [Source:VGNC Symbol;Acc:VGNC:85032]	2.6746	1.4193	4.923E-5	up	yes	41074.9	15357.5	14081.870117188	20089.6	9861.3330078125	17397.099609375	44266	41416.5	39460.2	39157	BP:fatty acid metabolic process;BP:carboxylic acid metabolic process;BP:small molecule metabolic process;BP:lipid metabolic process;BP:cellular process;BP:monocarboxylic acid metabolic process;BP:biological_process;BP:metabolic process;BP:oxoacid metabolic process;BP:primary metabolic process;BP:organic acid metabolic processMF:fatty acid ligase activity;MF:medium-chain fatty acid-CoA ligase acti…	GO:0006631;GO:0019752;GO:0044281;GO:0006629;GO:0009987;GO:0032787;GO:0008150;GO:0008152;GO:0043436;GO:0044238;GO:0006082GO:0015645;GO:0031956;GO:0003674;GO:1901363;GO:1901265;GO:0036094;GO:0000166;GO:0016878;GO:0003824;GO:0016874;GO:0016877;GO:0097159;GO:0016405;GO:0005488	K18660	ACSF3	ssc00061;ssc01212;ssc00280;ssc01100	Fatty acid biosynthesis;Fatty acid metabolism;Valine, leucine and isoleucine degradation;Metabolic pathways	COG0318	S:Function unknown	PF00501.34;PF13193.12	AMP-binding;AMP-binding_C	AMP-binding enzyme;AMP-binding enzyme C-terminal domain	mitochondrial
ENSSSCP00000000115	BAIAP2L2	BAR/IMD domain containing adaptor protein 2 like 2	-	pep primary_assembly:Sscrofa11.1:5:9778727:9799703:1 gene:ENSSSCG00000000111.4 transcript:ENSSSCT00000000117.3 gene_biotype:protein_coding transcript_biotype:protein_coding gene_symbol:BAIAP2L2 description:BAR/IMD domain containing adaptor protein 2 like 2 [Source:VGNC Symbol;Acc:VGNC:85750]	2.3359	1.224	0.008909	up	yes	39089.1	16734.3	15772.919921875	20420.1	9028.91	21715.103515625	37849.383789062	51784.6	39958.507226562	26763.9	BP:cellular component assembly;BP:actin filament bundle organization;BP:regulation of organelle organization;BP:positive regulation of organelle organization;BP:regulation of cellular component organization;BP:regulation of actin polymerization or depolymerization;BP:membrane organization;BP:plasma membrane organization;BP:fibril organization;BP:regulation of biological process;BP:cellular compon…	GO:0022607;GO:0061572;GO:0033043;GO:0010638;GO:0051128;GO:0008064;GO:0061024;GO:0007009;GO:0097435;GO:0050789;GO:0071840;GO:0030832;GO:0030833;GO:0030838;GO:0051495;GO:0051493;GO:0016043;GO:0090066;GO:0065007;GO:0032271;GO:0032273;GO:0048518;GO:0065008;GO:0051130;GO:0009987;GO:0051017;GO:0032970;GO:0031334;GO:0050794;GO:0008150;GO:0032956;GO:0051764;GO:0043254;GO:0007015;GO:1902905;GO:1902903;GO:…	K23645	BAIAP2L2	------	------	ENOG4111HBF	O:Posttranslational modification, protein turnover, chaperones	PF08397.16;PF14604.12;PF07653.23	IMD;SH3_9;SH3_2	IRSp53/MIM homology domain;Variant SH3 domain;Variant SH3 domain	cytoplasmic
ENSSSCP00000017114	ACADL	Long-chain specific acyl-CoA dehydrogenase, mitochondrial	396931	pep primary_assembly:Sscrofa11.1:15:112933506:112969577:-1 gene:ENSSSCG00000016156.5 transcript:ENSSSCT00000017589.5 gene_biotype:protein_coding transcript_biotype:protein_coding gene_symbol:ACADL description:acyl-CoA dehydrogenase long chain [Source:NCBI gene (formerly Entrezgene);Acc:396931]	6.6403	2.7312	1.986E-6	up	yes	48206.8	7259.74	6417.7075195312	8299.59	5730.8037109375	8590.85	50653.5	48248.7	42055.6	51869.3	BP:lipid oxidation;BP:fatty acid metabolic process;BP:fatty acid beta-oxidation;BP:carnitine metabolic process, CoA-linked;BP:carboxylic acid metabolic process;BP:cellular catabolic process;BP:fatty acid catabolic process;BP:carnitine metabolic process;BP:small molecule catabolic process;BP:lipid modification;BP:cellular amino acid metabolic process;BP:lipid catabolic process;BP:long-chain fatty …	GO:0034440;GO:0006631;GO:0006635;GO:0019254;GO:0019752;GO:0044248;GO:0009062;GO:0009437;GO:0044282;GO:0030258;GO:0006520;GO:0016042;GO:0042758;GO:1901605;GO:1901606;GO:0006629;GO:0009063;GO:0009987;GO:0006577;GO:0032787;GO:0008150;GO:0008152;GO:0072329;GO:0043436;GO:0019395;GO:0009056;GO:0006575;GO:0044238;GO:0006082;GO:0016054;GO:0046395;GO:0006552;GO:0006551;GO:0001676;GO:0033539;GO:0009078;GO:…	K00255	ACADL	ssc01212;ssc03320;ssc01100;ssc00071	Fatty acid metabolism;PPAR signaling pathway;Metabolic pathways;Fatty acid degradation	ENOG410XNMY	S:Function unknown	PF00441.29;PF02771.21;PF02770.24;PF08028.16	Acyl-CoA_dh_1;Acyl-CoA_dh_N;Acyl-CoA_dh_M;Acyl-CoA_dh_2	Acyl-CoA dehydrogenase, C-terminal domain;Acyl-CoA dehydrogenase, N-terminal domain;Acyl-CoA dehydrogenase, middle domain;Acyl-CoA dehydrogenase, C-terminal domain	mitochondrial
ENSSSCP00000016374	DLD	Dihydrolipoyl dehydrogenase	-	pep primary_assembly:Sscrofa11.1:9:107642095:107668720:1 gene:ENSSSCG00000015443.5 transcript:ENSSSCT00000016824.4 gene_biotype:protein_coding transcript_biotype:protein_coding gene_symbol:DLD description:dihydrolipoamide dehydrogenase [Source:NCBI gene (formerly Entrezgene);Acc:397129]	5.5477	2.4719	1.431E-8	up	yes	46424.6	8368.26	8406.41	9488.5087890625	6831.6909179688	8746.44	46481.7	46262.1	48293.8	44660.9	BP:oxoacid metabolic process;BP:small molecule catabolic process;BP:histone succinylation;BP:carboxylic acid metabolic process;BP:cellular amino acid metabolic process;BP:organic acid metabolic process;BP:primary metabolic process;BP:cellular process;BP:biological_process;BP:metabolic process;BP:catabolic process;BP:cellular catabolic process;BP:cellular amino acid catabolic process;BP:organic ac…	GO:0043436;GO:0044282;GO:0106077;GO:0019752;GO:0006520;GO:0006082;GO:0044238;GO:0009987;GO:0008150;GO:0008152;GO:0009056;GO:0044248;GO:0009063;GO:0016054;GO:0046395;GO:0009081;GO:0009083;GO:0044281GO:0031974;GO:1990204;GO:0043226;GO:0043229;GO:0005929;GO:0045240;GO:0043227;GO:0005967;GO:0031514;GO:0031410;GO:0005634;GO:0005739;GO:0005759;GO:0110165;GO:1902494;GO:0099503;GO:0030141;GO:0097708;GO:0…	K00382	DLD, lpd, pdhD	ssc00640;ssc01200;ssc00380;ssc01100;ssc00785;ssc00630;ssc01240;ssc00620;ssc00020;ssc00310;ssc01210;ssc00260;ssc00010;ssc00280	Propanoate metabolism;Carbon metabolism;Tryptophan metabolism;Metabolic pathways;Lipoic acid metabolism;Glyoxylate and dicarboxylate metabolism;Biosynthesis of cofactors;Pyruvate metabolism;Citrate cycl;Lysine degradation;2-Oxocarboxylic acid metabolism;Glycine, serine and threonine metabolism;Glycolysis / Gluconeogenesis;Valine, leucine and isoleucine degradation	COG1249	D:Cell cycle control, cell division, chromosome partitioning	PF07992.20;PF02852.28;PF00070.33;PF12831.13;PF13738.12;PF13450.12;PF00890.30	Pyr_redox_2;Pyr_redox_dim;Pyr_redox;FAD_oxidored;Pyr_redox_3;NAD_binding_8;FAD_binding_2	Pyridine nucleotide-disulphide oxidoreductase;Pyridine nucleotide-disulphide oxidoreductase, dimerisation domain;Pyridine nucleotide-disulphide oxidoreductase;FAD dependent oxidoreductase;Pyridine nucleotide-disulphide oxidoreductase;NA;FAD binding domain	mitochondrial
ENSSSCP00000026068	FH	Fumarate hydratase, mitochondrial	-	pep primary_assembly:Sscrofa11.1:10:12404176:12431824:-1 gene:ENSSSCG00000028178.4 transcript:ENSSSCT00000030683.4 gene_biotype:protein_coding transcript_biotype:protein_coding gene_symbol:FH description:fumarate hydratase [Source:VGNC Symbol;Acc:VGNC:96300]	4.3243	2.1125	1.723E-8	up	yes	44447.6	10278.6	9248.67	10889	9383.22	11593.3	45554.5	43164.5	45552.2	43519.4	BP:regulation of primary metabolic process;BP:regulation of metabolic process;BP:anatomical structure homeostasis;BP:positive regulation of response to stimulus;BP:regulation of response to stimulus;BP:small molecule metabolic process;BP:regulation of double-strand break repair via nonhomologous end joining;BP:positive regulation of double-strand break repair via nonhomologous end joining;BP:cell…	GO:0080090;GO:0019222;GO:0060249;GO:0048584;GO:0048583;GO:0044281;GO:2001032;GO:2001034;GO:0051716;GO:0010604;GO:0048518;GO:0019627;GO:0051054;GO:0006282;GO:0051052;GO:0006281;GO:0060255;GO:0043436;GO:0048872;GO:0043648;GO:0048873;GO:0033554;GO:0009893;GO:0050789;GO:0090304;GO:0065007;GO:0051240;GO:0050794;GO:0006950;GO:0008150;GO:0051239;GO:0080135;GO:2000781;GO:0006106;GO:0043603;GO:0045739;GO:…	K01679	E4.2.1.2B, fumC, FH	ssc01200;ssc05200;ssc04934;ssc05211;ssc01100;ssc00620;ssc00020	Carbon metabolism;Pathways in cancer;Cushing syndrome;Renal cell carcinoma;Metabolic pathways;Pyruvate metabolism;Citrate cycl	COG0114	C:Energy production and conversion	PF00206.25;PF10415.14	Lyase_1;FumaraseC_C	Lyase;Fumarase C C-terminus	mitochondrial
ENSSSCP00000040850	ECHS1	Enoyl-CoA hydratase, mitochondrial	-	pep primary_assembly:Sscrofa11.1:14:141339529:141348994:-1 gene:ENSSSCG00000038086.3 transcript:ENSSSCT00000046483.3 gene_biotype:protein_coding transcript_biotype:protein_coding gene_symbol:ECHS1 description:enoyl-CoA hydratase, short chain 1 [Source:NCBI gene (formerly Entrezgene);Acc:100156927]	3.6151	1.854	2.226E-6	up	yes	42353	11715.6	9439.62	13537.506835938	10381.775390625	13503.572265625	38470.7	43382	42542.6	45016.6	BP:lipid oxidation;BP:fatty acid metabolic process;BP:fatty acid beta-oxidation;BP:carboxylic acid metabolic process;BP:cellular catabolic process;BP:fatty acid catabolic process;BP:small molecule metabolic process;BP:small molecule catabolic process;BP:lipid modification;BP:lipid catabolic process;BP:lipid metabolic process;BP:cellular process;BP:monocarboxylic acid metabolic process;BP:biologic…	GO:0034440;GO:0006631;GO:0006635;GO:0019752;GO:0044248;GO:0009062;GO:0044281;GO:0044282;GO:0030258;GO:0016042;GO:0006629;GO:0009987;GO:0032787;GO:0008150;GO:0008152;GO:0072329;GO:0043436;GO:0019395;GO:0009056;GO:0044238;GO:0006082;GO:0046395;GO:0016054GO:0043229;GO:0043226;GO:0005739;GO:0005759;GO:0110165;GO:0031974;GO:0043231;GO:0043233;GO:0005575;GO:0070013;GO:0043227GO:0043956;GO:0003674;GO:00…	K07511	ECHS1	ssc00650;ssc00062;ssc00640;ssc01200;ssc00071;ssc01100;ssc00280;ssc00310;ssc00410;ssc01212;ssc00380	Butanoate metabolism;Fatty acid elongation;Propanoate metabolism;Carbon metabolism;Fatty acid degradation;Metabolic pathways;Valine, leucine and isoleucine degradation;Lysine degradation;beta-Alanine metabolism;Fatty acid metabolism;Tryptophan metabolism	COG1024	S:Function unknown	PF00378.25;PF16113.10	ECH_1;ECH_2	Enoyl-CoA hydratase/isomerase;Enoyl-CoA hydratase/isomerase	mitochondrial
ENSSSCP00000036806	ATP5PB	ATP synthase subunit b	100154817	pep primary_assembly:Sscrofa11.1:4:108896071:108907805:-1 gene:ENSSSCG00000037772.3 transcript:ENSSSCT00000063697.2 gene_biotype:protein_coding transcript_biotype:protein_coding gene_symbol:ATP5PB description:ATP synthase peripheral stalk-membrane subunit b [Source:VGNC Symbol;Acc:VGNC:85659]	5.384	2.4287	5.622E-8	up	yes	45431.8	8438.23	7413.1416015625	10104.5	7408.9638671875	8826.3623046875	45510.1	44512.9	48006.9	43697.1	BP:nucleoside triphosphate metabolic process;BP:nucleoside triphosphate biosynthetic process;BP:purine nucleoside triphosphate metabolic process;BP:purine nucleoside triphosphate biosynthetic process;BP:nucleobase-containing compound biosynthetic process;BP:nucleotide biosynthetic process;BP:small molecule metabolic process;BP:purine-containing compound metabolic process;BP:purine-containing comp…	GO:0009141;GO:0009142;GO:0009144;GO:0009145;GO:0034654;GO:0009165;GO:0044281;GO:0072521;GO:0072522;GO:0009259;GO:0006139;GO:0009199;GO:0009206;GO:0009205;GO:0009201;GO:0046034;GO:0009987;GO:0009152;GO:0009150;GO:0009260;GO:0009058;GO:0009117;GO:0008152;GO:0042776;GO:0090407;GO:0055086;GO:0044238;GO:0015986;GO:1901137;GO:1901135;GO:0006164;GO:0046390;GO:0019693;GO:0006163;GO:0006796;GO:1901293;GO:…	K02127	ATPeF0B, ATP5F1, ATP4	ssc05208;ssc05010;ssc01100;ssc00190;ssc05012;ssc05415;ssc04714;ssc05022;ssc05016;ssc05020;ssc05014	Chemical carcinogenesis - reactive oxygen species;Alzheimer disease;Metabolic pathways;Oxidative phosphorylation;Parkinson disease;Diabetic cardiomyopathy;Thermogenesis;Pathways of neurodegeneration - multiple diseases;Huntington disease;Prion disease;Amyotrophic lateral sclerosis	ENOG4111WYE	Z:Cytoskeleton	PF05405.19	Mt_ATP-synt_B	Mitochondrial ATP synthase B chain precursor	mitochondrial
ENSSSCP00000019023	EIF4A1	Eukaryotic initiation factor 4A-I	-	pep primary_assembly:Sscrofa11.1:12:52869535:52874249:1 gene:ENSSSCG00000017957.5 transcript:ENSSSCT00000019541.5 gene_biotype:protein_coding transcript_biotype:protein_coding gene_symbol:EIF4A1 description:eukaryotic translation initiation factor 4A1 [Source:VGNC Symbol;Acc:VGNC:98989]	0.2834	-1.8191	3.074E-5	down	yes	11787.4	41591.6	33776.8	44569.3	45088.2	42932.1	11202.208984375	11421.521484375	11734.456054688	12791.581054688	BP:cytoplasmic translational initiation;BP:cellular process;BP:biological_process;BP:metabolic process;BP:translational initiationCC:cytoplasm;CC:cellular anatomical entity;CC:cellular_componentMF:nucleic acid binding;MF:purine ribonucleoside triphosphate binding;MF:molecular_function;MF:binding;MF:ATPase activity;MF:RNA-dependent ATPase activity;MF:nucleotide binding;MF:heterocyclic compound bin…	GO:0002183;GO:0009987;GO:0008150;GO:0008152;GO:0006413GO:0005737;GO:0110165;GO:0005575GO:0003676;GO:0035639;GO:0003674;GO:0005488;GO:0016887;GO:0008186;GO:0000166;GO:1901363;GO:1901265;GO:0005524;GO:0043167;GO:0017076;GO:0045182;GO:0016787;GO:0140098;GO:0008135;GO:0017111;GO:0004386;GO:0036094;GO:0003824;GO:0016818;GO:0090079;GO:0030554;GO:0097367;GO:0097159;GO:0016817;GO:0043168;GO:0016462;GO:00…	K03257	EIF4A	------	------	COG0513	T:Signal transduction mechanisms	PF00270.35;PF00271.37;PF04851.21	DEAD;Helicase_C;ResIII	DEAD/DEAH box helicase;Helicase conserved C-terminal domain;Type III restriction enzyme, res subunit	cytoplasmic
ENSSSCP00000009739	ENPEP	Aminopeptidase	-	pep primary_assembly:Sscrofa11.1:8:111748514:111858510:-1 gene:ENSSSCG00000009132.6 transcript:ENSSSCT00000010000.4 gene_biotype:protein_coding transcript_biotype:protein_coding gene_symbol:ENPEP description:glutamyl aminopeptidase [Source:NCBI gene (formerly Entrezgene);Acc:397080]	0.2347	-2.0911	0.007535	down	yes	10137.4	43201.4	42467	49729.3	20598.103515625	60011.3	9891.7490234375	9163.7	11813.212890625	9680.8544921875	BP:regulation of systemic arterial blood pressure mediated by a chemical signal;BP:endocrine process;BP:regulation of systemic arterial blood pressure;BP:cell motility;BP:cellular catabolic process;BP:angiogenesis;BP:biological regulation;BP:multicellular organismal process;BP:proteolysis;BP:anatomical structure formation involved in morphogenesis;BP:developmental process;BP:cellular process;BP:c…	GO:0003044;GO:0050886;GO:0003073;GO:0048870;GO:0044248;GO:0001525;GO:0065007;GO:0032501;GO:0006508;GO:0048646;GO:0032502;GO:0009987;GO:0008283;GO:0003008;GO:0032835;GO:0016477;GO:0008150;GO:0008152;GO:0001990;GO:0009056;GO:0044238;GO:0065008;GO:0019538;GO:0048856;GO:0043171;GO:0043170;GO:0008217;GO:0006518;GO:0003081GO:0009897;GO:0098590;GO:0043229;GO:0005903;GO:0098552;GO:0043227;GO:0043226;GO:0…	K11141	ENPEP, CD249	ssc04614	Renin-angiotensin system	COG0308	U:Intracellular trafficking, secretion, and vesicular transport	PF01433.26;PF11838.14;PF17900.6	Peptidase_M1;ERAP1_C;Peptidase_M1_N	Peptidase family M1 domain;ERAP1-like C-terminal domain;Peptidase M1 N-terminal domain	cytoplasmic
ENSSSCP00000045131	LDB3	LIM domain binding 3	-	pep primary_assembly:Sscrofa11.1:14:87658943:87690144:1 gene:ENSSSCG00000010359.5 transcript:ENSSSCT00000063205.3 gene_biotype:protein_coding transcript_biotype:protein_coding description:LIM domain binding 3 [Source:VGNC Symbol;Acc:VGNC:107405]	108.445	6.7608	4.725E-6	up	yes	52284.6	482.13	1194.1926269531	184.71008300781	404.19750976562	145.42109680176	57882.2	48216.6	44967.2	58072.5	BP:anatomical structure development;BP:actin cytoskeleton organization;BP:muscle structure development;BP:cellular component organization or biogenesis;BP:cellular component organization;BP:animal organ development;BP:developmental process;BP:actin filament-based process;BP:cellular process;BP:biological_process;BP:cytoskeleton organization;BP:organelle organization;BP:heart developmentCC:actin f…	GO:0048856;GO:0030036;GO:0061061;GO:0071840;GO:0016043;GO:0048513;GO:0032502;GO:0030029;GO:0009987;GO:0008150;GO:0007010;GO:0006996;GO:0007507GO:0032432;GO:0070161;GO:0042641;GO:0001725;GO:0097517;GO:0030018;GO:0030054;GO:0110165;GO:0031941;GO:0005912;GO:0005911;GO:0032991;GO:0005575GO:0003674;GO:0005488;GO:0003779;GO:0042805;GO:0051393;GO:0008092;GO:0051371;GO:0005515	K19867	PDLIM5_6_7	ssc04820	Cytoskeleton in muscle cells	ENOG410XRD4	S:Function unknown	PF15936.10;PF00595.29	DUF4749;PDZ	Domain of unknown function;PDZ domain	cytoplasmic
ENSSSCP00000080138	COX6C	Cytochrome c oxidase subunit 6C	100037989	pep primary_assembly:Sscrofa11.1:4:37074649:37091849:1 gene:ENSSSCG00000060790.1 transcript:ENSSSCT00000095198.1 gene_biotype:protein_coding transcript_biotype:protein_coding gene_symbol:COX6C description:COX6C protein [Source:NCBI gene (formerly Entrezgene);Acc:100037989]	5.002	2.3225	3.352E-5	up	yes	43801.5	8756.83	6820.7939453125	9800.5400390625	7199.0419921875	11206.956054688	48026.1	44822.8	47336.5	35020.7	BP:electron transport chain;BP:energy derivation by oxidation of organic compounds;BP:mitochondrial electron transport, cytochrome c to oxygen;BP:cellular process;BP:aerobic electron transport chain;BP:aerobic respiration;BP:cellular respiration;BP:metabolic process;BP:respiratory electron transport chain;BP:biological_process;BP:generation of precursor metabolites and energyCC:mitochondrial resp…	GO:0022900;GO:0015980;GO:0006123;GO:0009987;GO:0019646;GO:0009060;GO:0045333;GO:0008152;GO:0022904;GO:0008150;GO:0006091GO:0005751	K02268	COX6C	ssc05208;ssc05010;ssc01100;ssc04932;ssc00190;ssc04260;ssc05012;ssc05415;ssc04714;ssc05022;ssc05016;ssc05020;ssc05014	Chemical carcinogenesis - reactive oxygen species;Alzheimer disease;Metabolic pathways;Non-alcoholic fatty liver disease;Oxidative phosphorylation;Cardiac muscle contraction;Parkinson disease;Diabetic cardiomyopathy;Thermogenesis;Pathways of neurodegeneration - multiple diseases;Huntington disease;Prion disease;Amyotrophic lateral sclerosis	ENOG41124VH	O:Posttranslational modification, protein turnover, chaperones	PF02937.20	COX6C	Cytochrome c oxidase subunit VIc	mitochondrial
ENSSSCP00000049299	RPS27A	Ubiquitin-ribosomal protein eS31 fusion protein	-	pep primary_assembly:Sscrofa11.1:3:85986501:85992503:-1 gene:ENSSSCG00000034617.3 transcript:ENSSSCT00000045760.3 gene_biotype:protein_coding transcript_biotype:protein_coding gene_symbol:RPS27A description:ribosomal protein S27a [Source:VGNC Symbol;Acc:VGNC:92438]	0.4091	-1.2895	0.000743	down	yes	15214.3	37186.1	28719	41459	35216.5	43350.1	17293.4	14209.9	12672.337890625	16681.7	BP:modification-dependent macromolecule catabolic process;BP:protein modification by small protein conjugation or removal;BP:protein modification by small protein conjugation;BP:proteolysis;BP:primary metabolic process;BP:post-translational protein modification;BP:cellular process;BP:modification-dependent protein catabolic process;BP:macromolecule modification;BP:protein modification process;BP:…	GO:0043632;GO:0070647;GO:0032446;GO:0006508;GO:0044238;GO:0043687;GO:0009987;GO:0019941;GO:0043412;GO:0036211;GO:0008150;GO:0008152;GO:0009056;GO:0009057;GO:0051603;GO:0019538;GO:0009058;GO:0043170;GO:0016567;GO:0009059;GO:0006412GO:0043229;GO:0043228;GO:0043227;GO:0043226;GO:0005737;GO:0005634;GO:0110165;GO:0043231;GO:0032991;GO:0005840;GO:0043232;GO:1990904;GO:0005575GO:0044389;GO:0019899;GO:00…	K02977	RP-S27Ae, RPS27A, UBA80	ssc04137;ssc05167;ssc04120;ssc05171;ssc05012;ssc05022;ssc03010;ssc04140	Mitophagy - animal;Kaposi sarcoma-associated herpesvirus infection;Ubiquitin mediated proteolysis;Coronavirus disease - COVID-19;Parkinson disease;Pathways of neurodegeneration - multiple diseases;Ribosome;Autophagy - animal	COG5272	S:Function unknown	PF00240.29;PF01599.25;PF11976.14;PF14560.12	ubiquitin;Ribosomal_S27;Rad60-SLD;Ubiquitin_2	Ubiquitin family;Ribosomal protein S27a;Ubiquitin-2 like Rad60 SUMO-like;Ubiquitin-like domain	cytoplasmic
ENSSSCP00000007111	H2AC21	Histone H2A	-	pep primary_assembly:Sscrofa11.1:4:99168255:99168647:1 gene:ENSSSCG00000063420.1 transcript:ENSSSCT00000007306.2 gene_biotype:protein_coding transcript_biotype:protein_coding gene_symbol:H2AC21 description:H2A clustered histone 21 [Source:HGNC Symbol;Acc:HGNC:20508]	0.2544	-1.9748	4.614E-6	down	yes	10462.6	41134.4	37358.2	39719	45209.6	42250.7	12750.899414062	8327.16	11659.8	9112.5458984375	BP:cellular component organization or biogenesis;BP:chromatin organization;BP:heterochromatin organization;BP:cellular component organization;BP:cellular process;BP:biological_processCC:nucleosome;CC:intracellular organelle;CC:membrane-bounded organelle;CC:organelle;CC:vesicle;CC:nucleus;CC:cellular anatomical entity;CC:macromolecular complex;CC:extracellular vesicle;CC:extracellular exosome;CC:e…	GO:0071840;GO:0006325;GO:0070828;GO:0016043;GO:0009987;GO:0008150GO:0000786;GO:0043229;GO:0043227;GO:0043226;GO:0031982;GO:0005634;GO:0110165;GO:0032991;GO:1903561;GO:0070062;GO:0043230;GO:0043231;GO:0032993;GO:0005575;GO:0065010GO:0031491;GO:0031490;GO:0031492;GO:0003674;GO:0005488;GO:0003676;GO:0003677;GO:0030527;GO:0005198;GO:0046982;GO:0097159;GO:0005515;GO:0044877;GO:0046983;GO:0003682	K11251	H2A	ssc03082;ssc04217;ssc05322;ssc05034;ssc04613	ATP-dependent chromatin remodeling;Necroptosis;Systemic lupus erythematosus;Alcoholism;Neutrophil extracellular trap formation	COG5262	K:Transcription	PF16211.10;PF00125.30	Histone_H2A_C;Histone	C-terminus of histone H2A;Core histone H2A/H2B/H3/H4	nuclear
ENSSSCP00000057493	ACSL1	Long-chain-fatty-acid--CoA ligase	-	pep primary_assembly:Sscrofa11.1:15:45866862:45963729:-1 gene:ENSSSCG00000015784.5 transcript:ENSSSCT00000053587.3 gene_biotype:protein_coding transcript_biotype:protein_coding gene_symbol:ACSL1 description:acyl-CoA synthetase long chain family member 1 [Source:VGNC Symbol;Acc:VGNC:96294]	28.9946	4.8577	2.384E-5	up	yes	49640.2	1712.05	1951.2094726562	1625.7891845703	1924.7935791016	1346.4151611328	61904.1	45322	46528.1	44806.8	CC:endoplasmic reticulum membrane;CC:cellular_component;CC:organelle membrane;CC:membrane;CC:organelle outer membrane;CC:bounding membrane of organelle;CC:mitochondrial membrane;CC:outer membrane;CC:mitochondrial outer membrane;CC:cellular anatomical entityMF:fatty acid ligase activity;MF:purine ribonucleoside triphosphate binding;MF:molecular_function;MF:binding;MF:ion binding;MF:heterocyclic co…	GO:0005789;GO:0005575;GO:0031090;GO:0016020;GO:0031968;GO:0098588;GO:0031966;GO:0019867;GO:0005741;GO:0110165GO:0015645;GO:0035639;GO:0003674;GO:0005488;GO:0043167;GO:1901363;GO:1901265;GO:0043168;GO:0004467;GO:0000166;GO:0017076;GO:0005524;GO:0047676;GO:0016878;GO:0003824;GO:0016874;GO:0016877;GO:0036094;GO:0030554;GO:0097367;GO:0097159;GO:0016405;GO:0032559;GO:0032555;GO:0032553	K01897	ACSL, fadD	ssc01212;ssc00071;ssc03320;ssc04920;ssc01100;ssc00061;ssc04216;ssc04146;ssc04714	Fatty acid metabolism;Fatty acid degradation;PPAR signaling pathway;Adipocytokine signaling pathway;Metabolic pathways;Fatty acid biosynthesis;Ferroptosis;Peroxisome;Thermogenesis	COG1022	S:Function unknown	PF00501.34	AMP-binding	AMP-binding enzyme	cytoplasmic
ENSSSCP00000014615	CALR	Calreticulin	100381266	pep primary_assembly:Sscrofa11.1:2:66098229:66102083:-1 gene:ENSSSCG00000013746.5 transcript:ENSSSCT00000015020.5 gene_biotype:protein_coding transcript_biotype:protein_coding gene_symbol:CALR description:calreticulin [Source:NCBI gene (formerly Entrezgene);Acc:100381266]	0.1896	-2.399	0.0002828	down	yes	8135.16	42903.9	30285.8	48145.6	42193.6	50990.4	7883.9775390625	9507.8095703125	7877.1254882812	7271.7172851562	BP:nuclear transport;BP:protein localization;BP:regulation of primary metabolic process;BP:regulation of metabolic process;BP:negative regulation of reproductive process;BP:regulation of transport;BP:negative regulation of response to stimulus;BP:regulation of reproductive process;BP:regulation of response to stimulus;BP:nuclear export;BP:regulation of chemotaxis;BP:positive regulation of chemota…	GO:0051169;GO:0008104;GO:0080090;GO:0019222;GO:2000242;GO:0051049;GO:0048585;GO:2000241;GO:0048583;GO:0051168;GO:0050920;GO:0050921;GO:0071840;GO:0032103;GO:0065003;GO:0051716;GO:0040020;GO:0010604;GO:0009968;GO:0070727;GO:0009966;GO:0045785;GO:0045665;GO:0045664;GO:0051246;GO:0009967;GO:0048518;GO:0048519;GO:0033036;GO:0007010;GO:1901163;GO:0042127;GO:0033144;GO:0048584;GO:0033143;GO:0051050;GO:…	K08057	CALR	ssc05142;ssc04612;ssc05166;ssc05163;ssc04148;ssc05170;ssc04141;ssc04145;ssc05169;ssc05168	Chagas disease;Antigen processing and presentation;Human T-cell leukemia virus 1 infection;Human cytomegalovirus infection;Efferocytosis;Human immunodeficiency virus 1 infection;Protein processing in endoplasmic reticulum;Phagosome;Epstein-Barr virus infection;Herpes simplex virus 1 infection	ENOG410XRR7	O:Posttranslational modification, protein turnover, chaperones	PF00262.25	Calreticulin	Calreticulin family	ER
ENSSSCP00000015774	RPS3	DNA-(apurinic or apyrimidinic site) lyase	-	pep primary_assembly:Sscrofa11.1:9:9624990:9630394:1 gene:ENSSSCG00000014855.5 transcript:ENSSSCT00000016207.5 gene_biotype:protein_coding transcript_biotype:protein_coding gene_symbol:RPS3 description:ribosomal protein S3 [Source:VGNC Symbol;Acc:VGNC:104049]	0.3337	-1.5834	1.598E-5	down	yes	12757.8	38229.6	32717.7	41961.2	38614.5	39625	12775.094726562	13067.120117188	13864.422851562	11324.760742188	BP:positive regulation of apoptotic signaling pathway;BP:regulation of metabolic process;BP:regulation of apoptotic signaling pathway;BP:positive regulation of response to stimulus;BP:regulation of response to stimulus;BP:regulation of primary metabolic process;BP:positive regulation of apoptotic process;BP:cellular response to stimulus;BP:regulation of signal transduction;BP:positive regulation …	GO:2001235;GO:0019222;GO:2001233;GO:0048584;GO:0048583;GO:0080090;GO:0043065;GO:0051716;GO:0009966;GO:0009967;GO:0048518;GO:0006284;GO:0006281;GO:0060255;GO:0019538;GO:0010468;GO:0033554;GO:0000302;GO:0042981;GO:0050789;GO:0062197;GO:0065007;GO:0009889;GO:0050794;GO:0006950;GO:0008150;GO:0008152;GO:0042542;GO:0050896;GO:0010556;GO:0010608;GO:0023056;GO:0070887;GO:0023051;GO:0010647;GO:0010646;GO:…	K02985	RP-S3e, RPS3	ssc05132;ssc03010;ssc05171	Salmonella infection;Ribosome;Coronavirus disease - COVID-19	COG0092	J:Translation, ribosomal structure and biogenesis	PF00189.25;PF07650.23	Ribosomal_S3_C;KH_2	Ribosomal protein S3, C-terminal domain;KH domain	cytoplasmic
ENSSSCP00000010673	ATP5MK	ATP synthase membrane subunit K, mitochondrial	-	pep primary_assembly:Sscrofa11.1:14:114321622:114327485:-1 gene:ENSSSCG00000032165.3 transcript:ENSSSCT00000010958.4 gene_biotype:protein_coding transcript_biotype:protein_coding gene_symbol:ATP5MK description:ATP synthase membrane subunit k [Source:VGNC Symbol;Acc:VGNC:85657]	4.4539	2.1551	2.832E-5	up	yes	40724.4	9143.54	8532.76	9168.25	7840.2446289062	11032.9	48380.3	39878.4	35723.7	38915.4	CC:mitochondrial proton-transporting ATP synthase complex	GO:0005753	K18194	USMG5, DAPIT	------	------	ENOG410XXHD	U:Intracellular trafficking, secretion, and vesicular transport	PF14960.11	ATP_synth_reg	ATP synthase regulation	cytoplasmic
ENSSSCP00000026108	TKT	Transketolase	100127150	pep primary_assembly:Sscrofa11.1:13:35348931:35377587:-1 gene:ENSSSCG00000021408.4 transcript:ENSSSCT00000025213.4 gene_biotype:protein_coding transcript_biotype:protein_coding gene_symbol:TKT description:transketolase [Source:VGNC Symbol;Acc:VGNC:94008]	0.1106	-3.1766	3.827E-6	down	yes	4945.51	44718.4	40337.9	50777.1	41092.1	46666.6	4989.5708007812	5805.8540039062	4957.7133789062	4028.8874511719	BP:regulation of biological process;BP:generation of precursor metabolites and energy;BP:xylulose 5-phosphate biosynthetic process;BP:regulation of growth;BP:glyceraldehyde-3-phosphate metabolic process;BP:xylulose 5-phosphate metabolic process;BP:biological regulation;BP:aldehyde biosynthetic process;BP:glyceraldehyde-3-phosphate biosynthetic process;BP:cellular process;BP:biosynthetic process;B…	GO:0050789;GO:0006091;GO:1901159;GO:0040008;GO:0019682;GO:0051167;GO:0065007;GO:0046184;GO:0046166;GO:0009987;GO:0009058;GO:0008150;GO:0008152;GO:0009052;GO:0090407;GO:0006081;GO:1901137;GO:1901135;GO:0006796;GO:0006793;GO:0019637GO:0005789;GO:0043227;GO:0043226;GO:0016604;GO:0070062;GO:0110165;GO:0016020;GO:1903561;GO:0031982;GO:0043230;GO:0005575;GO:0031090;GO:0065010;GO:0005829GO:0000287;GO:19…	K00615	E2.2.1.1, tktA, tktB	ssc00030;ssc01230;ssc01100;ssc01200	Pentose phosphate pathway;Biosynthesis of amino acids;Metabolic pathways;Carbon metabolism	COG0021	G:Carbohydrate transport and metabolism	PF02779.29;PF00456.26;PF02780.25;PF00676.26;PF13292.11	Transket_pyr;Transketolase_N;Transketolase_C;E1_dh;DXP_synthase_N	Transketolase, pyrimidine binding domain;Transketolase, thiamine diphosphate binding domain;Transketolase, C-terminal domain;Dehydrogenase E1 component;1-deoxy-D-xylulose-5-phosphate synthase	cytoplasmic
ENSSSCP00000031125	HSPG2	Heparan sulfate proteoglycan 2	-	pep primary_assembly:Sscrofa11.1:6:79849698:79958334:-1 gene:ENSSSCG00000003514.5 transcript:ENSSSCT00000064564.3 gene_biotype:protein_coding transcript_biotype:protein_coding gene_symbol:HSPG2 description:heparan sulfate proteoglycan 2 [Source:VGNC Symbol;Acc:VGNC:97099]	2.176	1.1217	0.003918	up	yes	33925.1	15590.5	25835.826171875	9570.57	17970.099609375	8985.3193359375	32086.1	34092.7	34540.7	34980.9	------	------	K06255	HSPG2	ssc04820;ssc04512;ssc03272;ssc05161;ssc05205	Cytoskeleton in muscle cells;ECM-receptor interaction;Virion - Hepatitis viruses;Hepatitis B;Proteoglycans in cancer	ENOG410XTD2	S:Function unknown	PF07679.22;PF13927.12;PF13895.12;PF00047.31;PF00052.24;PF07686.23;PF00054.30;PF02210.31;PF00053.31;PF00057.23;PF18452.7;PF24973.1;PF13385.13;PF00008.33	I-set;Ig_3;Ig_2;ig;Laminin_B;V-set;Laminin_G_1;Laminin_G_2;EGF_laminin;Ldl_recept_a;Ig_6;EGF_LMN_ATRN;Laminin_G_3;EGF	Immunoglobulin I-set domain;Immunoglobulin domain;Immunoglobulin domain;Immunoglobulin domain;Laminin B;Immunoglobulin V-set domain;Laminin G domain;Laminin G domain;Laminin EGF domain;Low-density lipoprotein receptor domain class A;Immunoglobulin domain;Laminin/attractin EGF domain;Concanavalin A-like lectin/glucanases superfamily;EGF-like domain	plasma membrane
ENSSSCP00000059243	RPSA	Small ribosomal subunit protein uS2	641351	pep primary_assembly:Sscrofa11.1:13:24072740:24081538:1 gene:ENSSSCG00000037236.3 transcript:ENSSSCT00000057751.2 gene_biotype:protein_coding transcript_biotype:protein_coding gene_symbol:RPSA description:ribosomal protein SA [Source:NCBI gene (formerly Entrezgene);Acc:641351]	0.4229	-1.2416	2.08E-5	down	yes	14685.8	34723.4	30310.7	38310.5	34562	35710.3	14538.403320312	14282.420898438	14786.389648438	15136.073242188	BP:cellular component assembly;BP:macromolecular complex subunit organization;BP:ribosomal small subunit assembly;BP:cellular component organization or biogenesis;BP:macromolecular complex assembly;BP:ribonucleoprotein complex subunit organization;BP:cellular component organization;BP:ribonucleoprotein complex assembly;BP:cytoplasmic translation;BP:cellular process;BP:biosynthetic process;BP:macr…	GO:0022607;GO:0043933;GO:0000028;GO:0071840;GO:0065003;GO:0071826;GO:0016043;GO:0022618;GO:0002181;GO:0009987;GO:0009058;GO:0009059;GO:0008152;GO:0044238;GO:0019538;GO:0043170;GO:0008150;GO:0006412GO:0022627;GO:0030686;GO:0030684;GO:0098554;GO:0043229;GO:0098556;GO:0098552;GO:0043227;GO:0043226;GO:0005634;GO:0030054;GO:0110165;GO:0098562;GO:0044391;GO:0015935;GO:0005886;GO:0016020;GO:0032991;GO:0…	K02998	RP-SAe, RPSA	ssc03010;ssc05171	Ribosome;Coronavirus disease - COVID-19	COG0052	S:Function unknown	PF16122.10;PF00318.25	40S_SA_C;Ribosomal_S2	40S ribosomal protein SA C-terminus;Ribosomal protein S2	nuclear
ENSSSCP00000010036	SUCLA2	Succinate--CoA ligase [ADP-forming] subunit beta, mitochondrial	-	pep primary_assembly:Sscrofa11.1:11:19616874:19670659:1 gene:ENSSSCG00000009405.5 transcript:ENSSSCT00000010304.5 gene_biotype:protein_coding transcript_biotype:protein_coding gene_symbol:SUCLA2 description:succinate-CoA ligase ADP-forming subunit beta [Source:VGNC Symbol;Acc:VGNC:109413]	8.2523	3.0448	3.72E-8	up	yes	43508.9	5272.33	5704.7563476562	5500.9423828125	4312.1870117188	5571.4272460938	45428.7	43132.2	44759.4	40715.2	BP:acyl-CoA metabolic process;BP:purine-containing compound metabolic process;BP:thioester metabolic process;BP:nucleobase-containing compound metabolic process;BP:cellular process;BP:biological_process;BP:metabolic process;BP:nucleobase-containing small molecule metabolic process;BP:primary metabolic process;BP:cellular amide metabolic process;BP:tricarboxylic acid cycle;BP:succinyl-CoA metaboli…	GO:0006637;GO:0072521;GO:0035383;GO:0006139;GO:0009987;GO:0008150;GO:0008152;GO:0055086;GO:0044238;GO:0043603;GO:0006099;GO:0006104;GO:0006796;GO:0006790;GO:0006793;GO:0019637;GO:0006753;GO:0044281GO:0043229;GO:0043227;GO:0043226;GO:0005739;GO:0110165;GO:1902494;GO:0009361;GO:0045239;GO:0032991;GO:0043231;GO:0005829;GO:0042709;GO:0005575GO:0017076;GO:0035639;GO:1901363;GO:0003674;GO:0005488;GO:00…	K01900	LSC2	ssc00640;ssc01100;ssc01200;ssc00020	Propanoate metabolism;Metabolic pathways;Carbon metabolism;Citrate cycl	COG0045	C:Energy production and conversion	PF08442.15;PF00549.24;PF24948.1;PF13549.11	ATP-grasp_2;Ligase_CoA;Citrate_synth_N;ATP-grasp_5	ATP-grasp domain;CoA-ligase;ATP-citrate synthase ATP-grasp domain;ATP-grasp domain	cytoplasmic
ENSSSCP00000034039	IDH3A	Isocitrate dehydrogenase [NAD] subunit alpha, mitochondrial	-	pep primary_assembly:Sscrofa11.1:7:47759439:47771577:-1 gene:ENSSSCG00000032498.3 transcript:ENSSSCT00000061403.3 gene_biotype:protein_coding transcript_biotype:protein_coding gene_symbol:IDH3A description:isocitrate dehydrogenase (NAD(+)) 3 catalytic subunit alpha [Source:HGNC Symbol;Acc:HGNC:5384]	5.9249	2.5668	1.363E-9	up	yes	41662.5	7031.82	7033.6420898438	7225.3784179688	6190.2309570312	7678.0263671875	42753.5	40430.7	41584.2	41881.6	BP:carboxylic acid metabolic process;BP:tricarboxylic acid metabolic process;BP:cellular process;BP:secondary alcohol metabolic process;BP:biological_process;BP:metabolic process;BP:oxoacid metabolic process;BP:primary metabolic process;BP:organic acid metabolic process;BP:tricarboxylic acid cycle;BP:alcohol metabolic process;BP:isocitrate metabolic process;BP:organic hydroxy compound metabolic p…	GO:0019752;GO:0072350;GO:0009987;GO:1902652;GO:0008150;GO:0008152;GO:0043436;GO:0044238;GO:0006082;GO:0006099;GO:0006066;GO:0006102;GO:1901615;GO:0044281GO:0043229;GO:0043227;GO:0043226;GO:0005962;GO:0005739;GO:0110165;GO:0043231;GO:0005575GO:0051287;GO:1901363;GO:0003674;GO:0005488;GO:0043167;GO:1901265;GO:0016491;GO:0043169;GO:0000287;GO:0016616;GO:0000166;GO:0017076;GO:0004448;GO:0046872;GO:00…	K00030	IDH3	ssc01210;ssc01230;ssc00020;ssc01200;ssc01100	2-Oxocarboxylic acid metabolism;Biosynthesis of amino acids;Citrate cycl;Carbon metabolism;Metabolic pathways	COG0473	E:Amino acid transport and metabolism	PF00180.25	Iso_dh	Isocitrate/isopropylmalate dehydrogenase	cytoplasmic
ENSSSCP00000075451	ATP5MG	ATP synthase subunit	-	pep primary_assembly:Sscrofa11.1:9:45707118:45716536:1 gene:ENSSSCG00000052280.1 transcript:ENSSSCT00000102611.1 gene_biotype:protein_coding transcript_biotype:protein_coding gene_symbol:ATP5MG description:ATP synthase membrane subunit g [Source:NCBI gene (formerly Entrezgene);Acc:396956]	7.5532	2.9171	2.217E-6	up	yes	42219.6	5589.6	5923.4306640625	5733.66	4069.8044433594	6631.5219726562	47240.1	37376.5	42475.5	41786.2	BP:nucleoside triphosphate metabolic process;BP:nucleoside triphosphate biosynthetic process;BP:purine nucleoside triphosphate metabolic process;BP:purine nucleoside triphosphate biosynthetic process;BP:nucleotide biosynthetic process;BP:small molecule metabolic process;BP:purine-containing compound metabolic process;BP:purine-containing compound biosynthetic process;BP:ribonucleotide metabolic p…	GO:0009141;GO:0009142;GO:0009144;GO:0009145;GO:0009165;GO:0044281;GO:0072521;GO:0072522;GO:0009259;GO:0006139;GO:0009199;GO:0009206;GO:0009205;GO:0009201;GO:0046034;GO:0009987;GO:0009152;GO:0009150;GO:0009260;GO:0009058;GO:0009117;GO:0008152;GO:0034654;GO:0090407;GO:0055086;GO:0044238;GO:0015986;GO:1901137;GO:1901135;GO:0006164;GO:0046390;GO:0019693;GO:0006163;GO:0006796;GO:1901293;GO:0006793;GO:…	K02140	ATPeFG, ATP5L, ATP20	ssc00190;ssc04714;ssc01100	Oxidative phosphorylation;Thermogenesis;Metabolic pathways	ENOG4111TZ1	I:Lipid transport and metabolism	PF04718.20	ATP-synt_G	Mitochondrial ATP synthase g subunit	cytoplasmic
ENSSSCP00000006535	DECR1	2,4-dienoyl-CoA reductase [(3E)-enoyl-CoA-producing]	-	pep primary_assembly:Sscrofa11.1:4:46731363:46753355:-1 gene:ENSSSCG00000006126.5 transcript:ENSSSCT00000006718.5 gene_biotype:protein_coding transcript_biotype:protein_coding gene_symbol:DECR1 description:2,4-dienoyl-CoA reductase 1 [Source:NCBI gene (formerly Entrezgene);Acc:503544]	6.3868	2.6751	2.557E-6	up	yes	41333.4	6471.65	5504.9028320312	9998.31	4901.0283203125	5482.3706054688	44305.9	43751.7	40021.3	37254.6	BP:lipid oxidation;BP:fatty acid metabolic process;BP:fatty acid beta-oxidation;BP:carboxylic acid metabolic process;BP:cellular catabolic process;BP:fatty acid catabolic process;BP:small molecule metabolic process;BP:small molecule catabolic process;BP:lipid modification;BP:lipid catabolic process;BP:lipid metabolic process;BP:cellular process;BP:monocarboxylic acid metabolic process;BP:biologic…	GO:0034440;GO:0006631;GO:0006635;GO:0019752;GO:0044248;GO:0009062;GO:0044281;GO:0044282;GO:0030258;GO:0016042;GO:0006629;GO:0009987;GO:0032787;GO:0008150;GO:0008152;GO:0072329;GO:0043436;GO:0019395;GO:0009056;GO:0044238;GO:0006082;GO:0016054;GO:0046395GO:0043229;GO:0043227;GO:0043226;GO:0005739;GO:0110165;GO:0043231;GO:0005575GO:0003674;GO:0016491;GO:0016628;GO:0016627;GO:0003824;GO:0008670	K13236	DECR1	------	------	COG1028	F:Nucleotide transport and metabolism	PF13561.12;PF00106.31;PF08659.16	adh_short_C2;adh_short;KR	Enoyl;short chain dehydrogenase;KR domain	extracellular
ENSSSCP00000033604	UQCRB	Cytochrome b-c1 complex subunit 7	100157621	pep primary_assembly:Sscrofa11.1:4:40403109:40409057:1 gene:ENSSSCG00000055783.1 transcript:ENSSSCT00000053158.3 gene_biotype:protein_coding transcript_biotype:protein_coding gene_symbol:UQCRB description:ubiquinol-cytochrome c reductase binding protein [Source:NCBI gene (formerly Entrezgene);Acc:100157621]	7.1013	2.8281	3.633E-8	up	yes	41803.6	5886.75	4992.6489257812	7557.51	4822.5385742188	6174.2885742188	43057.1	40990.4	43243.5	39923.5	BP:electron transport chain;BP:energy derivation by oxidation of organic compounds;BP:cellular process;BP:aerobic electron transport chain;BP:mitochondrial electron transport, ubiquinol to cytochrome c;BP:aerobic respiration;BP:cellular respiration;BP:metabolic process;BP:respiratory electron transport chain;BP:biological_process;BP:generation of precursor metabolites and energyCC:mitochondrial r…	GO:0022900;GO:0015980;GO:0009987;GO:0019646;GO:0006122;GO:0009060;GO:0045333;GO:0008152;GO:0022904;GO:0008150;GO:0006091GO:0005750	K00417	QCR7, UQCRB	ssc05208;ssc05010;ssc01100;ssc04932;ssc00190;ssc04260;ssc05012;ssc05415;ssc04714;ssc05022;ssc05016;ssc05020;ssc05014	Chemical carcinogenesis - reactive oxygen species;Alzheimer disease;Metabolic pathways;Non-alcoholic fatty liver disease;Oxidative phosphorylation;Cardiac muscle contraction;Parkinson disease;Diabetic cardiomyopathy;Thermogenesis;Pathways of neurodegeneration - multiple diseases;Huntington disease;Prion disease;Amyotrophic lateral sclerosis	ENOG4111V1G	C:Energy production and conversion	PF02271.21	UCR_14kD	Ubiquinol-cytochrome C reductase complex 14kD subunit	mitochondrial
ENSSSCP00000039776	ATP5MG	ATP synthase subunit	-	pep primary_assembly:Sscrofa11.1:9:45706534:45715168:1 gene:ENSSSCG00000052280.1 transcript:ENSSSCT00000038200.3 gene_biotype:protein_coding transcript_biotype:protein_coding gene_symbol:ATP5MG description:ATP synthase membrane subunit g [Source:NCBI gene (formerly Entrezgene);Acc:396956]	5.2603	2.3951	6.032E-6	up	yes	39986.4	7601.52	7365.7329101562	9318.51	5026.7387695312	8695.1103515625	39441.3	35413.9	40046.6	45043.9	CC:mitochondrial proton-transporting ATP synthase complex, coupling factorMF:inorganic cation transmembrane transporter activity;MF:cation transmembrane transporter activity;MF:cation channel activity;MF:proton-transporting ATP synthase activity, rotational mechanism;MF:inorganic solute uptake transmembrane transporter activity;MF:transporter activity;MF:ion channel activity;MF:ion transmembrane …	GO:0000276GO:0022890;GO:0008324;GO:0005261;GO:0046933;GO:0015318;GO:0005215;GO:0005216;GO:0015075;GO:0003824;GO:0022857;GO:0015252;GO:0003674;GO:0015267;GO:0022803;GO:0016874;GO:0015078	K02140	ATPeFG, ATP5L, ATP20	ssc00190;ssc04714;ssc01100	Oxidative phosphorylation;Thermogenesis;Metabolic pathways	ENOG4111TZ1	I:Lipid transport and metabolism	PF04718.20	ATP-synt_G	Mitochondrial ATP synthase g subunit	cytoplasmic
ENSSSCP00000063170	RAB17	RAB17, member RAS onco family	-	pep primary_assembly:Sscrofa11.1:15:137235941:137261057:-1 gene:ENSSSCG00000016328.5 transcript:ENSSSCT00000080107.1 gene_biotype:protein_coding transcript_biotype:protein_coding gene_symbol:RAB17 description:RAB17, member RAS onco family [Source:VGNC Symbol;Acc:VGNC:98240]	0.2139	-2.225	0.01664	down	yes	8371.08	39137.8	26160.068359375	58930.3	20583.3	50877.7	5996.99	9330.21	9541.3544921875	8615.78	BP:protein localization;BP:regulation of cell projection assembly;BP:establishment of organelle localization;BP:cellular component organization or biogenesis;BP:cellular macromolecule localization;BP:macromolecule localization;BP:regulation of cell junction assembly;BP:establishment of protein localization;BP:regulation of neuron projection development;BP:localization within membrane;BP:vesicle-m…	GO:0008104;GO:0060491;GO:0051656;GO:0071840;GO:0070727;GO:0033036;GO:1901888;GO:0045184;GO:0010975;GO:0051668;GO:0016192;GO:0016197;GO:0044782;GO:0022607;GO:0120036;GO:0120035;GO:0120031;GO:0045056;GO:0016043;GO:0051650;GO:0051875;GO:0065007;GO:0060271;GO:0031344;GO:0050793;GO:0006810;GO:0050794;GO:0008150;GO:0051234;GO:0046847;GO:0046907;GO:0051963;GO:0050807;GO:0051128;GO:0002415;GO:0002414;GO:…	K07909	RAB17	ssc04148	Efferocytosis	ENOG410YCCP	O:Posttranslational modification, protein turnover, chaperones	PF00071.28;PF08477.19;PF00025.27	Ras;Roc;Arf	Ras family;Ras of Complex, Roc, domain of DAPkinase;ADP-ribosylation factor family	cytoplasmic
ENSSSCP00000008488	SRL	Sarcalumenin	-	pep primary_assembly:Sscrofa11.1:3:38073562:38111932:1 gene:ENSSSCG00000007949.4 transcript:ENSSSCT00000008712.3 gene_biotype:protein_coding transcript_biotype:protein_coding gene_symbol:SRL description:sarcalumenin [Source:VGNC Symbol;Acc:VGNC:110721]	221.489	7.7911	3.425E-6	up	yes	47178.5	213.006	497.05020141602	158.57354736328	102.85045623779	93.550361633301	51157.5	53081.6	42633.7	41841.3	CC:membrane;CC:cellular_component;CC:cellular anatomical entityMF:binding;MF:small molecule binding;MF:anion binding;MF:guanyl nucleotide binding;MF:purine ribonucleoside triphosphate binding;MF:organic cyclic compound binding;MF:ribonucleotide binding;MF:nucleotide binding;MF:guanyl ribonucleotide binding;MF:carbohydrate derivative binding;MF:molecular_function;MF:nucleoside phosphate binding;MF…	GO:0016020;GO:0005575;GO:0110165GO:0005488;GO:0036094;GO:0043168;GO:0019001;GO:0035639;GO:0097159;GO:0032553;GO:0000166;GO:0032561;GO:0097367;GO:0003674;GO:1901265;GO:0032555;GO:0017076;GO:0043167;GO:1901363;GO:0005525	------	------	------	------	ENOG410XYGB	S:Function unknown	PF00350.29;PF16880.10;PF01926.29	Dynamin_N;EHD_N;MMR_HSR1	Dynamin family;N-terminal EH-domain containing protein;50S ribosome-binding GTPase	Golgi apparatus
ENSSSCP00000058666	HNRNPR	Heterogeneous nuclear ribonucleoprotein R isoform X2	-	pep primary_assembly:Sscrofa11.1:6:81196062:81239406:-1 gene:ENSSSCG00000023761.4 transcript:ENSSSCT00000044093.3 gene_biotype:protein_coding transcript_biotype:protein_coding gene_symbol:HNRNPR description:heteroous nuclear ribonucleoprotein R [Source:VGNC Symbol;Acc:VGNC:88925]	0.3232	-1.6295	6.283E-6	down	yes	11482.7	35533.3	31543.1	35439.4	35832.7	39318	12211.912109375	10398.877929688	11893.350585938	11426.780273438	BP:nucleobase-containing compound metabolic process;BP:nucleic acid metabolic process;BP:RNA splicing;BP:mRNA metabolic process;BP:cellular process;BP:RNA splicing, via transesterification reactions;BP:RNA splicing, via transesterification reactions with bulged adenosine as nucleophile;BP:biological_process;BP:metabolic process;BP:RNA metabolic process;BP:primary metabolic process;BP:mRNA splicin…	GO:0006139;GO:0090304;GO:0008380;GO:0016071;GO:0009987;GO:0000375;GO:0000377;GO:0008150;GO:0008152;GO:0016070;GO:0044238;GO:0000398;GO:0043170;GO:0006396;GO:0006397GO:0005783;GO:0043229;GO:0043227;GO:0043226;GO:0005737;GO:0005575;GO:0005634;GO:0005654;GO:0110165;GO:1902494;GO:0071013;GO:0032991;GO:0043231;GO:1990904;GO:0005681GO:0003674;GO:0005488;GO:0003676;GO:0003723;GO:0097159;GO:0003729	K13161	HNRNPR	------	------	ENOG410XTJ5	S:Function unknown	PF00076.28;PF18360.6;PF16367.11	RRM_1;hnRNP_Q_AcD;RRM_7	RNA recognition motif;Heterogeneous nuclear ribonucleoprotein Q acidic domain;RNA recognition motif	nuclear
ENSSSCP00000057512	NDUFB11	NADH dehydrogenase [ubiquinone] 1 beta subcomplex subunit 11, mitochondrial	-	pep primary_assembly:Sscrofa11.1:X:41771029:41774245:-1 gene:ENSSSCG00000034487.3 transcript:ENSSSCT00000053198.3 gene_biotype:protein_coding transcript_biotype:protein_coding gene_symbol:NDUFB11 description:NADH:ubiquinone oxidoreductase subunit B11 [Source:VGNC Symbol;Acc:VGNC:90645]	5.1942	2.3769	5.729E-6	up	yes	39177.6	7542.52	6500.6591796875	8494.8623046875	6516.6	8657.9677734375	42692.2	35392.7	35920.2	42705.3	BP:cellular component assembly;BP:purine ribonucleoside triphosphate biosynthetic process;BP:macromolecular complex subunit organization;BP:ribose phosphate biosynthetic process;BP:nucleoside triphosphate biosynthetic process;BP:nucleotide metabolic process;BP:nucleobase-containing compound metabolic process;BP:nucleobase-containing compound biosynthetic process;BP:aerobic respiration;BP:purine n…	GO:0022607;GO:0009206;GO:0043933;GO:0046390;GO:0009142;GO:0009117;GO:0006139;GO:0034654;GO:0009060;GO:0009145;GO:0072521;GO:0006091;GO:0007005;GO:0006163;GO:0032981;GO:0009201;GO:0010257;GO:0016043;GO:0009259;GO:0065003;GO:0009199;GO:0071840;GO:0009141;GO:1901293;GO:0033108;GO:0009205;GO:0019693;GO:0006793;GO:0046034;GO:0009987;GO:0009152;GO:0009260;GO:0009058;GO:0008150;GO:0008152;GO:0042776;GO:…	K11351	NDUFB11	ssc05208;ssc05010;ssc00190;ssc01100;ssc04932;ssc04723;ssc05012;ssc05415;ssc04714;ssc05022;ssc05016;ssc05020;ssc05014	Chemical carcinogenesis - reactive oxygen species;Alzheimer disease;Oxidative phosphorylation;Metabolic pathways;Non-alcoholic fatty liver disease;Retrograde endocannabinoid signaling;Parkinson disease;Diabetic cardiomyopathy;Thermogenesis;Pathways of neurodegeneration - multiple diseases;Huntington disease;Prion disease;Amyotrophic lateral sclerosis	ENOG41120A5	U:Intracellular trafficking, secretion, and vesicular transport	PF10183.14	ESSS	ESSS subunit of NAD	mitochondrial
ENSSSCP00000003505	ETFB	Electron transfer flavoprotein subunit beta	396614	pep primary_assembly:Sscrofa11.1:6:58501811:58517578:1 gene:ENSSSCG00000003229.6 transcript:ENSSSCT00000003588.5 gene_biotype:protein_coding transcript_biotype:protein_coding gene_symbol:ETFB description:electron transfer flavoprotein subunit beta [Source:VGNC Symbol;Acc:VGNC:87802]	3.9328	1.9756	1.586E-6	up	yes	36991.7	9406.07	8723.9	10193.4	7814.4194335938	10892.510742188	38828.9	35667	33955.1	39515.8	BP:lipid oxidation;BP:fatty acid metabolic process;BP:fatty acid beta-oxidation;BP:carboxylic acid metabolic process;BP:cellular catabolic process;BP:fatty acid catabolic process;BP:small molecule metabolic process;BP:small molecule catabolic process;BP:generation of precursor metabolites and energy;BP:lipid modification;BP:cellular amino acid metabolic process;BP:lipid catabolic process;BP:elect…	GO:0034440;GO:0006631;GO:0006635;GO:0019752;GO:0044248;GO:0009062;GO:0044281;GO:0044282;GO:0006091;GO:0030258;GO:0006520;GO:0016042;GO:0022900;GO:0022904;GO:0006629;GO:0009063;GO:0009987;GO:0032787;GO:0008150;GO:0008152;GO:0072329;GO:0043436;GO:0019395;GO:0009056;GO:0044238;GO:0006082;GO:0033539;GO:0016054;GO:0046395GO:0043229;GO:0043227;GO:0043226;GO:0005739;GO:0005759;GO:0110165;GO:0031974;GO:0…	K03521	fixA, etfB	------	------	COG2086	C:Energy production and conversion	PF01012.27	ETF	Electron transfer flavoprotein domain	cytoplasmic
ENSSSCP00000064949	H2AZ2	Histone H2A	-	pep primary_assembly:Sscrofa11.1:18:50533463:50552392:1 gene:ENSSSCG00000016738.5 transcript:ENSSSCT00000081189.1 gene_biotype:protein_coding transcript_biotype:protein_coding gene_symbol:H2AZ2 description:H2A.Z variant histone 2 [Source:VGNC Symbol;Acc:VGNC:109806]	0.3834	-1.3831	0.0005655	down	yes	12831.7	33469.9	29848.806640625	31614.5	35828.4	36587.9	20586	11051.151367188	11096.240234375	8593.5791015625	BP:cellular component organization or biogenesis;BP:chromatin organization;BP:heterochromatin organization;BP:cellular component organization;BP:cellular process;BP:biological_processCC:nucleosome;CC:intracellular organelle;CC:membrane-bounded organelle;CC:organelle;CC:extracellular exosome;CC:nucleus;CC:cellular anatomical entity;CC:macromolecular complex;CC:extracellular vesicle;CC:vesicle;CC:e…	GO:0071840;GO:0006325;GO:0070828;GO:0016043;GO:0009987;GO:0008150GO:0000786;GO:0043229;GO:0043227;GO:0043226;GO:0070062;GO:0005634;GO:0110165;GO:0032991;GO:1903561;GO:0031982;GO:0043230;GO:0043231;GO:0032993;GO:0005575;GO:0065010GO:0031491;GO:0031490;GO:0031492;GO:0003674;GO:0005488;GO:0003676;GO:0003677;GO:0030527;GO:0005198;GO:0060090;GO:0046982;GO:0097159;GO:0005515;GO:0044877;GO:0046983;GO:00…	K11251	H2A	ssc03082;ssc04217;ssc05322;ssc05034;ssc04613	ATP-dependent chromatin remodeling;Necroptosis;Systemic lupus erythematosus;Alcoholism;Neutrophil extracellular trap formation	COG5262	Z:Cytoskeleton	PF00125.30;PF16211.10	Histone;Histone_H2A_C	Core histone H2A/H2B/H3/H4;C-terminus of histone H2A	nuclear
ENSSSCP00000044154	SLA-2	MHC class I antigen 2	-	pep primary_assembly:Sscrofa11.1:7:22956090:22959511:1 gene:ENSSSCG00000052432.2 transcript:ENSSSCT00000044584.3 gene_biotype:protein_coding transcript_biotype:protein_coding description:Swine major histocompatibility complex (SLA) class I gene 2	0.184	-2.4422	1.866E-5	down	yes	7029.19	38193.1	34591.3	34642.2	43074.8	40464.2	5656.4057617188	10744.651367188	7531.1669921875	4184.54	BP:regulation of lymphocyte mediated immunity;BP:positive regulation of response to stimulus;BP:regulation of response to stimulus;BP:regulation of adaptive immune response;BP:regulation of cell killing;BP:positive regulation of leukocyte mediated immunity;BP:antigen processing and presentation of peptide antigen;BP:positive regulation of cell killing;BP:immune response;BP:regulation of biologica…	GO:0002706;GO:0048584;GO:0048583;GO:0002819;GO:0031341;GO:0002705;GO:0048002;GO:0031343;GO:0006955;GO:0050789;GO:0002709;GO:0002708;GO:0002475;GO:0002476;GO:0002697;GO:0002684;GO:0002682;GO:0048518;GO:0065007;GO:0002824;GO:0019882;GO:0019883;GO:0019885;GO:0002474;GO:0050776;GO:0002822;GO:0050794;GO:0002484;GO:0002486;GO:0008150;GO:0002483;GO:0002821;GO:0002428;GO:0001912;GO:0050896;GO:0050778;GO:…	K06751	MHC1	ssc04612;ssc05332;ssc04514;ssc05330;ssc05203;ssc04940;ssc05167;ssc05166;ssc05165;ssc05163;ssc04218;ssc05416;ssc05320;ssc04144;ssc04145;ssc05170;ssc05169;ssc05168	Antigen processing and presentation;Graft-versus-host disease;Cell adhesion molecules;Allograft rejection;Viral carcinogenesis;Type I diabetes mellitus;Kaposi sarcoma-associated herpesvirus infection;Human T-cell leukemia virus 1 infection;Human papillomavirus infection;Human cytomegalovirus infection;Cellular senescence;Viral myocarditis;Autoimmune thyroid disease;Endocytosis;Phagosome;Human imm…	ENOG4111K8F	U:Intracellular trafficking, secretion, and vesicular transport	PF00129.23;PF07654.21;PF06623.16	MHC_I;C1-set;MHC_I_C	Class I Histocompatibility antigen, domains alpha 1 and 2;Immunoglobulin C1-set domain;MHC_I C-terminus	ER
ENSSSCP00000018489	KRT19	Keratin, type I cytoskeletal 19	100515339	pep primary_assembly:Sscrofa11.1:12:21115448:21119107:1 gene:ENSSSCG00000058816.1 transcript:ENSSSCT00000018994.5 gene_biotype:protein_coding transcript_biotype:protein_coding gene_symbol:KRT19 description:keratin 19 [Source:HGNC Symbol;Acc:HGNC:6436]	0.01426	-6.1319	0.0003221	down	yes	631.745	44296.1	35751.6	50355.2	33099.3	57978.3	665.038	606.66876220703	711.32043457031	543.95062255859	BP:cell differentiation;BP:actin cytoskeleton organization;BP:signal transduction;BP:cell surface receptor signaling pathway;BP:regulation of biological process;BP:cellular component organization or biogenesis;BP:actomyosin structure organization;BP:Notch signaling pathway;BP:cellular developmental process;BP:fibril organization;BP:cellular component organization;BP:biological regulation;BP:epith…	GO:0030154;GO:0030036;GO:0007165;GO:0007166;GO:0050789;GO:0071840;GO:0031032;GO:0007219;GO:0048869;GO:0097435;GO:0016043;GO:0065007;GO:0030855;GO:0032502;GO:0009719;GO:0030029;GO:0060706;GO:0009987;GO:0050794;GO:0003006;GO:0008150;GO:0043627;GO:0042221;GO:0006996;GO:0007010;GO:0045109;GO:0022414;GO:0045104;GO:0009725;GO:0050896;GO:0045103;GO:0045214GO:0098590;GO:0099512;GO:0099513;GO:0043229;GO:0…	K07604	KRT1	ssc04915;ssc05150	Estrogen signaling pathway;Staphylococcus aureus infection	ENOG410Y9IV	K:Transcription	PF00038.26	Filament	Intermediate filament protein	cytoplasmic
ENSSSCP00000006028	AK1	Adenylate kinase isoenzyme 1	-	pep primary_assembly:Sscrofa11.1:1:268355033:268365598:-1 gene:ENSSSCG00000005627.4 transcript:ENSSSCT00000006187.4 gene_biotype:protein_coding transcript_biotype:protein_coding gene_symbol:AK1 description:adenylate kinase 1 [Source:VGNC Symbol;Acc:VGNC:97875]	8.8074	3.1387	3.378E-5	up	yes	40283.3	4573.81	6485.0244140625	3439.8332519531	4330.97	4039.4018554688	48751.7	33666.4	40818.7	37896.5	BP:purine ribonucleoside monophosphate metabolic process;BP:nucleotide biosynthetic process;BP:small molecule metabolic process;BP:ribonucleoside monophosphate metabolic process;BP:ADP biosynthetic process;BP:purine ribonucleoside triphosphate metabolic process;BP:ATP metabolic process;BP:ADP metabolic process;BP:AMP metabolic process;BP:purine ribonucleoside diphosphate metabolic process;BP:puri…	GO:0009167;GO:0009165;GO:0044281;GO:0009161;GO:0006172;GO:0009205;GO:0046034;GO:0046031;GO:0046033;GO:0009179;GO:0006163;GO:0006164;GO:0019637;GO:0009141;GO:0009142;GO:0009144;GO:0009152;GO:0009150;GO:0009260;GO:0008150;GO:0008152;GO:0034654;GO:0090407;GO:0046390;GO:1901293;GO:0006753;GO:0016310;GO:0009123;GO:0009126;GO:0009259;GO:0006139;GO:0009199;GO:0009987;GO:0009133;GO:0009132;GO:0009135;GO:…	K00939	adk, AK	ssc00730;ssc01240;ssc00230;ssc01100;ssc01232	Thiamine metabolism;Biosynthesis of cofactors;Purine metabolism;Metabolic pathways;Nucleotide metabolism	COG0563	U:Intracellular trafficking, secretion, and vesicular transport	PF00406.28;PF13207.12;PF13238.12;PF13671.12	ADK;AAA_17;AAA_18;AAA_33	Adenylate kinase;AAA domain;AAA domain;AAA domain	cytoplasmic
ENSSSCP00000058314	NDUFB2	NADH dehydrogenase [ubiquinone] 1 beta subcomplex subunit 2, mitochondrial	100513895	pep primary_assembly:Sscrofa11.1:18:9132432:9150543:-1 gene:ENSSSCG00000032390.3 transcript:ENSSSCT00000059595.3 gene_biotype:protein_coding transcript_biotype:protein_coding gene_symbol:NDUFB2 description:NADH:ubiquinone oxidoreductase subunit B2 [Source:NCBI gene (formerly Entrezgene);Acc:100513895]	11.7526	3.5549	1.881E-7	up	yes	40897	3479.82	3103.1726074219	4519.1997070312	2893.7465820312	3403.1689453125	42706.3	43046.2	40722.9	37112.4	BP:organelle organization;BP:mitochondrial respiratory chain complex assembly;BP:cellular component assembly;BP:mitochondrial respiratory chain complex I assembly;BP:macromolecular complex subunit organization;BP:mitochondrial respiratory chain supercomplex assembly;BP:NADH dehydrogenase complex assembly;BP:cellular component organization;BP:macromolecular complex assembly;BP:biological_process;B…	GO:0006996;GO:0033108;GO:0022607;GO:0032981;GO:0043933;GO:0097250;GO:0010257;GO:0016043;GO:0065003;GO:0008150;GO:0009987;GO:0071840;GO:0007005GO:0005747	K03958	NDUFB2	ssc05208;ssc05010;ssc00190;ssc01100;ssc04932;ssc04723;ssc05012;ssc05415;ssc04714;ssc05022;ssc05016;ssc05020;ssc05014	Chemical carcinogenesis - reactive oxygen species;Alzheimer disease;Oxidative phosphorylation;Metabolic pathways;Non-alcoholic fatty liver disease;Retrograde endocannabinoid signaling;Parkinson disease;Diabetic cardiomyopathy;Thermogenesis;Pathways of neurodegeneration - multiple diseases;Huntington disease;Prion disease;Amyotrophic lateral sclerosis	ENOG41128HF	I:Lipid transport and metabolism	PF14813.11	NADH_B2	NADH dehydrogenase 1 beta subcomplex subunit 2	mitochondrial
ENSSSCP00000025103	ACTN1	Alpha-actinin-1	-	pep primary_assembly:Sscrofa11.1:7:92550007:92644842:-1 gene:ENSSSCG00000036702.3 transcript:ENSSSCT00000027004.4 gene_biotype:protein_coding transcript_biotype:protein_coding gene_symbol:ACTN1 description:actinin alpha 1 [Source:NCBI gene (formerly Entrezgene);Acc:100513412]	0.22	-2.1844	0.02594	down	yes	7998.23	36354.8	60773.5	22057.544921875	42768.3	19819.9	7772.1665039062	7391.05	8746.91	8082.7846679688	BP:cell development;BP:actin cytoskeleton organization;BP:cellular developmental process;BP:cellular component organization;BP:cellular component organization or biogenesis;BP:developmental process;BP:muscle cell development;BP:actin filament-based process;BP:cellular process;BP:biological_process;BP:organelle organization;BP:cytoskeleton organization;BP:anatomical structure developmentCC:actin f…	GO:0048468;GO:0030036;GO:0048869;GO:0016043;GO:0071840;GO:0032502;GO:0055001;GO:0030029;GO:0009987;GO:0008150;GO:0006996;GO:0007010;GO:0048856GO:0032432;GO:0043229;GO:0043228;GO:0043226;GO:0030054;GO:0042641;GO:0005856;GO:0001725;GO:0001726;GO:0016020;GO:0097517;GO:0030018;GO:0110165;GO:0070161;GO:0005886;GO:0120025;GO:0042995;GO:0043232;GO:0030863;GO:0030864;GO:0005575GO:0044877;GO:0005488;GO:00…	K05699	ACTN1_4	ssc04670;ssc04510;ssc04530;ssc04520;ssc05203;ssc05146;ssc04810;ssc05322	Leukocyte transendothelial migration;Focal adhesion;Tight junction;Adherens junction;Viral carcinogenesis;Amoebiasis;Regulation of actin cytoskeleton;Systemic lupus erythematosus	COG5069	S:Function unknown	PF00435.27;PF00307.36;PF08726.16;PF13499.12;PF00036.39;PF13405.12;PF13833.12	Spectrin;CH;EFhand_Ca_insen;EF-hand_7;EF-hand_1;EF-hand_6;EF-hand_8	Spectrin repeat;Calponin homology;Ca2+ insensitive EF hand;EF-hand domain pair;EF hand domain;EF-hand domain;EF-hand domain pair	cytoplasmic
ENSSSCP00000019502	FGB	Fibrinogen beta chain	-	pep primary_assembly:Sscrofa11.1:8:74598177:74607358:-1 gene:ENSSSCG00000008997.5 transcript:ENSSSCT00000030664.4 gene_biotype:protein_coding transcript_biotype:protein_coding gene_symbol:FGB description:fibrinogen beta chain [Source:NCBI gene (formerly Entrezgene);Acc:100514354]	2.3033	1.2037	0.01908	up	yes	30753.8	13352	19196.076171875	9458.03	13534.930664062	11218.904296875	32943.2	43830.8	25681.478515625	20559.623046875	BP:protein polymerization;BP:cellular component assembly;BP:macromolecular complex subunit organization;BP:cellular process;BP:cell activation;BP:cellular component organization;BP:macromolecular complex assembly;BP:multicellular organismal process;BP:biological_process;BP:platelet activation;BP:cellular component organization or biogenesisCC:macromolecular complex;CC:cellular_component;CC:fibrin…	GO:0051258;GO:0022607;GO:0043933;GO:0009987;GO:0001775;GO:0016043;GO:0065003;GO:0032501;GO:0008150;GO:0030168;GO:0071840GO:0032991;GO:0005575;GO:0005577GO:0005488;GO:0005515;GO:0003674;GO:0005102	K03904	FGB	ssc04613;ssc04610;ssc04611;ssc05171	Neutrophil extracellular trap formation;Complement and coagulation cascades;Platelet activation;Coronavirus disease - COVID-19	ENOG410ZYS4	U:Intracellular trafficking, secretion, and vesicular transport	PF00147.23;PF08702.15	Fibrinogen_C;Fib_alpha	Fibrinogen beta and gamma chains, C-terminal globular domain;Fibrinogen alpha/beta chain family	ER
ENSSSCP00000016385	PDIA4	Protein disulfide-isomerase	-	pep primary_assembly:Sscrofa11.1:9:109252011:109280247:1 gene:ENSSSCG00000015453.5 transcript:ENSSSCT00000016835.5 gene_biotype:protein_coding transcript_biotype:protein_coding gene_symbol:PDIA4 description:protein disulfide isomerase family A member 4 [Source:NCBI gene (formerly Entrezgene);Acc:100522203]	0.09431	-3.4064	5.914E-5	down	yes	3776.99	40050.3	29779.373046875	42871.6	40827.7	46722.4	3833.9597167969	4162.6040039062	3893.5895996094	3217.8068847656	BP:protein folding;BP:cellular response to stimulus;BP:cellular process;BP:response to stress;BP:biological_process;BP:response to stimulus;BP:cellular response to stress;BP:response to endoplasmic reticulum stressCC:endoplasmic reticulum lumen;CC:cellular anatomical entity;CC:cell surface;CC:membrane-enclosed lumen;CC:organelle lumen;CC:cellular_component;CC:intracellular organelle lumenMF:molec…	GO:0006457;GO:0051716;GO:0009987;GO:0006950;GO:0008150;GO:0050896;GO:0033554;GO:0034976GO:0005788;GO:0110165;GO:0009986;GO:0031974;GO:0043233;GO:0005575;GO:0070013GO:0003674;GO:0016864;GO:0016860;GO:0003756;GO:0140096;GO:0003824;GO:0016853	K09582	PDIA4, ERP72	ssc04918;ssc04141	Thyroid hormone synthesis;Protein processing in endoplasmic reticulum	COG0526	A:RNA processing and modification	PF00085.26;PF13848.12;PF13098.12;PF04756.19;PF13899.12;PF01216.23	Thioredoxin;Thioredoxin_6;Thioredoxin_2;OST3_OST6;Thioredoxin_7;Calsequestrin	Thioredoxin;Thioredoxin-like domain;Thioredoxin-like domain;OST3 / OST6 family, transporter family;Thioredoxin-like;Calsequestrin	ER
ENSSSCP00000014285	UQCR11	Cytochrome b-c1 complex subunit 10	100524239	pep primary_assembly:Sscrofa11.1:2:76903281:76909544:1 gene:ENSSSCG00000013436.4 transcript:ENSSSCT00000014680.4 gene_biotype:protein_coding transcript_biotype:protein_coding gene_symbol:UQCR11 description:ubiquinol-cytochrome c reductase, complex III subunit XI [Source:VGNC Symbol;Acc:VGNC:110224]	7.7138	2.9474	8.827E-6	up	yes	38152.7	4946.06	4148.3681640625	6177.5502929688	3365.99	6092.3198242188	36122.6	35619.4	45021.7	35847.2	BP:aerobic respiration;BP:generation of precursor metabolites and energy;BP:electron transport chain;BP:respiratory electron transport chain;BP:cellular process;BP:aerobic electron transport chain;BP:cellular respiration;BP:metabolic process;BP:energy derivation by oxidation of organic compounds;BP:mitochondrial electron transport, ubiquinol to cytochrome c;BP:biological_processCC:intracellular o…	GO:0009060;GO:0006091;GO:0022900;GO:0022904;GO:0009987;GO:0019646;GO:0045333;GO:0008152;GO:0015980;GO:0006122;GO:0008150GO:0043229;GO:0043227;GO:0043226;GO:0031090;GO:0016020;GO:0005739;GO:0005750;GO:0110165;GO:0031966;GO:0043231;GO:0019866;GO:0005575;GO:0005743	K00420	QCR10, UQCR	ssc05208;ssc05010;ssc01100;ssc04932;ssc00190;ssc04260;ssc05012;ssc05415;ssc04714;ssc05022;ssc05016;ssc05020;ssc05014	Chemical carcinogenesis - reactive oxygen species;Alzheimer disease;Metabolic pathways;Non-alcoholic fatty liver disease;Oxidative phosphorylation;Cardiac muscle contraction;Parkinson disease;Diabetic cardiomyopathy;Thermogenesis;Pathways of neurodegeneration - multiple diseases;Huntington disease;Prion disease;Amyotrophic lateral sclerosis	ENOG410XVMI	C:Energy production and conversion	PF08997.15	UCR_6-4kD	Ubiquinol-cytochrome C reductase complex, 6.4kD protein	mitochondrial
ENSSSCP00000045138	IMMT	MICOS complex subunit MIC60	-	pep primary_assembly:Sscrofa11.1:3:58575243:58633740:1 gene:ENSSSCG00000024564.4 transcript:ENSSSCT00000041504.2 gene_biotype:protein_coding transcript_biotype:protein_coding gene_symbol:IMMT description:inner membrane mitochondrial protein [Source:VGNC Symbol;Acc:VGNC:89124]	4.8396	2.2749	1.356E-8	up	yes	35536	7342.7	7020.2114257812	8743.0966796875	6204.49	7403.0224609375	36563.2	35139.9	35864.2	34576.9	BP:organelle organization;BP:membrane organization;BP:mitochondrial membrane organization;BP:cellular process;BP:cellular component organization;BP:biological_process;BP:cellular component organization or biogenesis;BP:cristae formation;BP:inner mitochondrial membrane organization;BP:mitochondrion organizationCC:macromolecular complex;CC:inner mitochondrial membrane protein complex;CC:cellular_co…	GO:0006996;GO:0061024;GO:0007006;GO:0009987;GO:0016043;GO:0008150;GO:0071840;GO:0042407;GO:0007007;GO:0007005GO:0032991;GO:0098800;GO:0005575;GO:0098796;GO:0061617;GO:0098798	K17785	IMMT, MIC60	------	------	ENOG410Y49V	U:Intracellular trafficking, secretion, and vesicular transport	PF09731.14	Mitofilin	Mitochondrial inner membrane protein	nuclear
ENSSSCP00000040656	HPCA	Neuron-specific calcium-binding protein hippocalcin	-	pep primary_assembly:Sscrofa11.1:6:89188133:89197045:1 gene:ENSSSCG00000032664.3 transcript:ENSSSCT00000039173.3 gene_biotype:protein_coding transcript_biotype:protein_coding gene_symbol:HPCA description:hippocalcin [Source:VGNC Symbol;Acc:VGNC:88957]	0.3258	-1.6179	5.838E-6	down	yes	10453.3	32084.5	34336.3	30696.2	33598.8	29706.9	8157.8642578125	11910.5	12041.365234375	9703.5283203125	BP:cellular response to metal ion;BP:regulation of ion transmembrane transporter activity;BP:regulation of transport;BP:regulation of calcium ion transmembrane transport;BP:cellular response to chemical stimulus;BP:regulation of ion transmembrane transport;BP:regulation of biological process;BP:regulation of transmembrane transport;BP:cellular response to stimulus;BP:regulation of transporter act…	GO:0071248;GO:0032412;GO:0051049;GO:1903169;GO:0070887;GO:0034765;GO:0050789;GO:0034762;GO:0051716;GO:0032409;GO:0010959;GO:0065007;GO:1901385;GO:0065009;GO:1901019;GO:0009987;GO:0071277;GO:0050794;GO:0051592;GO:0008150;GO:0010038;GO:0042221;GO:0032879;GO:0022898;GO:0051924;GO:1904062;GO:0043269;GO:2001257;GO:0050896GO:0005737;GO:0016020;GO:0110165;GO:0005829;GO:0005575GO:0003674;GO:0005488;GO:00…	K23846	HPCA	------	------	COG5126;COG5126;COG5126	D:Cell cycle control, cell division, chromosome partitioning;T:Signal transduction mechanisms;Z:Cytoskeleton	PF13499.12;PF00036.39;PF13405.12;PF13202.12;PF13833.12;PF10591.15	EF-hand_7;EF-hand_1;EF-hand_6;EF-hand_5;EF-hand_8;SPARC_Ca_bdg	EF-hand domain pair;EF hand domain;EF-hand domain;EF hand;EF-hand domain pair;Secreted protein acidic and rich in cysteine Ca binding region	cytoplasmic
ENSSSCP00000051960	RPS4X	40S ribosomal protein S4	397611	pep primary_assembly:Sscrofa11.1:X:58149318:58154196:-1 gene:ENSSSCG00000012405.5 transcript:ENSSSCT00000042314.3 gene_biotype:protein_coding transcript_biotype:protein_coding gene_symbol:RPS4X description:ribosomal protein S4 X-linked [Source:NCBI gene (formerly Entrezgene);Acc:397611]	0.3874	-1.3681	4.647E-5	down	yes	11858.3	30611.9	26354.998046875	34888.6	29971.947265625	31232.126953125	12031.255859375	11251.755859375	11245.767578125	12904.3	BP:regulation of cell proliferation;BP:regulation of metabolic process;BP:positive regulation of biosynthetic process;BP:positive regulation of macromolecule metabolic process;BP:regulation of biological process;BP:ribonucleoprotein complex biogenesis;BP:cellular component biogenesis;BP:posttranscriptional regulation of gene expression;BP:regulation of protein metabolic process;BP:positive regula…	GO:0042127;GO:0019222;GO:0009891;GO:0010604;GO:0050789;GO:0022613;GO:0044085;GO:0010608;GO:0051246;GO:0051247;GO:0010556;GO:0065007;GO:0071840;GO:0002181;GO:0045727;GO:0010468;GO:0008284;GO:0009987;GO:0060255;GO:0009889;GO:0009893;GO:0010628;GO:0009058;GO:0009059;GO:0008152;GO:0050794;GO:0044238;GO:0080090;GO:0019538;GO:0042274;GO:0043170;GO:0010557;GO:0048518;GO:0006417;GO:0008150;GO:0006412;GO:…	K02987	RP-S4e, RPS4	ssc03010;ssc05171	Ribosome;Coronavirus disease - COVID-19	COG1471	J:Translation, ribosomal structure and biogenesis	PF00900.26;PF16121.10;PF08071.17;PF00467.35	Ribosomal_S4e;40S_S4_C;RS4NT;KOW	Ribosomal family S4e;40S ribosomal protein S4 C-terminus;RS4NT;KOW motif	cytoplasmic
ENSSSCP00000077219	MYH9	Myosin-9	-	pep primary_assembly:Sscrofa11.1:5:11360660:11456472:1 gene:ENSSSCG00000000145.5 transcript:ENSSSCT00000099733.1 gene_biotype:protein_coding transcript_biotype:protein_coding gene_symbol:MYH9 description:myosin heavy chain 9 [Source:VGNC Symbol;Acc:VGNC:90512]	0.264	-1.9214	3.202E-6	down	yes	8830.76	33445.6	30080.4	32882.6	36602.8	34216.4	7882.1962890625	8916.6044921875	10555.547851562	7968.7016601562	BP:regulation of primary metabolic process;BP:regulation of metabolic process;BP:membrane organization;BP:cellular component organization or biogenesis;BP:positive regulation of macromolecule metabolic process;BP:positive regulation of biological process;BP:negative regulation of biological process;BP:regulation of macromolecule metabolic process;BP:regulation of cell shape;BP:regulation of prote…	GO:0080090;GO:0019222;GO:0061024;GO:0071840;GO:0010604;GO:0048518;GO:0048519;GO:0060255;GO:0008360;GO:0030162;GO:0022604;GO:0009893;GO:0009891;GO:0099024;GO:0010628;GO:0050789;GO:1903923;GO:1903921;GO:0016043;GO:0065007;GO:0065008;GO:0050793;GO:0009889;GO:0050794;GO:0008150;GO:0045862;GO:0070613;GO:0010557;GO:1903317;GO:0022603;GO:0051246;GO:0051247;GO:0032970;GO:1903919;GO:1903918;GO:0010324;GO:…	K10352	MYH9s	ssc04810;ssc04270;ssc04530;ssc04814;ssc04820	Regulation of actin cytoskeleton;Vascular smooth muscle contraction;Tight junction;Motor proteins;Cytoskeleton in muscle cells	COG5022	S:Function unknown	PF01576.24;PF00063.27;PF02736.25	Myosin_tail_1;Myosin_head;Myosin_N	Myosin tail;Myosin head;Myosin N-terminal SH3-like domain	cytoplasmic
ENSSSCP00000027987	CPT1B	Carnitine O-palmitoyltransferase 1, muscle isoform	-	pep primary_assembly:Sscrofa11.1:5:155643:163531:1 gene:ENSSSCG00000022364.4 transcript:ENSSSCT00000025524.4 gene_biotype:protein_coding transcript_biotype:protein_coding gene_symbol:CPT1B description:carnitine palmitoyltransferase 1B [Source:VGNC Symbol;Acc:VGNC:86965]	61.2405	5.9364	1.402E-7	up	yes	41567	678.75	1586.7591552734	340.98327636719	558.412	228.84429931641	44417.2	41032.6	43009.4	37808.7	BP:cellular modified amino acid metabolic process;BP:lipid oxidation;BP:fatty acid metabolic process;BP:fatty acid beta-oxidation;BP:lipid transport;BP:response to radiation;BP:carboxylic acid metabolic process;BP:cellular catabolic process;BP:fatty acid catabolic process;BP:carnitine metabolic process;BP:response to light stimulus;BP:small molecule metabolic process;BP:small molecule catabolic p…	GO:0006575;GO:0034440;GO:0006631;GO:0006635;GO:0006869;GO:0009314;GO:0019752;GO:0044248;GO:0009062;GO:0009437;GO:0009416;GO:0044281;GO:0044282;GO:0015718;GO:0015908;GO:0030258;GO:0009637;GO:0016042;GO:0009987;GO:0015909;GO:0006629;GO:0009628;GO:0015849;GO:0006810;GO:0015711;GO:0032787;GO:0008150;GO:0008152;GO:0072329;GO:0043436;GO:0019395;GO:0051234;GO:0009056;GO:0051179;GO:0046942;GO:0044238;GO:…	K19523	CPT1B	ssc04714;ssc00071;ssc04936;ssc03320;ssc04920;ssc04922;ssc04152;ssc04931;ssc04148;ssc05415;ssc01212	Thermogenesis;Fatty acid degradation;Alcoholic liver disease;PPAR signaling pathway;Adipocytokine signaling pathway;Glucagon signaling pathway;AMPK signaling pathway;Insulin resistance;Efferocytosis;Diabetic cardiomyopathy;Fatty acid metabolism	ENOG410XNZ9	S:Function unknown	PF00755.25;PF16484.10	Carn_acyltransf;CPT_N	Choline/Carnitine o-acyltransferase;Carnitine O-palmitoyltransferase N-terminus	cytoplasmic
ENSSSCP00000002627	EML5	EMAP like 5	-	pep primary_assembly:Sscrofa11.1:7:110512072:110705437:-1 gene:ENSSSCG00000002427.5 transcript:ENSSSCT00000002696.5 gene_biotype:protein_coding transcript_biotype:protein_coding description:EMAP like 5 [Source:VGNC Symbol;Acc:VGNC:87686]	0.445	-1.1681	3.509E-7	down	yes	12903.7	28995.8	27016.7	29319.568359375	29864.544921875	29782.6	12895.810546875	12950.2	13014.814453125	12753.991210938	------	------	K18597	EML5	------	------	ENOG410XNTQ	S:Function unknown	PF23414.1;PF23409.1;PF24814.1;PF24807.1;PF00400.38;PF24817.1;PF24780.1;PF03451.21;PF23393.2;PF24796.1;PF24805.1;PF24782.1;PF12894.13;PF25047.1;PF24105.1;PF23341.1;PF23342.1;PF23869.1;PF23756.1;PF21029.3;PF23798.1;PF24797.1;PF23769.1	Beta-prop_EML_2;Beta-prop_EML;WD40_Prp19;WD40_CDC20-Fz;WD40;WD40_WDHD1_1st;WD40_MABP1-WDR62_1st;HELP;Beta-prop_WDR90_POC16_2nd;WDR55;EIF3I;WD40_MABP1-WDR62_2nd;ANAPC4_WD40;Beta-prop_TEP1_2nd;Beta-prop_CAF1B_HIR1;PEP5_VPS11_N;WDR90_beta-prop_4th;Beta-prop_WDR75_1st;Beta-prop_HPS5;RMC1_N;Beta-prop_SPT8;Beta-prop_WDR35_TULP_N;Beta-prop_WDR75_2nd	Echinoderm microtubule-associated protein second beta-propeller;Echinoderm microtubule-associated protein first beta-propeller;Prp19 WD40 domain;CDC20/Fizzy WD40 domain;WD domain, G-beta repeat;WDHD1 first WD40 domain;MABP1/WDR62 first WD40 domain;HELP motif;WDR90/POC16, second beta-propeller;WDR55;EIF3I;MABP1/WDR62 second WD40 domain;Anaphase-promoting complex subunit 4 WD40 domain;TEP-1 second …	mitochondrial
ENSSSCP00000018378	EFTUD2	116 kDa U5 small nuclear ribonucleoprotein component	100522208	pep primary_assembly:Sscrofa11.1:12:18474097:18514959:1 gene:ENSSSCG00000017346.5 transcript:ENSSSCT00000018882.5 gene_biotype:protein_coding transcript_biotype:protein_coding gene_symbol:EFTUD2 description:elongation factor Tu GTP binding domain containing 2 [Source:VGNC Symbol;Acc:VGNC:87582]	0.2527	-1.9845	1.521E-5	down	yes	8444.24	33421.6	28889.119140625	32921.3	34025.5	37850.3	10322.266601562	7058.8276367188	8798.2060546875	7597.67	BP:cellular response to chemical stimulus;BP:nucleic acid metabolic process;BP:response to alkaloid;BP:response to organic cyclic compound;BP:cellular response to stimulus;BP:RNA processing;BP:RNA splicing;BP:response to xenobiotic stimulus;BP:primary metabolic process;BP:cellular process;BP:RNA splicing, via transesterification reactions;BP:RNA splicing, via transesterification reactions with bu…	GO:0070887;GO:0090304;GO:0043279;GO:0014070;GO:0051716;GO:0006396;GO:0008380;GO:0009410;GO:0044238;GO:0009987;GO:0000375;GO:0000377;GO:0008150;GO:1901700;GO:0008152;GO:0006139;GO:0042220;GO:0042221;GO:0016071;GO:0016070;GO:0050896;GO:0000398;GO:0043170;GO:0071466;GO:1901698;GO:0006397GO:0005829;GO:0071007;GO:0071005;GO:0043229;GO:0120114;GO:0005634;GO:0043227;GO:0043226;GO:0016607;GO:0005575;GO:0…	K12852	EFTUD2	ssc03040	Spliceosome	COG0480	J:Translation, ribosomal structure and biogenesis	PF00009.33;PF16004.10;PF00679.30;PF03764.24;PF03144.31;PF14492.12;PF25118.1	GTP_EFTU;EFTUD2;EFG_C;EFG_IV;GTP_EFTU_D2;EFG_III;EFL1	Elongation factor Tu GTP binding domain;116 kDa U5 small nuclear ribonucleoprotein component N-terminus;Elongation factor G C-terminus;Elongation factor G, domain IV;Elongation factor Tu domain 2;Elongation Factor G, domain III;Elongation factor-like GTPase 1-like domain	cytoplasmic
ENSSSCP00000066707	PDLIM1	PDZ and LIM domain 1	-	pep primary_assembly:Sscrofa11.1:14:106735500:106793645:-1 gene:ENSSSCG00000010493.5 transcript:ENSSSCT00000071384.2 gene_biotype:protein_coding transcript_biotype:protein_coding gene_symbol:PDLIM1 description:PDZ and LIM domain 1 [Source:NCBI gene (formerly Entrezgene);Acc:100155592]	4.5732	2.1932	2.32E-5	up	yes	34137.5	7464.69	5990.2783203125	7436.1918945312	8139.13	8293.16	30442.8	37303.6	30221.693359375	38581.9	BP:anatomical structure development;BP:regulation of primary metabolic process;BP:regulation of metabolic process;BP:actin cytoskeleton organization;BP:muscle structure development;BP:regulation of biological process;BP:cellular component organization or biogenesis;BP:cellular component organization;BP:regulation of nucleobase-containing compound metabolic process;BP:animal organ development;BP:b…	GO:0048856;GO:0080090;GO:0019222;GO:0030036;GO:0061061;GO:0050789;GO:0071840;GO:0016043;GO:0019219;GO:0048513;GO:0065007;GO:0010468;GO:0032502;GO:0030029;GO:0010556;GO:0060255;GO:0009987;GO:0009889;GO:0050794;GO:0008150;GO:2001141;GO:0007010;GO:0006996;GO:0007507;GO:0006355;GO:0006357;GO:0051252GO:0032432;GO:0070161;GO:0042641;GO:0001725;GO:0097517;GO:0030018;GO:0030054;GO:0110165;GO:0031941;GO:0…	K23353	PDLIM1_2_3_4	ssc04820	Cytoskeleton in muscle cells	ENOG410XRD4	S:Function unknown	PF15936.10;PF00595.29;PF17820.7	DUF4749;PDZ;PDZ_6	Domain of unknown function;PDZ domain;PDZ domain	cytoplasmic
ENSSSCP00000019135	MT-ND1	NADH-ubiquinone oxidoreductase chain 1	808501	pep primary_assembly:Sscrofa11.1:MT:3922:4876:1 gene:ENSSSCG00000018065.4 transcript:ENSSSCT00000019660.4 gene_biotype:protein_coding transcript_biotype:protein_coding gene_symbol:ND1 description:NADH dehydrogenase subunit 1 [Source:NCBI gene (formerly Entrezgene);Acc:808501]	8.9404	3.1603	7.497E-7	up	yes	37378.7	4180.86	3705.63	5690.7119140625	3103.1887207031	4223.9213867188	36995.4	35630.5	35226.4	41662.7	BP:cellular component assembly;BP:macromolecular complex subunit organization;BP:aerobic respiration;BP:generation of precursor metabolites and energy;BP:mitochondrion organization;BP:mitochondrial respiratory chain complex I assembly;BP:NADH dehydrogenase complex assembly;BP:cellular component organization;BP:macromolecular complex assembly;BP:electron transport chain;BP:cellular component organ…	GO:0022607;GO:0043933;GO:0009060;GO:0006091;GO:0007005;GO:0032981;GO:0010257;GO:0016043;GO:0065003;GO:0022900;GO:0071840;GO:0033108;GO:0009987;GO:0019646;GO:0008150;GO:0008152;GO:0022904;GO:0006996;GO:0015980;GO:0097250;GO:0006120;GO:0045333GO:0005575;GO:0005743;GO:0031090;GO:0110165;GO:0016020;GO:0005747;GO:0031966;GO:0019866GO:0003674;GO:0016491;GO:0015318;GO:0015399;GO:0005215;GO:0022804;GO:00…	K03878	ND1	ssc05208;ssc05010;ssc00190;ssc01100;ssc04723;ssc05012;ssc05415;ssc04714;ssc05022;ssc05016;ssc05020;ssc05014	Chemical carcinogenesis - reactive oxygen species;Alzheimer disease;Oxidative phosphorylation;Metabolic pathways;Retrograde endocannabinoid signaling;Parkinson disease;Diabetic cardiomyopathy;Thermogenesis;Pathways of neurodegeneration - multiple diseases;Huntington disease;Prion disease;Amyotrophic lateral sclerosis	COG1005	C:Energy production and conversion	PF00146.26	NADHdh	NADH dehydrogenase	ER
ENSSSCP00000035370	NDUFS8	NADH dehydrogenase [ubiquinone] iron-sulfur protein 8, mitochondrial	100521945	pep primary_assembly:Sscrofa11.1:2:4863296:4867393:-1 gene:ENSSSCG00000037455.3 transcript:ENSSSCT00000058116.3 gene_biotype:protein_coding transcript_biotype:protein_coding gene_symbol:NDUFS8 description:NADH:ubiquinone oxidoreductase core subunit S8 [Source:VGNC Symbol;Acc:VGNC:90656]	8.0469	3.0084	2.207E-7	up	yes	36541	4541.01	4091.3427734375	5902.7416992188	3986.8	4183.1455078125	34800.2	35203.9	36300.2	39859.7	BP:cellular component assembly;BP:macromolecular complex subunit organization;BP:response to stimulus;BP:aerobic respiration;BP:generation of precursor metabolites and energy;BP:mitochondrion organization;BP:mitochondrial respiratory chain complex I assembly;BP:NADH dehydrogenase complex assembly;BP:cellular component organization;BP:macromolecular complex assembly;BP:electron transport chain;BP:…	GO:0022607;GO:0043933;GO:0050896;GO:0009060;GO:0006091;GO:0007005;GO:0032981;GO:0010257;GO:0016043;GO:0065003;GO:0022900;GO:0071840;GO:0033108;GO:0009987;GO:0019646;GO:0006950;GO:0008150;GO:0008152;GO:0022904;GO:0006979;GO:0006996;GO:0097250;GO:0006120;GO:0015980;GO:0045333GO:0005747GO:0003674;GO:0005488;GO:0003954;GO:0016491;GO:0051540;GO:0015318;GO:0015399;GO:0005215;GO:0022804;GO:0015453;GO:00…	K03941	NDUFS8	ssc05208;ssc05010;ssc00190;ssc01100;ssc04932;ssc04723;ssc05012;ssc05415;ssc04714;ssc05022;ssc05016;ssc05020;ssc05014	Chemical carcinogenesis - reactive oxygen species;Alzheimer disease;Oxidative phosphorylation;Metabolic pathways;Non-alcoholic fatty liver disease;Retrograde endocannabinoid signaling;Parkinson disease;Diabetic cardiomyopathy;Thermogenesis;Pathways of neurodegeneration - multiple diseases;Huntington disease;Prion disease;Amyotrophic lateral sclerosis	COG1143	C:Energy production and conversion	PF00037.32;PF12838.12;PF13484.11;PF14697.11;PF12837.12;PF13187.11;PF13183.11;PF12797.12;PF13237.11	Fer4;Fer4_7;Fer4_16;Fer4_21;Fer4_6;Fer4_9;Fer4_8;Fer4_2;Fer4_10	4Fe-4S binding domain;4Fe-4S dicluster domain;4Fe-4S double cluster binding domain;4Fe-4S dicluster domain;4Fe-4S binding domain;4Fe-4S dicluster domain;4Fe-4S dicluster domain;4Fe-4S binding domain;4Fe-4S dicluster domain	cytoplasmic
ENSSSCP00000038627	RPL6	60S ribosomal protein L6	-	pep primary_assembly:Sscrofa11.1:14:39303350:39309236:1 gene:ENSSSCG00000039130.3 transcript:ENSSSCT00000053256.3 gene_biotype:protein_coding transcript_biotype:protein_coding gene_symbol:RPL6 description:ribosomal protein L6 [Source:NCBI gene (formerly Entrezgene);Acc:733592]	0.4084	-1.2919	0.002333	down	yes	11806	28906.6	20088.2	36281.1	29248.646484375	30008.4	10673.689453125	12036.1	11171.875976562	13342.5	BP:cytoplasmic translation;BP:cellular process;BP:biosynthetic process;BP:macromolecule biosynthetic process;BP:metabolic process;BP:primary metabolic process;BP:protein metabolic process;BP:macromolecule metabolic process;BP:biological_process;BP:translationCC:large ribosomal subunit;CC:cytosolic large ribosomal subunit;CC:postsynaptic specialization;CC:cytoplasmic side of endoplasmic reticulum …	GO:0002181;GO:0009987;GO:0009058;GO:0009059;GO:0008152;GO:0044238;GO:0019538;GO:0043170;GO:0008150;GO:0006412GO:0015934;GO:0022625;GO:0099572;GO:0098554;GO:0043229;GO:0098556;GO:0098552;GO:0035770;GO:0043227;GO:0043226;GO:0099080;GO:0031090;GO:0005634;GO:0016020;GO:0110165;GO:0098562;GO:0044391;GO:0014069;GO:0032991;GO:0043231;GO:0043232;GO:1990904;GO:0005575;GO:0043228;GO:0036464GO:0003674;GO:00…	K02934	RP-L6e, RPL6	ssc03010;ssc05171	Ribosome;Coronavirus disease - COVID-19	COG2163	U:Intracellular trafficking, secretion, and vesicular transport	PF01159.24;PF03868.20	Ribosomal_L6e;Ribosomal_L6e_N	Ribosomal protein L6e;Ribosomal protein L6, N-terminal domain	nuclear
ENSSSCP00000033381	HNRNPA2B1	Heterogeneous nuclear ribonucleoproteins A2/B1	-	pep primary_assembly:Sscrofa11.1:18:46205418:46213919:1 gene:ENSSSCG00000036350.3 transcript:ENSSSCT00000059368.2 gene_biotype:protein_coding transcript_biotype:protein_coding	0.4434	-1.1733	6.809E-5	down	yes	12469.7	28125.7	24357.048828125	31199.6	26821.794921875	30124.275390625	12970.349609375	11485.1	12237.728515625	13185.563476562	BP:nucleobase-containing compound transport;BP:nucleobase-containing compound metabolic process;BP:nucleic acid metabolic process;BP:mRNA transport;BP:macromolecule metabolic process;BP:RNA processing;BP:nitrogen compound transport;BP:cellular process;BP:mRNA metabolic process;BP:transport;BP:RNA splicing, via transesterification reactions;BP:RNA splicing, via transesterification reactions with b…	GO:0015931;GO:0006139;GO:0090304;GO:0051028;GO:0043170;GO:0006396;GO:0071705;GO:0009987;GO:0016071;GO:0006810;GO:0000375;GO:0000377;GO:0008150;GO:0008152;GO:0051236;GO:0051234;GO:0051179;GO:0016070;GO:0044238;GO:0050658;GO:0050657;GO:0000398;GO:0008380;GO:0006397GO:1902494;GO:0071013;GO:0032991;GO:0005575;GO:1990904;GO:0005681GO:0003674;GO:0005488;GO:0003676;GO:0003677;GO:0043565;GO:0043047;GO:00…	K13158	HNRNPA2B1	ssc05014	Amyotrophic lateral sclerosis	COG0724	K:Transcription	PF00076.28;PF11627.13;PF16367.11;PF23085.1	RRM_1;HnRNPA1_LC;RRM_7;RRM_PARP14_3	RNA recognition motif;Heterogeneous nuclear ribonucleoprotein A1, LC domain;RNA recognition motif;PARP14, third RRM domain	nuclear
ENSSSCP00000064804	CES1	Carboxylic ester hydrolase	-	pep primary_assembly:Sscrofa11.1:6:29884266:29910454:-1 gene:ENSSSCG00000002825.5 transcript:ENSSSCT00000090237.2 gene_biotype:protein_coding transcript_biotype:protein_coding description:carboxylesterase 1 [Source:NCBI gene (formerly Entrezgene);Acc:397478]	0.1224	-3.0303	0.00536	down	yes	4425.89	36160.1	21701.974609375	44627.4	26077.7	52233.2	4332.8173828125	6588.9697265625	195.81707763672	6585.9536132812	BP:lipid catabolic process;BP:lipid metabolic process;BP:cellular process;BP:biological_process;BP:metabolic process;BP:catabolic process;BP:primary metabolic processCC:endoplasmic reticulum;CC:membrane-enclosed lumen;CC:endoplasmic reticulum lumen;CC:intracellular organelle;CC:non-membrane-bounded organelle;CC:membrane-bounded organelle;CC:organelle;CC:lipid particle;CC:cellular anatomical entit…	GO:0016042;GO:0006629;GO:0009987;GO:0008150;GO:0008152;GO:0009056;GO:0044238GO:0005783;GO:0031974;GO:0005788;GO:0043229;GO:0043228;GO:0043227;GO:0043226;GO:0005811;GO:0110165;GO:0043231;GO:0043232;GO:0043233;GO:0005575;GO:0070013GO:0003674;GO:0016787;GO:0016788;GO:0003824;GO:0052689	K01044	CES1	ssc00983	Drug metabolism - other enzymes	COG2272	I:Lipid transport and metabolism	PF00135.34;PF07859.19;PF20434.5	COesterase;Abhydrolase_3;BD-FAE	Carboxylesterase family;alpha/beta hydrolase fold;BD-FAE	ER
ENSSSCP00000024773	AP2M1	AP-2 complex subunit mu	-	pep primary_assembly:Sscrofa11.1:13:122094437:122104802:1 gene:ENSSSCG00000024437.4 transcript:ENSSSCT00000030395.4 gene_biotype:protein_coding transcript_biotype:protein_coding gene_symbol:AP2M1 description:adaptor related protein complex 2 subunit mu 1 [Source:VGNC Symbol;Acc:VGNC:85386]	0.4605	-1.1187	4.138E-5	down	yes	12575	27308.3	24083.791015625	30312.7	28595.5	26241	12057.8	12504.958007812	12371.616210938	13365.596679688	BP:protein localization;BP:regulation of transport;BP:membrane budding;BP:membrane organization;BP:cellular component organization or biogenesis;BP:cellular macromolecule localization;BP:positive regulation of biological process;BP:negative regulation of biological process;BP:macromolecule localization;BP:presynaptic endocytosis;BP:postsynaptic endocytosis;BP:positive regulation of transport;BP:e…	GO:0008104;GO:0051049;GO:0006900;GO:0061024;GO:0071840;GO:0070727;GO:0048518;GO:0048519;GO:0033036;GO:0140238;GO:0140239;GO:0051050;GO:0045184;GO:0048260;GO:0051128;GO:0031503;GO:0016192;GO:0099590;GO:0060627;GO:0032535;GO:0022607;GO:0097494;GO:0048488;GO:0006886;GO:0016043;GO:0090066;GO:0065003;GO:0065007;GO:0065008;GO:0051130;GO:0006810;GO:0050794;GO:0008150;GO:0048259;GO:0051234;GO:0006897;GO:…	K11826	AP2M1	ssc04961;ssc04144;ssc04721;ssc05016	Endocrine and other factor-regulated calcium reabsorption;Endocytosis;Synaptic vesicle cycle;Huntington disease	ENOG410XPFS	K:Transcription	PF00928.26;PF01217.26	Adap_comp_sub;Clat_adaptor_s	Adaptor complexes medium subunit family;Clathrin adaptor complex small chain	cytoplasmic
ENSSSCP00000013456	AIFM1	Apoptosis inducing factor mitochondria associated 1	-	pep primary_assembly:Sscrofa11.1:X:106670520:106708197:-1 gene:ENSSSCG00000012657.6 transcript:ENSSSCT00000013838.5 gene_biotype:protein_coding transcript_biotype:protein_coding gene_symbol:AIFM1 description:apoptosis inducing factor mitochondria associated 1 [Source:VGNC Symbol;Acc:VGNC:85198]	7.2426	2.8565	3.14E-8	up	yes	34995.7	4831.94	4032.81	6083.9306640625	4167.42	5043.5893554688	36753	33572.7	34266.2	35390.7	BP:cellular component assembly;BP:macromolecular complex subunit organization;BP:cell death;BP:cellular component organization or biogenesis;BP:cellular component organization;BP:macromolecular complex assembly;BP:mitochondrial respiratory chain complex assembly;BP:apoptotic process;BP:cellular process;BP:biological_process;BP:programmed cell deathCC:intracellular organelle;CC:mitochondrion;CC:me…	GO:0022607;GO:0043933;GO:0008219;GO:0071840;GO:0016043;GO:0065003;GO:0033108;GO:0006915;GO:0009987;GO:0008150;GO:0012501GO:0043229;GO:0005739;GO:0043227;GO:0043226;GO:0110165;GO:0043231;GO:0005575GO:1901363;GO:0016174;GO:0003674;GO:0043167;GO:0016491;GO:0043168;GO:0050660;GO:0050664;GO:0000166;GO:0071949;GO:1901265;GO:0036094;GO:0003824;GO:0097159;GO:0016651;GO:0005515;GO:0046983;GO:0005488	K04727	AIFM1, PDCD8	ssc04217;ssc04210	Necroptosis;Apoptosis	COG0446	S:Function unknown	PF14721.12;PF07992.20;PF00070.33	AIF_C;Pyr_redox_2;Pyr_redox	Apoptosis-inducing factor, mitochondrion-associated, C-term;Pyridine nucleotide-disulphide oxidoreductase;Pyridine nucleotide-disulphide oxidoreductase	mitochondrial
ENSSSCP00000077628	FABP1	Fatty acid-binding protein, liver	-	pep primary_assembly:Sscrofa11.1:3:57850499:57854956:1 gene:ENSSSCG00000063249.1 transcript:ENSSSCT00000105192.1 gene_biotype:protein_coding transcript_biotype:protein_coding gene_symbol:FABP1 description:fatty acid binding protein 1 [Source:VGNC Symbol;Acc:VGNC:97994]	0.002218	-8.8165	0.005865	down	yes	87.6966	39532.8	41723.2	61753.5	15576.467773438	39077.8	45.890640258789	78.288627624512	63.834232330322	162.77297973633	BP:lipid transport;BP:response to reactive oxygen species;BP:cellular response to chemical stimulus;BP:cellular response to chemical stress;BP:regulation of apoptotic process;BP:regulation of biological process;BP:cellular response to stimulus;BP:response to hypoxia;BP:cellular response to oxygen levels;BP:localization;BP:regulation of programmed cell death;BP:negative regulation of apoptotic pro…	GO:0006869;GO:0000302;GO:0070887;GO:0062197;GO:0042981;GO:0050789;GO:0051716;GO:0001666;GO:0071453;GO:0051179;GO:0043067;GO:0043066;GO:0065007;GO:0071456;GO:0048519;GO:0070482;GO:0043069;GO:0006810;GO:0015718;GO:0015908;GO:0009628;GO:0015849;GO:0070301;GO:0034614;GO:0015711;GO:0050794;GO:0006950;GO:0008150;GO:0042221;GO:0034599;GO:0051234;GO:0006979;GO:0046942;GO:1901700;GO:1901701;GO:0042542;GO:…	K08750	FABP1, L-FABP	ssc04936;ssc03320;ssc04975	Alcoholic liver disease;PPAR signaling pathway;Fat digestion and absorption	ENOG4111US8	I:Lipid transport and metabolism	PF14651.12;PF00061.29	Lipocalin_7;Lipocalin	Lipocalin / cytosolic fatty-acid binding protein family;Lipocalin / cytosolic fatty-acid binding protein family	mitochondrial
ENSSSCP00000046987	COQ9	Ubiquinone biosynthesis protein	-	pep primary_assembly:Sscrofa11.1:6:19373136:19390735:1 gene:ENSSSCG00000025284.4 transcript:ENSSSCT00000048525.2 gene_biotype:protein_coding transcript_biotype:protein_coding gene_symbol:COQ9 description:coenzyme Q9 [Source:VGNC Symbol;Acc:VGNC:86910]	9.3222	3.2207	4.205E-5	up	yes	35646.8	3823.85	3925.6137695312	4556.78	3372.8698730469	3440.1276855469	44009.3	33177.5	30021.376953125	35379.1	BP:cellular ketone metabolic process;BP:quinone metabolic process;BP:aerobic respiration;BP:small molecule biosynthetic process;BP:generation of precursor metabolites and energy;BP:quinone biosynthetic process;BP:electron transport chain;BP:respiratory electron transport chain;BP:ubiquinone biosynthetic process;BP:ubiquinone metabolic process;BP:cellular process;BP:aerobic electron transport chai…	GO:0042180;GO:1901661;GO:0009060;GO:0044283;GO:0006091;GO:1901663;GO:0022900;GO:0022904;GO:0006744;GO:0006743;GO:0009987;GO:0019646;GO:0009058;GO:0045333;GO:0008152;GO:0042181;GO:0015980;GO:0006120;GO:0008150;GO:0044281GO:0043229;GO:0043227;GO:0043226;GO:0031090;GO:0016020;GO:0005739;GO:0110165;GO:0110142;GO:1902494;GO:0031966;GO:0043231;GO:0032991;GO:0019866;GO:0005575;GO:0005743GO:0003674;GO:00…	K18587	COQ9	------	------	COG5590	S:Function unknown	PF08511.16;PF21392.3	COQ9;COQ9_N	COQ9;Ubiquinone biosynthesis protein COQ9, N-terminal domain	mitochondrial
ENSSSCP00000017323	NDUFA10	NADH dehydrogenase [ubiquinone] 1 alpha subcomplex subunit 10, mitochondrial	100521478	pep primary_assembly:Sscrofa11.1:15:138999177:139031897:-1 gene:ENSSSCG00000016349.5 transcript:ENSSSCT00000017804.5 gene_biotype:protein_coding transcript_biotype:protein_coding gene_symbol:NDUFA10 description:NADH:ubiquinone oxidoreductase subunit A10 [Source:VGNC Symbol;Acc:VGNC:96435]	6.7205	2.7486	8.408E-8	up	yes	34145.5	5080.8	4506.1772460938	6221.1059570312	3991.3979492188	5604.51	36167.6	32211.236328125	33954.1	34249	BP:aerobic respiration;BP:generation of precursor metabolites and energy;BP:electron transport chain;BP:respiratory electron transport chain;BP:cellular process;BP:aerobic electron transport chain;BP:cellular respiration;BP:metabolic process;BP:energy derivation by oxidation of organic compounds;BP:mitochondrial electron transport, NADH to ubiquinone;BP:biological_processCC:membrane-enclosed lume…	GO:0009060;GO:0006091;GO:0022900;GO:0022904;GO:0009987;GO:0019646;GO:0045333;GO:0008152;GO:0015980;GO:0006120;GO:0008150GO:0031974;GO:0005737;GO:0005759;GO:0110165;GO:0043233;GO:0005575;GO:0070013;GO:0005747GO:0019206;GO:0019205;GO:0019136;GO:0003674;GO:0016740;GO:0016301;GO:0003824;GO:0016772	K03954	NDUFA10	ssc05208;ssc05010;ssc00190;ssc01100;ssc04932;ssc04723;ssc05012;ssc05415;ssc04714;ssc05022;ssc05016;ssc05020;ssc05014	Chemical carcinogenesis - reactive oxygen species;Alzheimer disease;Oxidative phosphorylation;Metabolic pathways;Non-alcoholic fatty liver disease;Retrograde endocannabinoid signaling;Parkinson disease;Diabetic cardiomyopathy;Thermogenesis;Pathways of neurodegeneration - multiple diseases;Huntington disease;Prion disease;Amyotrophic lateral sclerosis	ENOG41101CN	F:Nucleotide transport and metabolism	PF01712.25	dNK	Deoxynucleoside kinase	mitochondrial
ENSSSCP00000019077	MYH1	Myosin, heavy chain 1, skeletal muscle, adult	-	pep primary_assembly:Sscrofa11.1:12:55225590:55249340:-1 gene:ENSSSCG00000054680.1 transcript:ENSSSCT00000019596.5 gene_biotype:protein_coding transcript_biotype:protein_coding gene_symbol:MYH1 description:myosin, heavy chain 1, skeletal muscle, adult [Source:NCBI gene (formerly Entrezgene);Acc:100125538]	44.4639	5.4746	0.007806	up	yes	38177.8	858.625	895.03918457031	969.88677978516	661.71594238281	907.85681152344	26410.4	18891.345703125	46806.3	60603.1	BP:muscle system process;BP:multicellular organismal process;BP:muscle contraction;BP:biological_process;BP:system processCC:myosin complex;CC:supramolecular fiber;CC:myofibril;CC:non-membrane-bounded organelle;CC:organelle;CC:cytoplasm;CC:cellular_component;CC:myosin filament;CC:cellular anatomical entity;CC:macromolecular complex;CC:intracellular non-membrane-bounded organelle;CC:intracellular …	GO:0003012;GO:0032501;GO:0006936;GO:0008150;GO:0003008GO:0016459;GO:0099512;GO:0030016;GO:0043228;GO:0043226;GO:0005737;GO:0005575;GO:0032982;GO:0110165;GO:0032991;GO:0043232;GO:0043229;GO:0099080;GO:0099081;GO:0016460;GO:0043292GO:0035639;GO:1901363;GO:0044877;GO:0005488;GO:0000166;GO:1901265;GO:0000146;GO:0005524;GO:0003779;GO:0043167;GO:0017076;GO:0003774;GO:0043168;GO:0051015;GO:0036094;GO:00…	K24220	MYH1s	ssc04820;ssc04814	Cytoskeleton in muscle cells;Motor proteins	COG5022	O:Posttranslational modification, protein turnover, chaperones	PF00063.27;PF01576.24;PF02736.25	Myosin_head;Myosin_tail_1;Myosin_N	Myosin head;Myosin tail;Myosin N-terminal SH3-like domain	cytoplasmic
ENSSSCP00000024546	FAM162A	Protein FAM162A	100627352	pep primary_assembly:Sscrofa11.1:13:138115509:138151738:-1 gene:ENSSSCG00000026990.4 transcript:ENSSSCT00000025122.4 gene_biotype:protein_coding transcript_biotype:protein_coding gene_symbol:FAM162A description:family with sequence similarity 162 member A [Source:VGNC Symbol;Acc:VGNC:87918]	4.7852	2.2586	9.433E-5	up	yes	31867	6659.44	5158.0239257812	9868.91	4087.4777832031	7523.3500976562	36714.3	28604.4	35271.8	26877.4	BP:regulation of organelle organization;BP:positive regulation of release of cytochrome c from mitochondria;BP:regulation of cellular component organization;BP:regulation of mitochondrion organization;BP:cellular response to chemical stimulus;BP:cell death;BP:response to hypoxia;BP:regulation of apoptotic process;BP:regulation of biological process;BP:cellular response to stimulus;BP:cellular res…	GO:0033043;GO:0090200;GO:0051128;GO:0010821;GO:0070887;GO:0008219;GO:0001666;GO:0042981;GO:0050789;GO:0051716;GO:0071453;GO:0043065;GO:0043067;GO:0065007;GO:0071456;GO:0048518;GO:0043068;GO:0051130;GO:0009987;GO:0090199;GO:0006915;GO:0012501;GO:0051402;GO:0008150;GO:0042221;GO:0050794;GO:0070482;GO:0009628;GO:0036293;GO:0010638;GO:0006950;GO:0036294;GO:0033554;GO:0050896;GO:0048522GO:0031090;GO:0…	------	------	------	------	ENOG4111YCK	U:Intracellular trafficking, secretion, and vesicular transport	PF06388.16	DUF1075	Protein of unknown function	mitochondrial
ENSSSCP00000026450	HNRNPK	Heterogeneous nuclear ribonucleoprotein K	-	pep primary_assembly:Sscrofa11.1:10:30975702:30987940:1 gene:ENSSSCG00000022760.4 transcript:ENSSSCT00000025854.3 gene_biotype:protein_coding transcript_biotype:protein_coding description:heteroous nuclear ribonucleoprotein K [Source:VGNC Symbol;Acc:VGNC:103963]	0.3887	-1.3633	5.78E-5	down	yes	10723.1	27586.5	23609.5	31207.888671875	26702.939453125	28825.697265625	11969.895507812	11025.1	9882.8369140625	10014.749023438	BP:regulation of intrinsic apoptotic signaling pathway in response to DNA damage by p53 class mediator;BP:regulation of primary metabolic process;BP:regulation of metabolic process;BP:regulation of apoptotic signaling pathway;BP:regulation of mRNA processing;BP:negative regulation of mRNA processing;BP:regulation of response to stimulus;BP:signal transduction;BP:positive regulation of receptor-me…	GO:1902165;GO:0080090;GO:0019222;GO:2001233;GO:0050684;GO:0050686;GO:0048583;GO:0007165;GO:0048260;GO:1905599;GO:0010605;GO:0009966;GO:0044093;GO:0051049;GO:0048518;GO:1901796;GO:1902229;GO:0051050;GO:0060255;GO:2001141;GO:0000398;GO:0009892;GO:0009893;GO:0009890;GO:0009891;GO:0051254;GO:0010629;GO:0042981;GO:0050789;GO:1902680;GO:0006357;GO:0065007;GO:0065009;GO:0051130;GO:0009889;GO:0050794;GO:…	K12886	HNRNPK	ssc05203;ssc05206;ssc03040	Viral carcinogenesis;MicroRNAs in cancer;Spliceosome	ENOG4111GSB	K:Transcription	PF00013.35;PF08067.16;PF07650.23;PF13083.13;PF22675.2	KH_1;ROKNT;KH_2;KH_KhpA-B;KH-I_KHDC4-BBP	KH domain;ROKNT;KH domain;KhpA/KhpB, KH domain;KHDC4/BBP-like, KH-domain type I	nuclear
ENSSSCP00000019142	MT-ND3	NADH-ubiquinone oxidoreductase chain 3	808508	pep primary_assembly:Sscrofa11.1:MT:10653:10998:1 gene:ENSSSCG00000018084.3 transcript:ENSSSCT00000019679.3 gene_biotype:protein_coding transcript_biotype:protein_coding gene_symbol:ND3 description:NADH dehydrogenase subunit 3 [Source:NCBI gene (formerly Entrezgene);Acc:808508]	6.9001	2.7866	8.689E-8	up	yes	33347.2	4832.88	2640.68	6501.9760742188	4193.5922851562	5995.2744140625	33456.6	32452.2	33422.6	34057.3	BP:aerobic respiration;BP:generation of precursor metabolites and energy;BP:electron transport chain;BP:cellular process;BP:aerobic electron transport chain;BP:cellular respiration;BP:metabolic process;BP:respiratory electron transport chain;BP:energy derivation by oxidation of organic compounds;BP:mitochondrial electron transport, NADH to ubiquinone;BP:biological_processCC:cellular_component;CC:…	GO:0009060;GO:0006091;GO:0022900;GO:0009987;GO:0019646;GO:0045333;GO:0008152;GO:0022904;GO:0015980;GO:0006120;GO:0008150GO:0005575;GO:0031090;GO:0005743;GO:0016020;GO:0005747;GO:0110165;GO:0031966;GO:0019866GO:0003674;GO:0016491;GO:0015318;GO:0015399;GO:0005215;GO:0022804;GO:0015453;GO:0008137;GO:0008324;GO:0003824;GO:0009055;GO:0022890;GO:0015075;GO:0016655;GO:0022857;GO:0016651;GO:0022853;GO:00…	K03880	ND3	ssc05208;ssc05010;ssc00190;ssc01100;ssc04723;ssc05012;ssc05415;ssc04714;ssc05022;ssc05016;ssc05020;ssc05014	Chemical carcinogenesis - reactive oxygen species;Alzheimer disease;Oxidative phosphorylation;Metabolic pathways;Retrograde endocannabinoid signaling;Parkinson disease;Diabetic cardiomyopathy;Thermogenesis;Pathways of neurodegeneration - multiple diseases;Huntington disease;Prion disease;Amyotrophic lateral sclerosis	COG0838	C:Energy production and conversion	PF00507.24	Oxidored_q4	NADH-ubiquinone/plastoquinone oxidoreductase, chain 3	extracellular
ENSSSCP00000076382	PCBP1	Poly(rC) binding protein 1	-	pep primary_assembly:Sscrofa11.1:3:72379025:72380095:-1 gene:ENSSSCG00000056128.1 transcript:ENSSSCT00000096935.1 gene_biotype:protein_coding transcript_biotype:protein_coding gene_symbol:PCBP1 description:poly(rC) binding protein 1 [Source:HGNC Symbol;Acc:HGNC:8647]	0.459	-1.1234	0.0007706	down	yes	12003	26148.2	23385.4	30214.568359375	21680.2	29312.7	10538.381835938	13295.936523438	10809.052734375	13368.551757812	BP:regulation of RNA metabolic process;BP:RNA biosynthetic process;BP:regulation of metabolic process;BP:positive regulation of biosynthetic process;BP:positive regulation of macromolecule metabolic process;BP:positive regulation of RNA metabolic process;BP:nucleic acid metabolic process;BP:regulation of primary metabolic process;BP:regulation of biological process;BP:regulation of macromolecule …	GO:0051252;GO:0032774;GO:0019222;GO:0009891;GO:0010604;GO:0051254;GO:0090304;GO:0080090;GO:0050789;GO:0060255;GO:0010556;GO:0065007;GO:0048518;GO:0010468;GO:1902680;GO:0045935;GO:0006139;GO:0019079;GO:0009987;GO:0009889;GO:0050794;GO:0009058;GO:0009059;GO:0008150;GO:0045893;GO:0008152;GO:2001141;GO:0034654;GO:0009893;GO:0016070;GO:0044238;GO:0039694;GO:0019219;GO:0043170;GO:0006355;GO:0010557;GO:…	K12889	PCBP1	ssc04216;ssc04623;ssc03040	Ferroptosis;Cytosolic DNA-sensing pathway;Spliceosome	ENOG410XNN8	S:Function unknown	PF00013.35;PF07650.23;PF22675.2;PF13083.13	KH_1;KH_2;KH-I_KHDC4-BBP;KH_KhpA-B	KH domain;KH domain;KHDC4/BBP-like, KH-domain type I;KhpA/KhpB, KH domain	cytoplasmic
ENSSSCP00000049303	SORBS2	Sorbin and SH3 domain containing 2	-	pep primary_assembly:Sscrofa11.1:15:46585603:46794751:-1 gene:ENSSSCG00000036679.3 transcript:ENSSSCT00000058939.3 gene_biotype:protein_coding transcript_biotype:protein_coding gene_symbol:SORBS2 description:sorbin and SH3 domain containing 2 [Source:VGNC Symbol;Acc:VGNC:96030]	4.7486	2.2475	0.002709	up	yes	31443.3	6621.62	14962.353515625	1570.8034667969	8094.4184570312	1858.8923339844	22181.955078125	32549.5	29704.630859375	41337.1	BP:Notch signaling pathway;BP:cellular process;BP:regulation of cellular process;BP:biological_process;BP:signal transduction;BP:cell surface receptor signaling pathway;BP:biological regulation;BP:regulation of biological processCC:membrane;CC:neuron projection;CC:cell junction;CC:cell body;CC:dendrite;CC:cellular_component;CC:plasma membrane;CC:plasma membrane bounded cell projection;CC:cell pro…	GO:0007219;GO:0009987;GO:0050794;GO:0008150;GO:0007165;GO:0007166;GO:0065007;GO:0050789GO:0016020;GO:0043005;GO:0030054;GO:0044297;GO:0030425;GO:0005575;GO:0005886;GO:0120025;GO:0042995;GO:0043025;GO:0110165;GO:0045202	K23708	SORBS2	------	------	ENOG410XNVJ	L:Replication, recombination and repair	PF00018.34;PF14604.12;PF07653.23;PF02208.21	SH3_1;SH3_9;SH3_2;Sorb	SH3 domain;Variant SH3 domain;Variant SH3 domain;Sorbin homologous domain	nuclear
ENSSSCP00000001487	DDX39B	Spliceosome RNA helicase DDX39B	448813	pep primary_assembly:Sscrofa11.1:7:23658086:23669046:-1 gene:ENSSSCG00000001400.7 transcript:ENSSSCT00000001529.6 gene_biotype:protein_coding transcript_biotype:protein_coding gene_symbol:DDX39B description:DExD-box helicase 39B [Source:VGNC Symbol;Acc:VGNC:109422]	0.3406	-1.5538	8.053E-6	down	yes	9602.78	28194	24395.9	29389.5	28879.7	30111.021484375	10355.033203125	9034.6259765625	9673.4482421875	9348.0068359375	BP:nuclear transport;BP:nuclear export;BP:spliceosomal complex assembly;BP:cellular component organization or biogenesis;BP:mRNA splicing, via spliceosome;BP:cellular component assembly;BP:mRNA transport;BP:cellular component organization;BP:macromolecular complex assembly;BP:transport;BP:nucleocytoplasmic transport;BP:biological_process;BP:metabolic process;BP:establishment of RNA localization;B…	GO:0051169;GO:0051168;GO:0000245;GO:0071840;GO:0000398;GO:0022607;GO:0051028;GO:0016043;GO:0065003;GO:0006810;GO:0006913;GO:0008150;GO:0008152;GO:0051236;GO:0051234;GO:0016070;GO:0016071;GO:0050658;GO:0046907;GO:0050657;GO:0015931;GO:0006139;GO:0022618;GO:0008380;GO:0009987;GO:0043170;GO:0043933;GO:0090304;GO:0071826;GO:0071705;GO:0010501;GO:0006405;GO:0006406;GO:0000375;GO:0000377;GO:0051649;GO:…	K12812	DDX39B, UAP56, SUB2	ssc03015;ssc03013;ssc03040	mRNA surveillance pathway;Nucleocytoplasmic transport;Spliceosome	COG0513	S:Function unknown	PF00270.35;PF00271.37;PF04851.21;PF14617.12	DEAD;Helicase_C;ResIII;CMS1	DEAD/DEAH box helicase;Helicase conserved C-terminal domain;Type III restriction enzyme, res subunit;U3-containing 90S pre-ribosomal complex subunit	cytoplasmic
ENSSSCP00000050334	ATOX1	Copper transport protein ATOX1	100312962	pep primary_assembly:Sscrofa11.1:16:71299321:71314597:1 gene:ENSSSCG00000026414.4 transcript:ENSSSCT00000038847.3 gene_biotype:protein_coding transcript_biotype:protein_coding gene_symbol:ATOX1 description:antioxidant 1 copper chaperone [Source:NCBI gene (formerly Entrezgene);Acc:100312962]	0.2839	-1.8165	0.0004338	down	yes	8321.7	29316.9	25732.802734375	33059.3	23150.8	35324.5	6851.75	6973.1630859375	9704.66	9757.2490234375	BP:ion homeostasis;BP:homeostatic process;BP:copper ion homeostasis;BP:copper ion transport;BP:inorganic ion homeostasis;BP:cellular copper ion homeostasis;BP:transition metal ion transport;BP:cellular homeostasis;BP:cation transport;BP:ion transport;BP:transport;BP:cellular ion homeostasis;BP:metal ion transport;BP:cellular cation homeostasis;BP:cation homeostasis;BP:cellular chemical homeostasi…	GO:0050801;GO:0042592;GO:0055070;GO:0006825;GO:0098771;GO:0006878;GO:0000041;GO:0019725;GO:0006812;GO:0006811;GO:0006810;GO:0006873;GO:0030001;GO:0030003;GO:0055080;GO:0055082;GO:0051234;GO:0051179;GO:0048878;GO:0008150GO:0110165;GO:0005829;GO:0005575GO:0003674;GO:0005488;GO:0043169;GO:0046914;GO:0043167;GO:0016531;GO:0016530;GO:0046872;GO:0032767;GO:1903136;GO:0036094;GO:0005507;GO:0005515;GO:01…	K07213	ATOX1, ATX1, copZ, golB	ssc04978	Mineral absorption	COG2608	S:Function unknown	PF00403.32	HMA	Heavy-metal-associated domain	cytoplasmic
ENSSSCP00000037158	LAMC1	Laminin subunit gamma 1	-	pep primary_assembly:Sscrofa11.1:9:124283224:124405964:1 gene:ENSSSCG00000015555.5 transcript:ENSSSCT00000046346.3 gene_biotype:protein_coding transcript_biotype:protein_coding gene_symbol:LAMC1 description:laminin subunit gamma 1 [Source:NCBI gene (formerly Entrezgene);Acc:100514785]	3.763	1.9119	0.0001036	up	yes	29708.1	7894.84	14232.6	4677.8876953125	8268.0302734375	4400.8	31835.673828125	28176.318359375	29114.017578125	29706.345703125	BP:developmental process;BP:animal organ morphogenesis;BP:cell-substrate adhesion;BP:substrate adhesion-dependent cell spreading;BP:anatomical structure development;BP:tissue development;BP:biological_process;BP:cell adhesion;BP:cellular process;BP:anatomical structure morphogenesisCC:basement membrane;CC:collagen-containing extracellular matrix;CC:extracellular matrix;CC:cellular_component;CC:ex…	GO:0032502;GO:0009887;GO:0031589;GO:0034446;GO:0048856;GO:0009888;GO:0008150;GO:0007155;GO:0009987;GO:0009653GO:0005604;GO:0062023;GO:0031012;GO:0005575;GO:0030312;GO:0005576;GO:0110165	K05635	LAMC1	ssc04510;ssc04512;ssc05145;ssc05200;ssc05146;ssc04151;ssc05165;ssc05222;ssc05020	Focal adhesion;ECM-receptor interaction;Toxoplasmosis;Pathways in cancer;Amoebiasis;PI3K-Akt signaling pathway;Human papillomavirus infection;Small cell lung cancer;Prion disease	ENOG410XRDC	U:Intracellular trafficking, secretion, and vesicular transport	PF00053.31;PF00055.23;PF24973.1;PF00052.24	EGF_laminin;Laminin_N;EGF_LMN_ATRN;Laminin_B	Laminin EGF domain;Laminin N-terminal;Laminin/attractin EGF domain;Laminin B	extracellular
ENSSSCP00000031651	YWHAZ	14-3-3 protein zeta/delta	780440	pep primary_assembly:Sscrofa11.1:4:35975508:36009887:1 gene:ENSSSCG00000006062.5 transcript:ENSSSCT00000037127.3 gene_biotype:protein_coding transcript_biotype:protein_coding gene_symbol:YWHAZ description:tyrosine 3-monooxygenase/tryptophan 5-monooxygenase activation protein zeta [Source:VGNC Symbol;Acc:VGNC:95047]	0.3915	-1.3529	4.028E-5	down	yes	10473.8	26754.9	26301.974609375	28978.505859375	23108.833984375	28630.251953125	8832.39	9888.94	11067.1	12106.849609375	BP:regulation of protein localization;BP:protein localization;BP:regulation of primary metabolic process;BP:regulation of metabolic process;BP:negative regulation of response to stimulus;BP:regulation of response to stimulus;BP:negative regulation of defense response;BP:signal transduction;BP:respiratory system process;BP:establishment of organelle localization;BP:cellular response to stimulus;BP…	GO:0032880;GO:0008104;GO:0080090;GO:0019222;GO:0048585;GO:0048583;GO:0031348;GO:0007165;GO:0003016;GO:0051656;GO:0051716;GO:0090168;GO:0009968;GO:0070727;GO:0009966;GO:0000165;GO:0048513;GO:0048519;GO:0033036;GO:0002683;GO:0060255;GO:0050777;GO:0006605;GO:0045184;GO:0050776;GO:2001141;GO:0051128;GO:0003008;GO:0031669;GO:0019538;GO:0031667;GO:0045824;GO:0033554;GO:0022607;GO:0009892;GO:0009890;GO:…	K16197	YWHAB_Q_Z	ssc04390;ssc04114;ssc05160;ssc04110;ssc04151;ssc05161;ssc05203	Hippo signaling pathway;Oocyte meiosis;Hepatitis C;Cell cycle;PI3K-Akt signaling pathway;Hepatitis B;Viral carcinogenesis	COG5040	S:Function unknown	PF00244.26	2014-03-03	14-3-3 protein	cytoplasmic
ENSSSCP00000072072	CAMK2D	calcium/calmodulin-dependent protein kinase	-	pep primary_assembly:Sscrofa11.1:8:108915572:109221305:1 gene:ENSSSCG00000009123.5 transcript:ENSSSCT00000078069.2 gene_biotype:protein_coding transcript_biotype:protein_coding gene_symbol:CAMK2D description:calcium/calmodulin dependent protein kinase II delta [Source:NCBI gene (formerly Entrezgene);Acc:397674]	4.4039	2.1388	2.431E-7	up	yes	30300	6880.34	6430.3481445312	7334.7749023438	6145.53	7610.7080078125	32279.1	30482.8	30314.814453125	28123.3	BP:phosphorylation;BP:cellular process;BP:biological_process;BP:metabolic process;BP:phosphate-containing compound metabolic process;BP:phosphorus metabolic processCC:organelle;CC:cellular anatomical entity;CC:cellular_componentMF:purine ribonucleoside triphosphate binding;MF:molecular_function;MF:binding;MF:ion binding;MF:heterocyclic compound binding;MF:nucleoside phosphate binding;MF:anion bin…	GO:0016310;GO:0009987;GO:0008150;GO:0008152;GO:0006796;GO:0006793GO:0043226;GO:0110165;GO:0005575GO:0035639;GO:0003674;GO:0005488;GO:0043167;GO:1901363;GO:1901265;GO:0043168;GO:0000166;GO:0004674;GO:0016740;GO:0004672;GO:0017076;GO:0005524;GO:0016301;GO:0140096;GO:0036094;GO:0003824;GO:0030554;GO:0097367;GO:0097159;GO:0004683;GO:0016772;GO:0016773;GO:0032559;GO:0005516;GO:0005515;GO:0032555;GO:00…	K04515	CAMK2	ssc04012;ssc04750;ssc04261;ssc04114;ssc05200;ssc05205;ssc04217;ssc04310;ssc05022;ssc04916;ssc04911;ssc04912;ssc04934;ssc04971;ssc04722;ssc04720;ssc04066;ssc04725;ssc05417;ssc04020;ssc04728;ssc04024;ssc04740;ssc05152;ssc05214;ssc04360;ssc05031;ssc04148;ssc05012;ssc05415;ssc04925;ssc04921;ssc04922;ssc04713	ErbB signaling pathway;Inflammatory mediator regulation of TRP channels;Adrenergic signaling in cardiomyocytes;Oocyte meiosis;Pathways in cancer;Proteoglycans in cancer;Necroptosis;Wnt signaling pathway;Pathways of neurodegeneration - multiple diseases;Melanogenesis;Insulin secretion;GnRH signaling pathway;Cushing syndrome;Gastric acid secretion;Neurotrophin signaling pathway;Long-term potentiati…	ENOG410XNRX	S:Function unknown	PF00069.31;PF08332.16;PF07714.23;PF14534.12;PF13474.12	Pkinase;CaMKII_AD;PK_Tyr_Ser-Thr;DUF4440;SnoaL_3	Protein kinase domain;Calcium/calmodulin dependent protein kinase II association domain;Protein tyrosine and serine/threonine kinase;Domain of unknown function;SnoaL-like domain	cytoplasmic
ENSSSCP00000010408	RAN	GTP-binding nuclear protein Ran	-	pep primary_assembly:Sscrofa11.1:14:24311577:24317789:-1 gene:ENSSSCG00000009746.5 transcript:ENSSSCT00000010685.4 gene_biotype:protein_coding transcript_biotype:protein_coding description:RAN, member RAS onco family [Source:VGNC Symbol;Acc:VGNC:104045]	0.4235	-1.2396	0.0001542	down	yes	10910.1	25761	21744.146484375	30189.1	25180.791015625	25929.853515625	10111.526367188	10955.741210938	11733.231445312	10839.872070312	BP:nuclear transport;BP:protein localization;BP:nuclear export;BP:small molecule metabolic process;BP:establishment of organelle localization;BP:cellular component organization or biogenesis;BP:cellular macromolecule localization;BP:ribonucleoside triphosphate metabolic process;BP:purine ribonucleoside triphosphate metabolic process;BP:GTP metabolic process;BP:protein import into nucleus;BP:snRNA…	GO:0051169;GO:0008104;GO:0051168;GO:0044281;GO:0051656;GO:0071840;GO:0070727;GO:0009199;GO:0009205;GO:0046039;GO:0006606;GO:0061015;GO:0045184;GO:0031503;GO:0006163;GO:0019637;GO:0006611;GO:0009141;GO:0009144;GO:0006886;GO:0016043;GO:0006139;GO:0006810;GO:0006913;GO:0008150;GO:0008152;GO:0007059;GO:0009150;GO:0050658;GO:0046907;GO:0051030;GO:0050657;GO:0009117;GO:0006753;GO:0015931;GO:0033750;GO:…	K07936	RAN	ssc05166;ssc03008;ssc03013;ssc03250	Human T-cell leukemia virus 1 infection;Ribosome biogenesis in eukaryotes;Nucleocytoplasmic transport;Viral life cycle - HIV-1	ENOG410XNRS	S:Function unknown	PF00071.28;PF08477.19;PF00025.27	Ras;Roc;Arf	Ras family;Ras of Complex, Roc, domain of DAPkinase;ADP-ribosylation factor family	nuclear
ENSSSCP00000039122	FLNA	Filamin A	-	pep primary_assembly:Sscrofa11.1:X:124890162:124914980:1 gene:ENSSSCG00000033299.3 transcript:ENSSSCT00000054367.3 gene_biotype:protein_coding transcript_biotype:protein_coding gene_symbol:FLNA description:filamin A [Source:VGNC Symbol;Acc:VGNC:88155]	0.09521	-3.3927	0.04464	down	yes	3186.63	33471	63975.4	15059.178710938	41115.3	13734.251953125	3569.4514160156	3263.33	3560.4223632812	2353.3049316406	------	------	K04437	FLNA	ssc04010;ssc04510;ssc05132;ssc05205	MAPK signaling pathway;Focal adhesion;Salmonella infection;Proteoglycans in cancer	COG5069	S:Function unknown	PF00630.25;PF23616.1;PF00307.36	Filamin;Ig_GEX2_N;CH	Filamin/ABP280 repeat;GEX2 N-terminal Ig-like domain;Calponin homology	cytoplasmic
ENSSSCP00000029386	DHX9	RNA helicase	-	pep primary_assembly:Sscrofa11.1:9:124141967:124185349:1 gene:ENSSSCG00000026806.4 transcript:ENSSSCT00000034683.4 gene_biotype:protein_coding transcript_biotype:protein_coding gene_symbol:DHX9 description:DExH-box helicase 9 [Source:VGNC Symbol;Acc:VGNC:87299]	0.2603	-1.9418	8.097E-6	down	yes	7569.01	29075	24806.1	31152.4	31157	29184.4	8376.7451171875	6833.9970703125	7625.09	7440.2124023438	BP:protein localization;BP:regulation of primary metabolic process;BP:regulation of metabolic process;BP:regulation of mRNA processing;BP:regulation of intracellular transport;BP:positive regulation of response to stimulus;BP:regulation of response to stimulus;BP:positive regulation of interleukin-6 production;BP:cellular component organization or biogenesis;BP:RNA biosynthetic process;BP:cellula…	GO:0008104;GO:0080090;GO:0019222;GO:0050684;GO:0032386;GO:0048584;GO:0048583;GO:0032755;GO:0071840;GO:0032774;GO:0051716;GO:0010605;GO:0010604;GO:0070727;GO:0010608;GO:0032728;GO:0051049;GO:0048518;GO:0048519;GO:0033036;GO:0042127;GO:0032392;GO:0051054;GO:0006282;GO:0051052;GO:0051050;GO:0060255;GO:0061013;GO:2001141;GO:0045727;GO:0039695;GO:0000398;GO:0070934;GO:0043331;GO:0016441;GO:0071103;GO:…	K13184	DHX9	------	------	COG1643	O:Posttranslational modification, protein turnover, chaperones	PF00035.32;PF07717.22;PF00271.37;PF00270.35;PF04408.29	dsrm;OB_NTP_bind;Helicase_C;DEAD;HA2_N	Double-stranded RNA binding motif;Oligonucleotide/oligosaccharide-binding;Helicase conserved C-terminal domain;DEAD/DEAH box helicase;Helicase associated domain	cytoplasmic
ENSSSCP00000048132	COX7C	Cytochrome c oxidase subunit 7C, mitochondrial	100037990	pep primary_assembly:Sscrofa11.1:2:94345447:94352651:1 gene:ENSSSCG00000040325.3 transcript:ENSSSCT00000063285.3 gene_biotype:protein_coding transcript_biotype:protein_coding gene_symbol:COX7C description:cytochrome c oxidase subunit 7C [Source:VGNC Symbol;Acc:VGNC:99628]	7.49	2.905	1.989E-6	up	yes	32313.3	4314.22	2403.9323730469	5389.3974609375	5318.1909179688	4145.3505859375	30746.248046875	33556.6	35608.8	29341.6	BP:aerobic respiration;BP:generation of precursor metabolites and energy;BP:electron transport chain;BP:respiratory electron transport chain;BP:cellular process;BP:aerobic electron transport chain;BP:cellular respiration;BP:metabolic process;BP:energy derivation by oxidation of organic compounds;BP:mitochondrial electron transport, cytochrome c to oxygen;BP:biological_processCC:organelle inner me…	GO:0009060;GO:0006091;GO:0022900;GO:0022904;GO:0009987;GO:0019646;GO:0045333;GO:0008152;GO:0015980;GO:0006123;GO:0008150GO:0019866;GO:0043229;GO:0043227;GO:0043226;GO:0031090;GO:0016020;GO:0005739;GO:0005751;GO:0110165;GO:0031966;GO:0043231;GO:0005575;GO:0005743	K02272	COX7C	ssc05208;ssc05010;ssc01100;ssc04932;ssc00190;ssc04260;ssc05012;ssc05415;ssc04714;ssc05022;ssc05016;ssc05020;ssc05014	Chemical carcinogenesis - reactive oxygen species;Alzheimer disease;Metabolic pathways;Non-alcoholic fatty liver disease;Oxidative phosphorylation;Cardiac muscle contraction;Parkinson disease;Diabetic cardiomyopathy;Thermogenesis;Pathways of neurodegeneration - multiple diseases;Huntington disease;Prion disease;Amyotrophic lateral sclerosis	ENOG4112B97	O:Posttranslational modification, protein turnover, chaperones	PF02935.21	COX7C	Cytochrome c oxidase subunit VIIc	mitochondrial
ENSSSCP00000003998	MYL12A	Myosin light chain 12A	733637	pep primary_assembly:Sscrofa11.1:6:103412529:103420286:-1 gene:ENSSSCG00000003691.4 transcript:ENSSSCT00000004090.4 gene_biotype:protein_coding transcript_biotype:protein_coding	0.1725	-2.5353	0.02511	down	yes	5386.44	31224.6	54068.9	18594.4	35533.9	16701.1	5658.8989257812	5292.1899414062	5143.4624023438	5451.1967773438	BP:biological_process;BP:cell-cell adhesion;BP:homotypic cell-cell adhesion;BP:cellular process;BP:cell adhesion;BP:platelet aggregationCC:cytoplasm;CC:macromolecular complex;CC:cellular_component;CC:myosin complex;CC:cellular anatomical entityMF:cation binding;MF:ion binding;MF:small molecule binding;MF:calcium ion binding;MF:molecular_function;MF:metal ion binding;MF:binding	GO:0008150;GO:0098609;GO:0034109;GO:0009987;GO:0007155;GO:0070527GO:0005737;GO:0032991;GO:0005575;GO:0016459;GO:0110165GO:0043169;GO:0043167;GO:0036094;GO:0005509;GO:0003674;GO:0046872;GO:0005488	K12757	MYL12	ssc04670;ssc04510;ssc04520;ssc04360;ssc04530;ssc04611;ssc04810;ssc05132;ssc04814	Leukocyte transendothelial migration;Focal adhesion;Adherens junction;Axon guidance;Tight junction;Platelet activation;Regulation of actin cytoskeleton;Salmonella infection;Motor proteins	COG5126	A:RNA processing and modification	PF13499.12;PF00036.39;PF13405.12;PF21008.3;PF08976.17;PF13202.12;PF13833.12	EF-hand_7;EF-hand_1;EF-hand_6;AIF-1;EF-hand_11;EF-hand_5;EF-hand_8	EF-hand domain pair;EF hand domain;EF-hand domain;Allograft inflammatory factor 1;EF-hand domain;EF hand;EF-hand domain pair	cytoplasmic
ENSSSCP00000007063	SELENBP1	Methanethiol oxidase	100152724	pep primary_assembly:Sscrofa11.1:4:97885475:97894301:1 gene:ENSSSCG00000006624.5 transcript:ENSSSCT00000007258.5 gene_biotype:protein_coding transcript_biotype:protein_coding gene_symbol:SELENBP1 description:selenium binding protein 1 [Source:VGNC Symbol;Acc:VGNC:92689]	0.4884	-1.0339	0.003563	down	yes	12010.7	24589.5	23368.458984375	27487	21545.4	25957.080078125	17473.837890625	11371.2	13170.587890625	6027.2055664062	BP:protein localization;BP:cellular macromolecule localization;BP:nitrogen compound transport;BP:macromolecule localization;BP:transport;BP:cellular process;BP:establishment of protein localization;BP:biological_process;BP:establishment of localization;BP:localization;BP:cellular localization;BP:protein transportCC:intracellular organelle;CC:membrane-bounded organelle;CC:organelle;CC:nucleus;CC:m…	GO:0008104;GO:0070727;GO:0071705;GO:0033036;GO:0006810;GO:0009987;GO:0045184;GO:0008150;GO:0051234;GO:0051179;GO:0051641;GO:0015031GO:0043229;GO:0043227;GO:0043226;GO:0005634;GO:0016020;GO:0110165;GO:0043231;GO:0005829;GO:0005575GO:0003674;GO:0005488;GO:0016491;GO:0016667;GO:0018549;GO:0003824;GO:0036094;GO:0008430;GO:0016670	K17285	SELENBP1	ssc00920;ssc01100	Sulfur metabolism;Metabolic pathways	ENOG410XP4F	S:Function unknown	PF05694.17	SBP56	56kDa selenium binding protein	cytoplasmic
ENSSSCP00000000076	ST13	ST13 Hsp70 interacting protein	-	pep primary_assembly:Sscrofa11.1:5:7583048:7616080:1 gene:ENSSSCG00000000071.5 transcript:ENSSSCT00000000077.4 gene_biotype:protein_coding transcript_biotype:protein_coding gene_symbol:ST13 description:ST13 Hsp70 interacting protein [Source:VGNC Symbol;Acc:VGNC:112551]	0.3839	-1.3812	0.0008513	down	yes	10056.1	26191.7	25943.8	24079.5	21433.3	33310.3	11415.6	9900.8232421875	10532.212890625	8375.6162109375	BP:'de novo' protein folding;BP:protein folding;BP:'de novo' posttranslational protein folding;BP:chaperone mediated protein folding requiring cofactor;BP:biological_process;BP:cellular process;BP:chaperone-mediated protein foldingCC:catalytic complex;CC:cellular_component;CC:histone deacetylase complex;CC:macromolecular complexMF:Hsp70 protein binding;MF:heat shock protein binding;MF:chaperone b…	GO:0006458;GO:0006457;GO:0051084;GO:0051085;GO:0008150;GO:0009987;GO:0061077GO:1902494;GO:0005575;GO:0000118;GO:0032991GO:0030544;GO:0031072;GO:0051087;GO:0046983;GO:0003674;GO:0005488;GO:0005515	K09560	ST13	------	------	ENOG410XR19	S:Function unknown	PF18253.6;PF07719.23;PF00515.34;PF17830.6;PF13414.12;PF13371.12;PF13431.12;PF13432.12;PF13181.12	HipN;TPR_2;TPR_1;STI1-HOP_DP;TPR_11;TPR_9;TPR_17;TPR_16;TPR_8	Hsp70-interacting protein N N-terminal domain;Tetratricopeptide repeat;Tetratricopeptide repeat;STI1/HOP, DP domain;TPR repeat;Tetratricopeptide repeat;Tetratricopeptide repeat;Tetratricopeptide repeat;Tetratricopeptide repeat	cytoplasmic
ENSSSCP00000057921	RAB5C	small monomeric GTPase	100523862	pep primary_assembly:Sscrofa11.1:12:20613998:20636073:1 gene:ENSSSCG00000032467.3 transcript:ENSSSCT00000046903.2 gene_biotype:protein_coding transcript_biotype:protein_coding gene_symbol:RAB5C description:RAB5C, member RAS oncogene family [Source:NCBI gene (formerly Entrezgene);Acc:100523862]	0.3436	-1.5412	3.883E-7	down	yes	9216.47	26826.2	26237.4	26512.8	27090.9	27463.955078125	9789.8232421875	7475.9951171875	10740.826171875	8859.2373046875	BP:protein localization;BP:plasma membrane to endosome transport;BP:cellular localization;BP:nitrogen compound transport;BP:macromolecule localization;BP:transport;BP:establishment of protein localization;BP:cellular process;BP:biological_process;BP:establishment of localization;BP:localization;BP:vesicle-mediated transport;BP:cellular macromolecule localization;BP:protein transportCC:membrane;CC…	GO:0008104;GO:0048227;GO:0051641;GO:0071705;GO:0033036;GO:0006810;GO:0045184;GO:0009987;GO:0008150;GO:0051234;GO:0051179;GO:0016192;GO:0070727;GO:0015031GO:0016020;GO:0048770;GO:0031090;GO:0043229;GO:0043228;GO:0043227;GO:0043226;GO:0010008;GO:0031982;GO:0031410;GO:0005811;GO:0030659;GO:0110165;GO:0005794;GO:0098588;GO:0097708;GO:0012506;GO:0005886;GO:0031901;GO:0042470;GO:0043231;GO:0043232;GO:0…	K07889	RAB5C	ssc04014;ssc05152;ssc05146;ssc04137;ssc04962;ssc04148;ssc04144;ssc04145;ssc05132	Ras signaling pathway;Tuberculosis;Amoebiasis;Mitophagy - animal;Vasopressin-regulated water reabsorption;Efferocytosis;Endocytosis;Phagosome;Salmonella infection	ENOG410YCCP	O:Posttranslational modification, protein turnover, chaperones	PF00071.28;PF08477.19;PF00025.27;PF00009.33	Ras;Roc;Arf;GTP_EFTU	Ras family;Ras of Complex, Roc, domain of DAPkinase;ADP-ribosylation factor family;Elongation factor Tu GTP binding domain	cytoplasmic
ENSSSCP00000041267	NIPSNAP2	Nipsnap homolog 2	-	pep primary_assembly:Sscrofa11.1:3:16910597:16941729:-1 gene:ENSSSCG00000036659.3 transcript:ENSSSCT00000041780.3 gene_biotype:protein_coding transcript_biotype:protein_coding description:nipsnap homolog 2 [Source:VGNC Symbol;Acc:VGNC:104008]	8.3868	3.0681	3.015E-8	up	yes	32126.9	3830.64	3823.1730957031	4552.7631835938	3340.0695800781	3606.5520019531	32571.4	32020.126953125	33732.4	30183.9	CC:intracellular membrane-bounded organelle;CC:mitochondrion;CC:cellular_component;CC:intracellular organelle;CC:membrane-bounded organelle;CC:organelle;CC:cellular anatomical entity	GO:0043231;GO:0005739;GO:0005575;GO:0043229;GO:0043227;GO:0043226;GO:0110165	------	------	------	------	ENOG410XSWP	S:Function unknown	PF07978.19	NIPSNAP	NIPSNAP	mitochondrial
ENSSSCP00000075001	FLNA	Filamin A	-	pep primary_assembly:Sscrofa11.1:X:124890162:124914992:1 gene:ENSSSCG00000033299.3 transcript:ENSSSCT00000106736.1 gene_biotype:protein_coding transcript_biotype:protein_coding gene_symbol:FLNA description:filamin A [Source:VGNC Symbol;Acc:VGNC:88155]	0.08923	-3.4863	0.04977	down	yes	2945.55	33011.5	65243.5	13631.7	39001	14169.807617188	3714.6828613281	2870.7873535156	3102.8830566406	2093.85	------	------	K04437	FLNA	ssc04010;ssc04510;ssc05132;ssc05205	MAPK signaling pathway;Focal adhesion;Salmonella infection;Proteoglycans in cancer	COG5069	Z:Cytoskeleton	PF00630.25;PF00307.36;PF23616.1	Filamin;CH;Ig_GEX2_N	Filamin/ABP280 repeat;Calponin homology;GEX2 N-terminal Ig-like domain	cytoplasmic
ENSSSCP00000042276	KRT14	Keratin 14	-	pep primary_assembly:Sscrofa11.1:12:21074850:21079391:1 gene:ENSSSCG00000017448.5 transcript:ENSSSCT00000057854.3 gene_biotype:protein_coding transcript_biotype:protein_coding	0.0437	-4.5162	0.02484	down	yes	1498.66	34291.4	29365.119140625	15061.362304688	26751.595703125	65987.5	693.53692626953	678.95129394531	1532.8067626953	3089.3420410156	BP:cell differentiation;BP:cellular component organization or biogenesis;BP:cellular developmental process;BP:fibril organization;BP:cellular component organization;BP:epithelial cell differentiation;BP:developmental process;BP:cellular process;BP:biological_process;BP:organelle organization;BP:cytoskeleton organization;BP:intermediate filament organization;BP:intermediate filament cytoskeleton o…	GO:0030154;GO:0071840;GO:0048869;GO:0097435;GO:0016043;GO:0030855;GO:0032502;GO:0009987;GO:0008150;GO:0006996;GO:0007010;GO:0045109;GO:0045104;GO:0045103GO:0099512;GO:0099513;GO:0099080;GO:0110165;GO:0045095;GO:0005882;GO:0005575;GO:0099081GO:0003674;GO:0005198	K07604	KRT1	ssc04915;ssc05150	Estrogen signaling pathway;Staphylococcus aureus infection	ENOG410Y9IV	K:Transcription	PF00038.26	Filament	Intermediate filament protein	nuclear
ENSSSCP00000050647	LDHA	L-lactate dehydrogenase	-	pep primary_assembly:Sscrofa11.1:2:40814169:40826715:-1 gene:ENSSSCG00000013366.5 transcript:ENSSSCT00000062740.3 gene_biotype:protein_coding transcript_biotype:protein_coding description:lactate dehydrogenase A [Source:VGNC Symbol;Acc:VGNC:99784]	0.2308	-2.1153	0.0002884	down	yes	6626.86	28716.2	31258.9	33041.6	20629.388671875	29934.9	9309.7607421875	5828.5068359375	6721.2	4647.9565429688	BP:carboxylic acid metabolic process;BP:small molecule metabolic process;BP:pyruvate metabolic process;BP:cellular process;BP:monocarboxylic acid metabolic process;BP:biological_process;BP:metabolic process;BP:oxoacid metabolic process;BP:organic acid metabolic process;BP:lactate metabolic process;BP:organic hydroxy compound metabolic processCC:intracellular organelle;CC:membrane-bounded organell…	GO:0019752;GO:0044281;GO:0006090;GO:0009987;GO:0032787;GO:0008150;GO:0008152;GO:0043436;GO:0006082;GO:0006089;GO:1901615GO:0043229;GO:0043227;GO:0043226;GO:0005737;GO:0005739;GO:0110165;GO:0043231;GO:0005575GO:0003674;GO:0016491;GO:0003824;GO:0016614;GO:0016616;GO:0004457;GO:0004459	K00016	LDH, ldh	ssc00620;ssc00640;ssc01100;ssc04922;ssc04066;ssc05230;ssc00270;ssc00010	Pyruvate metabolism;Propanoate metabolism;Metabolic pathways;Glucagon signaling pathway;HIF-1 signaling pathway;Central carbon metabolism in cancer;Cysteine and methionine metabolism;Glycolysis / Gluconeogenesis	COG0039	A:RNA processing and modification	PF00056.29;PF02866.23	Ldh_1_N;Ldh_1_C	lactate/malate dehydrogenase, NAD binding domain;lactate/malate dehydrogenase, alpha/beta C-terminal domain	cytoplasmic
ENSSSCP00000042503	PTMA	Prothymosin alpha	-	pep primary_assembly:Sscrofa11.1:15:132356430:132361405:1 gene:ENSSSCG00000037274.2 transcript:ENSSSCT00000052938.2 gene_biotype:protein_coding transcript_biotype:protein_coding gene_symbol:PTMA description:prothymosin alpha [Source:VGNC Symbol;Acc:VGNC:106455]	0.1546	-2.6934	0.0001619	down	yes	4718.96	30518.8	22335.822265625	31067.9	32143.6	36528.1	4753.55	3577.6098632812	3395.3916015625	7149.2817382812	BP:regulation of primary metabolic process;BP:regulation of metabolic process;BP:positive regulation of biosynthetic process;BP:positive regulation of metabolic process;BP:positive regulation of RNA biosynthetic process;BP:positive regulation of macromolecule metabolic process;BP:regulation of apoptotic process;BP:regulation of biological process;BP:regulation of nucleobase-containing compound me…	GO:0080090;GO:0019222;GO:0009891;GO:0009893;GO:1902680;GO:0010604;GO:0042981;GO:0050789;GO:0019219;GO:0043067;GO:0006357;GO:0065007;GO:0048518;GO:0048519;GO:0043069;GO:0010468;GO:0045935;GO:0060255;GO:0009889;GO:0043066;GO:0050794;GO:0008150;GO:0045893;GO:2001141;GO:0051252;GO:0051254;GO:0006355;GO:0010557;GO:0010556;GO:0045944;GO:0048523;GO:0048522GO:0043229;GO:0043227;GO:0043226;GO:0005634;GO:0…	K13784	PTMA	------	------	ENOG410ZA5I	E:Amino acid transport and metabolism	PF03247.19	Prothymosin	Prothymosin/parathymosin family	nuclear
ENSSSCP00000054427	DDX17	RNA helicase	-	pep primary_assembly:Sscrofa11.1:5:9485702:9505157:1 gene:ENSSSCG00000000104.5 transcript:ENSSSCT00000054754.1 gene_biotype:protein_coding transcript_biotype:protein_coding description:DEAD-box helicase 17 [Source:VGNC Symbol;Acc:VGNC:103229]	0.2203	-2.1825	2.782E-5	down	yes	6361.25	28874.9	23329.681640625	30586.4	29249.7	32333.7	7190.4228515625	6593.4189453125	5744.22	5916.9467773438	BP:regulation of primary metabolic process;BP:regulation of metabolic process;BP:regulation of mRNA processing;BP:regulation of RNA biosynthetic process;BP:signal transduction;BP:hormone-mediated signaling pathway;BP:negative regulation of macromolecule metabolic process;BP:response to external biotic stimulus;BP:cellular developmental process;BP:interspecies interaction between organisms;BP:nega…	GO:0080090;GO:0019222;GO:0050684;GO:2001141;GO:0007165;GO:0009755;GO:0010605;GO:0043207;GO:0048869;GO:0044419;GO:0048519;GO:0048762;GO:0060255;GO:0030518;GO:0051707;GO:0009607;GO:0009605;GO:0000398;GO:0002376;GO:0009892;GO:0009615;GO:0009890;GO:2001014;GO:0035556;GO:0050789;GO:0000381;GO:0000380;GO:0006357;GO:0065007;GO:0006364;GO:0050793;GO:0009889;GO:0050794;GO:0006952;GO:0006950;GO:0008150;GO:…	K13178	DDX17	------	------	COG0513	U:Intracellular trafficking, secretion, and vesicular transport	PF00270.35;PF00271.37;PF04851.21	DEAD;Helicase_C;ResIII	DEAD/DEAH box helicase;Helicase conserved C-terminal domain;Type III restriction enzyme, res subunit	cytoplasmic
ENSSSCP00000053659	SDHC	Succinate dehydrogenase cytochrome b560 subunit, mitochondrial	100524676	pep primary_assembly:Sscrofa11.1:4:89130379:89169107:-1 gene:ENSSSCG00000030318.4 transcript:ENSSSCT00000045783.3 gene_biotype:protein_coding transcript_biotype:protein_coding gene_symbol:SDHC description:succinate dehydrogenase complex subunit C [Source:VGNC Symbol;Acc:VGNC:98852]	7.3666	2.881	2.33E-6	up	yes	30898	4194.35	3693.5170898438	4772.8	3825.4741210938	4485.63	31381.1	33604.6	32031.857421875	26574.447265625	BP:ribose phosphate biosynthetic process;BP:ribonucleotide biosynthetic process;BP:ribose phosphate metabolic process;BP:nucleotide metabolic process;BP:nucleobase-containing compound metabolic process;BP:nucleobase-containing compound biosynthetic process;BP:tricarboxylic acid cycle;BP:aerobic respiration;BP:purine-containing compound metabolic process;BP:generation of precursor metabolites and …	GO:0046390;GO:0009260;GO:0019693;GO:0009117;GO:0006139;GO:0034654;GO:0006099;GO:0009060;GO:0072521;GO:0006091;GO:0006163;GO:0006753;GO:0009259;GO:0009199;GO:0022900;GO:0022904;GO:0009141;GO:0009142;GO:0072522;GO:0009206;GO:0009205;GO:0006793;GO:0046034;GO:0009987;GO:0019646;GO:0009152;GO:0009058;GO:0008150;GO:0008152;GO:0042776;GO:0009150;GO:0090407;GO:0009201;GO:0055086;GO:0044238;GO:0015986;GO:…	K00236	SDHC, SDH3	ssc05208;ssc04714;ssc01200;ssc04932;ssc01100;ssc00190;ssc00020;ssc05012;ssc05415;ssc05010;ssc05022;ssc05016;ssc05020;ssc05014	Chemical carcinogenesis - reactive oxygen species;Thermogenesis;Carbon metabolism;Non-alcoholic fatty liver disease;Metabolic pathways;Oxidative phosphorylation;Citrate cycl;Parkinson disease;Diabetic cardiomyopathy;Alzheimer disease;Pathways of neurodegeneration - multiple diseases;Huntington disease;Prion disease;Amyotrophic lateral sclerosis	COG2009	C:Energy production and conversion	PF01127.27	Sdh_cyt	Succinate dehydrogenase/Fumarate reductase transmembrane subunit	mitochondrial
ENSSSCP00000040138	RRM1	Ribonucleoside-diphosphate reductase	-	pep primary_assembly:Sscrofa11.1:9:6025073:6065143:-1 gene:ENSSSCG00000014791.5 transcript:ENSSSCT00000050049.3 gene_biotype:protein_coding transcript_biotype:protein_coding gene_symbol:RRM1 description:ribonucleotide reductase catalytic subunit M1 [Source:VGNC Symbol;Acc:VGNC:92461]	0.389	-1.3622	0.0001149	down	yes	9779.76	25139.6	24615.2	23313.3	29911.587890625	22718.2	8640.48	9555.0244140625	9587.55	11335.981445312	BP:nucleotide biosynthetic process;BP:small molecule metabolic process;BP:cellular component organization or biogenesis;BP:cellular response to stimulus;BP:positive regulation of cell cycle;BP:mitochondrial DNA replication;BP:DNA replication;BP:DNA-dependent DNA replication;BP:positive regulation of biological process;BP:DNA repair;BP:protein heterooligomerization;BP:protein heterotetramerization…	GO:0009165;GO:0044281;GO:0071840;GO:0051716;GO:0045787;GO:0006264;GO:0006260;GO:0006261;GO:0048518;GO:0006281;GO:0051291;GO:0051290;GO:0010971;GO:0033554;GO:0019637;GO:1900087;GO:0022607;GO:0050789;GO:0032042;GO:0090068;GO:0007346;GO:0016043;GO:0065003;GO:0065007;GO:0006139;GO:0050794;GO:0006950;GO:0009262;GO:0009265;GO:0008152;GO:0034654;GO:0090407;GO:1901989;GO:1901987;GO:0050896;GO:0009263;GO:…	K10807	RRM1	ssc01232;ssc00480;ssc01100;ssc00240;ssc00230;ssc00983	Nucleotide metabolism;Glutathione metabolism;Metabolic pathways;Pyrimidine metabolism;Purine metabolism;Drug metabolism - other enzymes	COG0209	F:Nucleotide transport and metabolism	PF02867.20;PF00317.26;PF03477.21	Ribonuc_red_lgC;Ribonuc_red_lgN;ATP-cone	Ribonucleotide reductase, barrel domain;Ribonucleotide reductase, all-alpha domain;ATP cone domain	cytoplasmic
ENSSSCP00000065617	EEF1D	Elongation factor 1-delta	-	pep primary_assembly:Sscrofa11.1:4:969527:982243:1 gene:ENSSSCG00000006954.5 transcript:ENSSSCT00000068566.2 gene_biotype:protein_coding transcript_biotype:protein_coding gene_symbol:EEF1D description:eukaryotic translation elongation factor 1 delta [Source:HGNC Symbol;Acc:HGNC:3211]	0.4756	-1.0722	0.001206	down	yes	11210.2	23571.5	18097.142578125	26675.1	23164.3	26349.548828125	9079.5830078125	12583.145507812	10785.364257812	12392.7	BP:cellular process;BP:biosynthetic process;BP:macromolecule biosynthetic process;BP:biological_process;BP:metabolic process;BP:macromolecule metabolic process;BP:translational elongationCC:eukaryotic translation elongation factor 1 complex;CC:cellular anatomical entity;CC:macromolecular complex;CC:cytosol;CC:cellular_componentMF:translation regulator activity;MF:guanyl-nucleotide exchange factor…	GO:0009987;GO:0009058;GO:0009059;GO:0008150;GO:0008152;GO:0043170;GO:0006414GO:0005853;GO:0110165;GO:0032991;GO:0005829;GO:0005575GO:0045182;GO:0005085;GO:0003674;GO:0005488;GO:0003676;GO:0098772;GO:0008135;GO:0030234;GO:0030695;GO:0060589;GO:0090079;GO:0097159;GO:0003746	K15410	EEF1D	------	------	COG2092	J:Translation, ribosomal structure and biogenesis	PF00736.24;PF10587.14	EF1_GNE;EF-1_beta_acid	EF-1 guanine nucleotide exchange domain;Eukaryotic elongation factor 1 beta central acidic region	cytoplasmic
ENSSSCP00000057144	RPL7A	60S ribosomal protein L7a	-	pep primary_assembly:Sscrofa11.1:1:272959831:272965634:1 gene:ENSSSCG00000035904.3 transcript:ENSSSCT00000044885.3 gene_biotype:protein_coding transcript_biotype:protein_coding gene_symbol:RPL7A description:ribosomal protein L7a [Source:VGNC Symbol;Acc:VGNC:92429]	0.3629	-1.4624	0.001021	down	yes	9197.61	25342.2	17923.9	30625.9	25745.255859375	27073.572265625	8334.13	8677.51	9296.2900390625	10482.5	BP:nucleic acid metabolic process;BP:maturation of LSU-rRNA;BP:nucleobase-containing compound metabolic process;BP:rRNA processing;BP:cytoplasmic translation;BP:cellular process;BP:biosynthetic process;BP:macromolecule biosynthetic process;BP:biological_process;BP:metabolic process;BP:RNA metabolic process;BP:primary metabolic process;BP:rRNA metabolic process;BP:protein metabolic process;BP:macr…	GO:0090304;GO:0000470;GO:0006139;GO:0006364;GO:0002181;GO:0009987;GO:0009058;GO:0009059;GO:0008150;GO:0008152;GO:0016070;GO:0044238;GO:0016072;GO:0019538;GO:0043170;GO:0006412;GO:0006396GO:0022626;GO:0022625;GO:0043229;GO:0043228;GO:0015934;GO:0005925;GO:0043227;GO:0043226;GO:0030054;GO:0030055;GO:0005737;GO:0005730;GO:0005634;GO:0016020;GO:0110165;GO:0070161;GO:0044391;GO:0043231;GO:0032991;GO:0…	K02936	RP-L7Ae, RPL7A	ssc03010;ssc05171	Ribosome;Coronavirus disease - COVID-19	COG1358	J:Translation, ribosomal structure and biogenesis	PF01248.31	Ribosomal_L7Ae	Ribosomal protein L7Ae/L30e/S12e/Gadd45 family	cytoplasmic
ENSSSCP00000002556	ALDH6A1	methylmalonate-semialdehyde dehydrogenase (CoA acylating)	100153301	pep primary_assembly:Sscrofa11.1:7:97360610:97381830:-1 gene:ENSSSCG00000002357.5 transcript:ENSSSCT00000002621.5 gene_biotype:protein_coding transcript_biotype:protein_coding gene_symbol:ALDH6A1 description:aldehyde dehydrogenase 6 family member A1 [Source:VGNC Symbol;Acc:VGNC:85242]	2.456	1.2963	0.0001487	up	yes	24479.3	9967.19	8698.0185546875	12588.729492188	7691.1997070312	10890.8	22041.7	24230.939453125	28184.228515625	23460.4	BP:cell differentiation;BP:carboxylic acid metabolic process;BP:cellular catabolic process;BP:pyrimidine-containing compound catabolic process;BP:small molecule metabolic process;BP:small molecule catabolic process;BP:fat cell differentiation;BP:nucleobase catabolic process;BP:pyrimidine-containing compound metabolic process;BP:nucleobase-containing compound metabolic process;BP:pyrimidine nucleo…	GO:0030154;GO:0019752;GO:0044248;GO:0072529;GO:0044281;GO:0044282;GO:0045444;GO:0046113;GO:0072527;GO:0006139;GO:0006208;GO:0006206;GO:0048869;GO:0019859;GO:0006520;GO:1901605;GO:1901606;GO:0032502;GO:0009063;GO:0009987;GO:0050873;GO:0009112;GO:0008150;GO:0008152;GO:0043436;GO:0009056;GO:0055086;GO:0044238;GO:0006573;GO:0006574;GO:0006082;GO:0046395;GO:0016054;GO:0006210;GO:0009081;GO:0009083GO:0…	K00140	mmsA, iolA, ALDH6A1	ssc00640;ssc01200;ssc01100;ssc00562;ssc00280;ssc00410	Propanoate metabolism;Carbon metabolism;Metabolic pathways;Inositol phosphate metabolism;Valine, leucine and isoleucine degradation;beta-Alanine metabolism	ENOG410XNP1	I:Lipid transport and metabolism	PF00171.27	Aldedh	Aldehyde dehydrogenase family	mitochondrial
ENSSSCP00000049307	-	LIM zinc-binding domain-containing protein	-	pep primary_assembly:Sscrofa11.1:14:87703268:87720639:1 gene:ENSSSCG00000060206.1 transcript:ENSSSCT00000051142.3 gene_biotype:protein_coding transcript_biotype:protein_coding	81.3335	6.3458	3.452E-7	up	yes	33867.8	416.407	857.47399902344	172.46298217773	488.37182617188	147.31867980957	34976.6	32975	30522.2	36997.5	BP:anatomical structure development;BP:actin cytoskeleton organization;BP:muscle structure development;BP:cellular component organization or biogenesis;BP:cellular component organization;BP:animal organ development;BP:developmental process;BP:actin filament-based process;BP:cellular process;BP:biological_process;BP:cytoskeleton organization;BP:organelle organization;BP:heart developmentCC:actin f…	GO:0048856;GO:0030036;GO:0061061;GO:0071840;GO:0016043;GO:0048513;GO:0032502;GO:0030029;GO:0009987;GO:0008150;GO:0007010;GO:0006996;GO:0007507GO:0032432;GO:0070161;GO:0042641;GO:0001725;GO:0097517;GO:0030018;GO:0030054;GO:0110165;GO:0031941;GO:0005912;GO:0005911;GO:0032991;GO:0005575GO:0003674;GO:0005488;GO:0043167;GO:0003779;GO:0042805;GO:0046872;GO:0051393;GO:0043169;GO:0036094;GO:0008092;GO:00…	K19867	PDLIM5_6_7	ssc04820	Cytoskeleton in muscle cells	ENOG410XRD4	Z:Cytoskeleton	PF00412.28	LIM	LIM domain	cytoplasmic
ENSSSCP00000062738	ETFA	Electron transfer flavoprotein subunit alpha	-	pep primary_assembly:Sscrofa11.1:7:56462350:56524810:-1 gene:ENSSSCG00000001862.5 transcript:ENSSSCT00000072496.2 gene_biotype:protein_coding transcript_biotype:protein_coding gene_symbol:ETFA description:electron transfer flavoprotein subunit alpha [Source:VGNC Symbol;Acc:VGNC:87801]	3.1892	1.6732	4.81E-5	up	yes	26088.5	8180.38	6766.6967773438	10766.650390625	6086.61	9101.56	27310.5	25113.447265625	29100.814453125	22829.2	BP:lipid oxidation;BP:fatty acid metabolic process;BP:fatty acid beta-oxidation;BP:carboxylic acid metabolic process;BP:cellular catabolic process;BP:fatty acid catabolic process;BP:small molecule catabolic process;BP:generation of precursor metabolites and energy;BP:lipid modification;BP:cellular amino acid metabolic process;BP:lipid catabolic process;BP:electron transport chain;BP:respiratory e…	GO:0034440;GO:0006631;GO:0006635;GO:0019752;GO:0044248;GO:0009062;GO:0044282;GO:0006091;GO:0030258;GO:0006520;GO:0016042;GO:0022900;GO:0022904;GO:0006629;GO:0009063;GO:0009987;GO:0032787;GO:0008150;GO:0008152;GO:0072329;GO:0043436;GO:0019395;GO:0009056;GO:0044238;GO:0006082;GO:0016054;GO:0046395;GO:0033539;GO:0044281GO:0043229;GO:0043227;GO:0005739;GO:0005759;GO:0110165;GO:0031974;GO:0043231;GO:0…	K03522	fixB, etfA	------	------	COG2025	C:Energy production and conversion	PF00766.25;PF01012.27	ETF_alpha;ETF	Electron transfer flavoprotein FAD-binding domain;Electron transfer flavoprotein domain	cytoplasmic
ENSSSCP00000012956	PRDX4	thioredoxin-dependent peroxiredoxin	-	pep primary_assembly:Sscrofa11.1:X:19800324:19819571:1 gene:ENSSSCG00000012171.6 transcript:ENSSSCT00000013313.6 gene_biotype:protein_coding transcript_biotype:protein_coding gene_symbol:PRDX4 description:peroxiredoxin 4 [Source:VGNC Symbol;Acc:VGNC:91783]	0.1792	-2.4804	0.0001242	down	yes	5171.28	28864.7	20812.935546875	31487.8	31539.7	31618.365234375	4954.7	5936.5068359375	4198.6489257812	5595.2724609375	BP:response to stimulus;BP:homeostatic process;BP:hydrogen peroxide catabolic process;BP:cellular response to stimulus;BP:cellular homeostasis;BP:cellular process;BP:reactive oxygen species metabolic process;BP:response to stress;BP:biological_process;BP:metabolic process;BP:cell redox homeostasis;BP:catabolic process;BP:response to oxidative stress;BP:cellular response to stress;BP:hydrogen pero…	GO:0050896;GO:0042592;GO:0042744;GO:0051716;GO:0019725;GO:0009987;GO:0072593;GO:0006950;GO:0008150;GO:0008152;GO:0045454;GO:0009056;GO:0006979;GO:0033554;GO:0042743GO:0005783;GO:0043229;GO:0043227;GO:0043226;GO:0110165;GO:0043231;GO:0005829;GO:0005575GO:0003674;GO:0008379;GO:0016491;GO:0016684;GO:0016209;GO:0003824;GO:0051920;GO:0004601	K03386	PRDX2_4, ahpC	------	------	COG0450	S:Function unknown	PF00578.27;PF08534.16;PF10417.14	AhpC-TSA;Redoxin;1-cysPrx_C	AhpC/TSA family;Redoxin;C-terminal domain of 1-Cys peroxiredoxin	ER
ENSSSCP00000061756	PCBP2	Poly(rC) binding protein 2	397665	pep primary_assembly:Sscrofa11.1:5:18674052:18696254:1 gene:ENSSSCG00000000274.5 transcript:ENSSSCT00000070951.2 gene_biotype:protein_coding transcript_biotype:protein_coding gene_symbol:PCBP2 description:poly(rC) binding protein 2 [Source:VGNC Symbol;Acc:VGNC:103309]	0.4051	-1.3037	0.0004647	down	yes	9803.1	24201.3	20694.927734375	28493.775390625	20774.7	26841.7	9114.1494140625	10529.3	8758.38	10810.6	BP:regulation of primary metabolic process;BP:regulation of metabolic process;BP:regulation of biological process;BP:regulation of nucleobase-containing compound metabolic process;BP:biological regulation;BP:regulation of gene expression;BP:regulation of macromolecule metabolic process;BP:regulation of biosynthetic process;BP:regulation of cellular process;BP:biological_process;BP:regulation of R…	GO:0080090;GO:0019222;GO:0050789;GO:0019219;GO:0065007;GO:0010468;GO:0060255;GO:0009889;GO:0050794;GO:0008150;GO:0051252;GO:0010556GO:0005737;GO:0005654;GO:0110165;GO:0005575GO:0003674;GO:0005488;GO:0003676;GO:0003677;GO:0097159;GO:0003697;GO:0003723;GO:0003729	K13162	PCBP2	ssc04216	Ferroptosis	------	------	PF00013.35;PF07650.23;PF22675.2	KH_1;KH_2;KH-I_KHDC4-BBP	KH domain;KH domain;KHDC4/BBP-like, KH-domain type I	cytoplasmic
ENSSSCP00000022607	CALM2	Calmodulin 1	100154056|100522926|396838	pep primary_assembly:Sscrofa11.1:7:112160806:112171744:1 gene:ENSSSCG00000025768.4 transcript:ENSSSCT00000031940.3 gene_biotype:protein_coding transcript_biotype:protein_coding gene_symbol:CALM1 description:calmodulin 1 [Source:NCBI gene (formerly Entrezgene);Acc:100154056]	0.4646	-1.1059	7.454E-6	down	yes	10736.2	23106.4	22419.724609375	25330.5	22668.9	22006.2	10966.173828125	10208.880859375	9925.1298828125	11844.416015625	BP:G2/M transition of mitotic cell cycle;BP:regulation of transport;BP:positive regulation of sequestering of calcium ion;BP:positive regulation of response to stimulus;BP:negative regulation of release of sequestered calcium ion into cytosol;BP:regulation of signal transduction;BP:regulation of ion transmembrane transport;BP:negative regulation of ion transmembrane transporter activity;BP:cellul…	GO:0000086;GO:0051049;GO:0051284;GO:0048584;GO:0051280;GO:0009966;GO:0034765;GO:0032413;GO:0071840;GO:0034763;GO:0009967;GO:0098900;GO:0098901;GO:0048518;GO:0048519;GO:1901020;GO:0006937;GO:0048583;GO:0032465;GO:0010038;GO:0055117;GO:0010880;GO:0042391;GO:1990456;GO:0032412;GO:1904062;GO:0050789;GO:1903170;GO:0005513;GO:0016043;GO:0065007;GO:0034762;GO:0065009;GO:0065008;GO:0008016;GO:0034097;GO:…	K02183	CALM	ssc04750;ssc04014;ssc04015;ssc04114;ssc05200;ssc04371;ssc05167;ssc04270;ssc04218;ssc05022;ssc04915;ssc04916;ssc04910;ssc04912;ssc04971;ssc04722;ssc04720;ssc04970;ssc05418;ssc05417;ssc04020;ssc04728;ssc04022;ssc04024;ssc04740;ssc04744;ssc05152;ssc05214;ssc05031;ssc05170;ssc05034;ssc04261;ssc05012;ssc05010;ssc04625;ssc05133;ssc04924;ssc04925;ssc04921;ssc04922;ssc04070;ssc05163;ssc04713	Inflammatory mediator regulation of TRP channels;Ras signaling pathway;Rap1 signaling pathway;Oocyte meiosis;Pathways in cancer;Apelin signaling pathway;Kaposi sarcoma-associated herpesvirus infection;Vascular smooth muscle contraction;Cellular senescence;Pathways of neurodegeneration - multiple diseases;Estrogen signaling pathway;Melanogenesis;Insulin signaling pathway;GnRH signaling pathway;Gas…	COG5126	S:Function unknown	PF00036.39;PF13499.12;PF13405.12;PF13833.12;PF13202.12;PF14658.12;PF21008.3;PF12763.14;PF24548.1;PF08976.17	EF-hand_1;EF-hand_7;EF-hand_6;EF-hand_8;EF-hand_5;EF-hand_9;AIF-1;EH;EF_EFCAB10_C;EF-hand_11	EF hand domain;EF-hand domain pair;EF-hand domain;EF-hand domain pair;EF hand;EF-hand domain;Allograft inflammatory factor 1;EH domain;EFCAB10, C-terminal EF-hand;EF-hand domain	cytoplasmic
ENSSSCP00000005924	NDUFA8	NADH dehydrogenase [ubiquinone] 1 alpha subcomplex subunit 8	-	pep primary_assembly:Sscrofa11.1:1:262243222:262264097:-1 gene:ENSSSCG00000005528.5 transcript:ENSSSCT00000006079.5 gene_biotype:protein_coding transcript_biotype:protein_coding gene_symbol:NDUFA8 description:NADH:ubiquinone oxidoreductase subunit A8 [Source:NCBI gene (formerly Entrezgene);Acc:100154443]	5.1072	2.3525	4.186E-6	up	yes	28289.1	5539.06	3601.5932617188	6847.8549804688	4526.4135742188	7180.3720703125	28043.529296875	26391.205078125	27129.552734375	31592.236328125	BP:electron transport chain;BP:energy derivation by oxidation of organic compounds;BP:cellular process;BP:aerobic electron transport chain;BP:mitochondrial electron transport, NADH to ubiquinone;BP:biological_process;BP:aerobic respiration;BP:cellular respiration;BP:metabolic process;BP:respiratory electron transport chain;BP:generation of precursor metabolites and energyCC:organelle lumen;CC:org…	GO:0022900;GO:0015980;GO:0009987;GO:0019646;GO:0006120;GO:0008150;GO:0009060;GO:0045333;GO:0008152;GO:0022904;GO:0006091GO:0043233;GO:0031970;GO:0031974;GO:0005575;GO:0070013;GO:0005747;GO:0005758;GO:0110165	K03952	NDUFA8	ssc05208;ssc05010;ssc00190;ssc01100;ssc04932;ssc04723;ssc05012;ssc05415;ssc04714;ssc05022;ssc05016;ssc05020;ssc05014	Chemical carcinogenesis - reactive oxygen species;Alzheimer disease;Oxidative phosphorylation;Metabolic pathways;Non-alcoholic fatty liver disease;Retrograde endocannabinoid signaling;Parkinson disease;Diabetic cardiomyopathy;Thermogenesis;Pathways of neurodegeneration - multiple diseases;Huntington disease;Prion disease;Amyotrophic lateral sclerosis	ENOG4111IST	I:Lipid transport and metabolism	PF06747.18	CHCH	CHCH domain	mitochondrial
ENSSSCP00000068717	ACADVL	Very long-chain specific acyl-CoA dehydrogenase, mitochondrial	-	pep primary_assembly:Sscrofa11.1:12:52576402:52581607:1 gene:ENSSSCG00000017947.5 transcript:ENSSSCT00000068392.2 gene_biotype:protein_coding transcript_biotype:protein_coding gene_symbol:ACADVL description:acyl-CoA dehydrogenase very long chain [Source:VGNC Symbol;Acc:VGNC:97864]	8.8569	3.1468	6.877E-5	up	yes	30349.9	3426.69	3269.2626953125	4865.41	2393.4567871094	3178.6284179688	38186	28272.3	25617.9	29323.451171875	CC:organelle membrane;CC:membrane;CC:cellular anatomical entity;CC:mitochondrial membrane;CC:organelle inner membrane;CC:cellular_component;CC:mitochondrial inner membraneMF:molecular_function;MF:binding;MF:acyl-CoA binding;MF:ion binding;MF:heterocyclic compound binding;MF:nucleoside phosphate binding;MF:oxidoreductase activity;MF:anion binding;MF:flavin adenine dinucleotide binding;MF:oxidoredu…	GO:0031090;GO:0016020;GO:0110165;GO:0031966;GO:0019866;GO:0005575;GO:0005743GO:0003674;GO:0005488;GO:0120227;GO:0043167;GO:1901363;GO:1901265;GO:0016491;GO:0043168;GO:0050660;GO:0016627;GO:0000062;GO:0000166;GO:0017099;GO:1901681;GO:0033218;GO:0052890;GO:0008289;GO:0036094;GO:0003824;GO:1901567;GO:0097159;GO:0003995	K09479	ACADVL	ssc04936;ssc01212;ssc01100;ssc00071	Alcoholic liver disease;Fatty acid metabolism;Metabolic pathways;Fatty acid degradation	COG1960	U:Intracellular trafficking, secretion, and vesicular transport	PF21343.2;PF00441.29;PF02770.24;PF02771.21;PF08028.16;PF22924.1	ACAD9-ACADV_C;Acyl-CoA_dh_1;Acyl-CoA_dh_M;Acyl-CoA_dh_N;Acyl-CoA_dh_2;ACOX_C_alpha1	ACAD9/ACADV, C-terminal domain;Acyl-CoA dehydrogenase, C-terminal domain;Acyl-CoA dehydrogenase, middle domain;Acyl-CoA dehydrogenase, N-terminal domain;Acyl-CoA dehydrogenase, C-terminal domain;Acyl-CoA oxidase, C-alpha1 domain	mitochondrial
ENSSSCP00000058340	ETFDH	Electron transfer flavoprotein-ubiquinone oxidoreductase	-	pep primary_assembly:Sscrofa11.1:8:47632874:47657436:1 gene:ENSSSCG00000008877.5 transcript:ENSSSCT00000037346.2 gene_biotype:protein_coding transcript_biotype:protein_coding gene_symbol:ETFDH description:electron transfer flavoprotein dehydrogenase [Source:VGNC Symbol;Acc:VGNC:87803]	8.6695	3.1159	1.277E-7	up	yes	30158.3	3478.67	2898.22	4259.1767578125	2972.5278320312	3784.7763671875	32119.1	29915.806640625	27892.4	30706.080078125	BP:lipid oxidation;BP:fatty acid beta-oxidation;BP:response to stimulus;BP:fatty acid metabolic process;BP:carboxylic acid metabolic process;BP:cellular catabolic process;BP:fatty acid catabolic process;BP:small molecule catabolic process;BP:generation of precursor metabolites and energy;BP:lipid modification;BP:electron transport chain;BP:lipid catabolic process;BP:lipid metabolic process;BP:cel…	GO:0034440;GO:0006635;GO:0050896;GO:0006631;GO:0019752;GO:0044248;GO:0009062;GO:0044282;GO:0006091;GO:0030258;GO:0022900;GO:0016042;GO:0006629;GO:0009987;GO:0032787;GO:0006950;GO:0008150;GO:0008152;GO:0072329;GO:0043436;GO:0019395;GO:0009056;GO:0006979;GO:0044238;GO:0006082;GO:0046395;GO:0033539;GO:0016054;GO:0044281GO:0043229;GO:0005739;GO:0043227;GO:0016020;GO:0110165;GO:0031966;GO:0019866;GO:0…	K00311	ETFDH	------	------	COG0644	C:Energy production and conversion	PF05187.19;PF21162.3;PF01946.23;PF01266.30;PF00890.30;PF13450.12	Fer4_ETF_QO;ETFQO_UQ-bd;Thi4;DAO;FAD_binding_2;NAD_binding_8	Electron transfer flavoprotein-ubiquinone oxidoreductase, 4Fe-4S;ETF-QO, ubiquinone-binding;Thi4 family;FAD dependent oxidoreductase;FAD binding domain;NA	mitochondrial
ENSSSCP00000016026	RPS25	40S ribosomal protein S25	100516385	pep primary_assembly:Sscrofa11.1:9:46235737:46242432:-1 gene:ENSSSCG00000036296.3 transcript:ENSSSCT00000016469.5 gene_biotype:protein_coding transcript_biotype:protein_coding gene_symbol:RPS25 description:ribosomal protein S25 [Source:VGNC Symbol;Acc:VGNC:108615]	0.3376	-1.5666	8.625E-5	down	yes	8482.53	25124.1	20113.3	28277.7	25762.939453125	26342.583984375	9244.7	7670.4	8354.88	8660.15	BP:cellular component assembly;BP:macromolecular complex subunit organization;BP:ribosomal small subunit assembly;BP:response to starvation;BP:cellular response to amino acid starvation;BP:cellular component organization or biogenesis;BP:cellular response to starvation;BP:macromolecular complex assembly;BP:ribonucleoprotein complex subunit organization;BP:cellular component organization;BP:ribonu…	GO:0022607;GO:0043933;GO:0000028;GO:0042594;GO:0034198;GO:0071840;GO:0009267;GO:0065003;GO:0071826;GO:0016043;GO:0022618;GO:0006364;GO:0022613;GO:0006139;GO:0009987;GO:0051716;GO:0006950;GO:0008150;GO:0008152;GO:0016070;GO:0044238;GO:0016072;GO:0031669;GO:0090304;GO:0050896;GO:0042274;GO:0031667;GO:0043170;GO:0044085;GO:1990928;GO:0033554;GO:0006396GO:0022626;GO:0015935;GO:0099572;GO:0043229;GO:0…	K02975	RP-S25e, RPS25	ssc03010;ssc05171	Ribosome;Coronavirus disease - COVID-19	COG4901	J:Translation, ribosomal structure and biogenesis	PF03297.21	Ribosomal_S25	S25 ribosomal protein	nuclear
ENSSSCP00000046853	TXNDC5	Thioredoxin domain containing 5	-	pep primary_assembly:Sscrofa11.1:7:5210064:5236812:-1 gene:ENSSSCG00000034131.3 transcript:ENSSSCT00000050680.3 gene_biotype:protein_coding transcript_biotype:protein_coding gene_symbol:TXNDC5 description:thioredoxin domain containing 5 [Source:VGNC Symbol;Acc:VGNC:94608]	0.04953	-4.3356	6.968E-6	down	yes	1578.59	31874.4	26180.318359375	33896.7	31522.025390625	35898.5	1398.6783447266	1664.9957275391	1844.0181884766	1406.6658935547	------	------	K13984	TXNDC5, ERP46	ssc04141	Protein processing in endoplasmic reticulum	COG0526	G:Carbohydrate transport and metabolism	PF00085.26;PF13098.12;PF04756.19	Thioredoxin;Thioredoxin_2;OST3_OST6	Thioredoxin;Thioredoxin-like domain;OST3 / OST6 family, transporter family	extracellular
ENSSSCP00000035711	MYL1	Myosin light chain 1/3, skeletal muscle isoform	-	pep primary_assembly:Sscrofa11.1:15:113038083:113063173:-1 gene:ENSSSCG00000016157.5 transcript:ENSSSCT00000052945.3 gene_biotype:protein_coding transcript_biotype:protein_coding gene_symbol:MYL1 description:myosin light chain 1 [Source:NCBI gene (formerly Entrezgene);Acc:397666]	17.0345	4.0904	0.0006343	up	yes	31445.9	1846.01	1105.7249755859	3782.5832519531	1157.8041992188	1337.9177246094	38671.9	39045.1	27526.873046875	20539.6	BP:multicellular organismal process;BP:muscle contraction;BP:biological_process;BP:system process;BP:muscle system processCC:supramolecular fiber;CC:myofibril;CC:intracellular organelle;CC:non-membrane-bounded organelle;CC:organelle;CC:supramolecular complex;CC:myosin complex;CC:cellular anatomical entity;CC:macromolecular complex;CC:intracellular non-membrane-bounded organelle;CC:cellular_compon…	GO:0032501;GO:0006936;GO:0008150;GO:0003008;GO:0003012GO:0099512;GO:0030016;GO:0043229;GO:0043228;GO:0043226;GO:0099080;GO:0016459;GO:0110165;GO:0032991;GO:0043232;GO:0005575;GO:0099081;GO:0016460;GO:0043292GO:0003674;GO:0005488;GO:0043167;GO:0005198;GO:0005509;GO:0046872;GO:0043169;GO:0036094;GO:0008307	K05738	MYL1	ssc04820;ssc04814	Cytoskeleton in muscle cells;Motor proteins	COG5126;COG5126;COG5126	D:Cell cycle control, cell division, chromosome partitioning;T:Signal transduction mechanisms;Z:Cytoskeleton	PF13405.12;PF13499.12;PF00036.39;PF21008.3	EF-hand_6;EF-hand_7;EF-hand_1;AIF-1	EF-hand domain;EF-hand domain pair;EF hand domain;Allograft inflammatory factor 1	cytoplasmic
ENSSSCP00000055378	ECI1	Enoyl-CoA delta isomerase 1	-	pep primary_assembly:Sscrofa11.1:3:39750742:39758516:1 gene:ENSSSCG00000052991.1 transcript:ENSSSCT00000043814.3 gene_biotype:protein_coding transcript_biotype:protein_coding gene_symbol:ECI1 description:enoyl-CoA delta isomerase 1 [Source:NCBI gene (formerly Entrezgene);Acc:100738177]	7.0443	2.8165	3.0E-8	up	yes	28931.9	4107.16	3945.0700683594	5175.7807617188	3317.98	3989.8247070312	30518.189453125	28143.240234375	28083	28983.255859375	BP:lipid oxidation;BP:fatty acid metabolic process;BP:fatty acid beta-oxidation;BP:carboxylic acid metabolic process;BP:cellular catabolic process;BP:fatty acid catabolic process;BP:small molecule metabolic process;BP:small molecule catabolic process;BP:lipid modification;BP:lipid catabolic process;BP:lipid metabolic process;BP:cellular process;BP:monocarboxylic acid metabolic process;BP:biologic…	GO:0034440;GO:0006631;GO:0006635;GO:0019752;GO:0044248;GO:0009062;GO:0044281;GO:0044282;GO:0030258;GO:0016042;GO:0006629;GO:0009987;GO:0032787;GO:0008150;GO:0008152;GO:0072329;GO:0043436;GO:0019395;GO:0009056;GO:0044238;GO:0006082;GO:0046395;GO:0016054GO:0043229;GO:0043227;GO:0043226;GO:0005739;GO:0110165;GO:0043231;GO:0005575GO:0003674;GO:0016860;GO:0016863;GO:0004165;GO:0003824;GO:0016853	K13238	ECI1, DCI	ssc00071	Fatty acid degradation	COG1024	S:Function unknown	PF00378.25;PF16113.10	ECH_1;ECH_2	Enoyl-CoA hydratase/isomerase;Enoyl-CoA hydratase/isomerase	mitochondrial
ENSSSCP00000055891	HMGB3	High mobility group protein B3 isoform b	100517745	pep primary_assembly:Sscrofa11.1:X:122592936:122599493:1 gene:ENSSSCG00000035908.2 transcript:ENSSSCT00000054671.2 gene_biotype:protein_coding transcript_biotype:protein_coding	0.2381	-2.0704	1.118E-5	down	yes	6306.83	26485.2	22738.849609375	25405.5	28860.037109375	28936.6	6982.7124023438	5834.58	6406.0102539062	6004.0190429688	BP:regulation of primary metabolic process;BP:regulation of metabolic process;BP:immune response;BP:nucleic acid metabolic process;BP:regulation of biological process;BP:nucleobase-containing compound metabolic process;BP:response to external biotic stimulus;BP:interspecies interaction between organisms;BP:regulation of nucleobase-containing compound metabolic process;BP:regulation of transcripti…	GO:0080090;GO:0019222;GO:0006955;GO:0090304;GO:0050789;GO:0006139;GO:0043207;GO:0044419;GO:0019219;GO:0006357;GO:0065007;GO:0010468;GO:0060255;GO:0045087;GO:0009987;GO:0009889;GO:0050794;GO:0006952;GO:0006950;GO:0008150;GO:0008152;GO:2001141;GO:0051707;GO:0044238;GO:0009607;GO:0009605;GO:0050896;GO:0051252;GO:0043170;GO:0002376;GO:0006355;GO:0010556;GO:0006259;GO:0098542GO:0043229;GO:0043228;GO:0…	K11296	HMGB3	------	------	COG5648	S:Function unknown	PF09011.16;PF00505.25;PF24815.1	HMG_box_2;HMG_box;HMG_WDHD1	HMG-box domain;HMG;WDHD1 HMG box	nuclear
ENSSSCP00000029645	-	Ig-like domain-containing protein	-	pep primary_assembly:Sscrofa11.1:14:48800256:48800764:1 gene:ENSSSCG00000031037.4 transcript:ENSSSCT00000034375.4 gene_biotype:protein_coding transcript_biotype:protein_coding	0.4989	-1.0032	0.02652	down	yes	10700.4	21447.8	16967.123046875	19237.224609375	22005.775390625	27581.1	8904.38	19243.349609375	7750.6557617188	6903.2	------	------	------	------	------	------	ENOG410YSH4	S:Function unknown	PF07686.23;PF13927.12	V-set;Ig_3	Immunoglobulin V-set domain;Immunoglobulin domain	extracellular
[truncated: 4,376 more rows]

## Sheet: Jejunum vs. skeletal muscle
Accession	Symbol	Protein Name	Entrez ID	Description	FC(D/A)	Log2FC(D/A)	P_value(D/A)	Regulate	Significant	D	A	Jejunum_1	Jejunum_2	Jejunum_3	Jejunum_4	PMM_1	PMM_2	PMM_3	PMM_4	GO Term	GO ID	KO ID	KO Name	Pathway ID	Pathway_defition	EggNOG ID	EggNOG_Functional Categories	Pfam ID	Domain	Domain Description	Subcellular Loc
[truncated: 5,117 more rows]

## Sheet: Heart vs. skeletal muscle
Accession	Symbol	Protein Name	Entrez ID	Description	FC(D/B)	Log2FC(D/B)	P_value(D/B)	Regulate	Significant	D	B	Heart_1	Heart_2	Heart_3	Heart_4	PMM_1	PMM_2	PMM_3	PMM_4	GO Term	GO ID	KO ID	KO Name	Pathway ID	Pathway_defition	EggNOG ID	EggNOG_Functional Categories	Pfam ID	Domain	Domain Description	Subcellular Loc
[truncated: 3,283 more rows]
