# Supplementary material for: An Integrated Multi-Omics Study of Mammalian Skeletal, Cardiac, and Smooth Muscles
Source: Int J Mol Sci. 2025 Dec 25;27(1):242. doi: 10.3390/ijms27010242 (PMC12785520; doi:10.3390/ijms27010242)
Supplement: Supplementary file 1 [file ijms-27-00242-s001.zip › Table S3. Transcriptome, Mice.xlsx]

## Sheet: Intestine vs.  Heart
Gene id	Gene name	Gene description	FC(B/A)	Log2FC(B/A)	Pvalue	Padjust	Significant	Regulate	Heart_1	Heart_2	Heart_3	Intestine_1	Intestine_2	Intestine_3	B	A
ENSMUSG00000000001	Gnai3	G protein subunit alpha i3 [Source:MGI Symbol;Acc:MGI:95773]	0.091473977728004	-3.45049	2.7566023686879E-96	1.3191085816138E-94	yes	down	4.23	5.88	5.75	86.52	85.87	82.08	5.2866666666667	84.823333333333
ENSMUSG00000000031	H19	H19, imprinted maternally expressed transcript [Source:MGI Symbol;Acc:MGI:95891]	436.06814888723	8.7684098072968	1.8232329121633E-65	4.7517363976325E-64	yes	up	26	19.27	37.23	0.2	0.05	0.13	27.5	0.12666666666667
ENSMUSG00000000058	Cav2	caveolin 2 [Source:MGI Symbol;Acc:MGI:107571]	15.087559331443	3.9152875392403	1.7705935151835E-70	5.1760126017372E-69	yes	up	21.65	34.84	28.09	2.89	2.66	2.74	28.193333333333	2.7633333333333
ENSMUSG00000000078	Klf6	Kruppel-like transcription factor 6 [Source:MGI Symbol;Acc:MGI:1346318]	0.27965725476049	-1.83827	1.9839591962435E-39	2.6697793968119E-38	yes	down	16.41	14.48	16.34	83.2	85.41	80.43	15.743333333333	83.013333333333
ENSMUSG00000000085	Scmh1	sex comb on midleg homolog 1 [Source:MGI Symbol;Acc:MGI:1352762]	2.4496454036149	1.2925729282194	3.7354353970479E-13	1.8242180273748E-12	yes	up	10.04	9.33	12.26	6.53	6.3	7.64	10.543333333333	6.8233333333333
ENSMUSG00000000088	Cox5a	cytochrome c oxidase subunit 5A [Source:MGI Symbol;Acc:MGI:88474]	1.6773574543714	0.74619016814854	2.6258550826655E-9	1.0045494861425E-8	yes	up	1237.76	1266.33	1667.89	1230.46	1258.17	1253.69	1390.66	1247.44
ENSMUSG00000000093	Tbx2	T-box 2 [Source:MGI Symbol;Acc:MGI:98494]	7.6783551028513	2.9407972824141	6.0490994228062E-24	4.8344587036391E-23	yes	up	4.4	2.78	4.8	0.71	0.57	1	3.9933333333333	0.76
ENSMUSG00000000120	Ngfr	nerve growth factor receptor (TNFR superfamily, member 16) [Source:MGI Symbol;Acc:MGI:97323]	0.21056214961372	-2.24768	1.5981815444446E-5	4.4460327249566E-5	yes	down	0.1	0.05	0.29	0.98	1.1	0.91	0.14666666666667	0.99666666666667
ENSMUSG00000000126	Wnt9a	wingless-type MMTV integration site family, member 9A [Source:MGI Symbol;Acc:MGI:2446084]	7.1193488930225	2.8317453041466	2.7674980380112E-15	1.5154877076621E-14	yes	up	1.16	0.98	1.41	0.24	0.27	0.22	1.1833333333333	0.24333333333333
ENSMUSG00000000149	Gna12	guanine nucleotide binding protein, alpha 12 [Source:MGI Symbol;Acc:MGI:95767]	5.3971241132652	2.4321908641743	1.4714889906209E-59	3.3670529334E-58	yes	up	17.33	16.94	23.12	5.28	5.03	5.2	19.13	5.17
ENSMUSG00000000154	Slc22a18	solute carrier family 22 (organic cation transporter), member 18 [Source:MGI Symbol;Acc:MGI:1336884]	0.0033508225960985	-8.22127	3.656434972291E-157	4.2593774058531E-155	yes	down	0.49	0.19	0.29	131.15	136.43	140.3	0.32333333333333	135.96
ENSMUSG00000000157	Itgb2l	integrin beta 2-like [Source:MGI Symbol;Acc:MGI:1277979]	0.012815532135171	-6.28596	1.6604228738133E-6	5.0900656013429E-6	yes	down	0	0.01	0	0.84	1.33	1.49	0.0033333333333333	1.22
ENSMUSG00000000159	Igsf5	immunoglobulin superfamily, member 5 [Source:MGI Symbol;Acc:MGI:1919308]	0.00035931005416617	-11.4425	8.4352214558735E-22	6.1686234267509E-21	yes	down	0.03	0	0	40.64	47.07	40.31	0.01	42.673333333333
ENSMUSG00000000168	Dlat	dihydrolipoamide S-acetyltransferase [Source:MGI Symbol;Acc:MGI:2385311]	1.8964366225955	0.92329115871629	0.0013263966376365	0.0029047985612502	yes	up	21.11	54.56	31.95	35.64	38.9	33.45	35.873333333333	35.996666666667
ENSMUSG00000000183	Fgf6	fibroblast growth factor 6 [Source:MGI Symbol;Acc:MGI:95520]	43.975219596298	5.4586188768984	0.00087348753883048	0.0019638356645994	yes	up	0.07	0.04	0.06	0	0	0	0.056666666666667	0
ENSMUSG00000000184	Ccnd2	cyclin D2 [Source:MGI Symbol;Acc:MGI:88314]	1.4455842676905	0.53165271053455	0.014934992390428	0.027339333292479	yes	up	3.86	6.08	6.38	5.84	6.05	6.53	5.44	6.14
ENSMUSG00000000194	Gpr107	G protein-coupled receptor 107 [Source:MGI Symbol;Acc:MGI:2139054]	0.46614064353877	-1.10116	2.7675398184451E-10	1.1299930237641E-9	yes	down	4.6	3.67	6.28	18.48	17.09	17.05	4.85	17.54
ENSMUSG00000000204	Slfn4	schlafen 4 [Source:MGI Symbol;Acc:MGI:1329010]	0.0038471899178134	-8.02198	2.8959512918048E-174	4.2275390218656E-172	yes	down	0.16	0.16	0.22	62.74	66.25	64.38	0.18	64.456666666667
ENSMUSG00000000253	Gmpr	guanosine monophosphate reductase [Source:MGI Symbol;Acc:MGI:1913605]	15.237312287511	3.9295365428997	1.3931998921816E-106	7.9539988893984E-105	yes	up	34.71	44.51	46.48	3.86	4.01	3.97	41.9	3.9466666666667
ENSMUSG00000000266	Mid2	midline 2 [Source:MGI Symbol;Acc:MGI:1344333]	0.30431975482015	-1.71634	5.0556908988977E-24	4.0517550584807E-23	yes	down	1.51	1.84	1.9	7.76	8.44	8.66	1.75	8.2866666666667
ENSMUSG00000000275	Trim25	tripartite motif-containing 25 [Source:MGI Symbol;Acc:MGI:102749]	0.15700603671751	-2.67111	6.6646876782551E-36	8.086324108309E-35	yes	down	8.44	4.93	8.02	67.83	65.76	66.35	7.13	66.646666666667
ENSMUSG00000000276	Dgke	diacylglycerol kinase, epsilon [Source:MGI Symbol;Acc:MGI:1889276]	2.9816577709971	1.5761146773333	1.7210137770462E-15	9.516946240127E-15	yes	up	2.58	2.2	2.66	1.27	1.12	1.06	2.48	1.15
ENSMUSG00000000278	Scpep1	serine carboxypeptidase 1 [Source:MGI Symbol;Acc:MGI:1921867]	0.50728322921886	-0.979137	2.9314887162538E-9	1.117230456715E-8	yes	down	5.5	5.42	7.73	17.58	18.05	18.04	6.2166666666667	17.89
ENSMUSG00000000290	Itgb2	integrin beta 2 [Source:MGI Symbol;Acc:MGI:96611]	2.6750127275096	1.4195457557647	3.2969249552162E-6	9.8070123925797E-6	yes	up	1.49	2.03	3	1.04	1.39	1.2	2.1733333333333	1.21
ENSMUSG00000000295	Hddc2	HD domain containing 2 [Source:MGI Symbol;Acc:MGI:1916942]	0.4994343344069	-1.00163	0.00043899711681581	0.0010300578330983	yes	down	3.82	2.71	3.72	10.61	11.04	9.48	3.4166666666667	10.376666666667
ENSMUSG00000000296	Tpd52l1	tumor protein D52-like 1 [Source:MGI Symbol;Acc:MGI:1298386]	4.4727718464412	2.1611691691624	5.3856982779185E-6	1.5669104739517E-5	yes	up	1.8	3.69	3.55	0.79	0.65	1.55	3.0133333333333	0.99666666666667
ENSMUSG00000000303	Cdh1	cadherin 1 [Source:MGI Symbol;Acc:MGI:88354]	4.0936125911739E-5	-14.5763	2.146208955258E-45	3.4352747781419E-44	yes	down	0.01	0	0.01	207.27	212.73	215.85	0.0066666666666667	211.95
ENSMUSG00000000305	Cdh4	cadherin 4 [Source:MGI Symbol;Acc:MGI:99218]	3.2600192240669	1.7048804719362	0.013748306068502	0.025346069816161	yes	up	0.17	0.11	0.08	0.03	0.06	0.08	0.12	0.056666666666667
ENSMUSG00000000308	Ckmt1	creatine kinase, mitochondrial 1, ubiquitous [Source:MGI Symbol;Acc:MGI:99441]	0.00083277900384575	-10.2298	1.6404580404003E-193	3.0761922521816E-191	yes	down	0.24	0.08	0.63	396.15	401.71	394.46	0.31666666666667	397.44
ENSMUSG00000000317	Bcl6b	B cell CLL/lymphoma 6, member B [Source:MGI Symbol;Acc:MGI:1278332]	61.752099008988	5.9484162709109	1.6387981217087E-45	2.6304021348095E-44	yes	up	7.42	5.05	17.29	0.22	0.22	0.2	9.92	0.21333333333333
ENSMUSG00000000318	Clec10a	C-type lectin domain family 10, member A [Source:MGI Symbol;Acc:MGI:96975]	7.3033172087463	2.8685518932519	1.331640242203E-8	4.8429962450983E-8	yes	up	1.8	1.24	1.79	0.22	0.31	0.4	1.61	0.31
ENSMUSG00000000320	Alox12	arachidonate 12-lipoxygenase [Source:MGI Symbol;Acc:MGI:87998]	15.9254	3.9932589590444	2.336832341793E-25	1.9852316008639E-24	yes	up	3.06	1.78	3.25	0.3	0.23	0.22	2.6966666666667	0.25
ENSMUSG00000000326	Comt	catechol-O-methyltransferase [Source:MGI Symbol;Acc:MGI:88470]	1.9725799994071	0.98008381096495	5.2137415254398E-12	2.3737652641979E-11	yes	up	34.8	35.4	46.49	33.82	33.56	31.12	38.896666666667	32.833333333333
ENSMUSG00000000339	Rtca	RNA 3'-terminal phosphate cyclase [Source:MGI Symbol;Acc:MGI:1913618]	0.25110142679264	-1.99366	1.4105244780096E-37	1.802423661235E-36	yes	down	7.86	8.84	9.18	48.43	49.17	52.85	8.6266666666667	50.15
ENSMUSG00000000346	Dazap2	DAZ associated protein 2 [Source:MGI Symbol;Acc:MGI:1344344]	0.56047379082692	-0.835281	2.5667202543824E-10	1.0502288924486E-9	yes	down	52.71	50.69	67.87	145.64	152.47	145.63	57.09	147.91333333333
ENSMUSG00000000359	Rem1	rad and gem related GTP binding protein 1 [Source:MGI Symbol;Acc:MGI:1097696]	11.051973692289	3.4662321280164	2.8417706282433E-16	1.6280536398517E-15	yes	up	2.95	2.17	4.6	0.59	0.35	0.78	3.24	0.57333333333333
ENSMUSG00000000374	Trappc10	trafficking protein particle complex 10 [Source:MGI Symbol;Acc:MGI:1336209]	0.40140614191687	-1.31687	1.9310986696605E-20	1.3347554934288E-19	yes	down	4.61	3.91	5.2	16.16	15.62	16.89	4.5733333333333	16.223333333333
ENSMUSG00000000384	Tbrg4	transforming growth factor beta regulated gene 4 [Source:MGI Symbol;Acc:MGI:1100868]	0.59934154637238	-0.73855	3.2226040588325E-8	1.14177208321E-7	yes	down	17.06	15.8	17.75	43.13	41.28	43	16.87	42.47
ENSMUSG00000000385	Tmprss2	transmembrane protease, serine 2 [Source:MGI Symbol;Acc:MGI:1354381]	0.00019161143380639	-12.3495	3.496025277554E-48	6.0041565917188E-47	yes	down	0.01	0.02	0	99.36	95.23	98.33	0.01	97.64
ENSMUSG00000000386	Mx1	MX dynamin-like GTPase 1 [Source:MGI Symbol;Acc:MGI:97243]	0.03908800971579	-4.67713	2.9228828557851E-43	4.4646551701115E-42	yes	down	0.18	0.15	0.13	8.09	7.92	5.86	0.15333333333333	7.29
ENSMUSG00000000394	Gcg	glucagon [Source:MGI Symbol;Acc:MGI:95674]	0.0056573128806903	-7.46567	9.0010469381401E-9	3.3148514709916E-8	yes	down	0	0	0	2.79	2.46	1.69	0	2.3133333333333
ENSMUSG00000000399	Ndufa9	NADH:ubiquinone oxidoreductase subunit A9 [Source:MGI Symbol;Acc:MGI:1913358]	2.7924526486842	1.4815328172931	4.040689053661E-30	4.0574006540135E-29	yes	up	222.2	248.95	260.87	129.73	132.76	125.54	244.00666666667	129.34333333333
ENSMUSG00000000409	Lck	lymphocyte protein tyrosine kinase [Source:MGI Symbol;Acc:MGI:96756]	0.18759420521253	-2.41431	2.9946288925699E-7	9.8140260595518E-7	yes	down	0.63	0.73	0.59	2.01	1.99	1.56	0.65	1.8533333333333
ENSMUSG00000000420	Galnt1	polypeptide N-acetylgalactosaminyltransferase 1 [Source:MGI Symbol;Acc:MGI:894693]	0.63305475070391	-0.659598	0.00036495007308914	0.00086511546102786	yes	down	8.39	12.67	13.58	27.99	25.84	27.14	11.546666666667	26.99
ENSMUSG00000000439	Mkrn2	makorin, ring finger protein, 2 [Source:MGI Symbol;Acc:MGI:1914277]	2.1279439370764	1.0894601420199	3.5720517955588E-11	1.5486724561008E-10	yes	up	3.73	4.15	4.8	3.39	2.76	2.7	4.2266666666667	2.95
ENSMUSG00000000440	Pparg	peroxisome proliferator activated receptor gamma [Source:MGI Symbol;Acc:MGI:97747]	0.1287481110375	-2.95738	8.3285003787395E-43	1.2547149656148E-41	yes	down	10.18	6.05	9.99	107.88	108.55	107.88	8.74	108.10333333333
ENSMUSG00000000486	Septin1	septin 1 [Source:MGI Symbol;Acc:MGI:1858916]	1.9671725777255	0.9761235290995	0.015572643633683	0.028429873785887	yes	up	4.74	1.77	4.21	2.88	1.8	2.88	3.5733333333333	2.52
ENSMUSG00000000489	Pdgfb	platelet derived growth factor, B polypeptide [Source:MGI Symbol;Acc:MGI:97528]	22.389913704168	4.48478	1.7423039878538E-40	2.4355297866574E-39	yes	up	34.15	12.83	38.5	1.63	2	1.91	28.493333333333	1.8466666666667
ENSMUSG00000000530	Acvrl1	activin A receptor, type II-like 1 [Source:MGI Symbol;Acc:MGI:1338946]	5.7198256001863	2.5159711593145	3.8628468500881E-17	2.3034271612534E-16	yes	up	26.38	11.68	29.79	4.56	4.6	4.96	22.616666666667	4.7066666666667
ENSMUSG00000000531	Tamalin	trafficking regulator and scaffold protein tamalin [Source:MGI Symbol;Acc:MGI:1860303]	19.458415140774	4.2823223044073	6.4126476776072E-28	5.9592150960519E-27	yes	up	10.56	4.14	9.4	0.78	0.47	0.56	8.0333333333333	0.60333333333333
ENSMUSG00000000532	Acvr1b	activin A receptor, type 1B [Source:MGI Symbol;Acc:MGI:1338944]	0.14285295482149	-2.8074	2.24913295455E-61	5.3370629214707E-60	yes	down	3.01	2.32	3.05	30.51	27.53	27.98	2.7933333333333	28.673333333333
ENSMUSG00000000538	Tom1l2	target of myb1-like 2 (chicken) [Source:MGI Symbol;Acc:MGI:2443306]	0.70219964893385	-0.510047	0.00071613569303963	0.0016315359304582	yes	down	15.61	13	17.94	29.15	30.61	29.31	15.516666666667	29.69
ENSMUSG00000000544	Gpa33	glycoprotein A33 transmembrane [Source:MGI Symbol;Acc:MGI:1891703]	0.00011138866896179	-13.1321	5.2766042201976E-71	1.5603189274212E-69	yes	down	0.02	0	0.05	305.52	302.84	322.33	0.023333333333333	310.23
ENSMUSG00000000552	Zfp385a	zinc finger protein 385A [Source:MGI Symbol;Acc:MGI:1352495]	9.9392285562814	3.3131338798341	2.038516788312E-25	1.7375605958025E-24	yes	up	6.2	3.82	9.05	0.81	0.9	1.04	6.3566666666667	0.91666666666667
ENSMUSG00000000555	Itga5	integrin alpha 5 (fibronectin receptor alpha) [Source:MGI Symbol;Acc:MGI:96604]	3.4378865732686	1.7815219465372	2.7641545530616E-14	1.4323797970426E-13	yes	up	10.46	7.91	14.1	4.3	4.19	4.54	10.823333333333	4.3433333333333
ENSMUSG00000000561	Wdr77	WD repeat domain 77 [Source:MGI Symbol;Acc:MGI:1917715]	2.4919165073202	1.3172557310854	5.807799667416E-15	3.1210833953623E-14	yes	up	4.68	4.96	5.67	2.85	3.2	2.77	5.1033333333333	2.94
ENSMUSG00000000563	Atp5pb	ATP synthase peripheral stalk-membrane subunit b [Source:MGI Symbol;Acc:MGI:1100495]	1.6862790704258	0.7538433145732	6.538123153745E-5	0.00016986011550026	yes	up	378.03	552.05	480.25	362.38	385.53	382.94	470.11	376.95
ENSMUSG00000000568	Hnrnpd	heterogeneous nuclear ribonucleoprotein D [Source:MGI Symbol;Acc:MGI:101947]	0.61992446443983	-0.689836	4.6910617709937E-6	1.3722173715659E-5	yes	down	19.04	22.05	32.59	62.29	70.24	52.08	24.56	61.536666666667
ENSMUSG00000000581	C1d	C1D nuclear receptor co-repressor [Source:MGI Symbol;Acc:MGI:1927354]	0.48602127336768	-1.04091	4.0363469110871E-5	0.00010750260536675	yes	down	3.79	8.41	7.66	27.97	25.03	22.46	6.62	25.153333333333
ENSMUSG00000000594	Gm2a	GM2 ganglioside activator protein [Source:MGI Symbol;Acc:MGI:95762]	1.7637429401034	0.81864030802551	0.00067504436253871	0.0015426432400629	yes	up	4.68	2.92	5.57	3.73	3.2	3.93	4.39	3.62
ENSMUSG00000000605	Clcn4	chloride channel, voltage-sensitive 4 [Source:MGI Symbol;Acc:MGI:104571]	0.70010068879508	-0.514366	0.0032140245777657	0.0066473705959617	yes	down	7.49	10.15	9.03	18.05	19.03	19.29	8.89	18.79
ENSMUSG00000000628	Hk2	hexokinase 2 [Source:MGI Symbol;Acc:MGI:1315197]	0.48201712742265	-1.05284	3.1514537134768E-5	8.4916214838016E-5	yes	down	40.81	64.27	66.05	74.26	75.6	69.15	57.043333333333	73.003333333333
ENSMUSG00000000631	Myo18a	myosin XVIIIA [Source:MGI Symbol;Acc:MGI:2667185]	0.48319094437922	-1.04933	2.0600400589813E-9	7.9323579232728E-9	yes	down	24.79	23.08	28.2	89.03	65.7	76.07	25.356666666667	76.933333333333
ENSMUSG00000000690	Hoxb6	homeobox B6 [Source:MGI Symbol;Acc:MGI:96187]	0.0058114730512731	-7.42688	3.9332985833711E-15	2.1351266609898E-14	yes	down	0.04	0	0.31	22.71	21.2	21.15	0.11666666666667	21.686666666667
ENSMUSG00000000693	Loxl3	lysyl oxidase-like 3 [Source:MGI Symbol;Acc:MGI:1337004]	5.4470264488627	2.4454688724198	2.891265385891E-13	1.4234159258394E-12	yes	up	1.68	1.61	2.69	0.62	0.32	0.72	1.9933333333333	0.55333333333333
ENSMUSG00000000711	Rab5b	RAB5B, member RAS oncogene family [Source:MGI Symbol;Acc:MGI:105938]	0.76373063545405	-0.388864	0.0055368485096969	0.010978028958666	yes	down	14.99	14.05	17.83	30.44	31.16	28.05	15.623333333333	29.883333333333
ENSMUSG00000000732	Icosl	icos ligand [Source:MGI Symbol;Acc:MGI:1354701]	4.1882052249258	2.0663321370463	3.2125292120194E-14	1.6602506447508E-13	yes	up	5.13	3.1	4.48	1.48	1.62	1.44	4.2366666666667	1.5133333333333
ENSMUSG00000000739	Sult5a1	sulfotransferase family 5A, member 1 [Source:MGI Symbol;Acc:MGI:1931463]	25.845433412662	4.6918374905185	0.00042559552776381	0.00099962941424361	yes	up	0.79	0.49	0.38	0	0	0.06	0.55333333333333	0.02
ENSMUSG00000000740	Rpl13	ribosomal protein L13 [Source:MGI Symbol;Acc:MGI:105922]	1.57061	0.65132545374799	0.00043132127655438	0.0010125623657737	yes	up	557	397.35	665.44	526.05	512.69	499.13	539.93	512.62333333333
ENSMUSG00000000743	Chmp1a	charged multivesicular body protein 1A [Source:MGI Symbol;Acc:MGI:1920159]	0.2227833039319	-2.16629	1.0178971768812E-47	1.7326788475842E-46	yes	down	17.66	14.89	22.89	118.54	118.42	118.41	18.48	118.45666666667
ENSMUSG00000000751	Rpa1	replication protein A1 [Source:MGI Symbol;Acc:MGI:1915525]	1.8275681837103	0.86992523187712	4.0550200775003E-7	1.31103221317E-6	yes	up	10.21	9.3	12.86	9.49	9.35	11.86	10.79	10.233333333333
ENSMUSG00000000753	Serpinf1	serine (or cysteine) peptidase inhibitor, clade F, member 1 [Source:MGI Symbol;Acc:MGI:108080]	37.042973067465	5.2111279887759	2.3477864205134E-67	6.4009094313407E-66	yes	up	28.11	19.53	32.35	2.04	0.91	1.34	26.663333333333	1.43
ENSMUSG00000000776	Polr3d	polymerase (RNA) III (DNA directed) polypeptide D [Source:MGI Symbol;Acc:MGI:1914315]	3.1493904342085	1.6550726214237	3.3805289538319E-9	1.2832768321286E-8	yes	up	2.89	4.6	5.83	2.11	2.34	2.51	4.44	2.32
ENSMUSG00000000787	Ddx3x	DEAD box helicase 3, X-linked [Source:MGI Symbol;Acc:MGI:103064]	0.32754923327923	-1.61022	8.9488324487699E-25	7.4192962052796E-24	yes	down	17.29	22.54	20.69	89.82	91.08	88.92	20.173333333333	89.94
ENSMUSG00000000791	Il12rb1	interleukin 12 receptor, beta 1 [Source:MGI Symbol;Acc:MGI:104579]	0.10940361821576	-3.19227	0.003153697089036	0.0065401927134163	yes	down	0	0.06	0.02	0.31	0.26	0.2	0.026666666666667	0.25666666666667
ENSMUSG00000000804	Usp32	ubiquitin specific peptidase 32 [Source:MGI Symbol;Acc:MGI:2144475]	0.24792788845322	-2.01201	1.0034980729698E-24	8.2959437466121E-24	yes	down	1.28	1.8	1.37	9.81	10.41	9.66	1.4833333333333	9.96
ENSMUSG00000000805	Car4	carbonic anhydrase 4 [Source:MGI Symbol;Acc:MGI:1096574]	0.19303777688817	-2.37304	2.8871410994592E-11	1.2609715860448E-10	yes	down	95.78	28.95	57.03	465.56	480.74	459.24	60.586666666667	468.51333333333
ENSMUSG00000000811	Txnrd3	thioredoxin reductase 3 [Source:MGI Symbol;Acc:MGI:2386711]	4.5638180650247	2.19024	5.4608867239893E-22	4.0318614689121E-21	yes	up	3.04	3.28	4.09	1.11	1.03	1.19	3.47	1.11
ENSMUSG00000000823	Zfp512b	zinc finger protein 512B [Source:MGI Symbol;Acc:MGI:2685478]	2.3797200206024	1.2507918472101	2.1127482461325E-9	8.1312428328127E-9	yes	up	3.61	2.95	3.81	2.23	1.65	3.1	3.4566666666667	2.3266666666667
ENSMUSG00000000826	Dnajc5	DnaJ heat shock protein family (Hsp40) member C5 [Source:MGI Symbol;Acc:MGI:892995]	0.53072184288424	-0.913972	8.1248411677959E-11	3.4448430429267E-10	yes	down	6.18	6.32	6.52	20.24	20.7	19.1	6.34	20.013333333333
ENSMUSG00000000827	Tpd52l2	tumor protein D52-like 2 [Source:MGI Symbol;Acc:MGI:1913564]	1.6796244662616	0.74813870846611	7.8037739104146E-6	2.2390103898957E-5	yes	up	20.61	21.59	27.12	12.37	15.58	15.17	23.106666666667	14.373333333333
ENSMUSG00000000838	Fmr1	fragile X messenger ribonucleoprotein 1 [Source:MGI Symbol;Acc:MGI:95564]	0.20929120705244	-2.25642	8.2496327541061E-23	6.3194214371789E-22	yes	down	3.35	4.71	3.29	24.17	23.47	23.82	3.7833333333333	23.82
ENSMUSG00000000861	Bcl11a	BCL11 transcription factor A [Source:MGI Symbol;Acc:MGI:106190]	0.38712155427621	-1.36914	0.0010015396420692	0.0022297791355527	yes	down	0.19	0.18	0.46	1.25	0.72	0.75	0.27666666666667	0.90666666666667
ENSMUSG00000000876	Pxmp4	peroxisomal membrane protein 4 [Source:MGI Symbol;Acc:MGI:1891701]	0.37040110146225	-1.43284	1.523003677404E-22	1.1530761524112E-21	yes	down	12.09	10.43	14.05	29.49	32.88	35.01	12.19	32.46
ENSMUSG00000000881	Dlg3	discs large MAGUK scaffold protein 3 [Source:MGI Symbol;Acc:MGI:1888986]	0.092618703355838	-3.43255	9.898467116739E-69	2.7876452264662E-67	yes	down	1.4	1.48	1.18	23.16	24.36	24.8	1.3533333333333	24.106666666667
ENSMUSG00000000884	Gnb1l	guanine nucleotide binding protein (G protein), beta polypeptide 1-like [Source:MGI Symbol;Acc:MGI:1338057]	3.4118327736291	1.7705469366421	0.00012855933611468	0.00032300883305938	yes	up	1	2.04	1.51	0.44	0.42	0.48	1.5166666666667	0.44666666666667
ENSMUSG00000000889	Dbh	dopamine beta hydroxylase [Source:MGI Symbol;Acc:MGI:94864]	29.036556306621	4.8597984568312	1.4243403934511E-10	5.9461377692217E-10	yes	up	1.4	0.63	0.85	0	0.11	0.05	0.96	0.053333333333333
ENSMUSG00000000901	Mmp11	matrix metallopeptidase 11 [Source:MGI Symbol;Acc:MGI:97008]	8.0700342719342	3.0125748003735	1.2295611821023E-13	6.1732321865888E-13	yes	up	1.56	1.69	2.32	0.38	0.89	1.11	1.8566666666667	0.79333333333333
ENSMUSG00000000916	Nsun5	NOL1/NOP2/Sun domain family, member 5 [Source:MGI Symbol;Acc:MGI:2140844]	2.8572503159788	1.5146274324248	1.0415045679E-11	4.6636192697755E-11	yes	up	5.12	4.6	5.44	2.2	2.73	2.4	5.0533333333333	2.4433333333333
ENSMUSG00000000938	Hoxa10	homeobox A10 [Source:MGI Symbol;Acc:MGI:96171]	0.0011802313127521	-9.72671	7.6042487376998E-21	5.340803810446E-20	yes	down	0	0.09	0	21.11	21.99	23.55	0.03	22.216666666667
ENSMUSG00000000958	Slc7a7	solute carrier family 7 (cationic amino acid transporter, y+ system), member 7 [Source:MGI Symbol;Acc:MGI:1337120]	0.25716474929372	-1.95924	7.4843305161389E-15	3.9968993599153E-14	yes	down	1.34	1.09	2.28	10.48	9.95	11.16	1.57	10.53
ENSMUSG00000000959	Oxa1l	oxidase assembly 1-like [Source:MGI Symbol;Acc:MGI:1916339]	1.72456	0.78622904938556	6.4938382905431E-8	2.2530141421687E-7	yes	up	17.79	19.89	21.02	16.88	14.88	17.4	19.566666666667	16.386666666667
ENSMUSG00000001014	Icam4	intercellular adhesion molecule 4, Landsteiner-Wiener blood group [Source:MGI Symbol;Acc:MGI:1925619]	9.7817164598829	3.2900876462491	0.014129996844094	0.025987431401724	yes	up	0.1	0.59	0.63	0.06	0.13	0	0.44	0.063333333333333
ENSMUSG00000001018	Snapin	SNAP-associated protein [Source:MGI Symbol;Acc:MGI:1333745]	2.2670069689001	1.1807888260069	3.9896766745941E-11	1.7255183292615E-10	yes	up	14.64	16.19	17.02	10.13	10.85	12.47	15.95	11.15
ENSMUSG00000001020	S100a4	S100 calcium binding protein A4 [Source:MGI Symbol;Acc:MGI:1330282]	6.4702701696035	2.6938259539812	1.3964210204236E-8	5.0698018001055E-8	yes	up	14.68	11.11	38.79	3.42	5.8	5.81	21.526666666667	5.01
ENSMUSG00000001025	S100a6	S100 calcium binding protein A6 (calcyclin) [Source:MGI Symbol;Acc:MGI:1339467]	0.085657086367428	-3.54528	1.7726114317574E-43	2.7166300779723E-42	yes	down	65.67	43.65	106.99	1277.77	1178.68	1203.7	72.103333333333	1220.05
ENSMUSG00000001027	Scn4a	sodium channel, voltage-gated, type IV, alpha [Source:MGI Symbol;Acc:MGI:98250]	425.74913565968	8.7338597907748	5.7139737438734E-12	2.5953683419149E-11	yes	up	0.26	0.56	0.36	0	0	0	0.39333333333333	0
ENSMUSG00000001029	Icam2	intercellular adhesion molecule 2 [Source:MGI Symbol;Acc:MGI:96394]	66.287367999866	6.0506620653719	8.6720053681224E-53	1.6780184883871E-51	yes	up	38.59	16.74	52.37	0.86	0.69	1.64	35.9	1.0633333333333
ENSMUSG00000001036	Epn2	epsin 2 [Source:MGI Symbol;Acc:MGI:1333766]	2.8943362801319	1.5332325519643	1.022990464091E-14	5.4217084223938E-14	yes	up	9.27	6.52	9.72	4.38	4.2	4.18	8.5033333333333	4.2533333333333
ENSMUSG00000001052	Sec24b	SEC24 homolog B, COPII coat complex component [Source:MGI Symbol;Acc:MGI:2139764]	0.7620460520924	-0.39205	0.0095848531102629	0.01822995274909	yes	down	7.46	5.86	6.86	12.43	12.15	13.98	6.7266666666667	12.853333333333
ENSMUSG00000001053	N4bp3	NEDD4 binding protein 3 [Source:MGI Symbol;Acc:MGI:2442218]	32.748164783889	5.0333421547781	1.590645984653E-37	2.0247378386325E-36	yes	up	15.04	5.85	17.35	0.45	0.75	0.44	12.746666666667	0.54666666666667
ENSMUSG00000001056	Nhp2	NHP2 ribonucleoprotein [Source:MGI Symbol;Acc:MGI:1098547]	2.0033749084511	1.0024324301124	0.00019962445180195	0.00048961484270651	yes	up	14.1	9.5	21.12	9.47	11.26	11.39	14.906666666667	10.706666666667
ENSMUSG00000001062	Vps9d1	VPS9 domain containing 1 [Source:MGI Symbol;Acc:MGI:1914143]	1.7596617996292	0.81529817495181	6.6014800834975E-6	1.9044795262773E-5	yes	up	4.82	4.08	5.48	3.67	5.57	4.4	4.7933333333333	4.5466666666667
ENSMUSG00000001082	Mfsd10	major facilitator superfamily domain containing 10 [Source:MGI Symbol;Acc:MGI:1915544]	2.6230453034763	1.3912427250776	1.2756308563349E-6	3.9487888473178E-6	yes	up	7.17	3.35	5.38	3.21	2.27	4.26	5.3	3.2466666666667
ENSMUSG00000001089	Luzp1	leucine zipper protein 1 [Source:MGI Symbol;Acc:MGI:107629]	0.31732982604536	-1.65594	5.0283010924298E-34	5.7786629146434E-33	yes	down	5.18	4.54	5.96	24.03	24.26	24.89	5.2266666666667	24.393333333333
ENSMUSG00000001095	Slc13a2	solute carrier family 13 (sodium-dependent dicarboxylate transporter), member 2 [Source:MGI Symbol;Acc:MGI:1276558]	8.6113706267028E-5	-13.5034	6.0794787135368E-30	6.0597742665396E-29	yes	down	0	0	0.02	106.4	104.53	107.23	0.0066666666666667	106.05333333333
ENSMUSG00000001100	Poldip2	polymerase (DNA-directed), delta interacting protein 2 [Source:MGI Symbol;Acc:MGI:1915061]	3.2416396587037	1.6967237295062	3.4373015238328E-28	3.2110716746539E-27	yes	up	24.11	29.74	33.94	12.44	13.97	13.73	29.263333333333	13.38
ENSMUSG00000001119	Col6a1	collagen, type VI, alpha 1 [Source:MGI Symbol;Acc:MGI:88459]	1.9394366286818	0.95563763641062	6.2821696188412E-8	2.1822024436532E-7	yes	up	16.26	15.45	25.54	14.1	14.58	14	19.083333333333	14.226666666667
ENSMUSG00000001120	Pcbp3	poly(rC) binding protein 3 [Source:MGI Symbol;Acc:MGI:1890470]	2.2912797315589	1.1961536012428	0.00064484825699212	0.0014774436324151	yes	up	2.34	1.23	2	1.19	1.04	0.99	1.8566666666667	1.0733333333333
ENSMUSG00000001123	Lgals9	lectin, galactose binding, soluble 9 [Source:MGI Symbol;Acc:MGI:109496]	0.23144460281194	-2.11126	3.7742289812419E-11	1.6338699596912E-10	yes	down	27.38	13.25	46.08	168.77	174.35	174.07	28.903333333333	172.39666666667
ENSMUSG00000001128	Cfp	complement factor properdin [Source:MGI Symbol;Acc:MGI:97545]	4.9829166333121	2.3169904372136	6.6913212846181E-11	2.8538336802832E-10	yes	up	2.83	3.23	6.73	1.33	1.05	1.3	4.2633333333333	1.2266666666667
ENSMUSG00000001131	Timp1	tissue inhibitor of metalloproteinase 1 [Source:MGI Symbol;Acc:MGI:98752]	8.0564540569947	3.0101449950769	5.828446162967E-8	2.0291790301711E-7	yes	up	3.79	2.36	11.07	1.11	1.14	0.83	5.74	1.0266666666667
ENSMUSG00000001134	Uxt	ubiquitously expressed prefoldin like chaperone [Source:MGI Symbol;Acc:MGI:1277988]	1.5415451383693	0.62437713397838	0.0014906736702543	0.0032411753586364	yes	up	16.47	19.98	27.07	17.94	17.72	25.68	21.173333333333	20.446666666667
ENSMUSG00000001151	Pcnt	pericentrin (kendrin) [Source:MGI Symbol;Acc:MGI:102722]	1.9817620469801	0.98678374645436	2.9341913317743E-8	1.042951503581E-7	yes	up	10.39	10.49	11.67	6.61	6.58	8.6	10.85	7.2633333333333
ENSMUSG00000001156	Mxd1	MAX dimerization protein 1 [Source:MGI Symbol;Acc:MGI:96908]	0.010715689286593	-6.54413	1.6487016014963E-211	3.5539534989264E-209	yes	down	1.72	0.98	1.69	203.46	198.76	205.77	1.4633333333333	202.66333333333
ENSMUSG00000001157	Gmcl1	germ cell-less, spermatogenesis associated 1 [Source:MGI Symbol;Acc:MGI:1345156]	0.14703638754698	-2.76575	1.5709134456918E-59	3.5909929261527E-58	yes	down	1.5	1.67	1.89	16.11	16.74	15.88	1.6866666666667	16.243333333333
ENSMUSG00000001166	Oas1c	2'-5' oligoadenylate synthetase 1C [Source:MGI Symbol;Acc:MGI:2149633]	0.36930407026914	-1.43712	0.00026418754578169	0.00063779419546311	yes	down	0.72	0.29	0.44	1.23	1.77	1.72	0.48333333333333	1.5733333333333
ENSMUSG00000001173	Ocrl	OCRL, inositol polyphosphate-5-phosphatase [Source:MGI Symbol;Acc:MGI:109589]	0.47885540704066	-1.06234	8.455832195365E-7	2.6548748893174E-6	yes	down	2	2.41	2.05	6.06	6.55	5.41	2.1533333333333	6.0066666666667
ENSMUSG00000001175	Calm1	calmodulin 1 [Source:MGI Symbol;Acc:MGI:88251]	0.1844067979931	-2.43904	3.8924003576079E-64	9.8333202900576E-63	yes	down	48.38	41.44	59.84	389.74	394.01	393.32	49.886666666667	392.35666666667
ENSMUSG00000001211	Agpat3	1-acylglycerol-3-phosphate O-acyltransferase 3 [Source:MGI Symbol;Acc:MGI:1336186]	3.1304650595131	1.6463769987597	2.6521340502497E-31	2.7830514954054E-30	yes	up	40.62	42.86	47.8	19.15	18.31	23.27	43.76	20.243333333333
ENSMUSG00000001225	Slc26a3	solute carrier family 26, member 3 [Source:MGI Symbol;Acc:MGI:107181]	0.00031650039875357	-11.6255	0	0	yes	down	0.09	0.11	0.28	674.62	686.69	669.68	0.16	676.99666666667
ENSMUSG00000001227	Sema6b	sema domain, transmembrane domain (TM), and cytoplasmic domain, (semaphorin) 6B [Source:MGI Symbol;Acc:MGI:1202889]	11.955226642642	3.5795695752603	1.1600184958664E-26	1.029466202661E-25	yes	up	7.87	3.35	7.57	0.7	0.63	0.95	6.2633333333333	0.76
ENSMUSG00000001228	Uhrf1	ubiquitin-like, containing PHD and RING finger domains, 1 [Source:MGI Symbol;Acc:MGI:1338889]	0.38611042560985	-1.37291	1.5603459902993E-5	4.3454938742157E-5	yes	down	0.41	0.36	0.54	1.7	1.68	1.36	0.43666666666667	1.58
ENSMUSG00000001229	Dpp9	dipeptidylpeptidase 9 [Source:MGI Symbol;Acc:MGI:2443967]	0.70116064169105	-0.512183	0.00044166841470633	0.0010359042083793	yes	down	6.16	5.77	7.35	13.95	13.06	13.91	6.4266666666667	13.64
ENSMUSG00000001240	Ramp2	receptor (calcitonin) activity modifying protein 2 [Source:MGI Symbol;Acc:MGI:1859650]	28.903704335279	4.8531824970825	1.2609688473662E-44	1.977175150544E-43	yes	up	113.83	43.05	89.59	3.78	5.14	4	82.156666666667	4.3066666666667
ENSMUSG00000001247	Lsr	lipolysis stimulated lipoprotein receptor [Source:MGI Symbol;Acc:MGI:1927471]	0.28329446899749	-1.81963	2.3536050384218E-6	7.1101375522199E-6	yes	down	1.22	0.4	1.31	5.03	4.47	6.23	0.97666666666667	5.2433333333333
ENSMUSG00000001248	Gramd1a	GRAM domain containing 1A [Source:MGI Symbol;Acc:MGI:105490]	5.9859904517271	2.5815899775903	4.5082831716587E-30	4.5190591635944E-29	yes	up	19.42	10.83	18.85	3.32	3.84	3.9	16.366666666667	3.6866666666667
ENSMUSG00000001249	Hpn	hepsin [Source:MGI Symbol;Acc:MGI:1196620]	77.319586747364	6.2727620216357	3.0410377416783E-6	9.0809859544033E-6	yes	up	1.14	0.59	0.4	0.03	0	0	0.71	0.01
ENSMUSG00000001280	Sp1	trans-acting transcription factor 1 [Source:MGI Symbol;Acc:MGI:98372]	0.63890000959501	-0.646338	8.3699832411421E-6	2.3934250366593E-5	yes	down	4.04	3.65	4.64	9.17	10	9.12	4.11	9.43
ENSMUSG00000001288	Rarg	retinoic acid receptor, gamma [Source:MGI Symbol;Acc:MGI:97858]	6.0350914660716	2.5933756362078	2.5631733674294E-14	1.3300246056189E-13	yes	up	19.15	7.68	20.07	3.79	3.04	3.97	15.633333333333	3.6
ENSMUSG00000001289	Pfdn5	prefoldin 5 [Source:MGI Symbol;Acc:MGI:1928753]	2.03408	1.0243768774323	2.4678584170825E-6	7.4358137674732E-6	yes	up	150.96	95.67	162	101.04	90.55	105.07	136.21	98.886666666667
ENSMUSG00000001300	Efnb2	ephrin B2 [Source:MGI Symbol;Acc:MGI:105097]	0.28349142647363	-1.81862	1.2094350804252E-41	1.7522374453522E-40	yes	down	8.08	7.56	10.27	43.09	45.39	45	8.6366666666667	44.493333333333
ENSMUSG00000001305	Rrp15	ribosomal RNA processing 15 homolog [Source:MGI Symbol;Acc:MGI:1914473]	2.3030367790479	1.20354	0.00057127906189512	0.0013177081963556	yes	up	1.72	2.98	4.09	1.64	1.94	2	2.93	1.86
ENSMUSG00000001323	Srr	serine racemase [Source:MGI Symbol;Acc:MGI:1351636]	0.25622524619409	-1.96452	2.2108446513702E-31	2.3263290092999E-30	yes	down	3.09	3.46	3.9	16.41	17.33	19.75	3.4833333333333	17.83
ENSMUSG00000001333	Sync	syncoilin [Source:MGI Symbol;Acc:MGI:1916078]	6.8331930956011	2.7725598957471	1.51228567477E-5	4.2172493155083E-5	yes	up	0.48	1.68	0.68	0.28	0.17	0.18	0.94666666666667	0.21
ENSMUSG00000001334	Fndc5	fibronectin type III domain containing 5 [Source:MGI Symbol;Acc:MGI:1917614]	243.94029279695	7.9303842645027	1.4791740490937E-199	2.9667086471605E-197	yes	up	53.38	65.94	70.95	0.36	0.23	0.56	63.423333333333	0.38333333333333
ENSMUSG00000001348	Acp5	acid phosphatase 5, tartrate resistant [Source:MGI Symbol;Acc:MGI:87883]	0.010741894060042	-6.54061	4.9554564146756E-115	3.284413856451E-113	yes	down	0.21	0.57	0.76	68.39	67.18	72.67	0.51333333333333	69.413333333333
ENSMUSG00000001349	Cnn1	calponin 1 [Source:MGI Symbol;Acc:MGI:104979]	0.061261446563478	-4.02888	3.6940104830424E-65	9.5840665682083E-64	yes	down	9.74	3.58	5.1	114.95	105.92	114.81	6.14	111.89333333333
ENSMUSG00000001376	Vps50	VPS50 EARP/GARPII complex subunit [Source:MGI Symbol;Acc:MGI:1920538]	0.39370842338471	-1.3448	1.4111622202779E-8	5.1209025504577E-8	yes	down	2.69	4	2.92	10.03	10.21	10.01	3.2033333333333	10.083333333333
ENSMUSG00000001383	Zmat2	zinc finger, matrin type 2 [Source:MGI Symbol;Acc:MGI:1913742]	0.51080473874398	-0.969156	5.1158101027248E-11	2.1965033510676E-10	yes	down	12.33	14.8	16.24	36.43	33.23	31.87	14.456666666667	33.843333333333
ENSMUSG00000001403	Ube2c	ubiquitin-conjugating enzyme E2C [Source:MGI Symbol;Acc:MGI:1915862]	0.10865583393778	-3.20216	7.4172077764013E-13	3.5567130428835E-12	yes	down	0.86	0.45	2.71	17.54	18.99	15.93	1.34	17.486666666667
ENSMUSG00000001415	Smg5	SMG5 nonsense mediated mRNA decay factor [Source:MGI Symbol;Acc:MGI:2447364]	1.5084300315576	0.59304777870805	3.0159528450613E-5	8.1436375990796E-5	yes	up	12.14	11.17	12.94	11.4	10.56	12.62	12.083333333333	11.526666666667
ENSMUSG00000001418	Glmp	glycosylated lysosomal membrane protein [Source:MGI Symbol;Acc:MGI:1913318]	0.46923218067344	-1.09163	1.9951585501625E-6	6.0694186177126E-6	yes	down	37.55	20.71	39.82	77.73	84.06	81.39	32.693333333333	81.06
ENSMUSG00000001419	Mef2d	myocyte enhancer factor 2D [Source:MGI Symbol;Acc:MGI:99533]	1.6554586921647	0.72723101233407	3.6773754394731E-6	1.0893740625668E-5	yes	up	15.57	12.26	19.67	15.84	14.7	15.3	15.833333333333	15.28
ENSMUSG00000001420	Tmem79	transmembrane protein 79 [Source:MGI Symbol;Acc:MGI:1919163]	0.0096087979514184	-6.70143	9.8418821960768E-30	9.7342629868144E-29	yes	down	0.22	0.02	0.07	6.51	6.49	6.52	0.10333333333333	6.5066666666667
ENSMUSG00000001435	Col18a1	collagen, type XVIII, alpha 1 [Source:MGI Symbol;Acc:MGI:88451]	1.5886935882169	0.66784089851453	0.003276300455077	0.0067688883909307	yes	up	4.52	3.09	5.87	4.19	3.96	4.97	4.4933333333333	4.3733333333333
ENSMUSG00000001436	Slc19a1	solute carrier family 19 (folate transporter), member 1 [Source:MGI Symbol;Acc:MGI:103182]	0.26927046330778	-1.89287	3.9355900049016E-12	1.8039424376601E-11	yes	down	0.91	0.63	0.74	3.88	3.76	4.15	0.76	3.93
ENSMUSG00000001440	Kpnb1	karyopherin subunit beta 1 [Source:MGI Symbol;Acc:MGI:107532]	0.68995105920505	-0.535434	0.00091757298753744	0.0020561372736375	yes	down	8.43	12.11	12.35	22.71	23.55	23.8	10.963333333333	23.353333333333
ENSMUSG00000001441	Npepps	aminopeptidase puromycin sensitive [Source:MGI Symbol;Acc:MGI:1101358]	0.38439838582023	-1.37933	3.6614154376548E-21	2.6081083097439E-20	yes	down	7.22	9.01	9	34.73	35.4	31.33	8.41	33.82
ENSMUSG00000001444	Tbx21	T-box 21 [Source:MGI Symbol;Acc:MGI:1888984]	0.082331150575613	-3.60242	0.010735586067432	0.020243320196641	yes	down	0	0.02	0.02	0.12	0.15	0.33	0.013333333333333	0.2
ENSMUSG00000001445	Mrpl10	mitochondrial ribosomal protein L10 [Source:MGI Symbol;Acc:MGI:1333801]	0.67671106992951	-0.563388	0.00014079702255537	0.00035199255638842	yes	down	13.88	16.59	18.94	36.2	34.48	36.58	16.47	35.753333333333
ENSMUSG00000001467	Cyp51	cytochrome P450, family 51 [Source:MGI Symbol;Acc:MGI:106040]	0.040451888331933	-4.62765	6.7396145708558E-116	4.5320469410143E-114	yes	down	0.79	1.31	1.5	43.17	42.4	43.82	1.2	43.13
ENSMUSG00000001473	Tubb6	tubulin, beta 6 class V [Source:MGI Symbol;Acc:MGI:1915201]	1.9867648420564	0.99042112207116	0.00010551695199168	0.00026794544728483	yes	up	7.36	8.42	15.66	7.75	6.79	8.23	10.48	7.59
ENSMUSG00000001482	Def8	differentially expressed in FDCP 8 [Source:MGI Symbol;Acc:MGI:1346331]	2.2824757054807	1.1905995043414	8.3670201235792E-12	3.7640982865293E-11	yes	up	7	6.6	8.73	5.37	5.78	4.35	7.4433333333333	5.1666666666667
ENSMUSG00000001493	Meox1	mesenchyme homeobox 1 [Source:MGI Symbol;Acc:MGI:103220]	18.170837938291	4.1835530450892	1.8174226627331E-29	1.7822641886028E-28	yes	up	6.61	5.16	13.89	0.52	0.55	0.95	8.5533333333333	0.67333333333333
ENSMUSG00000001494	Sost	sclerostin [Source:MGI Symbol;Acc:MGI:1921749]	137.05843244674	7.0986472817096	2.8209355021634E-7	9.2843717690354E-7	yes	up	0.67	0.29	0.39	0	0	0	0.45	0
ENSMUSG00000001504	Irx2	Iroquois homeobox 2 [Source:MGI Symbol;Acc:MGI:1197526]	572.40557930265	9.1608939240214	1.7540156117539E-13	8.7341040770948E-13	yes	up	2.77	2.5	1.53	0	0	0	2.2666666666667	0
ENSMUSG00000001506	Col1a1	collagen, type I, alpha 1 [Source:MGI Symbol;Acc:MGI:88467]	3.7215816277814	1.8959158798327	8.5784455187799E-19	5.5299565648591E-18	yes	up	14.35	12.91	25	6.44	6.37	7.37	17.42	6.7266666666667
ENSMUSG00000001507	Itga3	integrin alpha 3 [Source:MGI Symbol;Acc:MGI:96602]	0.1079346641948	-3.21177	6.057955359298E-43	9.1564050040766E-42	yes	down	2.18	1.09	2.01	23.43	24.34	24.29	1.76	24.02
ENSMUSG00000001508	Sgca	sarcoglycan, alpha (dystrophin-associated glycoprotein) [Source:MGI Symbol;Acc:MGI:894698]	474.70997755204	8.8909025627221	8.8220527085306E-75	2.8143934401419E-73	yes	up	48.16	43.3	55.44	0.07	0.21	0.14	48.966666666667	0.14
ENSMUSG00000001517	Foxm1	forkhead box M1 [Source:MGI Symbol;Acc:MGI:1347487]	0.4425158810645	-1.1762	0.0070892671813079	0.013803304705121	yes	down	0.27	0.22	0.41	0.83	0.87	1.27	0.3	0.99
ENSMUSG00000001518	Itfg2	integrin alpha FG-GAP repeat containing 2 [Source:MGI Symbol;Acc:MGI:1915450]	1.8964593771989	0.9233084689475	0.00010123389060592	0.00025746605875241	yes	up	4.37	3.36	3.1	3.79	2.15	2.29	3.61	2.7433333333333
ENSMUSG00000001520	Nrip2	nuclear receptor interacting protein 2 [Source:MGI Symbol;Acc:MGI:1891884]	18.970123381779	4.2456571569632	1.230597348216E-17	7.5029679716101E-17	yes	up	3.64	1.46	2.96	0.11	0.14	0.29	2.6866666666667	0.18
ENSMUSG00000001521	Tulp3	TUB like protein 3 [Source:MGI Symbol;Acc:MGI:1329045]	3.98138	1.9932679419178	1.4099887159417E-11	6.2782605662542E-11	yes	up	2.2	1.54	2.71	0.67	0.91	0.67	2.15	0.75
ENSMUSG00000001524	Gtf2h4	general transcription factor II H, polypeptide 4 [Source:MGI Symbol;Acc:MGI:1338799]	2.1552428187152	1.1078504185588	3.7461466951331E-6	1.1083231596106E-5	yes	up	9.04	5.49	8.56	3.87	4.08	4.4	7.6966666666667	4.1166666666667
ENSMUSG00000001525	Tubb5	tubulin, beta 5 class I [Source:MGI Symbol;Acc:MGI:107812]	2.9800063902885	1.57532	4.9979010732142E-9	1.8750258336644E-8	yes	up	47.18	25.29	65.43	22.55	22.26	22.31	45.966666666667	22.373333333333
ENSMUSG00000001542	Ell2	elongation factor for RNA polymerase II 2 [Source:MGI Symbol;Acc:MGI:2183438]	0.13279954641865	-2.91268	1.3656795698421E-42	2.0427625991185E-41	yes	down	1.1	1.75	1.32	15.57	16.59	15.15	1.39	15.77
ENSMUSG00000001555	Fkbp10	FK506 binding protein 10 [Source:MGI Symbol;Acc:MGI:104769]	7.0859553916471	2.8249623832586	1.4719224977136E-40	2.0600662870002E-39	yes	up	7.47	7.6	7.89	1.49	1.76	1.37	7.6533333333333	1.54
ENSMUSG00000001583	Tnk1	tyrosine kinase, non-receptor, 1 [Source:MGI Symbol;Acc:MGI:1930958]	0.0036543164660676	-8.09618	5.1946220553021E-27	4.6565859971062E-26	yes	down	0.03	0.03	0	8.37	7.64	9.06	0.02	8.3566666666667
ENSMUSG00000001604	Tcea3	transcription elongation factor A (SII), 3 [Source:MGI Symbol;Acc:MGI:1196908]	3.2244218930554	1.6890405227732	8.6331774093779E-29	8.2692789429943E-28	yes	up	47.29	51.04	51.17	22.32	22.44	22.94	49.833333333333	22.566666666667
ENSMUSG00000001627	Ifrd1	interferon-related developmental regulator 1 [Source:MGI Symbol;Acc:MGI:1316717]	0.50029741513543	-0.999142	1.4296028448356E-9	5.5586294025849E-9	yes	down	23.33	19.28	18.69	44.21	42.7	41.57	20.433333333333	42.826666666667
ENSMUSG00000001630	Stk38l	serine/threonine kinase 38 like [Source:MGI Symbol;Acc:MGI:1922250]	0.22651436713465	-2.14233	4.5320804219337E-22	3.3557764023082E-21	yes	down	2.5	2.64	1.85	14.89	15.56	16.99	2.33	15.813333333333
ENSMUSG00000001642	Akr1b1	aldo-keto reductase family 1 member B [Source:MGI Symbol;Acc:MGI:1353494]	9.4265971399203	3.2367370736209	6.4524788833826E-101	3.3671136978557E-99	yes	up	113.68	95.89	142.62	17.37	14.76	16.53	117.39666666667	16.22
ENSMUSG00000001657	Hoxc8	homeobox C8 [Source:MGI Symbol;Acc:MGI:96198]	0.016845089409156	-5.89153	7.089474477494E-5	0.00018329641163928	yes	down	0	0	0	0.39	0.31	0.33	0	0.34333333333333
ENSMUSG00000001661	Hoxc6	homeobox C6 [Source:MGI Symbol;Acc:MGI:96197]	0.0092902038182408	-6.75007	7.0565666499582E-7	2.2311132252404E-6	yes	down	0	0	0	0.97	1.28	0.9	0	1.05
ENSMUSG00000001665	Gstt3	glutathione S-transferase, theta 3 [Source:MGI Symbol;Acc:MGI:2143526]	0.148251	-2.75389	2.4898660713959E-24	2.0200056608071E-23	yes	down	4.11	1.92	4.6	37.27	35.95	35.99	3.5433333333333	36.403333333333
ENSMUSG00000001666	Ddt	D-dopachrome tautomerase [Source:MGI Symbol;Acc:MGI:1298381]	2.0380788804115	1.0272098896667	6.013424435337E-6	1.7426766503461E-5	yes	up	83.31	54.14	90.41	47.53	59.92	61.65	75.953333333333	56.366666666667
ENSMUSG00000001670	Tat	tyrosine aminotransferase [Source:MGI Symbol;Acc:MGI:98487]	0.030207248166416	-5.04896	3.2239957359152E-47	5.4041759919248E-46	yes	down	0.27	0.06	0.29	9.93	9.32	8.93	0.20666666666667	9.3933333333333
ENSMUSG00000001672	Marveld3	MARVEL (membrane-associating) domain containing 3 [Source:MGI Symbol;Acc:MGI:1920858]	0.00016460159355498	-12.5687	4.8497051590226E-26	4.2178902523702E-25	yes	down	0	0	0	39.09	39.5	45.99	0	41.526666666667
ENSMUSG00000001687	Ubl3	ubiquitin-like 3 [Source:MGI Symbol;Acc:MGI:1344373]	0.59949019145869	-0.738192	7.0224849806231E-8	2.4294827670327E-7	yes	down	14.12	16.21	19.08	40.82	41.19	42.61	16.47	41.54
ENSMUSG00000001700	Gramd2b	GRAM domain containing 2B [Source:MGI Symbol;Acc:MGI:1914815]	0.05559293605302	-4.16895	3.0482692185592E-56	6.4740634922714E-55	yes	down	1.77	3.77	2.37	71.97	72.57	71.34	2.6366666666667	71.96
ENSMUSG00000001729	Akt1	thymoma viral proto-oncogene 1 [Source:MGI Symbol;Acc:MGI:87986]	1.9036834408561	0.92879359614762	3.3449431436897E-9	1.2701862629108E-8	yes	up	37.09	32.01	48.53	31.4	28.18	34.27	39.21	31.283333333333
ENSMUSG00000001739	Cldn15	claudin 15 [Source:MGI Symbol;Acc:MGI:1913103]	0.088552117333658	-3.49733	9.7883876842996E-25	8.0949860859939E-24	yes	down	3.49	1.68	7.01	63.77	65.09	65.95	4.06	64.936666666667
ENSMUSG00000001741	Il16	interleukin 16 [Source:MGI Symbol;Acc:MGI:1270855]	6.7065158269278	2.7455634512693	1.8752140909816E-21	1.3524644467946E-20	yes	up	4.28	2.45	4.89	0.75	0.74	0.85	3.8733333333333	0.78
ENSMUSG00000001755	Coasy	Coenzyme A synthase [Source:MGI Symbol;Acc:MGI:1918993]	0.51507216655021	-0.957154	6.7261229684049E-7	2.1304315609209E-6	yes	down	5.03	3.7	5.83	13.96	11.91	12.57	4.8533333333333	12.813333333333
ENSMUSG00000001761	Smo	smoothened, frizzled class receptor [Source:MGI Symbol;Acc:MGI:108075]	2.8771323057155	1.5246315653285	5.552519469501E-11	2.3786935654539E-10	yes	up	2.9	2.28	3.9	1.59	1.39	1.59	3.0266666666667	1.5233333333333
ENSMUSG00000001767	Crnkl1	crooked neck pre-mRNA splicing factor 1 [Source:MGI Symbol;Acc:MGI:1914127]	0.4659207019314	-1.10184	2.0981348545252E-6	6.3692393287214E-6	yes	down	1.65	2.81	2.27	7.69	7.34	7.42	2.2433333333333	7.4833333333333
ENSMUSG00000001774	Chordc1	cysteine and histidine rich domain containing 1 [Source:MGI Symbol;Acc:MGI:1914167]	0.54732164386364	-0.869539	0.00045419007436669	0.0010631108245654	yes	down	2.52	4.25	3.98	10.64	9.06	9.15	3.5833333333333	9.6166666666667
ENSMUSG00000001783	Rtcb	RNA 2',3'-cyclic phosphate and 5'-OH ligase [Source:MGI Symbol;Acc:MGI:106379]	0.61608755237449	-0.698793	2.530286646611E-6	7.6129743678689E-6	yes	down	18.27	18.07	26.02	49.42	48.94	49.11	20.786666666667	49.156666666667
ENSMUSG00000001786	Fbxo7	F-box protein 7 [Source:MGI Symbol;Acc:MGI:1917004]	1.8315049078545	0.87302956701854	0.0018159221016024	0.003904926652383	yes	up	7.72	3.84	8.07	3.76	4.61	4.64	6.5433333333333	4.3366666666667
ENSMUSG00000001794	Capns1	calpain, small subunit 1 [Source:MGI Symbol;Acc:MGI:88266]	1.4177729854598	0.5036265459972	0.011341369204492	0.021274290883346	yes	up	177.17	122.7	228.27	171.32	165.77	173.98	176.04666666667	170.35666666667
ENSMUSG00000001802	Lrp3	low density lipoprotein receptor-related protein 3 [Source:MGI Symbol;Acc:MGI:3584516]	4.4319941481319	2.1479559764984	1.0589219778125E-11	4.7397701180369E-11	yes	up	1.54	1.74	2.6	0.47	0.62	1.39	1.96	0.82666666666667
ENSMUSG00000001804	Dsg4	desmoglein 4 [Source:MGI Symbol;Acc:MGI:2661061]	0.038365232913876	-4.70406	0.011628967592979	0.021771277397083	yes	down	0	0	0	0.03	0.11	0.11	0	0.083333333333333
ENSMUSG00000001829	Clpb	ClpB caseinolytic peptidase B [Source:MGI Symbol;Acc:MGI:1100517]	1.7919928411362	0.8415648739592	3.4784816986711E-7	1.1311318254596E-6	yes	up	15.48	12.2	19.26	12.29	12.48	17.22	15.646666666667	13.996666666667
ENSMUSG00000001847	Rac1	Rac family small GTPase 1 [Source:MGI Symbol;Acc:MGI:97845]	0.38766991188938	-1.3671	1.0469088782087E-13	5.2734119405732E-13	yes	down	77.85	59.92	100.1	311.65	309.72	316.66	79.29	312.67666666667
ENSMUSG00000001864	Aif1l	allograft inflammatory factor 1-like [Source:MGI Symbol;Acc:MGI:1919598]	25.072087597749	4.6480102203584	1.4323389618236E-10	5.9784470058742E-10	yes	up	0.66	0.38	0.98	0.04	0.05	0.02	0.67333333333333	0.036666666666667
ENSMUSG00000001870	Ltbp1	latent transforming growth factor beta binding protein 1 [Source:MGI Symbol;Acc:MGI:109151]	4.0351142472021	2.01261	3.7448580697955E-25	3.1558330792778E-24	yes	up	5.77	7.44	6.86	2.6	2.47	2.28	6.69	2.45
ENSMUSG00000001891	Ugp2	UDP-glucose pyrophosphorylase 2 [Source:MGI Symbol;Acc:MGI:2183447]	0.26953813927512	-1.89144	1.2729274446701E-10	5.332377680951E-10	yes	down	20.04	51.12	32.62	199.02	211	196.76	34.593333333333	202.26
ENSMUSG00000001909	Trmt1	tRNA methyltransferase 1 [Source:MGI Symbol;Acc:MGI:1289155]	2.3939899107894	1.2594170722126	2.8947130863547E-7	9.5046123648755E-7	yes	up	24.8	10.73	20.3	14.76	19.77	25.42	18.61	19.983333333333
ENSMUSG00000001910	Nacc1	nucleus accumbens associated 1, BEN and BTB (POZ) domain containing [Source:MGI Symbol;Acc:MGI:1914080]	0.53379228714536	-0.90565	6.5266149059853E-7	2.0700821343035E-6	yes	down	8.95	5.45	9.72	22.21	23.73	24.44	8.04	23.46
ENSMUSG00000001911	Nfix	nuclear factor I/X [Source:MGI Symbol;Acc:MGI:97311]	4.7004142020205	2.2327878931458	2.8515864673392E-44	4.438046010066E-43	yes	up	41.55	15.58	37.16	9.08	4.18	3.82	31.43	5.6933333333333
ENSMUSG00000001924	Uba1	ubiquitin-like modifier activating enzyme 1 [Source:MGI Symbol;Acc:MGI:98890]	0.68253875610871	-0.551017	0.00095407631101681	0.0021317223785336	yes	down	29.15	29.1	45.92	58.49	60.3	58.54	34.723333333333	59.11
ENSMUSG00000001930	Vwf	Von Willebrand factor [Source:MGI Symbol;Acc:MGI:98941]	8.1026501525536	3.0183938507899	8.7187527546177E-35	1.0275832002313E-33	yes	up	61.86	28.73	37.32	5.19	7.59	6	42.636666666667	6.26
ENSMUSG00000001942	Siae	sialic acid acetylesterase [Source:MGI Symbol;Acc:MGI:104803]	0.52724585379127	-0.923452	3.0688489670327E-6	9.1604764364706E-6	yes	down	1.18	1.41	1.98	3.89	3.55	3.77	1.5233333333333	3.7366666666667
ENSMUSG00000001943	Vsig2	V-set and immunoglobulin domain containing 2 [Source:MGI Symbol;Acc:MGI:1928009]	0.12850217807359	-2.96014	5.1593484645372E-38	6.6666875257452E-37	yes	down	6.07	3.57	7.47	49.46	43.46	43.18	5.7033333333333	45.366666666667
ENSMUSG00000001946	Esam	endothelial cell-specific adhesion molecule [Source:MGI Symbol;Acc:MGI:1916774]	32.6188	5.0276339590879	1.899775109768E-51	3.548041530915E-50	yes	up	80.44	31.25	93.29	3.44	3.19	2.94	68.326666666667	3.19
ENSMUSG00000001948	Spa17	sperm autoantigenic protein 17 [Source:MGI Symbol;Acc:MGI:1333778]	7.2469	2.8573644656259	3.066165755648E-12	1.4141394351934E-11	yes	up	5.5	6.86	7.26	1.17	1.24	1.69	6.54	1.3666666666667
ENSMUSG00000001964	Emd	emerin [Source:MGI Symbol;Acc:MGI:108117]	1.5573850254491	0.63912565966204	0.0012657182135408	0.0027819506951894	yes	up	12	10.49	17.37	14.18	13.48	11.95	13.286666666667	13.203333333333
ENSMUSG00000001983	Taco1	translational activator of mitochondrially encoded cytochrome c oxidase I [Source:MGI Symbol;Acc:MGI:1917457]	0.55636559083125	-0.845895	0.0019716206059701	0.0042196742392781	yes	down	2.78	5.19	3.89	11.44	10.27	9.99	3.9533333333333	10.566666666667
ENSMUSG00000001985	Grik3	glutamate receptor, ionotropic, kainate 3 [Source:MGI Symbol;Acc:MGI:95816]	0.32774616418385	-1.60935	0.0073917794269887	0.014339057399789	yes	down	0.03	0.04	0.03	0.1	0.16	0.16	0.033333333333333	0.14
ENSMUSG00000001995	Sipa1l2	signal-induced proliferation-associated 1 like 2 [Source:MGI Symbol;Acc:MGI:2676970]	8.3884847104639	3.0684102268588	1.1663343911872E-50	2.1266010065401E-49	yes	up	6.4	4.71	7.61	1.18	1.04	1.01	6.24	1.0766666666667
ENSMUSG00000002007	Srpk3	serine/arginine-rich protein specific kinase 3 [Source:MGI Symbol;Acc:MGI:1891338]	84.483376002212	6.4005955816237	1.5288743266115E-51	2.8622959694232E-50	yes	up	9.16	10.1	15.09	0.1	0.36	0.03	11.45	0.16333333333333
ENSMUSG00000002010	Idh3g	isocitrate dehydrogenase 3 (NAD+), gamma [Source:MGI Symbol;Acc:MGI:1099463]	3.2396169822275	1.69582	8.1464981822652E-41	1.1485267761244E-39	yes	up	170.94	183.26	218.33	89.79	90.31	85.5	190.84333333333	88.533333333333
ENSMUSG00000002012	Pnck	pregnancy upregulated non-ubiquitously expressed CaM kinase [Source:MGI Symbol;Acc:MGI:1347357]	1.9828274827983	0.98755916040165	0.0028066838454677	0.0058600672486389	yes	up	2.6	1.9	2.71	1.68	1.31	2.04	2.4033333333333	1.6766666666667
ENSMUSG00000002014	Ssr4	signal sequence receptor, delta [Source:MGI Symbol;Acc:MGI:1099464]	0.61126624537659	-0.710127	3.3662806293154E-5	9.0451144821947E-5	yes	down	55.54	46.83	71.84	145.81	134.4	136.99	58.07	139.06666666667
ENSMUSG00000002015	Bcap31	B cell receptor associated protein 31 [Source:MGI Symbol;Acc:MGI:1350933]	0.31050024760027	-1.68733	3.3691118251627E-25	2.8475105990245E-24	yes	down	35.78	31.57	50.43	185.27	186.1	184.8	39.26	185.39
ENSMUSG00000002017	Fam98a	family with sequence similarity 98, member A [Source:MGI Symbol;Acc:MGI:1919972]	1.4179363324649	0.50379275479233	0.013124606942863	0.024312831028604	yes	up	5.51	7.96	7.71	7.13	6.67	8.27	7.06	7.3566666666667
ENSMUSG00000002020	Ltbp2	latent transforming growth factor beta binding protein 2 [Source:MGI Symbol;Acc:MGI:99502]	22.816116607057	4.5119813550284	1.953070524853E-22	1.472624114277E-21	yes	up	1.42	0.78	0.78	0.17	0.03	0.49	0.99333333333333	0.23
ENSMUSG00000002028	Kmt2a	lysine (K)-specific methyltransferase 2A [Source:MGI Symbol;Acc:MGI:96995]	1.3791321601276	0.46376071473791	0.0039264321462597	0.0080087687878917	yes	up	1.85	1.52	1.68	1.8	1.66	1.73	1.6833333333333	1.73
ENSMUSG00000002031	Ift46	intraflagellar transport 46 [Source:MGI Symbol;Acc:MGI:1923818]	0.65377528760075	-0.613133	0.0095771691610017	0.018218342820495	yes	down	9.84	5.91	9.55	15.17	19.07	17.02	8.4333333333333	17.086666666667
ENSMUSG00000002033	Cd3g	CD3 antigen, gamma polypeptide [Source:MGI Symbol;Acc:MGI:88333]	0.15575048887942	-2.68269	4.9837826382563E-6	1.453970991037E-5	yes	down	0.44	0.09	0.55	4.2	2.62	3	0.36	3.2733333333333
ENSMUSG00000002043	Trappc6a	trafficking protein particle complex 6A [Source:MGI Symbol;Acc:MGI:1914341]	0.27222392583495	-1.87713	1.4762998097808E-17	8.9607513454193E-17	yes	down	17.72	10.8	17.43	79.64	80.03	88.81	15.316666666667	82.826666666667
ENSMUSG00000002052	Supt6	SPT6, histone chaperone and transcription elongation factor [Source:MGI Symbol;Acc:MGI:107726]	0.75941120558641	-0.397047	0.015818037197734	0.028832229173837	yes	down	6.46	4.85	8.37	11.25	11.59	11	6.56	11.28
ENSMUSG00000002055	Spag5	sperm associated antigen 5 [Source:MGI Symbol;Acc:MGI:1927470]	0.30730158356704	-1.70227	0.0015889191845573	0.003439874318736	yes	down	0.08	0.08	0.3	0.56	0.63	0.94	0.15333333333333	0.71
ENSMUSG00000002059	Rab34	RAB34, member RAS oncogene family [Source:MGI Symbol;Acc:MGI:104606]	5.6632560095825	2.5016317488625	6.9704281742038E-16	3.926078775043E-15	yes	up	6.13	4.07	6.12	1.59	1.19	1.34	5.44	1.3733333333333
ENSMUSG00000002064	Sdf2	stromal cell derived factor 2 [Source:MGI Symbol;Acc:MGI:108019]	0.63544643614574	-0.654158	4.9465072215363E-6	1.4434614001105E-5	yes	down	20.97	21.41	27	54.02	53.49	52.66	23.126666666667	53.39
ENSMUSG00000002068	Ccne1	cyclin E1 [Source:MGI Symbol;Acc:MGI:88316]	0.36165974546341	-1.4673	0.00097313533443372	0.0021692632153004	yes	down	0.38	0.44	0.24	1.42	1.6	1.44	0.35333333333333	1.4866666666667
ENSMUSG00000002076	Hsf2bp	heat shock transcription factor 2 binding protein [Source:MGI Symbol;Acc:MGI:1921627]	0.19716385721158	-2.34253	0.0043318600509531	0.008764364941657	yes	down	0.08	0.06	0.27	0.75	1.53	0.7	0.13666666666667	0.99333333333333
ENSMUSG00000002083	Bbc3	BCL2 binding component 3 [Source:MGI Symbol;Acc:MGI:2181667]	2.0462123917544	1.0329559010107	0.0045956731457096	0.0092494939882889	yes	up	3.41	1.52	4.55	2.46	1.24	2.07	3.16	1.9233333333333
ENSMUSG00000002100	Mybpc3	myosin binding protein C, cardiac [Source:MGI Symbol;Acc:MGI:102844]	202061.00116168	17.624431375274	8.8713023251229E-50	1.5776144034615E-48	yes	up	272.58	310.92	341.42	0	0	0	308.30666666667	0
ENSMUSG00000002102	Psmc3	proteasome (prosome, macropain) 26S subunit, ATPase 3 [Source:MGI Symbol;Acc:MGI:1098754]	2.4236744674809	1.2771959382129	4.041603593829E-17	2.4087748550818E-16	yes	up	94.55	87.96	107.65	67.42	69.26	66.13	96.72	67.603333333333
ENSMUSG00000002103	Acp2	acid phosphatase 2, lysosomal [Source:MGI Symbol;Acc:MGI:87882]	0.76262432596211	-0.390956	0.014071836544465	0.025894918613219	yes	down	3.23	3.41	3.56	6.96	7.27	6.71	3.4	6.98
ENSMUSG00000002104	Rapsn	receptor-associated protein of the synapse [Source:MGI Symbol;Acc:MGI:99422]	404.70383655852	8.6607227154752	1.1976721763249E-12	5.6595592597693E-12	yes	up	3	3.36	4.79	0	0	0.13	3.7166666666667	0.043333333333333
ENSMUSG00000002105	Slc39a13	solute carrier family 39 (metal ion transporter), member 13 [Source:MGI Symbol;Acc:MGI:1915677]	5.6067115254499	2.4871548426758	2.9091413049578E-30	2.9326636450547E-29	yes	up	8.74	7.46	8.09	2.47	2.76	1.8	8.0966666666667	2.3433333333333
ENSMUSG00000002107	Celf2	CUGBP, Elav-like family member 2 [Source:MGI Symbol;Acc:MGI:1338822]	6.2049499395956	2.6334195710021	3.6080997491948E-48	6.1920253508317E-47	yes	up	3.52	4.43	4.74	1.04	0.93	0.95	4.23	0.97333333333333
ENSMUSG00000002108	Nr1h3	nuclear receptor subfamily 1, group H, member 3 [Source:MGI Symbol;Acc:MGI:1352462]	2.0842499390009	1.0595282930367	2.0037718564342E-5	5.5144968224143E-5	yes	up	7.68	5.21	10.02	7.35	7.98	5.4	7.6366666666667	6.91
ENSMUSG00000002111	Spi1	Spi-1 proto-oncogene [Source:MGI Symbol;Acc:MGI:98282]	3.4809271296827	1.7994716127557	5.6244344507896E-8	1.9611123296669E-7	yes	up	2.6	2.4	4.54	1.25	1	1.07	3.18	1.1066666666667
ENSMUSG00000002147	Stat6	signal transducer and activator of transcription 6 [Source:MGI Symbol;Acc:MGI:103034]	0.74041023809345	-0.433603	0.0066845329851537	0.013065996042591	yes	down	10.95	8.67	12.89	20.11	21.07	21.28	10.836666666667	20.82
ENSMUSG00000002190	Clgn	calmegin [Source:MGI Symbol;Acc:MGI:107472]	0.042160232971553	-4.56797	0.012913396291809	0.023958645999175	yes	down	0	0	0	0.06	0.08	0.08	0	0.073333333333333
ENSMUSG00000002205	Vrk3	vaccinia related kinase 3 [Source:MGI Symbol;Acc:MGI:2182465]	0.52324512727489	-0.934441	6.0955578110435E-6	1.7647049191881E-5	yes	down	7.78	5.54	7.93	19.94	21.3	19.11	7.0833333333333	20.116666666667
ENSMUSG00000002221	Paxip1	PAX interacting (with transcription-activation domain) protein 1 [Source:MGI Symbol;Acc:MGI:1890430]	1.6262891349611	0.70158377432044	0.0007476326255278	0.0016996004837176	yes	up	5.11	3.41	4.26	3.54	2.75	3.49	4.26	3.26
ENSMUSG00000002222	Rmnd5a	required for meiotic nuclear division 5 homolog A [Source:MGI Symbol;Acc:MGI:1915727]	0.29941483112953	-1.73978	9.5568994638017E-18	5.8656169806436E-17	yes	down	7.65	10.82	7.59	42.53	43.85	43.65	8.6866666666667	43.343333333333
ENSMUSG00000002227	Mov10	Mov10 RISC complex RNA helicase [Source:MGI Symbol;Acc:MGI:97054]	0.15869571159993	-2.65566	2.7865760602207E-34	3.2362727507044E-33	yes	down	1.62	1.18	2.71	16.21	17.5	17.28	1.8366666666667	16.996666666667
ENSMUSG00000002233	Rhoc	ras homolog family member C [Source:MGI Symbol;Acc:MGI:106028]	0.29856680702107	-1.74387	4.1758746147927E-10	1.6853289237129E-9	yes	down	59.61	44.07	111.46	373.57	387.36	388.06	71.713333333333	382.99666666667
ENSMUSG00000002249	Tead3	TEA domain family member 3 [Source:MGI Symbol;Acc:MGI:109241]	0.70865058548436	-0.496854	0.024034375520175	0.042095289799744	yes	down	3.58	2.98	3.43	7	6.62	7.91	3.33	7.1766666666667
ENSMUSG00000002250	Ppard	peroxisome proliferator activator receptor delta [Source:MGI Symbol;Acc:MGI:101884]	0.16627864825143	-2.58833	7.4844721578538E-56	1.5808548564185E-54	yes	down	4.81	3.93	5.96	43.35	42.68	45.56	4.9	43.863333333333
ENSMUSG00000002257	Def6	differentially expressed in FDCP 6 [Source:MGI Symbol;Acc:MGI:1346328]	5.2062998346421	2.3802584000046	6.9043222551985E-11	2.9425017150065E-10	yes	up	1.92	1.24	2.26	0.81	0.58	0.59	1.8066666666667	0.66
ENSMUSG00000002265	Peg3	paternally expressed 3 [Source:MGI Symbol;Acc:MGI:104748]	1.6355941212876	0.70981478259882	0.022455229260075	0.03960313984429	yes	up	1	1.26	0.65	0.86	0.76	1.04	0.97	0.88666666666667
ENSMUSG00000002266	Zim1	zinc finger, imprinted 1 [Source:MGI Symbol;Acc:MGI:1341879]	5.5709545697491	2.4779245510932	0.00052212815682355	0.0012102186651729	yes	up	0.08	0.12	0.09	0.02	0.03	0.03	0.096666666666667	0.026666666666667
ENSMUSG00000002274	Metrn	meteorin, glial cell differentiation regulator [Source:MGI Symbol;Acc:MGI:1917333]	23.5836	4.5597109118663	7.9619738081669E-56	1.6786373481295E-54	yes	up	29.44	16.8	29.88	1.04	1.5	1.4	25.373333333333	1.3133333333333
ENSMUSG00000002279	Lmf1	lipase maturation factor 1 [Source:MGI Symbol;Acc:MGI:1923733]	1.7066393147855	0.77115818797702	4.1112608728595E-5	0.00010939805264479	yes	up	8.31	8.48	11.56	7.19	7.08	6.46	9.45	6.91
ENSMUSG00000002280	Ciao3	cytosolic iron-sulfur assembly component 3 [Source:MGI Symbol;Acc:MGI:1914813]	1.77939	0.83138471530661	2.880648684557E-7	9.4619997022654E-7	yes	up	9.71	9.14	11.55	8.87	9.03	7.65	10.133333333333	8.5166666666667
ENSMUSG00000002289	Angptl4	angiopoietin-like 4 [Source:MGI Symbol;Acc:MGI:1888999]	4.1538299003723	2.0544421389284	1.0630887894396E-6	3.3099544989774E-6	yes	up	3.93	1.17	4.77	0.95	1.17	1.19	3.29	1.1033333333333
ENSMUSG00000002297	Dbf4	DBF4 zinc finger [Source:MGI Symbol;Acc:MGI:1351328]	0.18542324768938	-2.43111	3.3413589309091E-15	1.8210879901091E-14	yes	down	0.59	0.73	0.48	4.54	5.01	4.26	0.6	4.6033333333333
ENSMUSG00000002307	Daxx	Fas death domain-associated protein [Source:MGI Symbol;Acc:MGI:1197015]	0.41301203418504	-1.27574	4.4250839131974E-11	1.9073922716856E-10	yes	down	8.24	6.06	8.08	29.87	28.61	36.95	7.46	31.81
ENSMUSG00000002308	Cd320	CD320 antigen [Source:MGI Symbol;Acc:MGI:1860083]	1.4695755743922	0.55539955293092	0.0032532432407591	0.0067230584488942	yes	up	9.32	9.54	14.26	8.18	10.46	10.08	11.04	9.5733333333333
ENSMUSG00000002319	Ipo4	importin 4 [Source:MGI Symbol;Acc:MGI:1923001]	3.7795305523922	1.9182070514318	7.2100021283541E-17	4.2488170437018E-16	yes	up	17.35	18.44	26.85	4.28	6.02	5.71	20.88	5.3366666666667
ENSMUSG00000002320	Tm9sf1	transmembrane 9 superfamily member 1 [Source:MGI Symbol;Acc:MGI:1921390]	0.33893311582994	-1.56093	4.1267045450654E-26	3.5945030336833E-25	yes	down	7.85	8.82	11.04	42.92	42.24	45.84	9.2366666666667	43.666666666667
ENSMUSG00000002324	Rec8	REC8 meiotic recombination protein [Source:MGI Symbol;Acc:MGI:1929645]	0.071033670074226	-3.81535	1.1342213097073E-7	3.8488766379872E-7	yes	down	0.02	0.09	0.04	1.08	0.92	1.64	0.05	1.2133333333333
ENSMUSG00000002325	Irf9	interferon regulatory factor 9 [Source:MGI Symbol;Acc:MGI:107587]	0.45839928993525	-1.12532	2.1930335509511E-6	6.6424581553101E-6	yes	down	9.89	6.11	13.36	31.06	29.65	33.93	9.7866666666667	31.546666666667
ENSMUSG00000002329	Mdp1	magnesium-dependent phosphatase 1 [Source:MGI Symbol;Acc:MGI:1915131]	0.65016382657203	-0.621125	0.0010689676486462	0.0023725691701332	yes	down	21.71	24.98	19.69	49.46	51.84	50.41	22.126666666667	50.57
ENSMUSG00000002332	Dhrs1	dehydrogenase/reductase 1 [Source:MGI Symbol;Acc:MGI:1196314]	0.41465953417137	-1.27	2.9596670814252E-12	1.3661140931173E-11	yes	down	14.05	14.27	18.78	36.71	34.89	34.86	15.7	35.486666666667
ENSMUSG00000002342	Tmem161a	transmembrane protein 161A [Source:MGI Symbol;Acc:MGI:2384577]	1.9103884693714	0.93386603399397	2.9415527091562E-9	1.1208807737765E-8	yes	up	11.14	13.75	13.23	10.05	12.06	12.52	12.706666666667	11.543333333333
ENSMUSG00000002343	Armc6	armadillo repeat containing 6 [Source:MGI Symbol;Acc:MGI:1924063]	1.7308503688594	0.79148100983726	0.0021802838942902	0.0046353011326334	yes	up	3.16	2.62	4.34	2.6	3.02	1.93	3.3733333333333	2.5166666666667
ENSMUSG00000002346	Slc25a42	solute carrier family 25, member 42 [Source:MGI Symbol;Acc:MGI:1920345]	3.3256900883265	1.7336537342096	8.7606965079884E-14	4.4283468103605E-13	yes	up	5.51	7.71	5.82	2.74	2.9	3.41	6.3466666666667	3.0166666666667
ENSMUSG00000002365	Snx9	sorting nexin 9 [Source:MGI Symbol;Acc:MGI:1913866]	0.5439727169355	-0.878394	1.3311519281602E-6	4.1129295677179E-6	yes	down	6.13	6.17	9.96	18.4	19.38	20.79	7.42	19.523333333333
ENSMUSG00000002372	Ranbp3	RAN binding protein 3 [Source:MGI Symbol;Acc:MGI:1919060]	1.4647065127863	0.55061161688973	0.0041020302768833	0.0083433270137842	yes	up	13.33	9.83	16.65	13.59	12.84	13.74	13.27	13.39
ENSMUSG00000002379	Ndufa11	NADH:ubiquinone oxidoreductase subunit A11 [Source:MGI Symbol;Acc:MGI:1917125]	4.9907561912806	2.3192584269366	3.3682566703646E-28	3.149122014672E-27	yes	up	955.7	630.31	1157.18	267.4	295.87	277.5	914.39666666667	280.25666666667
ENSMUSG00000002384	Bmp8b	bone morphogenetic protein 8b [Source:MGI Symbol;Acc:MGI:107335]	0.00072132222812729	-10.4371	3.5205229459794E-18	2.2065451562232E-17	yes	down	0	0	0	5.28	5.3	5.02	0	5.2
ENSMUSG00000002395	Use1	unconventional SNARE in the ER 1 homolog (S. cerevisiae) [Source:MGI Symbol;Acc:MGI:1914273]	2.3898158227731	1.2568994375321	2.3154263268999E-9	8.8786879850285E-9	yes	up	118.28	75.05	127.68	66.13	69.98	71.75	107.00333333333	69.286666666667
ENSMUSG00000002413	Braf	Braf transforming gene [Source:MGI Symbol;Acc:MGI:88190]	0.6750814156527	-0.566867	0.015801804726641	0.028814026881175	yes	down	0.84	1.29	1.03	2.68	2.2	2.33	1.0533333333333	2.4033333333333
ENSMUSG00000002416	Ndufb2	NADH:ubiquinone oxidoreductase subunit B2 [Source:MGI Symbol;Acc:MGI:1915448]	6.6879314451256	2.7415600590988	3.9061639824157E-31	4.0767272513311E-30	yes	up	923.47	530.64	972.01	175.4	167.88	155.21	808.70666666667	166.16333333333
ENSMUSG00000002428	Hltf	helicase-like transcription factor [Source:MGI Symbol;Acc:MGI:1196437]	0.59666483777647	-0.745007	0.0076821419925585	0.0148635689169	yes	down	2.69	4.56	2.39	6.61	7.19	7.31	3.2133333333333	7.0366666666667
ENSMUSG00000002458	Rgs19	regulator of G-protein signaling 19 [Source:MGI Symbol;Acc:MGI:1915153]	9.4768818431419	3.24441	7.5502455974782E-11	3.2071162929252E-10	yes	up	3.66	2.76	8.5	2.21	2.4	0.52	4.9733333333333	1.71
ENSMUSG00000002475	Abhd3	abhydrolase domain containing 3 [Source:MGI Symbol;Acc:MGI:2147183]	0.16274242504631	-2.61934	5.3353960905836E-15	2.8752549259185E-14	yes	down	0.37	0.67	0.46	4.31	4.1	5.28	0.5	4.5633333333333
ENSMUSG00000002477	Snrpd1	small nuclear ribonucleoprotein D1 [Source:MGI Symbol;Acc:MGI:98344]	0.68475689134486	-0.546336	0.002755583422245	0.0057601533110459	yes	down	11.6	11.9	15.9	28.78	30.11	27.64	13.133333333333	28.843333333333
ENSMUSG00000002486	Tchp	trichoplein, keratin filament binding [Source:MGI Symbol;Acc:MGI:1925082]	1.6197814428683	0.6957991633805	0.0061552356462696	0.012107326469487	yes	up	2.53	1.78	2.17	1.88	2.25	1.82	2.16	1.9833333333333
ENSMUSG00000002496	Tsc2	TSC complex subunit 2 [Source:MGI Symbol;Acc:MGI:102548]	2.1179946794228	1.0826989651659	5.3214594242253E-12	2.4218520445887E-11	yes	up	37.93	21.85	34.37	11.95	15	15.17	31.383333333333	14.04
ENSMUSG00000002500	Rpl3l	ribosomal protein L3-like [Source:MGI Symbol;Acc:MGI:1913461]	21852.518196494	14.415511919241	8.9029213900376E-34	1.0145547522787E-32	yes	up	137.08	109.72	137.52	0	0	0	128.10666666667	0
ENSMUSG00000002504	Nherf2	NHERF family PDZ scaffold protein 2 [Source:MGI Symbol;Acc:MGI:1890662]	55.614200606594	5.7973814046146	3.3660638388536E-64	8.5316771915559E-63	yes	up	212.93	71.89	199.44	3.9	3.41	4.73	161.42	4.0133333333333
ENSMUSG00000002524	Puf60	poly-U binding splicing factor 60 [Source:MGI Symbol;Acc:MGI:1915209]	1.7462417415419	0.80425329274875	0.00043591218073885	0.0010232357468697	yes	up	37.26	23.5	48.74	30.62	30.31	33.14	36.5	31.356666666667
ENSMUSG00000002546	Golga2	golgin A2 [Source:MGI Symbol;Acc:MGI:2139395]	0.80002910833966	-0.321876	0.013589938558976	0.025080167455815	yes	down	8.83	9.51	12.29	16.44	16.58	16.54	10.21	16.52
ENSMUSG00000002550	Uck1	uridine-cytidine kinase 1 [Source:MGI Symbol;Acc:MGI:98904]	0.52945271360907	-0.917426	4.7041825076782E-7	1.5147559617423E-6	yes	down	6.9	6.58	10.64	22.04	20.92	21	8.04	21.32
ENSMUSG00000002565	Scin	scinderin [Source:MGI Symbol;Acc:MGI:1306794]	0.0059599243260823	-7.39049	1.0350910055139E-160	1.2565460022199E-158	yes	down	0.17	0.34	0.16	54.88	55.45	56.85	0.22333333333333	55.726666666667
ENSMUSG00000002580	Mien1	migration and invasion enhancer 1 [Source:MGI Symbol;Acc:MGI:1913678]	0.45018862157875	-1.1514	1.2625301026282E-9	4.9256185414611E-9	yes	down	37.43	28.84	49.74	128.89	126.71	127.86	38.67	127.82
ENSMUSG00000002602	Axl	AXL receptor tyrosine kinase [Source:MGI Symbol;Acc:MGI:1347244]	7.9048013688075	2.9827292111179	5.2120495195111E-43	7.8933632414658E-42	yes	up	20.7	16.71	31.6	4.43	4.39	4.66	23.003333333333	4.4933333333333
ENSMUSG00000002603	Tgfb1	transforming growth factor, beta 1 [Source:MGI Symbol;Acc:MGI:98725]	10.075694301807	3.3328073511355	1.0153406013372E-23	8.0449436516117E-23	yes	up	18.17	8.55	27.21	2.99	2.26	2.89	17.976666666667	2.7133333333333
ENSMUSG00000002625	Akap8l	A kinase anchor protein 8-like [Source:MGI Symbol;Acc:MGI:1860606]	3.6650306214274	1.8738252521645	1.4025069586215E-23	1.1048095287092E-22	yes	up	31.68	17.73	25.09	9.61	9.18	10.1	24.833333333333	9.63
ENSMUSG00000002633	Shh	sonic hedgehog [Source:MGI Symbol;Acc:MGI:98297]	0.024947167177712	-5.32498	0.00099494586836701	0.0022161686580285	yes	down	0	0	0	0.1	0.19	0.18	0	0.15666666666667
ENSMUSG00000002635	Pdcd2l	programmed cell death 2-like [Source:MGI Symbol;Acc:MGI:1915329]	2.0080727027471	1.0058115033494	9.720778138337E-5	0.00024782773047501	yes	up	7.12	5.95	10.42	5.13	10.33	5.18	7.83	6.88
ENSMUSG00000002658	Gtf2f1	general transcription factor IIF, polypeptide 1 [Source:MGI Symbol;Acc:MGI:1923848]	0.63257143803008	-0.6607	0.00013291861211628	0.00033330808746054	yes	down	14.59	11.36	16.7	34.5	32.75	31.8	14.216666666667	33.016666666667
ENSMUSG00000002660	Clpp	caseinolytic mitochondrial matrix peptidase proteolytic subunit [Source:MGI Symbol;Acc:MGI:1858213]	3.2775902759733	1.7126355177179	7.4622793313062E-15	3.9860461504534E-14	yes	up	56.49	36.63	67.93	24.91	23.63	23.74	53.683333333333	24.093333333333
ENSMUSG00000002661	Alkbh7	alkB homolog 7 [Source:MGI Symbol;Acc:MGI:1913650]	3.2974217368078	1.7213384180032	3.4329228361559E-17	2.0513047983403E-16	yes	up	59.57	41.58	68.3	24.44	27.16	25.08	56.483333333333	25.56
ENSMUSG00000002668	Dennd1c	DENN domain containing 1C [Source:MGI Symbol;Acc:MGI:1918035]	0.11846960892773	-3.07741	2.2410226033125E-29	2.1874391174525E-28	yes	down	0.38	1	0.43	5.5	5.1	5.01	0.60333333333333	5.2033333333333
ENSMUSG00000002679	Med6	mediator complex subunit 6 [Source:MGI Symbol;Acc:MGI:1917042]	0.60001255796882	-0.736935	0.00067016745504683	0.0015324092743784	yes	down	5.41	7.16	7.25	15.59	14.8	15.84	6.6066666666667	15.41
ENSMUSG00000002688	Prkd1	protein kinase D1 [Source:MGI Symbol;Acc:MGI:99879]	10.061896250266	3.3308303138534	7.5837121403868E-20	5.1220591659742E-19	yes	up	3.04	1.45	2.49	0.33	0.29	0.41	2.3266666666667	0.34333333333333
ENSMUSG00000002718	Cse1l	chromosome segregation 1 like [Source:MGI Symbol;Acc:MGI:1339951]	1.7709399954993	0.82451533029302	0.00033944074446897	0.00080846765501619	yes	up	4.28	7.84	7.18	6.77	4.37	6.64	6.4333333333333	5.9266666666667
ENSMUSG00000002731	Prkra	protein kinase, interferon inducible double stranded RNA dependent activator [Source:MGI Symbol;Acc:MGI:1344375]	0.30634765825186	-1.70676	3.8918618316496E-25	3.2761238374817E-24	yes	down	4.62	4.84	6.19	24.71	24.62	25.12	5.2166666666667	24.816666666667
ENSMUSG00000002732	Fkbp7	FK506 binding protein 7 [Source:MGI Symbol;Acc:MGI:1336879]	5.3787981709108	2.4272838555776	6.6966730484516E-20	4.538899907803E-19	yes	up	10.98	12.61	14.11	3.17	3.28	4.28	12.566666666667	3.5766666666667
ENSMUSG00000002733	Plekha3	pleckstrin homology domain-containing, family A (phosphoinositide binding specific) member 3 [Source:MGI Symbol;Acc:MGI:1932515]	0.33734232588105	-1.56771	1.5197656253199E-26	1.3430419213795E-25	yes	down	7.41	6.98	8.59	31.83	35.59	32.68	7.66	33.366666666667
ENSMUSG00000002741	Ykt6	YKT6 v-SNARE homolog (S. cerevisiae) [Source:MGI Symbol;Acc:MGI:1927550]	0.47728642498111	-1.06707	2.079336586583E-12	9.7025891906813E-12	yes	down	13.14	12.94	19.21	46.62	44.84	45.34	15.096666666667	45.6
ENSMUSG00000002748	Baz1b	bromodomain adjacent to zinc finger domain, 1B [Source:MGI Symbol;Acc:MGI:1353499]	1.5376771659822	0.62075264249018	3.3196232043365E-5	8.9280677714576E-5	yes	up	11.03	9.74	10.74	9.25	9.71	10.81	10.503333333333	9.9233333333333
ENSMUSG00000002767	Mrpl2	mitochondrial ribosomal protein L2 [Source:MGI Symbol;Acc:MGI:1351622]	2.5350671328037	1.3420239527042	1.2658181289327E-17	7.7136314778951E-17	yes	up	63.81	55.26	77.25	36.05	38.85	38.97	65.44	37.956666666667
ENSMUSG00000002768	Mea1	male enhanced antigen 1 [Source:MGI Symbol;Acc:MGI:96957]	0.37681518378572	-1.40807	1.0029400426487E-10	4.23058011772E-10	yes	down	23.49	17.58	35.37	92.47	97.48	99.55	25.48	96.5
ENSMUSG00000002769	Gnmt	glycine N-methyltransferase [Source:MGI Symbol;Acc:MGI:1202304]	27.470392821217	4.7798056357041	2.2975321950933E-7	7.6040436332081E-7	yes	up	2.19	1.33	1.26	0.11	0.07	0.09	1.5933333333333	0.09
ENSMUSG00000002771	Grin2d	glutamate receptor, ionotropic, NMDA2D (epsilon 4) [Source:MGI Symbol;Acc:MGI:95823]	2.6108019448594	1.3844930191189	0.016861727823482	0.030560722320338	yes	up	0.16	0.12	0.22	0.09	0.12	0.06	0.16666666666667	0.09
ENSMUSG00000002778	Kdelr1	KDEL (Lys-Asp-Glu-Leu) endoplasmic reticulum protein retention receptor 1 [Source:MGI Symbol;Acc:MGI:1915387]	0.65921554810538	-0.601178	0.00012808787893	0.00032192948975923	yes	down	34.19	28.71	45.71	79.73	78.46	82.9	36.203333333333	80.363333333333
ENSMUSG00000002781	Tmem143	transmembrane protein 143 [Source:MGI Symbol;Acc:MGI:1917459]	3.3118471181228	1.7276360765158	9.0884697458148E-29	8.6981557961501E-28	yes	up	15.25	16.27	20.64	8.96	8.25	8.47	17.386666666667	8.56
ENSMUSG00000002797	Ggct	gamma-glutamyl cyclotransferase [Source:MGI Symbol;Acc:MGI:95700]	8.5127214563283	3.08962	6.1544661486817E-21	4.3344354723464E-20	yes	up	9.12	8.21	7.28	1.41	0.56	1.09	8.2033333333333	1.02
ENSMUSG00000002799	Jag2	jagged 2 [Source:MGI Symbol;Acc:MGI:1098270]	24.470493434287	4.6129712877645	9.3117246561027E-43	1.4010106274821E-41	yes	up	23.44	10.29	21.96	1.24	1.09	0.83	18.563333333333	1.0533333333333
ENSMUSG00000002804	Nudt14	nudix hydrolase 14 [Source:MGI Symbol;Acc:MGI:1913424]	0.27348350730124	-1.87047	3.4471656844347E-18	2.1611545667705E-17	yes	down	8.11	6.49	8.7	38.71	39.47	32.48	7.7666666666667	36.886666666667
ENSMUSG00000002808	Epdr1	ependymin related 1 [Source:MGI Symbol;Acc:MGI:2145369]	4.4716487563706	2.1608068703493	3.5375484428209E-11	1.5345788007084E-10	yes	up	1.96	4.1	3.67	1.02	1.01	1.16	3.2433333333333	1.0633333333333
ENSMUSG00000002820	Atg4d	autophagy related 4D, cysteine peptidase [Source:MGI Symbol;Acc:MGI:2444308]	0.59706632698478	-0.744037	4.1128431820944E-7	1.3293543721273E-6	yes	down	16.19	13.21	19.78	43.32	40.84	43.27	16.393333333333	42.476666666667
ENSMUSG00000002825	Qtrt1	queuine tRNA-ribosyltransferase catalytic subunit 1 [Source:MGI Symbol;Acc:MGI:1931441]	2.3511490279401	1.2333659873346	6.9704196867545E-5	0.00018040028060479	yes	up	4.18	3.61	3.96	2.29	3	2.77	3.9166666666667	2.6866666666667
ENSMUSG00000002831	Plin4	perilipin 4 [Source:MGI Symbol;Acc:MGI:1929709]	8.1451214603633	3.0259362124349	7.2607320273005E-42	1.0592585971517E-40	yes	up	16.04	12.71	11.54	2.14	2.53	2.45	13.43	2.3733333333333
ENSMUSG00000002833	Hdgfl2	HDGF like 2 [Source:MGI Symbol;Acc:MGI:1194492]	3.6210736710848	1.8564175288791	3.6729719603551E-22	2.7319283542596E-21	yes	up	21.12	15.1	25.16	8.15	7.93	7.54	20.46	7.8733333333333
ENSMUSG00000002846	Timmdc1	translocase of inner mitochondrial membrane domain containing 1 [Source:MGI Symbol;Acc:MGI:1922139]	1.6561630586248	0.72784472132062	5.2328884202059E-6	1.5243315409453E-5	yes	up	13.15	15.18	16.83	12.66	12.83	13.57	15.053333333333	13.02
ENSMUSG00000002847	Pla1a	phospholipase A1 member A [Source:MGI Symbol;Acc:MGI:1934677]	34.466263159508	5.1071129847301	1.2139042521726E-33	1.3772110957384E-32	yes	up	4.37	5.17	9.68	0.43	0.17	0.18	6.4066666666667	0.26
ENSMUSG00000002881	Nab1	Ngfi-A binding protein 1 [Source:MGI Symbol;Acc:MGI:107564]	0.32083942995084	-1.64008	3.5302273432554E-11	1.5319791848012E-10	yes	down	2.91	5.65	3.89	18.73	19.63	19.26	4.15	19.206666666667
ENSMUSG00000002885	Adgre5	adhesion G protein-coupled receptor E5 [Source:MGI Symbol;Acc:MGI:1347095]	7.48154	2.90334	4.0673801083139E-33	4.5255244668721E-32	yes	up	27.65	15.11	31.38	5.02	4.42	5.27	24.713333333333	4.9033333333333
ENSMUSG00000002897	Il17ra	interleukin 17 receptor A [Source:MGI Symbol;Acc:MGI:107399]	0.25866923436572	-1.95082	5.9127701134085E-14	3.021223807394E-13	yes	down	0.73	0.5	0.72	4.26	4.49	4.88	0.65	4.5433333333333
ENSMUSG00000002900	Lamb1	laminin B1 [Source:MGI Symbol;Acc:MGI:96743]	2.7397511189175	1.4540448436195	5.5784505891828E-13	2.6900891248066E-12	yes	up	9.46	13.02	15.72	6.58	6.56	6.51	12.733333333333	6.55
ENSMUSG00000002908	Kcnn1	potassium intermediate/small conductance calcium-activated channel, subfamily N, member 1 [Source:MGI Symbol;Acc:MGI:1933993]	35.547098822584	5.1516599139426	1.3119464790411E-26	1.1620601205485E-25	yes	up	2.82	2.35	2.82	0.03	0.11	0.07	2.6633333333333	0.07
ENSMUSG00000002910	Arrdc2	arrestin domain containing 2 [Source:MGI Symbol;Acc:MGI:1918057]	3.7153025686465	1.8934797064599	7.2913330370791E-8	2.5168302379562E-7	yes	up	20.3	9.75	8.24	3.53	4.4	6	12.763333333333	4.6433333333333
ENSMUSG00000002944	Cd36	CD36 molecule [Source:MGI Symbol;Acc:MGI:107899]	100.97150840625	6.6578044482982	0	0	yes	up	341.13	363.34	369.34	5.51	6.06	5.67	357.93666666667	5.7466666666667
ENSMUSG00000002948	Map2k7	mitogen-activated protein kinase kinase 7 [Source:MGI Symbol;Acc:MGI:1346871]	1.5863739985319	0.6657329363755	0.00011204297143537	0.00028370525152672	yes	up	8.2	6.78	10.42	8.11	7.55	8.12	8.4666666666667	7.9266666666667
ENSMUSG00000002949	Timm44	translocase of inner mitochondrial membrane 44 [Source:MGI Symbol;Acc:MGI:1343262]	1.8852923783836	0.91478827953334	1.1197749294747E-7	3.8015320500934E-7	yes	up	25.97	36.21	38.54	28.31	29.47	27.18	33.573333333333	28.32
ENSMUSG00000002957	Ap2a2	adaptor-related protein complex 2, alpha 2 subunit [Source:MGI Symbol;Acc:MGI:101920]	0.56038921725809	-0.835499	2.6994617860762E-8	9.6263274730749E-8	yes	down	8.15	7.18	10.74	22.15	22.74	22.67	8.69	22.52
ENSMUSG00000002980	Bcam	basal cell adhesion molecule [Source:MGI Symbol;Acc:MGI:1929940]	51.762635124427	5.69384	3.0088524619498E-108	1.7614005592607E-106	yes	up	113.7	62.17	126.63	2.85	2.81	2.78	100.83333333333	2.8133333333333
ENSMUSG00000002981	Clptm1	cleft lip and palate associated transmembrane protein 1 [Source:MGI Symbol;Acc:MGI:1927155]	0.56091507330914	-0.834146	8.2535764591213E-7	2.594640057648E-6	yes	down	15.28	12.27	17.87	48.83	52.46	52.49	15.14	51.26
ENSMUSG00000002983	Relb	avian reticuloendotheliosis viral (v-rel) oncogene related B [Source:MGI Symbol;Acc:MGI:103289]	0.36741734951062	-1.44451	1.3145103271345E-5	3.6866708043966E-5	yes	down	2.66	1.94	5.79	17.54	16.77	17.11	3.4633333333333	17.14
ENSMUSG00000002984	Tomm40	translocase of outer mitochondrial membrane 40 [Source:MGI Symbol;Acc:MGI:1858259]	1.2628099574678	0.33663754170015	0.025003845944534	0.043647446205304	yes	up	22.63	26.92	32.08	30.14	31.79	32.41	27.21	31.446666666667
ENSMUSG00000002985	Apoe	apolipoprotein E [Source:MGI Symbol;Acc:MGI:88057]	5.4699985169498	2.45154	1.8260146573723E-34	2.1325077504958E-33	yes	up	658.94	455.85	599.78	164.52	164.28	177.75	571.52333333333	168.85
ENSMUSG00000002992	Apoc2	apolipoprotein C2 [Source:MGI Symbol;Acc:MGI:88054]	0.024691553573078	-5.33984	1.2450771079183E-12	5.8763461211654E-12	yes	down	0	0.1	0.47	11.49	10.39	11.1	0.19	10.993333333333
ENSMUSG00000002996	Hbp1	high mobility group box transcription factor 1 [Source:MGI Symbol;Acc:MGI:894659]	0.78950943833528	-0.340972	0.011865362333733	0.022181438014876	yes	down	12.41	13.66	14.26	25.36	24.1	24.18	13.443333333333	24.546666666667
ENSMUSG00000003031	Cdkn1b	cyclin dependent kinase inhibitor 1B [Source:MGI Symbol;Acc:MGI:104565]	0.57985026484659	-0.786248	4.0594585197669E-7	1.3122832622063E-6	yes	down	12.29	10.73	12.04	34.4	32.87	34.59	11.686666666667	33.953333333333
ENSMUSG00000003032	Klf4	Kruppel-like transcription factor 4 (gut) [Source:MGI Symbol;Acc:MGI:1342287]	0.1061144248446	-3.23631	1.9925714331254E-51	3.715332263948E-50	yes	down	21.2	12.1	18.36	233.33	228.94	246.28	17.22	236.18333333333
ENSMUSG00000003033	Ap1m1	adaptor-related protein complex AP-1, mu subunit 1 [Source:MGI Symbol;Acc:MGI:102776]	2.1816614582598	1.12543	3.2527440629276E-8	1.1522737184983E-7	yes	up	10.16	8.81	12.9	6.58	6.01	7.62	10.623333333333	6.7366666666667
ENSMUSG00000003037	Rab8a	RAB8A, member RAS oncogene family [Source:MGI Symbol;Acc:MGI:96960]	0.25374133176668	-1.97857	8.7111561657608E-28	8.0530187159628E-27	yes	down	8.99	5.31	13.3	64.49	74.94	59.3	9.2	66.243333333333
ENSMUSG00000003038	Hmgn2	high mobility group nucleosomal binding domain 2 [Source:MGI Symbol;Acc:MGI:96136]	2.4780407258285	1.3091998979176	4.0615769175603E-21	2.8842448153796E-20	yes	up	54.89	57.91	71.37	33.64	38.11	37.3	61.39	36.35
ENSMUSG00000003039	Fam32a	family with sequence similarity 32, member A [Source:MGI Symbol;Acc:MGI:1915172]	0.30624157497721	-1.70726	1.4921674524338E-23	1.1742354926778E-22	yes	down	9.09	8.57	13.93	49.96	48.91	52.05	10.53	50.306666666667
ENSMUSG00000003051	Elf3	E74-like factor 3 [Source:MGI Symbol;Acc:MGI:1101781]	0.00011274707918165	-13.1146	3.5578127819E-54	7.1357349403934E-53	yes	down	0.05	0.02	0	282.58	285.79	296.07	0.023333333333333	288.14666666667
ENSMUSG00000003062	Stard3nl	STARD3 N-terminal like [Source:MGI Symbol;Acc:MGI:1923455]	0.31808734644368	-1.65251	3.3267247108567E-20	2.2775573005613E-19	yes	down	9.05	6.23	8.05	36.25	31.93	33.7	7.7766666666667	33.96
ENSMUSG00000003068	Stk11	serine/threonine kinase 11 [Source:MGI Symbol;Acc:MGI:1341870]	2.11419	1.0801047512266	4.096387475729E-11	1.7700108116839E-10	yes	up	51.39	34.53	52.01	25.88	25.87	28.08	45.976666666667	26.61
ENSMUSG00000003070	Efna2	ephrin A2 [Source:MGI Symbol;Acc:MGI:102707]	2.8844725394685	1.52831	0.016939834697891	0.030678178965677	yes	up	0.37	0.39	0.35	0.12	0.18	0.28	0.37	0.19333333333333
ENSMUSG00000003072	Atp5f1d	ATP synthase F1 subunit delta [Source:MGI Symbol;Acc:MGI:1913293]	2.35307	1.2345461838263	3.4295038191267E-10	1.3916521039436E-9	yes	up	856.28	555.21	929.41	489.36	483.75	503.9	780.3	492.33666666667
ENSMUSG00000003119	Cdk12	cyclin dependent kinase 12 [Source:MGI Symbol;Acc:MGI:1098802]	0.49198912911733	-1.0233	1.2098292258719E-6	3.7511373967921E-6	yes	down	2.29	1.83	1.96	6.2	5.91	6.04	2.0266666666667	6.05
ENSMUSG00000003123	Lipe	lipase, hormone sensitive [Source:MGI Symbol;Acc:MGI:96790]	3.1846687503014	1.6711433200011	1.2639870813877E-7	4.2760137917584E-7	yes	up	33.08	13.56	27.94	11.69	11.16	13.56	24.86	12.136666666667
ENSMUSG00000003131	Pafah1b2	platelet-activating factor acetylhydrolase, isoform 1b, subunit 2 [Source:MGI Symbol;Acc:MGI:108415]	0.63063503052455	-0.665123	3.1260153450219E-6	9.3250832815481E-6	yes	down	4.92	4.1	4.43	10.74	8.87	11.01	4.4833333333333	10.206666666667
ENSMUSG00000003135	Cnot11	CCR4-NOT transcription complex, subunit 11 [Source:MGI Symbol;Acc:MGI:106580]	0.63181655821823	-0.662422	0.00020497763628207	0.0005022638033407	yes	down	2.72	3	3.58	6.9	6.59	8.11	3.1	7.2
ENSMUSG00000003153	Slc2a3	solute carrier family 2 (facilitated glucose transporter), member 3 [Source:MGI Symbol;Acc:MGI:95757]	2.5474446885874	1.3490508222038	4.7187013999847E-5	0.00012454153540525	yes	up	0.99	0.59	0.84	0.38	0.45	0.66	0.80666666666667	0.49666666666667
ENSMUSG00000003154	Foxj2	forkhead box J2 [Source:MGI Symbol;Acc:MGI:1926805]	2.1300020778841	1.0908548378463	2.501097790613E-7	8.2540879296736E-7	yes	up	6.02	3.91	6.49	3.57	3.76	3.94	5.4733333333333	3.7566666666667
ENSMUSG00000003161	Sri	sorcin [Source:MGI Symbol;Acc:MGI:98419]	0.10732496173262	-3.21994	6.3890807727197E-118	4.4386791573127E-116	yes	down	37.46	24.68	47.77	485.5	491.42	472.78	36.636666666667	483.23333333333
ENSMUSG00000003190	Bcl2l12	BCL2 like 12 [Source:MGI Symbol;Acc:MGI:1922986]	2.0755894232399	1.0535210893424	0.00095965321671636	0.0021421079496335	yes	up	5.49	3.42	7.3	4.48	4.23	3.62	5.4033333333333	4.11
ENSMUSG00000003226	Ranbp2	RAN binding protein 2 [Source:MGI Symbol;Acc:MGI:894323]	0.40418353357187	-1.30692	1.9094738226503E-5	5.2637759913264E-5	yes	down	2.05	3.72	1.71	8.8	9.58	9.23	2.4933333333333	9.2033333333333
ENSMUSG00000003228	Grk5	G protein-coupled receptor kinase 5 [Source:MGI Symbol;Acc:MGI:109161]	4.6850279970813	2.2280576692569	2.0482076106935E-22	1.5413346995316E-21	yes	up	3.04	2.8	4.67	1	0.92	1.33	3.5033333333333	1.0833333333333
ENSMUSG00000003233	Dvl3	dishevelled segment polarity protein 3 [Source:MGI Symbol;Acc:MGI:108100]	0.75660939632281	-0.402379	0.011461520674275	0.0214856936242	yes	down	3.65	4.48	4.62	8.93	8.98	9.36	4.25	9.09
ENSMUSG00000003234	Abcf3	ATP-binding cassette, sub-family F member 3 [Source:MGI Symbol;Acc:MGI:1351656]	1.4318937369622	0.5179244319555	0.0041331270247372	0.0084021306914829	yes	up	12.68	8.32	13.55	8.88	9.57	9.35	11.516666666667	9.2666666666667
ENSMUSG00000003235	Eif2b5	eukaryotic translation initiation factor 2B, subunit 5 epsilon [Source:MGI Symbol;Acc:MGI:2446176]	1.6710542817871	0.74075859802694	1.9879401735444E-5	5.4722329756298E-5	yes	up	28.25	19.77	30.04	16.52	16.98	16.3	26.02	16.6
ENSMUSG00000003271	Sult2b1	sulfotransferase family, cytosolic, 2B, member 1 [Source:MGI Symbol;Acc:MGI:1926342]	0.00034507588955781	-11.5008	4.454072724707E-22	3.2990747397356E-21	yes	down	0	0	0.04	65.3	68.06	64.77	0.013333333333333	66.043333333333
ENSMUSG00000003273	Car11	carbonic anhydrase 11 [Source:MGI Symbol;Acc:MGI:1336193]	2.7072403464951	1.4368229744772	0.0021963107598505	0.004667640991058	yes	up	1.29	1.55	6.6	0.65	1.17	0.61	3.1466666666667	0.81
ENSMUSG00000003299	Mrpl4	mitochondrial ribosomal protein L4 [Source:MGI Symbol;Acc:MGI:2137210]	2.8639047855767	1.5179835290338	1.2536789648755E-23	9.8931399865722E-23	yes	up	41.11	41.62	54.72	25.84	23.75	22.72	45.816666666667	24.103333333333
ENSMUSG00000003309	Ap1m2	adaptor protein complex AP-1, mu 2 subunit [Source:MGI Symbol;Acc:MGI:1336974]	9.6697067598739E-5	-13.3362	3.3654612948647E-29	3.2615279313468E-28	yes	down	0	0	0	72.47	72.88	74.41	0	73.253333333333
ENSMUSG00000003316	Glg1	golgi apparatus protein 1 [Source:MGI Symbol;Acc:MGI:104967]	0.71783900478108	-0.478268	0.00046332144702168	0.0010825070072483	yes	down	5.92	5.33	6.4	12.14	12.27	12.42	5.8833333333333	12.276666666667
ENSMUSG00000003344	Btbd2	BTB domain containing 2 [Source:MGI Symbol;Acc:MGI:1933831]	1.5990076909177	0.67717687791902	0.00022613519135639	0.0005508880638609	yes	up	10.22	7.28	10.67	7.89	7.8	8.69	9.39	8.1266666666667
ENSMUSG00000003352	Cacnb3	calcium channel, voltage-dependent, beta 3 subunit [Source:MGI Symbol;Acc:MGI:103307]	0.39192540123937	-1.35135	7.0736254116107E-8	2.4457078416849E-7	yes	down	2.11	1.42	3.08	7.93	8.39	8.21	2.2033333333333	8.1766666666667
ENSMUSG00000003355	Fkbp11	FK506 binding protein 11 [Source:MGI Symbol;Acc:MGI:1913370]	3.4118460602054	1.7705525548659	0.001414225013005	0.0030839652004311	yes	up	3.6	1.66	3.47	1.64	1.13	0.83	2.91	1.2
ENSMUSG00000003360	Ddx23	DEAD box helicase 23 [Source:MGI Symbol;Acc:MGI:1921601]	1.4368792656959	0.52293884391113	0.0042867207716017	0.0086807036520626	yes	up	15.88	11.92	21.05	16.3	15.13	17.6	16.283333333333	16.343333333333
ENSMUSG00000003378	Grik5	glutamate receptor, ionotropic, kainate 5 (gamma 2) [Source:MGI Symbol;Acc:MGI:95818]	1.9818125827984	0.98682053535394	0.00049587223192207	0.0011533017070972	yes	up	1.89	1.09	1.61	1.13	1.03	1.55	1.53	1.2366666666667
ENSMUSG00000003379	Cd79a	CD79A antigen (immunoglobulin-associated alpha) [Source:MGI Symbol;Acc:MGI:101774]	3.1375772858105	1.6496509964283	0.0059723449790254	0.011773686918053	yes	up	0.62	0.79	1.66	0.26	0.75	0.4	1.0233333333333	0.47
ENSMUSG00000003380	Rabac1	Rab acceptor 1 (prenylated) [Source:MGI Symbol;Acc:MGI:1201692]	5.48832	2.4563633996063	3.3234571595851E-34	3.8443098989885E-33	yes	up	205.38	135.76	226.75	51.32	50.31	53.06	189.29666666667	51.563333333333
ENSMUSG00000003382	Etv3	ets variant 3 [Source:MGI Symbol;Acc:MGI:1350926]	0.20020253297051	-2.32047	3.0975823224067E-58	6.8763942508481E-57	yes	down	2.3	2.44	2.68	17.79	19	18.43	2.4733333333333	18.406666666667
ENSMUSG00000003402	Prkcsh	protein kinase C substrate 80K-H [Source:MGI Symbol;Acc:MGI:107877]	0.60286543421896	-0.730092	0.00024061173994828	0.00058397351985217	yes	down	19.54	15.53	29.3	53.68	51.95	53.86	21.456666666667	53.163333333333
ENSMUSG00000003410	Elavl3	ELAV like RNA binding protein 3 [Source:MGI Symbol;Acc:MGI:109157]	0.20928092442151	-2.25649	0.008978308135504	0.017164084305462	yes	down	0.02	0.02	0.03	0.09	0.16	0.18	0.023333333333333	0.14333333333333
ENSMUSG00000003411	Rab3b	RAB3B, member RAS oncogene family [Source:MGI Symbol;Acc:MGI:1917158]	0.19943007996983	-2.32605	1.0235222660633E-5	2.9026854871205E-5	yes	down	0.23	0.54	0.26	2.06	2.17	1.81	0.34333333333333	2.0133333333333
ENSMUSG00000003418	St8sia6	ST8 alpha-N-acetyl-neuraminide alpha-2,8-sialyltransferase 6 [Source:MGI Symbol;Acc:MGI:2386797]	18.272324734667	4.1915882904189	1.9793334962544E-22	1.4904775413355E-21	yes	up	0.62	0.81	0.61	0.06	0.08	0.03	0.68	0.056666666666667
ENSMUSG00000003420	Fcgrt	Fc fragment of IgG receptor and transporter [Source:MGI Symbol;Acc:MGI:103017]	2.3251229215404	1.2173069887407	3.3340325372775E-9	1.266251613244E-8	yes	up	58.84	37.54	61.15	30.41	32.7	31.94	52.51	31.683333333333
ENSMUSG00000003423	Pih1d1	PIH1 domain containing 1 [Source:MGI Symbol;Acc:MGI:1916095]	1.7941011170506	0.8432612040567	0.00038906920694518	0.00091841994250237	yes	up	29.68	19.37	36.57	22.86	27.05	26.18	28.54	25.363333333333
ENSMUSG00000003435	Supt5	suppressor of Ty 5, DSIF elongation factor subunit [Source:MGI Symbol;Acc:MGI:1202400]	1.3866998744842	0.47165557681349	0.028990489662398	0.049922774679947	yes	up	16.28	9.91	17.99	14.89	15.35	15.8	14.726666666667	15.346666666667
ENSMUSG00000003437	Paf1	Paf1, RNA polymerase II complex component [Source:MGI Symbol;Acc:MGI:1923988]	1.7546335689816	0.81116977502574	2.315423601217E-8	8.2940278555783E-8	yes	up	29.29	30.09	35.56	24.51	20.23	18.85	31.646666666667	21.196666666667
ENSMUSG00000003438	Timm50	translocase of inner mitochondrial membrane 50 [Source:MGI Symbol;Acc:MGI:1913775]	2.0604261770243	1.0429427742474	6.9434125700493E-9	2.5772418881266E-8	yes	up	23.7	20.9	32.19	16.89	17.52	18.97	25.596666666667	17.793333333333
ENSMUSG00000003444	Med29	mediator complex subunit 29 [Source:MGI Symbol;Acc:MGI:1914474]	2.9526591410156	1.5620148194079	9.2850114387523E-11	3.9230406454446E-10	yes	up	15.26	10.26	18.45	6.84	8.2	6.83	14.656666666667	7.29
ENSMUSG00000003452	Bicd1	BICD cargo adaptor 1 [Source:MGI Symbol;Acc:MGI:1101760]	2.34044	1.2267788263401	0.00422551720364	0.0085733246219174	yes	up	0.37	0.31	0.48	0.32	0.36	0.38	0.38666666666667	0.35333333333333
ENSMUSG00000003458	Ncstn	nicastrin [Source:MGI Symbol;Acc:MGI:1891700]	0.44358789728971	-1.17271	1.3476670093099E-10	5.6362537751101E-10	yes	down	12.15	9.49	15.39	39.83	36.51	38.01	12.343333333333	38.116666666667
ENSMUSG00000003469	Phyhip	phytanoyl-CoA hydroxylase interacting protein [Source:MGI Symbol;Acc:MGI:1860417]	119.51096567152	6.9009991878478	1.2238995270445E-34	1.4373341441589E-33	yes	up	3.22	4.08	4.78	0.05	0.06	0.04	4.0266666666667	0.05
ENSMUSG00000003476	Crhr2	corticotropin releasing hormone receptor 2 [Source:MGI Symbol;Acc:MGI:894312]	280.13839421117	8.1299959145012	6.589639271416E-26	5.7053314487692E-25	yes	up	4.9	6.5	5.03	0.08	0	0.05	5.4766666666667	0.043333333333333
ENSMUSG00000003477	Inmt	indolethylamine N-methyltransferase [Source:MGI Symbol;Acc:MGI:102963]	40.477003386981	5.3390305825785	1.7907795743023E-30	1.8163733896783E-29	yes	up	17.14	9.21	9.54	0.49	0.31	0.53	11.963333333333	0.44333333333333
ENSMUSG00000003500	Impdh1	inosine monophosphate dehydrogenase 1 [Source:MGI Symbol;Acc:MGI:96567]	3.7850638726164	1.92032	3.9542716015406E-11	1.7105265283108E-10	yes	up	13.38	6.73	17.04	4.53	5.7	6.55	12.383333333333	5.5933333333333
ENSMUSG00000003518	Dusp3	dual specificity phosphatase 3 (vaccinia virus phosphatase VH1-related) [Source:MGI Symbol;Acc:MGI:1919599]	5.0335111952309	2.3315651230432	4.6547631692387E-21	3.2933163343096E-20	yes	up	30	18.57	42.18	7.71	9.31	8.82	30.25	8.6133333333333
ENSMUSG00000003526	Prodh	proline dehydrogenase [Source:MGI Symbol;Acc:MGI:97770]	2.1388384470156	1.0968275154663	3.5754189673526E-6	1.0602602016198E-5	yes	up	12.4	7.61	9.64	6.2	4.97	7.53	9.8833333333333	6.2333333333333
ENSMUSG00000003528	Slc25a1	solute carrier family 25 (mitochondrial carrier, citrate transporter), member 1 [Source:MGI Symbol;Acc:MGI:1345283]	0.067463819519721	-3.88974	7.9160337083932E-135	6.7874839213416E-133	yes	down	4.77	3.92	6.29	91.32	98.61	92.96	4.9933333333333	94.296666666667
ENSMUSG00000003531	Dgcr6	DiGeorge syndrome critical region gene 6 [Source:MGI Symbol;Acc:MGI:1202877]	1.4963638350443	0.58146100356439	0.006150288329128	0.012098626892225	yes	up	31.46	19.39	28.29	25.56	23.89	27.15	26.38	25.533333333333
ENSMUSG00000003534	Ddr1	discoidin domain receptor family, member 1 [Source:MGI Symbol;Acc:MGI:99216]	0.17328806242706	-2.52876	2.1071383012877E-42	3.1274868030373E-41	yes	down	3.19	2.79	4.64	28.49	28.26	30.13	3.54	28.96
ENSMUSG00000003541	Ier3	immediate early response 3 [Source:MGI Symbol;Acc:MGI:104814]	1.8823457318944	0.91253163331646	1.4881730751935E-7	5.0006864771763E-7	yes	up	16.63	16.52	18.83	14.02	14.25	12.7	17.326666666667	13.656666666667
ENSMUSG00000003546	Klc4	kinesin light chain 4 [Source:MGI Symbol;Acc:MGI:1922014]	0.10777732098424	-3.21387	1.120979247807E-112	7.1820517640747E-111	yes	down	8.69	7.61	10.2	114.85	119.14	126.05	8.8333333333333	120.01333333333
ENSMUSG00000003549	Ercc1	excision repair cross-complementing rodent repair deficiency, complementation group 1 [Source:MGI Symbol;Acc:MGI:95412]	4.2861280347962	2.0996749467029	1.8200784861363E-14	9.5171413019121E-14	yes	up	24.29	15.2	27.77	6.13	5.21	6.07	22.42	5.8033333333333
ENSMUSG00000003573	Homer3	homer scaffolding protein 3 [Source:MGI Symbol;Acc:MGI:1347359]	10.087961541712	3.3345627756971	6.8892543389639E-25	5.738557288848E-24	yes	up	6.67	3.51	7.91	1.04	0.69	1.3	6.03	1.01
ENSMUSG00000003575	Crtc1	CREB regulated transcription coactivator 1 [Source:MGI Symbol;Acc:MGI:2142523]	1.9406551640708	0.95654378766405	0.00039338007836707	0.00092802613353139	yes	up	1.62	0.98	1.63	0.88	1.16	1.16	1.41	1.0666666666667
ENSMUSG00000003581	Rnf215	ring finger protein 215 [Source:MGI Symbol;Acc:MGI:1918923]	2.6436440054159	1.4025279158018	1.9098634826985E-8	6.8722310808799E-8	yes	up	8.43	5.33	8.24	3.9	4.59	3.82	7.3333333333333	4.1033333333333
ENSMUSG00000003585	Sec14l2	SEC14-like lipid binding 2 [Source:MGI Symbol;Acc:MGI:1915065]	0.51514574001701	-0.956947	0.0065739517584064	0.012862928173366	yes	down	0.57	0.67	0.62	1.18	1.61	1.33	0.62	1.3733333333333
ENSMUSG00000003617	Cp	ceruloplasmin [Source:MGI Symbol;Acc:MGI:88476]	11.653756653246	3.5427231855076	2.6070716494991E-52	4.9491446580821E-51	yes	up	8.31	13.34	12.46	0.99	1.55	1.36	11.37	1.3
ENSMUSG00000003623	Crot	carnitine O-octanoyltransferase [Source:MGI Symbol;Acc:MGI:1921364]	0.22616254959106	-2.14457	1.5853857338074E-12	7.444405934501E-12	yes	down	3.06	6.75	3.45	27.49	30.04	29.22	4.42	28.916666666667
ENSMUSG00000003644	Rps6ka1	ribosomal protein S6 kinase polypeptide 1 [Source:MGI Symbol;Acc:MGI:104558]	0.060438449465102	-4.04839	3.0221199846809E-49	5.3088497674536E-48	yes	down	2.98	1.76	4.93	72.72	75.96	81.29	3.2233333333333	76.656666666667
ENSMUSG00000003657	Calb2	calbindin 2 [Source:MGI Symbol;Acc:MGI:101914]	0.0013369927166378	-9.54679	3.4214789971757E-15	1.8638737144511E-14	yes	down	0	0	0	6.12	7.21	6.56	0	6.63
ENSMUSG00000003660	Snrnp200	small nuclear ribonucleoprotein 200 (U5) [Source:MGI Symbol;Acc:MGI:2444401]	1.73984	0.79895108650893	5.8648456418068E-5	0.00015307532502917	yes	up	10.52	7.09	11.23	6.24	6.71	7.23	9.6133333333333	6.7266666666667
ENSMUSG00000003665	Has1	hyaluronan synthase 1 [Source:MGI Symbol;Acc:MGI:106590]	41.279971485796	5.3673700691051	0.0018578577865547	0.0039906397696857	yes	up	0.09	0.06	0.27	0	0	0	0.14	0
ENSMUSG00000003721	Insig2	insulin induced gene 2 [Source:MGI Symbol;Acc:MGI:1920249]	0.53822139275185	-0.893728	6.0546650093192E-6	1.7535264746352E-5	yes	down	6.07	11.01	9.46	27.26	24.22	23.61	8.8466666666667	25.03
ENSMUSG00000003746	Man1a	mannosidase 1, alpha [Source:MGI Symbol;Acc:MGI:104677]	0.28531660555649	-1.80936	7.4171036566143E-17	4.367513296906E-16	yes	down	2.78	4.9	5	24.68	23.36	23.92	4.2266666666667	23.986666666667
ENSMUSG00000003752	Itpkc	inositol 1,4,5-trisphosphate 3-kinase C [Source:MGI Symbol;Acc:MGI:2442554]	0.046828575772503	-4.41647	1.1237540528951E-97	5.5501899850164E-96	yes	down	1.01	0.6	1.28	28.08	26.73	28.76	0.96333333333333	27.856666666667
ENSMUSG00000003762	Coq8b	coenzyme Q8B [Source:MGI Symbol;Acc:MGI:1924139]	0.26434537664682	-1.9195	1.2570589460213E-14	6.6211611303907E-14	yes	down	3.14	1.69	3.73	12.64	14.68	16.11	2.8533333333333	14.476666666667
ENSMUSG00000003779	Kif20a	kinesin family member 20A [Source:MGI Symbol;Acc:MGI:1201682]	0.3210637062041	-1.63907	6.1582721775665E-6	1.7817429475109E-5	yes	down	0.26	0.23	0.45	1.26	1.27	1.28	0.31333333333333	1.27
ENSMUSG00000003808	Farsa	phenylalanyl-tRNA synthetase, alpha subunit [Source:MGI Symbol;Acc:MGI:1913840]	1.61018	0.68721982553856	0.0055553265574731	0.011012077675066	yes	up	7.85	5.2	10.5	6.56	7.94	7.4	7.85	7.3
ENSMUSG00000003809	Gcdh	glutaryl-Coenzyme A dehydrogenase [Source:MGI Symbol;Acc:MGI:104541]	2.3860820847945	1.2546436747553	3.1232713019661E-15	1.7054510553941E-14	yes	up	17.3	18.67	18.01	10.7	11.53	11.46	17.993333333333	11.23
ENSMUSG00000003812	Dnase2a	deoxyribonuclease II alpha [Source:MGI Symbol;Acc:MGI:1329019]	0.42765854141232	-1.22547	4.1681851092833E-11	1.7996853153429E-10	yes	down	2.83	3.28	4.24	15.44	14.11	14.64	3.45	14.73
ENSMUSG00000003813	Rad23a	RAD23 homolog A, nucleotide excision repair protein [Source:MGI Symbol;Acc:MGI:105126]	1.3185560554542	0.39895890545109	0.01312298935185	0.024311787100435	yes	up	13.01	15.1	18.93	18.18	19.29	19.2	15.68	18.89
ENSMUSG00000003848	Nob1	NIN1/RPN12 binding protein 1 homolog [Source:MGI Symbol;Acc:MGI:1914869]	1.8710725949479	0.90386553417437	7.7338688614846E-6	2.2208875160625E-5	yes	up	7.95	7.09	11	6.22	6.54	7.31	8.68	6.69
ENSMUSG00000003849	Nqo1	NAD(P)H dehydrogenase, quinone 1 [Source:MGI Symbol;Acc:MGI:103187]	0.27159978983344	-1.88045	6.746149812807E-34	7.7220816591758E-33	yes	down	9.53	8.98	12.56	54.51	59.02	54.26	10.356666666667	55.93
ENSMUSG00000003863	Ppfia3	protein tyrosine phosphatase, receptor type, f polypeptide (PTPRF), interacting protein (liprin), alpha 3 [Source:MGI Symbol;Acc:MGI:1924037]	0.0033326474638006	-8.22912	1.9482345730237E-99	9.9636431101535E-98	yes	down	0.13	0.03	0.23	76.67	76.78	81.05	0.13	78.166666666667
ENSMUSG00000003865	Gys1	glycogen synthase 1, muscle [Source:MGI Symbol;Acc:MGI:101805]	2.3743448952066	1.2475295147875	1.687274602478E-9	6.5318880003618E-9	yes	up	6.43	9.66	9.56	4.55	5.05	5.96	8.55	5.1866666666667
ENSMUSG00000003868	Ruvbl2	RuvB-like AAA ATPase 2 [Source:MGI Symbol;Acc:MGI:1342299]	1.9123053742352	0.93531292432099	5.7989285849012E-7	1.8499624870089E-6	yes	up	8.55	7.51	11.12	7.04	6.6	6.91	9.06	6.85
ENSMUSG00000003934	Efnb3	ephrin B3 [Source:MGI Symbol;Acc:MGI:109196]	55.214	5.7869614353544	4.9622010067319E-56	1.0500290478924E-54	yes	up	5.99	10.33	6.54	0.23	0.2	0.18	7.62	0.20333333333333
ENSMUSG00000003948	Mmd	monocyte to macrophage differentiation-associated [Source:MGI Symbol;Acc:MGI:1914718]	3.2938327687789	1.7197673098372	6.7934934361206E-13	3.2637351823396E-12	yes	up	9.45	9.88	18.75	5.07	6.02	5.53	12.693333333333	5.54
ENSMUSG00000003949	Hlf	hepatic leukemia factor [Source:MGI Symbol;Acc:MGI:96108]	7.3475614575405	2.8772655211264	4.7263808594979E-33	5.2461007952031E-32	yes	up	3.5	4.89	4.14	0.71	0.77	1.04	4.1766666666667	0.84
ENSMUSG00000003955	Fam162a	family with sequence similarity 162, member A [Source:MGI Symbol;Acc:MGI:1917436]	0.17231315411006	-2.5369	3.065416093841E-95	1.4370695570009E-93	yes	down	143.24	154.44	174.27	1372.78	1428.16	1426.35	157.31666666667	1409.0966666667
ENSMUSG00000003992	Ssbp2	single-stranded DNA binding protein 2 [Source:MGI Symbol;Acc:MGI:1914220]	2.9257109895618	1.5487872628054	2.029127523608E-10	8.3679288989844E-10	yes	up	5.62	9.54	7.2	5.32	6.95	5.16	7.4533333333333	5.81
ENSMUSG00000004018	Fancl	Fanconi anemia, complementation group L [Source:MGI Symbol;Acc:MGI:1914280]	0.61784178018636	-0.694691	0.013827034018526	0.025476956353834	yes	down	0.97	0.88	1.17	2.34	4.69	3.23	1.0066666666667	3.42
ENSMUSG00000004032	Gstm5	glutathione S-transferase, mu 5 [Source:MGI Symbol;Acc:MGI:1309466]	1.2880710842892	0.36521221311228	0.021667433167713	0.038351572865728	yes	up	32.15	30.27	36.93	41	38.15	36	33.116666666667	38.383333333333
ENSMUSG00000004035	Gstm7	glutathione S-transferase, mu 7 [Source:MGI Symbol;Acc:MGI:1915562]	3.19187	1.6744037252013	7.2126443767667E-17	4.2492884431705E-16	yes	up	12.02	13.32	14.77	6.62	5.17	5.67	13.37	5.82
ENSMUSG00000004038	Gstm3	glutathione S-transferase, mu 3 [Source:MGI Symbol;Acc:MGI:106026]	0.00027747887888387	-11.8153	3.0713571730304E-23	2.3908489097518E-22	yes	down	0	0.03	0	69.73	69.09	67.92	0.01	68.913333333333
ENSMUSG00000004043	Stat5a	signal transducer and activator of transcription 5A [Source:MGI Symbol;Acc:MGI:103036]	3.5778	1.8390711036634	3.7527426112485E-14	1.93207607876E-13	yes	up	2.33	2.08	2.52	0.95	1.04	1.45	2.31	1.1466666666667
ENSMUSG00000004044	Cavin1	caveolae associated 1 [Source:MGI Symbol;Acc:MGI:1277968]	14.305553346416	3.8385033978396	4.2325783621053E-43	6.4226592053921E-42	yes	up	157.88	75.9	199.72	14.11	14.38	15.23	144.5	14.573333333333
ENSMUSG00000004056	Akt2	thymoma viral proto-oncogene 2 [Source:MGI Symbol;Acc:MGI:104874]	2.7198111591414	1.4435064863183	9.0916507836336E-22	6.6423479672001E-21	yes	up	23.85	21.3	31.5	12.78	14.87	14.4	25.55	14.016666666667
ENSMUSG00000004069	Dnaja3	DnaJ heat shock protein family (Hsp40) member A3 [Source:MGI Symbol;Acc:MGI:1933786]	1.5776128732764	0.65774322922719	0.00090892399230231	0.0020379441899925	yes	up	17.34	27.75	27.11	21.75	23.52	22.01	24.066666666667	22.426666666667
ENSMUSG00000004070	Hmox2	heme oxygenase 2 [Source:MGI Symbol;Acc:MGI:109373]	1.9866981844091	0.99037271761561	1.4421831735641E-11	6.4154204239647E-11	yes	up	27.57	33.16	33.67	21.68	20.51	23.67	31.466666666667	21.953333333333
ENSMUSG00000004071	Cdip1	cell death inducing Trp53 target 1 [Source:MGI Symbol;Acc:MGI:1913876]	2.0770578317275	1.0545413858431	6.1570740707538E-12	2.7938798631111E-11	yes	up	11.61	12.22	13.53	9.42	8.47	8.51	12.453333333333	8.8
ENSMUSG00000004085	Map3k20	mitogen-activated protein kinase kinase kinase 20 [Source:MGI Symbol;Acc:MGI:2443258]	5.1012420623926	2.3508485606305	7.2482501747729E-38	9.3188902051916E-37	yes	up	6.89	9.77	9.54	3.82	3.07	3.42	8.7333333333333	3.4366666666667
ENSMUSG00000004096	Cwc15	CWC15 spliceosome-associated protein [Source:MGI Symbol;Acc:MGI:1913320]	0.64176031421493	-0.639894	0.00025457099894585	0.00061560915188572	yes	down	27.84	40.49	41.94	85.63	85.45	83.29	36.756666666667	84.79
ENSMUSG00000004098	Col5a3	collagen, type V, alpha 3 [Source:MGI Symbol;Acc:MGI:1858212]	5.8517059374371	2.5488572723368	5.2788917674118E-25	4.4211197754304E-24	yes	up	3.04	2.16	3.64	0.59	0.84	0.77	2.9466666666667	0.73333333333333
ENSMUSG00000004099	Dnmt1	DNA methyltransferase 1 [Source:MGI Symbol;Acc:MGI:94912]	2.10979	1.0771023394935	1.0659970311155E-5	3.0175775064653E-5	yes	up	3.82	2.34	4.51	2.89	2.27	2.94	3.5566666666667	2.7
ENSMUSG00000004100	Ppan	peter pan homolog [Source:MGI Symbol;Acc:MGI:2178445]	2.1230573824522	1.0861433652426	0.00062834537638642	0.0014412078466938	yes	up	5.02	2.53	6.58	2.97	2.75	2.84	4.71	2.8533333333333
ENSMUSG00000004105	Angptl2	angiopoietin-like 2 [Source:MGI Symbol;Acc:MGI:1347002]	9.0330718777529	3.1752166886094	2.9623938603148E-42	4.3799752812923E-41	yes	up	10.02	14.06	20.83	2.16	2.52	2.45	14.97	2.3766666666667
ENSMUSG00000004110	Cacna1e	calcium channel, voltage-dependent, R type, alpha 1E subunit [Source:MGI Symbol;Acc:MGI:106217]	0.065132905647562	-3.94047	3.8694820376891E-10	1.5652333075991E-9	yes	down	0.02	0.01	0.01	0.14	0.31	0.23	0.013333333333333	0.22666666666667
ENSMUSG00000004113	Cacna1b	calcium channel, voltage-dependent, N type, alpha 1B subunit [Source:MGI Symbol;Acc:MGI:88296]	0.1797470680909	-2.47596	0.0012055225159942	0.002655465268972	yes	down	0.03	0	0.01	0.27	0.14	0.11	0.013333333333333	0.17333333333333
ENSMUSG00000004151	Etv1	ets variant 1 [Source:MGI Symbol;Acc:MGI:99254]	2.23506	1.16031	2.1631890010369E-5	5.9326937347107E-5	yes	up	1.19	1.35	1.01	0.82	0.66	0.92	1.1833333333333	0.8
ENSMUSG00000004207	Psap	prosaposin [Source:MGI Symbol;Acc:MGI:97783]	1.2569117370386	0.32988334426319	0.017110810781997	0.030940332606731	yes	up	240.44	210.32	303.79	286.76	292.4	291.72	251.51666666667	290.29333333333
ENSMUSG00000004221	Ikbkg	inhibitor of kappaB kinase gamma [Source:MGI Symbol;Acc:MGI:1338074]	0.56977579812907	-0.811534	1.2453097023127E-7	4.2171587555193E-7	yes	down	2.6	2.78	3	9.27	11.94	10.34	2.7933333333333	10.516666666667
ENSMUSG00000004233	Wars2	tryptophanyl tRNA synthetase 2 (mitochondrial) [Source:MGI Symbol;Acc:MGI:1917810]	0.56081429018332	-0.834405	0.00044660362635374	0.0010463090545301	yes	down	0.72	1	0.96	2.01	1.74	2.36	0.89333333333333	2.0366666666667
ENSMUSG00000004264	Phb2	prohibitin 2 [Source:MGI Symbol;Acc:MGI:102520]	1.6729377991504	0.74238380609028	2.8623128816058E-9	1.0917685896186E-8	yes	up	91.89	101.71	121.19	91.46	93.97	95.63	104.93	93.686666666667
ENSMUSG00000004266	Ptpn6	protein tyrosine phosphatase, non-receptor type 6 [Source:MGI Symbol;Acc:MGI:96055]	0.30336895086929	-1.72085	3.9839438605645E-10	1.6106865055902E-9	yes	down	1.79	1.93	3.86	11.08	10.89	12.39	2.5266666666667	11.453333333333
ENSMUSG00000004267	Eno2	enolase 2, gamma neuronal [Source:MGI Symbol;Acc:MGI:95394]	0.36982483571793	-1.43509	0.00042275146132021	0.00099335395836904	yes	down	0.25	0.72	1.03	0.96	1.25	1.01	0.66666666666667	1.0733333333333
ENSMUSG00000004268	Emg1	EMG1 N1-specific pseudouridine methyltransferase [Source:MGI Symbol;Acc:MGI:1315195]	1.8548910805954	0.89133447412461	3.4487654141462E-8	1.2196530861282E-7	yes	up	39.29	35.68	49.78	34.23	31.52	40.42	41.583333333333	35.39
ENSMUSG00000004270	Lpcat3	lysophosphatidylcholine acyltransferase 3 [Source:MGI Symbol;Acc:MGI:1315211]	0.20803314660779	-2.26511	1.441583001424E-54	2.9141202390749E-53	yes	down	8.31	8.38	8.17	52.18	52.02	51.81	8.2866666666667	52.003333333333
ENSMUSG00000004317	Clcn5	chloride channel, voltage-sensitive 5 [Source:MGI Symbol;Acc:MGI:99486]	0.14529985944788	-2.78289	1.084958221387E-36	1.3483061086364E-35	yes	down	0.19	0.38	0.28	2.63	2.5	2.52	0.28333333333333	2.55
ENSMUSG00000004319	Clcn3	chloride channel, voltage-sensitive 3 [Source:MGI Symbol;Acc:MGI:103555]	0.24552337806398	-2.02607	2.6776246891445E-20	1.8386249912211E-19	yes	down	2.58	4.34	3.03	22.26	21.81	21.93	3.3166666666667	22
ENSMUSG00000004328	Hif3a	hypoxia inducible factor 3, alpha subunit [Source:MGI Symbol;Acc:MGI:1859778]	3.5198079687797	1.8155	0.00072887721835887	0.0016590894149262	yes	up	0.24	0.22	0.14	0.07	0.1	0.08	0.2	0.083333333333333
ENSMUSG00000004347	Pde1c	phosphodiesterase 1C [Source:MGI Symbol;Acc:MGI:108413]	41.095158415202	5.3608965291393	1.697194024402E-36	2.0978445966148E-35	yes	up	1.8	4.57	2.23	0.07	0.07	0.11	2.8666666666667	0.083333333333333
ENSMUSG00000004356	Utp20	UTP20 small subunit processome component [Source:MGI Symbol;Acc:MGI:1917933]	0.16421868467672	-2.60631	7.4638127498035E-54	1.4853566960675E-52	yes	down	2.49	1.99	2.36	15.22	16	13.29	2.28	14.836666666667
ENSMUSG00000004364	Cul3	cullin 3 [Source:MGI Symbol;Acc:MGI:1347360]	0.60880027851069	-0.715959	0.0083697043788134	0.016085928797378	yes	down	10.18	26.93	13.63	43.08	53.41	42.27	16.913333333333	46.253333333333
ENSMUSG00000004366	Sst	somatostatin [Source:MGI Symbol;Acc:MGI:98326]	0.004388438939344	-7.83208	6.8617737500033E-10	2.7216518717389E-9	yes	down	0	0	0	5.62	5.93	4.66	0	5.4033333333333
ENSMUSG00000004383	Large1	LARGE xylosyl- and glucuronyltransferase 1 [Source:MGI Symbol;Acc:MGI:1342270]	2.9462771190753	1.5588931328562	3.5767285196926E-14	1.8422787696898E-13	yes	up	4.18	5.54	5.58	2.2	2.25	2.78	5.1	2.41
ENSMUSG00000004393	Ddx56	DEAD box helicase 56 [Source:MGI Symbol;Acc:MGI:1277172]	2.1234458569242	1.0864073236875	6.7914543766946E-7	2.1496486235551E-6	yes	up	7.2	6.15	8.79	6.37	5.65	4.72	7.38	5.58
ENSMUSG00000004446	Bid	BH3 interacting domain death agonist [Source:MGI Symbol;Acc:MGI:108093]	0.070664910985374	-3.82286	1.3828389547062E-43	2.1249287468554E-42	yes	down	0.33	0.34	0.67	9.21	9.7	10.25	0.44666666666667	9.72
ENSMUSG00000004451	Ralb	v-ral simian leukemia viral oncogene B [Source:MGI Symbol;Acc:MGI:1927244]	0.44570216587283	-1.16585	9.822240331856E-11	4.1439541476909E-10	yes	down	10.71	9.44	16.02	38.03	40.22	39.38	12.056666666667	39.21
ENSMUSG00000004455	Ppp1cc	protein phosphatase 1 catalytic subunit gamma [Source:MGI Symbol;Acc:MGI:104872]	0.65140913823712	-0.618364	9.2428086099839E-5	0.00023624266466011	yes	down	37.28	48.19	45.29	79.9	81.14	75.67	43.586666666667	78.903333333333
ENSMUSG00000004460	Dnajb11	DnaJ heat shock protein family (Hsp40) member B11 [Source:MGI Symbol;Acc:MGI:1915088]	0.27954304061612	-1.83886	8.6522706929218E-28	8.004998938317E-27	yes	down	15.11	14.9	23.69	94.06	93.7	91.18	17.9	92.98
ENSMUSG00000004462	Tbccd1	TBCC domain containing 1 [Source:MGI Symbol;Acc:MGI:1917823]	0.41505637553209	-1.26862	1.071759376373E-9	4.1976787257672E-9	yes	down	1.39	1.71	1.74	5.13	5.18	5.95	1.6133333333333	5.42
ENSMUSG00000004508	Gab2	growth factor receptor bound protein 2-associated protein 2 [Source:MGI Symbol;Acc:MGI:1333854]	1.8053736364762	0.8522974452608	6.0579366101542E-6	1.7542537088915E-5	yes	up	2.99	2.64	4.18	2.85	2.49	2.51	3.27	2.6166666666667
ENSMUSG00000004530	Coro1c	coronin, actin binding protein 1C [Source:MGI Symbol;Acc:MGI:1345964]	0.16266009196524	-2.62007	2.4436293092181E-27	2.2181153096071E-26	yes	down	13.34	7.92	18.07	112.33	115.04	117.47	13.11	114.94666666667
ENSMUSG00000004535	Tax1bp1	Tax1 (human T cell leukemia virus type I) binding protein 1 [Source:MGI Symbol;Acc:MGI:1289308]	0.079872894568918	-3.64615	2.0375687552028E-47	3.4404482678442E-46	yes	down	9.17	18.22	11.57	250.78	254.57	247.58	12.986666666667	250.97666666667
ENSMUSG00000004552	Ctse	cathepsin E [Source:MGI Symbol;Acc:MGI:107361]	0.17216768477182	-2.53811	0.004068096504244	0.008279418147921	yes	down	0.04	0.02	0.09	0.46	0.4	0.35	0.05	0.40333333333333
ENSMUSG00000004558	Ndrg2	N-myc downstream regulated gene 2 [Source:MGI Symbol;Acc:MGI:1352498]	13.680675381301	3.7740675491756	3.1689156279827E-137	2.779126956632E-135	yes	up	219.16	284.88	278.87	26.51	28.47	28.81	260.97	27.93
ENSMUSG00000004561	Mettl17	methyltransferase like 17 [Source:MGI Symbol;Acc:MGI:1098577]	1.5147054416704	0.59903726620078	0.004348761758342	0.0087939847410274	yes	up	6.6	5.54	7.51	7.83	7.37	6.69	6.55	7.2966666666667
ENSMUSG00000004562	Arhgef40	Rho guanine nucleotide exchange factor 40 [Source:MGI Symbol;Acc:MGI:2685515]	8.6710700555767	3.11621	9.3502297263195E-46	1.5134249027197E-44	yes	up	16.36	8.97	20.6	1.77	3.25	2.91	15.31	2.6433333333333
ENSMUSG00000004565	Pnpla6	patatin-like phospholipase domain containing 6 [Source:MGI Symbol;Acc:MGI:1354723]	0.23807760402475	-2.0705	2.2231345052892E-25	1.891427420306E-24	yes	down	6.78	5.08	5.55	31.77	31.94	32.76	5.8033333333333	32.156666666667
ENSMUSG00000004567	Mcoln1	mucolipin 1 [Source:MGI Symbol;Acc:MGI:1890498]	0.27627311632705	-1.85583	4.625667138274E-23	3.5766346813372E-22	yes	down	8.08	6.06	12.34	40.6	43.61	41.6	8.8266666666667	41.936666666667
ENSMUSG00000004568	Arhgef18	Rho/Rac guanine nucleotide exchange factor 18 [Source:MGI Symbol;Acc:MGI:2142567]	0.63947419888656	-0.645042	0.0016997527365106	0.0036663982855717	yes	down	3.42	2.46	3.41	6.36	7.42	6.93	3.0966666666667	6.9033333333333
ENSMUSG00000004591	Pkn2	protein kinase N2 [Source:MGI Symbol;Acc:MGI:109211]	0.27483981770817	-1.86334	2.4899949885486E-17	1.497177643662E-16	yes	down	2.56	3.84	3.08	17.22	17.88	16.7	3.16	17.266666666667
ENSMUSG00000004609	Cd33	CD33 molecule [Source:MGI Symbol;Acc:MGI:99440]	6.5930137993086	2.7209381009522	3.3601799895867E-7	1.0945142135266E-6	yes	up	0.33	1	0.9	0.22	0.09	0.15	0.74333333333333	0.15333333333333
ENSMUSG00000004610	Etfb	electron transferring flavoprotein, beta polypeptide [Source:MGI Symbol;Acc:MGI:106098]	4.6013907601042	2.2020699784421	2.0688142645554E-29	2.024488799829E-28	yes	up	1355.12	1044.54	1566.96	486.34	483.34	514.06	1322.2066666667	494.58
ENSMUSG00000004612	Nkg7	natural killer cell group 7 sequence [Source:MGI Symbol;Acc:MGI:1931250]	0.25203889372878	-1.98828	0.010300033830466	0.01949374581929	yes	down	0.3	0.29	0.31	1.53	1.11	1.5	0.3	1.38
ENSMUSG00000004626	Stxbp2	syntaxin binding protein 2 [Source:MGI Symbol;Acc:MGI:107370]	0.029309830337525	-5.09247	2.371912528627E-163	2.9412990576765E-161	yes	down	1.83	1.54	1.41	80.63	79.37	77.78	1.5933333333333	79.26
ENSMUSG00000004631	Sgce	sarcoglycan, epsilon [Source:MGI Symbol;Acc:MGI:1329042]	4.4814291263064	2.1639588806417	1.998474064541E-24	1.6264927416598E-23	yes	up	9.63	8.33	12.32	3.39	3.38	3.11	10.093333333333	3.2933333333333
ENSMUSG00000004633	Chn2	chimerin 2 [Source:MGI Symbol;Acc:MGI:1917243]	0.050208072235524	-4.31594	8.3994531220363E-102	4.4434262903616E-100	yes	down	0.72	0.61	1.07	24.69	24.36	24.3	0.8	24.45
ENSMUSG00000004637	Wwox	WW domain-containing oxidoreductase [Source:MGI Symbol;Acc:MGI:1931237]	0.35039154003503	-1.51296	5.27921869261E-8	1.8452065334907E-7	yes	down	0.85	0.92	0.71	3.75	4.17	4.06	0.82666666666667	3.9933333333333
ENSMUSG00000004642	Slbp	stem-loop binding protein [Source:MGI Symbol;Acc:MGI:108402]	0.47017988753452	-1.08872	1.0424580297289E-9	4.085691496295E-9	yes	down	6.7	6.42	9.51	20.49	21.31	20.76	7.5433333333333	20.853333333333
ENSMUSG00000004655	Aqp1	aquaporin 1 [Source:MGI Symbol;Acc:MGI:103201]	240.65723410965	7.9108359808617	6.8828793834963E-119	4.8253377805575E-117	yes	up	649.07	212.32	514.96	2.75	3.13	2.54	458.78333333333	2.8066666666667
ENSMUSG00000004661	Arid3b	AT-rich interaction domain 3B [Source:MGI Symbol;Acc:MGI:1930768]	0.30392624403494	-1.71821	5.1977518029439E-10	2.082441294683E-9	yes	down	0.45	0.44	0.5	2.09	1.98	1.96	0.46333333333333	2.01
ENSMUSG00000004665	Cnn2	calponin 2 [Source:MGI Symbol;Acc:MGI:105093]	1.56054	0.64204664437309	0.0065044417026926	0.012733402467544	yes	up	10.88	8.99	19.23	12.01	12.99	11.34	13.033333333333	12.113333333333
ENSMUSG00000004667	Polr2e	polymerase (RNA) II (DNA directed) polypeptide E [Source:MGI Symbol;Acc:MGI:1913670]	2.8101819950087	1.49066	1.3994102394843E-14	7.3524822719147E-14	yes	up	57.1	39.95	64.18	29.61	27.96	28.26	53.743333333333	28.61
ENSMUSG00000004677	Myo9b	myosin IXb [Source:MGI Symbol;Acc:MGI:106624]	1.5285685595772	0.61218126164187	0.0032420113372048	0.0067010477186692	yes	up	3.86	2.53	4.11	3.16	3.44	3.5	3.5	3.3666666666667
ENSMUSG00000004698	Hdac9	histone deacetylase 9 [Source:MGI Symbol;Acc:MGI:1931221]	1.9003511936983	0.92626605991779	0.0028175856246148	0.0058812318942752	yes	up	1.4	2.76	1.54	1.28	1.5	1.51	1.9	1.43
ENSMUSG00000004709	Cd244a	CD244 molecule A [Source:MGI Symbol;Acc:MGI:109294]	0.17044069247201	-2.55266	0.00096145599534893	0.0021451967812571	yes	down	0.03	0.07	0.13	0.35	0.31	0.51	0.076666666666667	0.39
ENSMUSG00000004730	Adgre1	adhesion G protein-coupled receptor E1 [Source:MGI Symbol;Acc:MGI:106912]	3.0333890677792	1.6009305524154	3.3885832475877E-6	1.0064083518621E-5	yes	up	1.25	3.06	2.12	1.09	1.07	0.78	2.1433333333333	0.98
ENSMUSG00000004748	Mtfp1	mitochondrial fission process 1 [Source:MGI Symbol;Acc:MGI:1916686]	14.1471	3.8224332616088	3.2761449621048E-105	1.8208261096614E-103	yes	up	45.49	56.57	68.6	6.11	5.66	6.46	56.886666666667	6.0766666666667
ENSMUSG00000004771	Rab11a	RAB11A, member RAS oncogene family [Source:MGI Symbol;Acc:MGI:1858202]	0.37828918733935	-1.40244	2.8527980631544E-21	2.0428372346059E-20	yes	down	32.64	35.2	46.63	199.8	206	216.25	38.156666666667	207.35
ENSMUSG00000004789	Dlst	dihydrolipoamide S-succinyltransferase [Source:MGI Symbol;Acc:MGI:1926170]	1.3651845932562	0.44909603815602	0.016960992911772	0.030714085067914	yes	up	83.54	120.17	106.94	94.66	95.63	96.96	103.55	95.75
ENSMUSG00000004791	Pgf	placental growth factor [Source:MGI Symbol;Acc:MGI:105095]	78.185731744524	6.2888334464152	3.7769792324709E-29	3.6557291647898E-28	yes	up	8.46	4.2	12.78	0.1	0.15	0.24	8.48	0.16333333333333
ENSMUSG00000004798	Ulk2	unc-51 like kinase 2 [Source:MGI Symbol;Acc:MGI:1352758]	2.9542951184662	1.5628139509101	7.5798541815288E-14	3.8525636116563E-13	yes	up	4.14	6.14	5.01	2.48	2.57	2.57	5.0966666666667	2.54
ENSMUSG00000004814	Ccl24	C-C motif chemokine ligand 24 [Source:MGI Symbol;Acc:MGI:1928953]	36.797255363026	5.2015262573159	2.9999003491731E-7	9.8299050367492E-7	yes	up	2.07	1.1	2.77	0	0.24	0.2	1.98	0.14666666666667
ENSMUSG00000004815	Dgkq	diacylglycerol kinase, theta [Source:MGI Symbol;Acc:MGI:102918]	0.13261434002474	-2.91469	1.2794295944557E-33	1.4487012074679E-32	yes	down	3.35	2.23	1.9	20.58	21.34	22.13	2.4933333333333	21.35
ENSMUSG00000004837	Grap	GRB2-related adaptor protein [Source:MGI Symbol;Acc:MGI:1918770]	18.673310235918	4.2229057930795	2.7496651630309E-36	3.3698739099526E-35	yes	up	15.18	7.69	19.45	1.21	0.96	1.13	14.106666666667	1.1
ENSMUSG00000004843	Chmp2b	charged multivesicular body protein 2B [Source:MGI Symbol;Acc:MGI:1916192]	0.16370118984518	-2.61086	1.0277499369914E-40	1.4454300180918E-39	yes	down	9.46	15.13	15.64	117.2	114.92	116.41	13.41	116.17666666667
ENSMUSG00000004846	Plod3	procollagen-lysine, 2-oxoglutarate 5-dioxygenase 3 [Source:MGI Symbol;Acc:MGI:1347008]	4.6761430658158	2.2253190695585	1.5500921137283E-21	1.1232445681163E-20	yes	up	14.54	11.14	20.95	3.19	4.06	5.4	15.543333333333	4.2166666666667
ENSMUSG00000004849	Ap1s1	adaptor protein complex AP-1, sigma 1 [Source:MGI Symbol;Acc:MGI:1098244]	0.23572305978047	-2.08484	7.3447456443765E-30	7.2957174111776E-29	yes	down	19.92	20.37	32.03	190.84	203.38	195.18	24.106666666667	196.46666666667
ENSMUSG00000004864	Mapk13	mitogen-activated protein kinase 13 [Source:MGI Symbol;Acc:MGI:1346864]	0.0010387272520942	-9.91097	7.0288371301836E-118	4.8684723245551E-116	yes	down	0.03	0.19	0.25	158.79	160.3	170.09	0.15666666666667	163.06
ENSMUSG00000004865	Srpk1	serine/arginine-rich protein specific kinase 1 [Source:MGI Symbol;Acc:MGI:106908]	0.44848079813919	-1.15688	5.7748742815074E-13	2.781902157539E-12	yes	down	5.63	3.89	6.59	20.33	18.12	19.14	5.37	19.196666666667
ENSMUSG00000004891	Nes	nestin [Source:MGI Symbol;Acc:MGI:101784]	20.496129935743	4.3572796217109	4.1932486898213E-47	7.003423680719E-46	yes	up	7.66	6.8	17.3	0.82	0.7	0.66	10.586666666667	0.72666666666667
ENSMUSG00000004896	Mettl25b	methyltransferase like 25B [Source:MGI Symbol;Acc:MGI:2387197]	2.0541794791048	1.0385622392521	4.632353547554E-6	1.3560760829335E-5	yes	up	4.9	4.34	4.48	3.61	3.3	2.93	4.5733333333333	3.28
ENSMUSG00000004929	Thop1	thimet oligopeptidase 1 [Source:MGI Symbol;Acc:MGI:1354165]	0.57033031942448	-0.81013	0.0010944869959103	0.0024257079427954	yes	down	4.31	2.42	5.1	10.77	10.35	11.63	3.9433333333333	10.916666666667
ENSMUSG00000004931	Apba3	amyloid beta precursor protein binding family A member 3 [Source:MGI Symbol;Acc:MGI:1888527]	2.6723039114207	1.4180840896109	3.1952592360539E-17	1.9117679449957E-16	yes	up	26.34	18.68	30.5	11.42	13.1	14	25.173333333333	12.84
ENSMUSG00000004934	Pias4	protein inhibitor of activated STAT 4 [Source:MGI Symbol;Acc:MGI:2136940]	0.46343497948207	-1.10956	1.9206521477904E-8	6.909973762094E-8	yes	down	5.21	3.39	5.48	13.87	12.99	15.14	4.6933333333333	14
ENSMUSG00000004936	Map2k1	mitogen-activated protein kinase kinase 1 [Source:MGI Symbol;Acc:MGI:1346866]	0.078137508644746	-3.67784	7.426527368265E-87	2.9894040793898E-85	yes	down	6.32	9.84	10.78	166.34	164.2	168.03	8.98	166.19
ENSMUSG00000004939	Nmrk2	nicotinamide riboside kinase 2 [Source:MGI Symbol;Acc:MGI:1916814]	532.72935059041	9.0572589577861	8.9652976357014E-13	4.2759427205842E-12	yes	up	1.56	1.19	3.51	0	0	0	2.0866666666667	0
ENSMUSG00000004945	Tmem242	transmembrane protein 242 [Source:MGI Symbol;Acc:MGI:1917794]	2.1539945378094	1.1070145914396	2.1556088326597E-12	1.0048326136883E-11	yes	up	50.03	58.51	63.22	40.25	42.55	36.23	57.253333333333	39.676666666667
ENSMUSG00000004947	Dtx2	deltex 2, E3 ubiquitin ligase [Source:MGI Symbol;Acc:MGI:1921448]	2.7261078138865	1.4468426199141	7.0070067854939E-6	2.0171818710362E-5	yes	up	3.01	1.58	2.93	1.28	1.49	1.3	2.5066666666667	1.3566666666667
ENSMUSG00000004951	Hspb1	heat shock protein 1 [Source:MGI Symbol;Acc:MGI:96240]	14.481701201231	3.8561591842157	2.5089356521266E-50	4.5280595317919E-49	yes	up	312.92	181.32	431.57	32.42	32.78	28.71	308.60333333333	31.303333333333
ENSMUSG00000004952	Rasa4	RAS p21 protein activator 4 [Source:MGI Symbol;Acc:MGI:1858600]	1.66539	0.73586111251678	0.010953172224344	0.020619892046564	yes	up	5.06	2.19	5.19	5.25	2.91	4.02	4.1466666666667	4.06
ENSMUSG00000004961	Syt5	synaptotagmin V [Source:MGI Symbol;Acc:MGI:1926368]	0.41206601549206	-1.27905	0.019703906096241	0.035204268314153	yes	down	0.17	0.51	0.47	1.5	1.51	0.81	0.38333333333333	1.2733333333333
ENSMUSG00000004996	Mri1	methylthioribose-1-phosphate isomerase 1 [Source:MGI Symbol;Acc:MGI:1915123]	1.6205453871265	0.6964794272373	0.0054711399365458	0.0108598831873	yes	up	3.49	2.64	5.14	3.54	4.14	3.31	3.7566666666667	3.6633333333333
ENSMUSG00000005034	Prkacb	protein kinase, cAMP dependent, catalytic, beta [Source:MGI Symbol;Acc:MGI:97594]	1.4058593803962	0.49145229757495	0.0042281086308106	0.0085778279153529	yes	up	5.28	7.09	7.55	6.57	7.21	7.05	6.64	6.9433333333333
ENSMUSG00000005045	Chd5	chromodomain helicase DNA binding protein 5 [Source:MGI Symbol;Acc:MGI:3036258]	0.18145668182467	-2.4623	6.3228338791922E-6	1.8272918609644E-5	yes	down	0.04	0.01	0.05	0.25	0.38	0.36	0.033333333333333	0.33
ENSMUSG00000005054	Cstb	cystatin B [Source:MGI Symbol;Acc:MGI:109514]	0.22573934942397	-2.14727	7.9885117465677E-26	6.890614189775E-25	yes	down	28.13	22	40.71	187.52	208.97	208.59	30.28	201.69333333333
ENSMUSG00000005103	Wdr1	WD repeat domain 1 [Source:MGI Symbol;Acc:MGI:1337100]	0.22453576175607	-2.15498	4.9524969060459E-47	8.2535651111235E-46	yes	down	15.34	17.39	24.11	122.04	123.6	125.88	18.946666666667	123.84
ENSMUSG00000005107	Slc2a9	solute carrier family 2 (facilitated glucose transporter), member 9 [Source:MGI Symbol;Acc:MGI:2152844]	0.23228914608892	-2.10601	4.2789057259972E-14	2.1995311025212E-13	yes	down	0.54	0.53	0.89	4.08	3.14	4.13	0.65333333333333	3.7833333333333
ENSMUSG00000005125	Ndrg1	N-myc downstream regulated gene 1 [Source:MGI Symbol;Acc:MGI:1341799]	0.24030754286629	-2.05705	7.1142061853064E-13	3.4156778864299E-12	yes	down	30.61	12.93	32.58	154.16	153.88	156.89	25.373333333333	154.97666666667
ENSMUSG00000005148	Klf5	Kruppel-like transcription factor 5 [Source:MGI Symbol;Acc:MGI:1338056]	0.0015137795394739	-9.36763	8.7162724569853E-141	8.0739286835489E-139	yes	down	0.14	0.03	0.05	71.49	74.97	75.61	0.073333333333333	74.023333333333
ENSMUSG00000005150	Wdr83	WD repeat domain containing 83 [Source:MGI Symbol;Acc:MGI:1915086]	2.2715633870329	1.1836855637623	2.6182252100792E-12	1.2131250395837E-11	yes	up	19	16.47	20.98	12.03	11.3	11.03	18.816666666667	11.453333333333
ENSMUSG00000005161	Prdx2	peroxiredoxin 2 [Source:MGI Symbol;Acc:MGI:109486]	2.2061262537002	1.1415153568291	2.1615128248732E-13	1.0721568452839E-12	yes	up	258.61	150.35	280.28	115.84	119.69	113.67	229.74666666667	116.4
ENSMUSG00000005220	Corin	corin, serine peptidase [Source:MGI Symbol;Acc:MGI:1349451]	7755.7290031251	12.921046679046	7.271981088849E-26	6.2796047852603E-25	yes	up	7.82	15.76	7.26	0	0	0	10.28	0
ENSMUSG00000005225	Plekha8	pleckstrin homology domain containing, family A (phosphoinositide binding specific) member 8 [Source:MGI Symbol;Acc:MGI:2681164]	0.077852480401379	-3.68311	1.4717130879292E-146	1.4631492402193E-144	yes	down	1.71	1.99	2.35	53.25	54.48	52.6	2.0166666666667	53.443333333333
ENSMUSG00000005233	Spc25	SPC25, NDC80 kinetochore complex component, homolog (S. cerevisiae) [Source:MGI Symbol;Acc:MGI:1913692]	0.083226066599956	-3.58682	3.4101091041528E-27	3.0748305898078E-26	yes	down	0.74	0.54	0.68	7.78	8.19	8.64	0.65333333333333	8.2033333333333
ENSMUSG00000005237	Dnah2	dynein, axonemal, heavy chain 2 [Source:MGI Symbol;Acc:MGI:107731]	3.5091619006453	1.8111265102564	0.013148751679829	0.024351690821845	yes	up	0.27	0.18	0.26	0.1	0.02	0.05	0.23666666666667	0.056666666666667
ENSMUSG00000005251	Ripk4	receptor-interacting serine-threonine kinase 4 [Source:MGI Symbol;Acc:MGI:1919638]	0.0056936730402908	-7.45642	4.456120330223E-47	7.437077815962E-46	yes	down	0.03	0.04	0.02	8.87	8.23	8.72	0.03	8.6066666666667
ENSMUSG00000005268	Prlr	prolactin receptor [Source:MGI Symbol;Acc:MGI:97763]	0.10027738891464	-3.31793	1.8943678494736E-25	1.6164851812101E-24	yes	down	0.05	0.1	0.11	1.89	1.78	1.55	0.086666666666667	1.74
ENSMUSG00000005299	Letm1	leucine zipper-EF-hand containing transmembrane protein 1 [Source:MGI Symbol;Acc:MGI:1932557]	0.45888254724037	-1.1238	2.2762510854362E-10	9.350263808653E-10	yes	down	9.19	12.64	12.06	38.21	39.69	41.78	11.296666666667	39.893333333333
ENSMUSG00000005312	Ubqln1	ubiquilin 1 [Source:MGI Symbol;Acc:MGI:1860276]	0.30876367375542	-1.69543	3.7809180795764E-29	3.6580065228788E-28	yes	down	6.66	8.61	9.17	38.33	38.23	37.61	8.1466666666667	38.056666666667
ENSMUSG00000005320	Fgfr4	fibroblast growth factor receptor 4 [Source:MGI Symbol;Acc:MGI:95525]	0.037236751510924	-4.74713	2.5355266244074E-9	9.7065430028143E-9	yes	down	0.01	0.04	0	0.88	0.75	0.91	0.016666666666667	0.84666666666667
ENSMUSG00000005354	Txn2	thioredoxin 2 [Source:MGI Symbol;Acc:MGI:1929468]	1.3802433808873	0.46492268253981	0.0020241833833605	0.0043237441875541	yes	up	93.53	98.06	132.78	104.33	104.33	116.24	108.12333333333	108.3
ENSMUSG00000005360	Slc1a3	solute carrier family 1 (glial high affinity glutamate transporter), member 3 [Source:MGI Symbol;Acc:MGI:99917]	3.4193748385362	1.7737325824834	0.011168261903816	0.020974490730873	yes	up	0.41	0.36	0.17	0.14	0.07	0.07	0.31333333333333	0.093333333333333
ENSMUSG00000005362	Crbn	cereblon [Source:MGI Symbol;Acc:MGI:1913277]	0.62109312974041	-0.687118	0.017053574010986	0.03085507386025	yes	down	3.14	6.7	4.36	12.54	10.91	10.63	4.7333333333333	11.36
ENSMUSG00000005373	Mlxipl	MLX interacting protein-like [Source:MGI Symbol;Acc:MGI:1927999]	3.3064853751958	1.7252985204527	9.6676025411612E-12	4.3348221736369E-11	yes	up	3.12	3.56	4.54	1.17	1.61	2.17	3.74	1.65
ENSMUSG00000005378	Bud23	BUD23, rRNA methyltransferase and ribosome maturation factor [Source:MGI Symbol;Acc:MGI:1913388]	0.62822638822761	-0.670644	0.0017170435751029	0.0037023099990417	yes	down	14.52	7.02	10.53	17.68	17.67	16.37	10.69	17.24
ENSMUSG00000005397	Nid1	nidogen 1 [Source:MGI Symbol;Acc:MGI:97342]	6.43491	2.6859188818115	9.4487831551074E-59	2.1179415303455E-57	yes	up	18.59	22.1	29.76	4.99	5.12	5.75	23.483333333333	5.2866666666667
ENSMUSG00000005413	Hmox1	heme oxygenase 1 [Source:MGI Symbol;Acc:MGI:96163]	3.1487808379022	1.6547933462078	3.1070940226298E-7	1.0158061464487E-6	yes	up	4.74	3.05	7.68	2.39	2.32	2.38	5.1566666666667	2.3633333333333
ENSMUSG00000005417	Mprip	myosin phosphatase Rho interacting protein [Source:MGI Symbol;Acc:MGI:1349438]	2.3201751370184	1.2142337104267	3.9839185816391E-9	1.5053912530391E-8	yes	up	56.2	33.62	60.21	29.14	29.96	30.96	50.01	30.02
ENSMUSG00000005442	Cic	capicua transcriptional repressor [Source:MGI Symbol;Acc:MGI:1918972]	1.8850046732289	0.91456810017074	0.0004907613734354	0.0011425669807497	yes	up	20.53	10.49	21.51	9.56	12.86	9.63	17.51	10.683333333333
ENSMUSG00000005447	Pafah1b3	platelet-activating factor acetylhydrolase, isoform 1b, subunit 3 [Source:MGI Symbol;Acc:MGI:108414]	0.041271341105292	-4.59872	6.9229420299943E-71	2.0445282704458E-69	yes	down	2.95	1.45	1.62	68.23	67.82	69.91	2.0066666666667	68.653333333333
ENSMUSG00000005465	Il27ra	interleukin 27 receptor, alpha [Source:MGI Symbol;Acc:MGI:1355318]	8.1851766945249	3.0330135606901	1.1336202514693E-10	4.7635181454068E-10	yes	up	1.1	0.71	1.44	0.12	0.24	0.22	1.0833333333333	0.19333333333333
ENSMUSG00000005469	Prkaca	protein kinase, cAMP dependent, catalytic, alpha [Source:MGI Symbol;Acc:MGI:97592]	2.5078451868741	1.3264482911134	3.8529744604873E-20	2.6300342092672E-19	yes	up	45.14	54.8	61.27	29.82	30.75	33.75	53.736666666667	31.44
ENSMUSG00000005470	Asf1b	anti-silencing function 1B histone chaperone [Source:MGI Symbol;Acc:MGI:1914179]	0.43599604932868	-1.19761	0.0018941884656976	0.004065648330664	yes	down	1.21	0.63	0.51	2.18	2.44	3.01	0.78333333333333	2.5433333333333
ENSMUSG00000005481	Ddx39a	DEAD box helicase 39a [Source:MGI Symbol;Acc:MGI:1915528]	0.56646631997015	-0.819938	2.1693440023278E-5	5.9481597020554E-5	yes	down	7.4	6.26	10.39	20.33	21.38	23.26	8.0166666666667	21.656666666667
ENSMUSG00000005483	Dnajb1	DnaJ heat shock protein family (Hsp40) member B1 [Source:MGI Symbol;Acc:MGI:1931874]	0.52287814259568	-0.935453	8.4095647368246E-7	2.6411575524899E-6	yes	down	4.19	3.1	4.22	11.14	10.07	11.14	3.8366666666667	10.783333333333
ENSMUSG00000005501	Usp40	ubiquitin specific peptidase 40 [Source:MGI Symbol;Acc:MGI:2443184]	0.65679039460204	-0.606495	0.0037903282249322	0.0077524093737751	yes	down	1.75	2.22	1.87	4.11	4.85	4.45	1.9466666666667	4.47
ENSMUSG00000005503	Evx1	even-skipped homeobox 1 [Source:MGI Symbol;Acc:MGI:95461]	0.010774071443891	-6.53629	2.6250697372952E-6	7.8837543607701E-6	yes	down	0	0	0	0.25	0.55	0.42	0	0.40666666666667
ENSMUSG00000005506	Celf1	CUGBP, Elav-like family member 1 [Source:MGI Symbol;Acc:MGI:1342295]	0.55426119530761	-0.851362	3.4811990992783E-7	1.131855895473E-6	yes	down	7.38	9.02	9.25	20.85	20.59	20.86	8.55	20.766666666667
ENSMUSG00000005510	Ndufs3	NADH:ubiquinone oxidoreductase core subunit S3 [Source:MGI Symbol;Acc:MGI:1915599]	3.1986869979218	1.6774798268897	9.5670113022182E-36	1.1528898416179E-34	yes	up	284.6	268.6	356	146.69	147.96	137.13	303.06666666667	143.92666666667
ENSMUSG00000005514	Por	cytochrome p450 oxidoreductase [Source:MGI Symbol;Acc:MGI:97744]	0.25986195287096	-1.94418	3.8311790680553E-24	3.0864877822108E-23	yes	down	15.68	10.56	17.8	82.53	83.24	87.55	14.68	84.44
ENSMUSG00000005533	Igf1r	insulin-like growth factor I receptor [Source:MGI Symbol;Acc:MGI:96433]	3.1763570949126	1.6673731133938	4.7168311580894E-16	2.680968720092E-15	yes	up	2.14	1.89	1.71	0.87	0.76	0.71	1.9133333333333	0.78
ENSMUSG00000005566	Trim28	tripartite motif-containing 28 [Source:MGI Symbol;Acc:MGI:109274]	1.6107023649198	0.68768992897623	0.001108412940699	0.002455156484896	yes	up	33.3	21.54	44.59	24.95	22.64	22.56	33.143333333333	23.383333333333
ENSMUSG00000005575	Ube2m	ubiquitin-conjugating enzyme E2M [Source:MGI Symbol;Acc:MGI:108278]	1.5338444201982	0.61715215585817	0.00031648608129566	0.00075676461383832	yes	up	86.9	69.66	117.23	79.96	84.87	83.53	91.263333333333	82.786666666667
ENSMUSG00000005583	Mef2c	myocyte enhancer factor 2C [Source:MGI Symbol;Acc:MGI:99458]	14.132837067525	3.8209792005025	4.5198239747587E-58	9.9856072775679E-57	yes	up	4.31	7.19	6.25	0.58	1.03	0.81	5.9166666666667	0.80666666666667
ENSMUSG00000005609	Ctr9	CTR9 homolog, Paf1/RNA polymerase II complex component [Source:MGI Symbol;Acc:MGI:109345]	0.37666039380957	-1.40866	1.3988179846848E-19	9.3463895761166E-19	yes	down	2.32	2.66	2.97	10.21	10.28	10.16	2.65	10.216666666667
ENSMUSG00000005611	Irag1	inositol 1,4,5-triphosphate receptor associated 1 [Source:MGI Symbol;Acc:MGI:1338023]	1.9910682734688	0.99354269172951	1.4039307108556E-6	4.3296780112161E-6	yes	up	4.4	3.59	4.7	3.01	2.97	2.77	4.23	2.9166666666667
ENSMUSG00000005615	Pcyt1a	phosphate cytidylyltransferase 1, choline, alpha isoform [Source:MGI Symbol;Acc:MGI:88557]	0.31733376978466	-1.65593	3.5380549223153E-16	2.0179336494362E-15	yes	down	5.54	8.89	7.16	34.16	33.31	31.27	7.1966666666667	32.913333333333
ENSMUSG00000005628	Tmod4	tropomodulin 4 [Source:MGI Symbol;Acc:MGI:1355285]	75.516399787849	6.2387180813558	2.0739457637152E-34	2.4159373252571E-33	yes	up	17.47	9.38	10.52	0.66	0.32	0.36	12.456666666667	0.44666666666667
ENSMUSG00000005656	Snx6	sorting nexin 6 [Source:MGI Symbol;Acc:MGI:1919433]	0.41359518370858	-1.27371	1.8226816359434E-12	8.5360714584842E-12	yes	down	7.98	16.7	9.47	29.97	31.47	34.25	11.383333333333	31.896666666667
ENSMUSG00000005674	Tomm40l	translocase of outer mitochondrial membrane 40-like [Source:MGI Symbol;Acc:MGI:3589112]	2.0433847712185	1.0309608904451	2.3608864529945E-13	1.1680361655581E-12	yes	up	21.64	19.64	27.45	25.36	19.5	20.65	22.91	21.836666666667
ENSMUSG00000005677	Nr1i3	nuclear receptor subfamily 1, group I, member 3 [Source:MGI Symbol;Acc:MGI:1346307]	0.030132752532067	-5.05252	1.5980074833389E-10	6.6398923803298E-10	yes	down	0.02	0.03	0	2.03	1.8	2.92	0.016666666666667	2.25
ENSMUSG00000005683	Cs	citrate synthase [Source:MGI Symbol;Acc:MGI:88529]	1.5127794907047	0.59720170939769	0.0010137087372774	0.0022545773245496	yes	up	120.45	184.75	170.56	155.49	151.14	155.13	158.58666666667	153.92
ENSMUSG00000005686	Ampd3	adenosine monophosphate deaminase 3 [Source:MGI Symbol;Acc:MGI:1096344]	0.6629830807195	-0.592956	0.00014854937551483	0.00037024976726275	yes	down	4.09	4.83	5.77	10	11.44	12.04	4.8966666666667	11.16
ENSMUSG00000005698	Ctcf	CCCTC-binding factor [Source:MGI Symbol;Acc:MGI:109447]	0.67593779244687	-0.565038	0.00049558387810894	0.001152777619444	yes	down	6.64	7.96	7.61	15.18	16.17	16.79	7.4033333333333	16.046666666667
ENSMUSG00000005716	Pvalb	parvalbumin [Source:MGI Symbol;Acc:MGI:97821]	792.15384476746	9.6296368341314	0.00021555146169754	0.00052638374420897	yes	up	14.2	5.41	0.12	0	0	0	6.5766666666667	0
ENSMUSG00000005774	Rfx5	regulatory factor X, 5 (influences HLA class II expression) [Source:MGI Symbol;Acc:MGI:1858421]	0.48047480086983	-1.05747	3.8255357380725E-6	1.1306507150006E-5	yes	down	1	0.83	1.33	3.27	3.13	3.09	1.0533333333333	3.1633333333333
ENSMUSG00000005802	Slc30a4	solute carrier family 30 (zinc transporter), member 4 [Source:MGI Symbol;Acc:MGI:1345282]	0.074549883264093	-3.74565	7.7180739103004E-115	5.0862107068879E-113	yes	down	1.59	2.09	1.95	37.04	37.02	36.05	1.8766666666667	36.703333333333
ENSMUSG00000005803	Sqor	sulfide quinone oxidoreductase [Source:MGI Symbol;Acc:MGI:1929899]	0.033761857259317	-4.88846	3.5253205459069E-175	5.2122768199578E-173	yes	down	13.96	10.43	14.95	576.85	572.3	587.3	13.113333333333	578.81666666667
ENSMUSG00000005804	Bloc1s6	biogenesis of lysosomal organelles complex-1, subunit 6, pallidin [Source:MGI Symbol;Acc:MGI:1927580]	0.52029432957851	-0.9426	6.8266063330669E-10	2.709614095202E-9	yes	down	8.51	8.15	11.23	29.02	24.32	28.07	9.2966666666667	27.136666666667
ENSMUSG00000005813	Metap1	methionyl aminopeptidase 1 [Source:MGI Symbol;Acc:MGI:1922874]	0.44884358534457	-1.15572	3.7993914806392E-10	1.5374204298411E-9	yes	down	5.12	6.81	7.72	22.43	19.33	20.47	6.55	20.743333333333
ENSMUSG00000005823	Gpr108	G protein-coupled receptor 108 [Source:MGI Symbol;Acc:MGI:1925558]	0.30464467621124	-1.7148	2.52294155666E-23	1.9692604739209E-22	yes	down	7.97	6.93	10.49	40.58	41.35	40.64	8.4633333333333	40.856666666667
ENSMUSG00000005846	Rsl1d1	ribosomal L1 domain containing 1 [Source:MGI Symbol;Acc:MGI:1913659]	1.7155515151593	0.77867244827913	0.00051256083015511	0.0011895970565031	yes	up	11.07	17.24	13.21	11.69	11.96	13.05	13.84	12.233333333333
ENSMUSG00000005871	Apc	APC, WNT signaling pathway regulator [Source:MGI Symbol;Acc:MGI:88039]	0.34448833630404	-1.53747	9.5548723714108E-13	4.5467945377881E-12	yes	down	1.35	2.56	1.88	8.54	8.78	8.67	1.93	8.6633333333333
ENSMUSG00000005873	Reep5	receptor accessory protein 5 [Source:MGI Symbol;Acc:MGI:1270152]	12.048479090287	3.5907791378251	4.8918799811547E-131	3.9177504085185E-129	yes	up	93.63	55.14	111.75	6.68	7.45	8.94	86.84	7.69
ENSMUSG00000005881	Ergic3	ERGIC and golgi 3 [Source:MGI Symbol;Acc:MGI:1913616]	0.39303950014568	-1.34725	5.1473091601485E-14	2.6382819061961E-13	yes	down	25.09	18.89	41.18	91.05	90.67	96.26	28.386666666667	92.66
ENSMUSG00000005882	Uqcc1	ubiquinol-cytochrome c reductase complex assembly factor 1 [Source:MGI Symbol;Acc:MGI:1929472]	2.0725532699119	1.0514091831444	3.9748584641195E-7	1.2860164185007E-6	yes	up	29.17	55.23	43.77	32.67	39.52	36.19	42.723333333333	36.126666666667
ENSMUSG00000005886	Ncoa2	nuclear receptor coactivator 2 [Source:MGI Symbol;Acc:MGI:1276533]	0.4611496427478	-1.11669	8.3426333080408E-10	3.2864703202385E-9	yes	down	1.68	2.25	2.14	6.38	6.77	6.45	2.0233333333333	6.5333333333333
ENSMUSG00000005893	Nr2c2	nuclear receptor subfamily 2, group C, member 2 [Source:MGI Symbol;Acc:MGI:1352466]	0.36727273979591	-1.44508	9.3312595054045E-11	3.9418589833728E-10	yes	down	0.92	1.13	0.89	3.35	3.28	3.58	0.98	3.4033333333333
ENSMUSG00000005897	Nr2c1	nuclear receptor subfamily 2, group C, member 1 [Source:MGI Symbol;Acc:MGI:1352465]	0.61308312911585	-0.705845	0.0013645318204859	0.0029836871248621	yes	down	1.62	1.19	1.62	3.27	3.68	3.68	1.4766666666667	3.5433333333333
ENSMUSG00000005899	Smpd4	sphingomyelin phosphodiesterase 4 [Source:MGI Symbol;Acc:MGI:1924876]	1.9420235008284	0.95756065921411	1.4811001518614E-6	4.5585234858132E-6	yes	up	3.49	2.55	2.93	2.49	1.92	1.73	2.99	2.0466666666667
ENSMUSG00000005936	Kctd20	potassium channel tetramerisation domain containing 20 [Source:MGI Symbol;Acc:MGI:1914239]	1.8041958467829	0.85135595269889	2.0099511979992E-5	5.5295234234078E-5	yes	up	12.02	7.91	12.37	8.74	8.69	8.49	10.766666666667	8.64
ENSMUSG00000005947	Itgae	integrin alpha E, epithelial-associated [Source:MGI Symbol;Acc:MGI:1298377]	0.095286324026322	-3.39159	7.6889435989923E-7	2.4247400069833E-6	yes	down	0.02	0.03	0.05	0.37	0.52	0.55	0.033333333333333	0.48
ENSMUSG00000005950	P2rx5	purinergic receptor P2X, ligand-gated ion channel, 5 [Source:MGI Symbol;Acc:MGI:2137026]	38.182562751824	5.2548420322355	2.3090976670625E-36	2.8404980101758E-35	yes	up	3.33	3.1	4.03	0.16	0.14	0.12	3.4866666666667	0.14
ENSMUSG00000005951	Shpk	sedoheptulokinase [Source:MGI Symbol;Acc:MGI:1921887]	0.21061187694321	-2.24734	4.9942422776103E-22	3.6932413636769E-21	yes	down	0.74	0.81	1.21	6.29	6.96	5.84	0.92	6.3633333333333
ENSMUSG00000005958	Ephb3	Eph receptor B3 [Source:MGI Symbol;Acc:MGI:104770]	2.7184987639482	1.44281	1.636696088346E-8	5.9123563473299E-8	yes	up	1.7	1.43	1.9	0.88	1.09	0.72	1.6766666666667	0.89666666666667
ENSMUSG00000005968	Tuft1	tuftelin 1 [Source:MGI Symbol;Acc:MGI:109572]	0.03866339012524	-4.69289	2.9162823548361E-41	4.19090669871E-40	yes	down	0.58	0.59	1.03	20.75	19.22	21.89	0.73333333333333	20.62
ENSMUSG00000005973	Rcn1	reticulocalbin 1 [Source:MGI Symbol;Acc:MGI:104559]	6.8812312701068	2.78267	1.8971083716537E-47	3.2079768762605E-46	yes	up	6.56	8	8.71	1.69	1.63	1.58	7.7566666666667	1.6333333333333
ENSMUSG00000005981	Trap1	TNF receptor-associated protein 1 [Source:MGI Symbol;Acc:MGI:1915265]	1.5157661002992	0.60004714666675	6.606898815503E-5	0.00017153097836512	yes	up	21.47	24.7	31.06	24.13	24.86	25.08	25.743333333333	24.69
ENSMUSG00000006010	Odr4	odr4 GPCR localization factor homolog [Source:MGI Symbol;Acc:MGI:2385108]	0.41318561362452	-1.27514	0.00015980713722789	0.00039672280918751	yes	down	3.48	6.38	2.38	14.28	16.15	14.56	4.08	14.996666666667
ENSMUSG00000006014	Prg4	proteoglycan 4 (megakaryocyte stimulating factor, articular superficial zone protein) [Source:MGI Symbol;Acc:MGI:1891344]	71.3497	6.1568349610665	1.7667921983272E-40	2.4682654181961E-39	yes	up	7.69	5.45	4.32	0.1	0.25	0.1	5.82	0.15
ENSMUSG00000006021	Kptn	kaptin [Source:MGI Symbol;Acc:MGI:1890380]	1.4903143018981	0.57561662194368	0.016115544671435	0.02932815510862	yes	up	13.01	8.15	9.66	8.69	8.87	9.67	10.273333333333	9.0766666666667
ENSMUSG00000006050	Sra1	steroid receptor RNA activator 1 [Source:MGI Symbol;Acc:MGI:1344414]	0.56496490741965	-0.823767	5.4366783530264E-9	2.0343443577637E-8	yes	down	49.72	44.65	63.04	141.68	137.48	134.45	52.47	137.87
ENSMUSG00000006057	Atp5mc1	ATP synthase membrane subunit c locus 1 [Source:MGI Symbol;Acc:MGI:107653]	5.9780984361477	2.5796866528161	4.3678958228779E-68	1.206533139577E-66	yes	up	2728.37	2271.81	3217.85	621.82	672.94	657.09	2739.3433333333	650.61666666667
ENSMUSG00000006058	Snf8	SNF8, ESCRT-II complex subunit, homolog (S. cerevisiae) [Source:MGI Symbol;Acc:MGI:1343161]	0.60700030694341	-0.720231	0.0006549006418136	0.0014992837025738	yes	down	32.05	21	37.62	75.38	75.43	72.68	30.223333333333	74.496666666667
ENSMUSG00000006127	Inpp5k	inositol polyphosphate 5-phosphatase K [Source:MGI Symbol;Acc:MGI:1194899]	1.6855046822323	0.75318063504921	0.00028103937635261	0.00067593047086267	yes	up	12.34	8.63	12.19	8.91	10.02	9.37	11.053333333333	9.4333333333333
ENSMUSG00000006134	Crkl	v-crk avian sarcoma virus CT10 oncogene homolog-like [Source:MGI Symbol;Acc:MGI:104686]	0.59391008162209	-0.751684	1.244841030803E-6	3.8545117969487E-6	yes	down	3.3	3.47	3.59	8.97	8.45	8.33	3.4533333333333	8.5833333333333
ENSMUSG00000006169	Clint1	clathrin interactor 1 [Source:MGI Symbol;Acc:MGI:2144243]	0.12986553963842	-2.94491	1.0252980469359E-74	3.2618619934588E-73	yes	down	5.15	7.21	7.57	73.75	76.82	75.1	6.6433333333333	75.223333333333
ENSMUSG00000006179	Prss16	serine protease 16 (thymus) [Source:MGI Symbol;Acc:MGI:1859181]	0.020212984529643	-5.62857	8.7881205537648E-7	2.7551719528692E-6	yes	down	0	0.01	0.08	0.96	1.49	1.68	0.03	1.3766666666667
ENSMUSG00000006205	Htra1	HtrA serine peptidase 1 [Source:MGI Symbol;Acc:MGI:1929076]	3.9291015392264	1.9741994516463	6.5156840059405E-35	7.7068846972829E-34	yes	up	23.94	27.06	35.94	10.55	10.02	11.94	28.98	10.836666666667
ENSMUSG00000006215	Zbtb17	zinc finger and BTB domain containing 17 [Source:MGI Symbol;Acc:MGI:107410]	2.48222	1.3116338705445	5.366213411433E-10	2.1469507777052E-9	yes	up	7.82	6.11	8.12	3.48	4.5	4.03	7.35	4.0033333333333
ENSMUSG00000006216	Clcnkb	chloride channel, voltage-sensitive Kb [Source:MGI Symbol;Acc:MGI:1930643]	66.527614245905	6.0558813928894	4.8084301216471E-5	0.00012670677568353	yes	up	0.47	1.11	0.75	0	0	0	0.77666666666667	0
ENSMUSG00000006221	Hspb7	heat shock protein family, member 7 (cardiovascular) [Source:MGI Symbol;Acc:MGI:1352494]	157.088	7.2954275446207	0	0	yes	up	194.23	260.08	297.73	2.25	2.4	2.33	250.68	2.3266666666667
ENSMUSG00000006235	Epor	erythropoietin receptor [Source:MGI Symbol;Acc:MGI:95408]	7.4796980813489	2.9029800367798	5.5983626627288E-5	0.00014645144019036	yes	up	0.62	0.35	1.2	0.17	0.17	0.07	0.72333333333333	0.13666666666667
ENSMUSG00000006241	Ccdc159	coiled-coil domain containing 159 [Source:MGI Symbol;Acc:MGI:1914369]	2.43116	1.28164	0.019995596762078	0.03569094871671	yes	up	0.88	0.88	1.02	0.34	0.81	0.53	0.92666666666667	0.56
ENSMUSG00000006262	Mob1b	MOB kinase activator 1B [Source:MGI Symbol;Acc:MGI:1915723]	0.2118261628291	-2.23905	6.8269211757796E-16	3.847127703869E-15	yes	down	1.43	2.81	1.53	13.36	14.05	13.38	1.9233333333333	13.596666666667
ENSMUSG00000006273	Atp6v1b2	ATPase, H+ transporting, lysosomal V1 subunit B2 [Source:MGI Symbol;Acc:MGI:109618]	0.58246879409646	-0.779747	5.7105624180523E-9	2.1323315877024E-8	yes	down	10.91	11.63	14.29	30.47	29.83	31.64	12.276666666667	30.646666666667
ENSMUSG00000006276	Eps15l1	epidermal growth factor receptor pathway substrate 15-like 1 [Source:MGI Symbol;Acc:MGI:104582]	1.4731159944673	0.55887103394073	0.0025979974706753	0.0054584452232761	yes	up	10.96	8.51	11.18	10.47	9.03	9.63	10.216666666667	9.71
ENSMUSG00000006281	Tep1	telomerase associated protein 1 [Source:MGI Symbol;Acc:MGI:109573]	0.079907378466233	-3.64553	7.3693435875839E-106	4.1457051182347E-104	yes	down	3.33	2.03	3.03	37.02	34.36	38.16	2.7966666666667	36.513333333333
ENSMUSG00000006289	Osgep	O-sialoglycoprotein endopeptidase [Source:MGI Symbol;Acc:MGI:1913496]	3.18337	1.6705557356537	3.5754793350904E-21	2.5484681972763E-20	yes	up	28.64	27.51	37.74	11.58	13.56	15.66	31.296666666667	13.6
ENSMUSG00000006301	Tmbim1	transmembrane BAX inhibitor motif containing 1 [Source:MGI Symbol;Acc:MGI:1916910]	0.28985658090811	-1.78659	5.7766176034727E-19	3.7599614946883E-18	yes	down	20.48	13.19	24.35	98.07	94.62	105.09	19.34	99.26
ENSMUSG00000006304	Arpc2	actin related protein 2/3 complex, subunit 2 [Source:MGI Symbol;Acc:MGI:1923959]	0.34248193568602	-1.5459	1.7631433993948E-24	1.4390269818486E-23	yes	down	47.06	58.52	72.77	257.09	258.31	246.46	59.45	253.95333333333
ENSMUSG00000006310	Zbtb32	zinc finger and BTB domain containing 32 [Source:MGI Symbol;Acc:MGI:1891838]	0.0098938905402092	-6.65925	9.8461567607182E-7	3.0739253612069E-6	yes	down	0	0	0	1.77	2	1.63	0	1.8
ENSMUSG00000006313	Upk1a	uroplakin 1A [Source:MGI Symbol;Acc:MGI:98911]	0.048632924880811	-4.36192	3.2132169000787E-25	2.7177428602976E-24	yes	down	0.35	0.09	0.32	8.13	7.95	6.75	0.25333333333333	7.61
ENSMUSG00000006315	Tmem147	transmembrane protein 147 [Source:MGI Symbol;Acc:MGI:1915011]	4.0443766837046	2.0159173727119	3.6518667880991E-29	3.5361170221455E-28	yes	up	101.95	77	114.65	32.58	35.14	38.85	97.866666666667	35.523333333333
ENSMUSG00000006333	Rps9	ribosomal protein S9 [Source:MGI Symbol;Acc:MGI:1924096]	1.3624990004852	0.44625517154418	0.0069341642561124	0.013520579146166	yes	up	534.75	402.7	581.62	556.24	562.88	557.79	506.35666666667	558.97
ENSMUSG00000006335	Tfpt	TCF3 (E2A) fusion partner [Source:MGI Symbol;Acc:MGI:1916964]	1.74702	0.80489702594962	0.00033306386237461	0.00079418153475349	yes	up	9.4	8.08	11.54	8.9	8.3	6.9	9.6733333333333	8.0333333333333
ENSMUSG00000006344	Ggt5	gamma-glutamyltransferase 5 [Source:MGI Symbol;Acc:MGI:1346063]	4.45432	2.1552047506821	9.5901284446522E-15	5.0873116967779E-14	yes	up	4.24	2.29	4.64	0.94	0.97	1.36	3.7233333333333	1.09
ENSMUSG00000006345	Ggt1	gamma-glutamyltransferase 1 [Source:MGI Symbol;Acc:MGI:95706]	0.001433749265001	-9.44599	3.7560140886758E-15	2.0417738617796E-14	yes	down	0.07	0	0	13.49	18.64	15.85	0.023333333333333	15.993333333333
ENSMUSG00000006356	Crip2	cysteine rich protein 2 [Source:MGI Symbol;Acc:MGI:1915587]	124.44149757903	6.9593238518365	3.6239007447808E-266	1.3702503389896E-263	yes	up	689.69	532.4	766.05	8.78	6.62	8.62	662.71333333333	8.0066666666667
ENSMUSG00000006360	Crip1	cysteine-rich protein 1 [Source:MGI Symbol;Acc:MGI:88501]	0.23791059877824	-2.07151	1.3272473561879E-13	6.6535449403332E-13	yes	down	262.09	130.89	334.74	1660.82	1617.89	1580.62	242.57333333333	1619.7766666667
ENSMUSG00000006362	Cbfa2t3	CBFA2/RUNX1 translocation partner 3 [Source:MGI Symbol;Acc:MGI:1338013]	28.773077353231	4.8466476240917	9.9947751806533E-58	2.1830444085395E-56	yes	up	6.8	4.16	6.4	1.02	0.24	0.18	5.7866666666667	0.48
ENSMUSG00000006369	Fbln1	fibulin 1 [Source:MGI Symbol;Acc:MGI:95487]	13.855338492358	3.7923700518476	1.0160885290877E-96	4.9029460090813E-95	yes	up	24.93	20.2	30.74	2.57	2.56	2.69	25.29	2.6066666666667
ENSMUSG00000006373	Pgrmc1	progesterone receptor membrane component 1 [Source:MGI Symbol;Acc:MGI:1858305]	0.15641629195417	-2.67654	7.7552665489479E-75	2.4774961627629E-73	yes	down	12.3	11.77	12.28	113.77	116.45	113.85	12.116666666667	114.69
ENSMUSG00000006386	Tek	TEK receptor tyrosine kinase [Source:MGI Symbol;Acc:MGI:98664]	33.018086152582	5.0451845937515	1.422059989222E-133	1.1798494119211E-131	yes	up	19.52	16.59	23.3	1.02	0.7	0.9	19.803333333333	0.87333333333333
ENSMUSG00000006389	Mpl	myeloproliferative leukemia virus oncogene [Source:MGI Symbol;Acc:MGI:97076]	37.532907154026	5.2300841350259	0.00028846239434603	0.00069313315195242	yes	up	0.23	0.13	0.17	0	0.03	0	0.17666666666667	0.01
ENSMUSG00000006390	Elovl1	ELOVL fatty acid elongase 1 [Source:MGI Symbol;Acc:MGI:1858959]	0.3321948682069	-1.5899	5.7146283579206E-13	2.7540305699005E-12	yes	down	17.12	10.67	23.12	79.7	78.72	81.49	16.97	79.97
ENSMUSG00000006392	Med8	mediator complex subunit 8 [Source:MGI Symbol;Acc:MGI:1915269]	0.45485763102216	-1.13651	5.7921867535828E-10	2.3109632844039E-9	yes	down	9.96	11.21	15.81	38.19	44.04	43.73	12.326666666667	41.986666666667
ENSMUSG00000006395	Hyi	hydroxypyruvate isomerase (putative) [Source:MGI Symbol;Acc:MGI:1915430]	0.52067563850857	-0.941543	0.0013277056177966	0.0029071131644654	yes	down	3.13	3	3.27	8.13	12.1	8.41	3.1333333333333	9.5466666666667
ENSMUSG00000006398	Cdc20	cell division cycle 20 [Source:MGI Symbol;Acc:MGI:1859866]	0.55884689891823	-0.839475	0.028842139120947	0.049682146290115	yes	down	0.97	0.56	1.77	2.83	2.72	2.91	1.1	2.82
ENSMUSG00000006412	Pfdn2	prefoldin 2 [Source:MGI Symbol;Acc:MGI:1276111]	2.7806609137801	1.4754278267291	1.6084141483608E-20	1.115396041249E-19	yes	up	31.75	31.51	48.22	18.46	16.77	14	37.16	16.41
ENSMUSG00000006418	Rnf114	ring finger protein 114 [Source:MGI Symbol;Acc:MGI:1933159]	0.5272233919181	-0.923514	1.0417113235883E-8	3.8210991855225E-8	yes	down	22.58	18.78	29.05	57.47	57.56	58.56	23.47	57.863333333333
ENSMUSG00000006423	Steep1	STING1 ER exit protein 1 [Source:MGI Symbol;Acc:MGI:1924894]	0.5039552820774	-0.988632	8.7786809470165E-5	0.00022482819902613	yes	down	1.81	3.11	2.23	7.29	6.27	7.9	2.3833333333333	7.1533333333333
ENSMUSG00000006442	Srm	spermidine synthase [Source:MGI Symbol;Acc:MGI:102690]	5.2488875231815	2.3920116828055	1.5951895076945E-11	7.0769467195562E-11	yes	up	4.36	5.31	10.91	2.03	1.59	3.29	6.86	2.3033333333333
ENSMUSG00000006445	Epha2	Eph receptor A2 [Source:MGI Symbol;Acc:MGI:95278]	0.57432222756679	-0.800068	0.0044695366530339	0.0090152919022498	yes	down	3.6	1.77	4.47	7.65	8.4	8.97	3.28	8.34
ENSMUSG00000006457	Actn3	actinin alpha 3 [Source:MGI Symbol;Acc:MGI:99678]	12.9837	3.6986271036789	9.8810241268597E-6	2.8060307988921E-5	yes	up	2.71	0.94	0.14	0.13	0.04	0.33	1.2633333333333	0.16666666666667
ENSMUSG00000006462	A530013C23Rik	RIKEN cDNA A530013C23 gene [Source:MGI Symbol;Acc:MGI:3041178]	41.789604668554	5.3850722056555	8.9474773294137E-6	2.5506558472738E-5	yes	up	2.28	1.25	1.09	0	0	0.22	1.54	0.073333333333333
ENSMUSG00000006463	Zdhhc24	zinc finger, DHHC domain containing 24 [Source:MGI Symbol;Acc:MGI:1917855]	0.5191242451748	-0.945848	0.00011669347527107	0.00029467210500627	yes	down	1.56	1.01	1.66	4.17	3.97	3.86	1.41	4
ENSMUSG00000006464	Bbs1	Bardet-Biedl syndrome 1 [Source:MGI Symbol;Acc:MGI:1277215]	2.1803453359982	1.1245566556787	0.0033810308206185	0.0069690326968334	yes	up	0.62	0.42	0.43	0.28	0.44	0.33	0.49	0.35
ENSMUSG00000006476	Nsmf	NMDA receptor synaptonuclear signaling and neuronal migration factor [Source:MGI Symbol;Acc:MGI:1861755]	0.5065416557248	-0.981247	1.0057751025525E-5	2.8548120527165E-5	yes	down	9.5	6.13	10.67	19.25	18.16	23.83	8.7666666666667	20.413333333333
ENSMUSG00000006494	Pdk1	pyruvate dehydrogenase kinase, isoenzyme 1 [Source:MGI Symbol;Acc:MGI:1926119]	0.61630368411893	-0.698287	0.016200407175116	0.029466319020113	yes	down	4.95	9.64	7.33	15.81	19.1	15.82	7.3066666666667	16.91
ENSMUSG00000006517	Mvd	mevalonate (diphospho) decarboxylase [Source:MGI Symbol;Acc:MGI:2179327]	0.14855902307134	-2.75089	1.9973258455278E-20	1.3788781989553E-19	yes	down	2.18	1.16	3.27	18.84	20.48	24.87	2.2033333333333	21.396666666667
ENSMUSG00000006526	Stimate	STIM activating enhancer [Source:MGI Symbol;Acc:MGI:1921500]	1.8680467930354	0.90153059382412	0.00016553252370533	0.00040978938062289	yes	up	5.77	3.15	5.9	4.81	4.75	4.73	4.94	4.7633333333333
ENSMUSG00000006538	Ihh	Indian hedgehog [Source:MGI Symbol;Acc:MGI:96533]	0.00066737182459316	-10.5492	7.6362057082242E-67	2.0503967946472E-65	yes	down	0	0.05	0.06	78.97	80.37	87.75	0.036666666666667	82.363333333333
ENSMUSG00000006542	Prkag3	protein kinase, AMP-activated, gamma 3 non-catalytic subunit [Source:MGI Symbol;Acc:MGI:1891343]	15.405054988976	3.94533	1.0626009441303E-7	3.6164808582507E-7	yes	up	0.69	0.4	1.4	0	0.1	0.07	0.83	0.056666666666667
ENSMUSG00000006574	Slc4a1	solute carrier family 4 (anion exchanger), member 1 [Source:MGI Symbol;Acc:MGI:109393]	186.98287976475	7.5467623721379	7.6251938297623E-8	2.6285322923848E-7	yes	up	0.07	0.29	0.45	0	0	0	0.27	0
ENSMUSG00000006575	Rundc3a	RUN domain containing 3A [Source:MGI Symbol;Acc:MGI:1858752]	0.15457511939915	-2.69362	5.1562130791899E-15	2.7819427993337E-14	yes	down	0.34	0.32	0.53	4.23	3.09	3.4	0.39666666666667	3.5733333333333
ENSMUSG00000006576	Slc4a3	solute carrier family 4 (anion exchanger), member 3 [Source:MGI Symbol;Acc:MGI:109350]	86.468624371687	6.4341048325524	6.0440586550631E-134	5.0878179882858E-132	yes	up	37	25.66	28.94	0.79	0.38	0.47	30.533333333333	0.54666666666667
ENSMUSG00000006586	Runx1t1	RUNX1 translocation partner 1 [Source:MGI Symbol;Acc:MGI:104793]	3.4657795218659	1.7931798793025	9.8762477744144E-5	0.00025151336526098	yes	up	0.24	0.55	0.41	0.12	0.18	0.21	0.4	0.17
ENSMUSG00000006587	Snai3	snail family zinc finger 3 [Source:MGI Symbol;Acc:MGI:1353563]	6.3936098001947	2.6766306996233	1.510323085466E-5	4.2122856065626E-5	yes	up	1.33	0.84	1.26	0.16	0.11	0.54	1.1433333333333	0.27
ENSMUSG00000006589	Aprt	adenine phosphoribosyl transferase [Source:MGI Symbol;Acc:MGI:88061]	0.14322493320367	-2.80365	3.1318257324321E-33	3.501481362993E-32	yes	down	18.01	10.08	22.15	176.73	172.56	176.6	16.746666666667	175.29666666667
ENSMUSG00000006599	Gtf2h1	general transcription factor II H, polypeptide 1 [Source:MGI Symbol;Acc:MGI:1277216]	0.31086804453604	-1.68563	7.0258429781669E-16	3.9553592455802E-15	yes	down	3.37	4.43	3.36	19.81	18.13	16.75	3.72	18.23
ENSMUSG00000006611	Hfe	homeostatic iron regulator [Source:MGI Symbol;Acc:MGI:109191]	4.7632610939846	2.2519496309343	1.5991333522438E-33	1.8036191085332E-32	yes	up	9.55	8.19	9.96	2.22	3.19	3.83	9.2333333333333	3.08
ENSMUSG00000006641	Slc5a6	solute carrier family 5 (sodium-dependent vitamin transporter), member 6 [Source:MGI Symbol;Acc:MGI:2660847]	2.6315907425862	1.3959351427395	2.2691460288482E-6	6.8603818528487E-6	yes	up	1.06	2.04	1.91	1.38	2.38	1.49	1.67	1.75
ENSMUSG00000006651	Aplp1	amyloid beta precursor like protein 1 [Source:MGI Symbol;Acc:MGI:88046]	0.10010610148123	-3.3204	4.6839289677293E-47	7.811628462811E-46	yes	down	1.38	1.12	2.39	22.68	23.52	24.3	1.63	23.5
ENSMUSG00000006675	P4htm	prolyl 4-hydroxylase, transmembrane (endoplasmic reticulum) [Source:MGI Symbol;Acc:MGI:1921693]	14.987188953256	3.9056579068921	8.53811448412E-27	7.6006024923284E-26	yes	up	6.14	3.3	5.75	0.55	0.31	0.46	5.0633333333333	0.44
ENSMUSG00000006676	Usp19	ubiquitin specific peptidase 19 [Source:MGI Symbol;Acc:MGI:1918722]	1.54562	0.62818134291648	9.6279501109982E-5	0.0002455397380545	yes	up	16.32	12.79	19.29	13.44	15.14	16.08	16.133333333333	14.886666666667
ENSMUSG00000006699	Cdc42	cell division cycle 42 [Source:MGI Symbol;Acc:MGI:106211]	0.31357238836464	-1.67313	4.0976348974951E-30	4.11100256245E-29	yes	down	53.76	52.28	76.46	273.42	280.82	269.42	60.833333333333	274.55333333333
ENSMUSG00000006711	D130043K22Rik	RIKEN cDNA D130043K22 gene [Source:MGI Symbol;Acc:MGI:3036268]	0.0011897156853651	-9.71517	9.3272966757778E-16	5.2090580587606E-15	yes	down	0	0	0	1.85	3.03	1.74	0	2.2066666666667
ENSMUSG00000006715	Gmnn	geminin [Source:MGI Symbol;Acc:MGI:1927344]	1.8316212710458	0.873121	0.0010046862508	0.0022359213020746	yes	up	19.93	39.74	26.42	21.25	23.55	22.42	28.696666666667	22.406666666667
ENSMUSG00000006717	Acot13	acyl-CoA thioesterase 13 [Source:MGI Symbol;Acc:MGI:1914084]	6.6903136180591	2.7420738408538	1.6206207341024E-62	3.9471612705462E-61	yes	up	290.89	386.92	361.31	71.95	79.44	82.82	346.37333333333	78.07
ENSMUSG00000006728	Cdk4	cyclin dependent kinase 4 [Source:MGI Symbol;Acc:MGI:88357]	2.3221521538943	1.2154625047087	1.2031021761442E-6	3.7307813515414E-6	yes	up	25.92	18.77	35.45	13.8	15.19	11.4	26.713333333333	13.463333333333
ENSMUSG00000006731	B4galnt1	beta-1,4-N-acetyl-galactosaminyl transferase 1 [Source:MGI Symbol;Acc:MGI:1342057]	0.0165498324102	-5.91704	1.755066775053E-119	1.2494017026728E-117	yes	down	0.65	0.47	1.29	56.73	57.88	60.12	0.80333333333333	58.243333333333
ENSMUSG00000006732	Mettl1	methyltransferase 1, tRNA methylguanosine [Source:MGI Symbol;Acc:MGI:1339986]	2.8747497304906	1.5234363636061	2.9415212200222E-6	8.7974827463449E-6	yes	up	1.72	2.42	3.27	1.27	1.28	1.07	2.47	1.2066666666667
ENSMUSG00000006736	Tspan31	tetraspanin 31 [Source:MGI Symbol;Acc:MGI:1914375]	0.67875637440601	-0.559034	0.00085562033312964	0.0019268583268537	yes	down	16.38	15.34	24.34	38.36	39.27	40.75	18.686666666667	39.46
ENSMUSG00000006740	Kif5b	kinesin family member 5B [Source:MGI Symbol;Acc:MGI:1098268]	0.3611372421206	-1.46938	7.9165396347064E-10	3.1271619570903E-9	yes	down	5.6	10.91	7.96	33.21	33.85	31.88	8.1566666666667	32.98
ENSMUSG00000006763	Saal1	serum amyloid A-like 1 [Source:MGI Symbol;Acc:MGI:1926185]	0.61057827959831	-0.711752	0.017922701473045	0.032278215778542	yes	down	1.43	0.7	1.76	3.94	3.58	3.56	1.2966666666667	3.6933333333333
ENSMUSG00000006777	Krt23	keratin 23 [Source:MGI Symbol;Acc:MGI:2148866]	0.011423747475489	-6.45182	3.8372004942883E-6	1.133952971182E-5	yes	down	0	0	0	0.83	0.54	0.69	0	0.68666666666667
ENSMUSG00000006818	Sod2	superoxide dismutase 2, mitochondrial [Source:MGI Symbol;Acc:MGI:98352]	4.5240449647804	2.1776132684399	1.3363406476819E-29	1.316646605672E-28	yes	up	176	290.28	264.06	85.36	86.55	82.63	243.44666666667	84.846666666667
ENSMUSG00000006850	Tmco6	transmembrane and coiled-coil domains 6 [Source:MGI Symbol;Acc:MGI:1919233]	0.36604133385487	-1.44992	6.2203317846554E-7	1.9778322665161E-6	yes	down	2.36	1.34	2.57	8.11	7.45	8.05	2.09	7.87
ENSMUSG00000006906	Stambp	STAM binding protein [Source:MGI Symbol;Acc:MGI:1917777]	0.29422805648652	-1.76499	3.4704592249343E-24	2.7997951039912E-23	yes	down	3.01	3.42	3.41	14.14	13.03	14.27	3.28	13.813333333333
ENSMUSG00000006931	P3h4	prolyl 3-hydroxylase family member 4 (non-enzymatic) [Source:MGI Symbol;Acc:MGI:1913430]	4.4975392459334	2.1691358706188	1.9537762190201E-22	1.4726747873104E-21	yes	up	6.65	9.06	10.51	3.1	3.01	2.39	8.74	2.8333333333333
ENSMUSG00000006932	Ctnnb1	catenin beta 1 [Source:MGI Symbol;Acc:MGI:88276]	0.27843944293844	-1.84456	6.8967716513335E-55	1.4050765027607E-53	yes	down	109.11	122.69	130.85	561.56	588.2	563.8	120.88333333333	571.18666666667
ENSMUSG00000006941	Eif1b	eukaryotic translation initiation factor 1B [Source:MGI Symbol;Acc:MGI:1916219]	3.8755341872492	1.9543951790785	1.8744376557179E-26	1.6526721914807E-25	yes	up	23.78	25.12	34.13	9.88	10.11	11.65	27.676666666667	10.546666666667
ENSMUSG00000006958	Chrd	chordin [Source:MGI Symbol;Acc:MGI:1313268]	3.7220649113918	1.8961032156675	3.2183639424142E-6	9.589402445651E-6	yes	up	1.19	0.72	1.71	0.33	0.58	0.45	1.2066666666667	0.45333333333333
ENSMUSG00000007021	Syngr3	synaptogyrin 3 [Source:MGI Symbol;Acc:MGI:1341881]	0.092153905992779	-3.43981	0.00013767160710792	0.0003445524759054	yes	down	0.07	0.02	0.03	0.64	0.7	0.51	0.04	0.61666666666667
ENSMUSG00000007029	Vars1	valyl-tRNA synthetase 1 [Source:MGI Symbol;Acc:MGI:90675]	2.1010671713713	1.07112	1.6383775590668E-5	4.5518162370364E-5	yes	up	8.27	4.93	9.34	5.43	5.13	4.8	7.5133333333333	5.12
ENSMUSG00000007033	Hspa1l	heat shock protein 1-like [Source:MGI Symbol;Acc:MGI:96231]	8.8163192475095	3.14018	4.8564924384104E-16	2.7589901007866E-15	yes	up	1.79	1.83	2.01	0.43	0.15	0.35	1.8766666666667	0.31
ENSMUSG00000007034	Slc44a4	solute carrier family 44, member 4 [Source:MGI Symbol;Acc:MGI:1917379]	3.173902648499E-5	-14.9434	2.5508420151346E-36	3.1295303765468E-35	yes	down	0.02	0	0	304.82	309.63	313.06	0.0066666666666667	309.17
ENSMUSG00000007035	Msh5	mutS homolog 5 [Source:MGI Symbol;Acc:MGI:1329021]	0.22164344388323	-2.17369	0.0086354646504235	0.016563575231769	yes	down	0.09	0.09	0.06	1.49	0.51	0.37	0.08	0.79
ENSMUSG00000007038	Neu1	neuraminidase 1 [Source:MGI Symbol;Acc:MGI:97305]	0.083509074001201	-3.58192	5.5448419041007E-117	3.7950082646316E-115	yes	down	5.11	4.32	6.94	99.2	102.25	104.8	5.4566666666667	102.08333333333
ENSMUSG00000007039	Ddah2	DDAH family member 2, ADMA independent [Source:MGI Symbol;Acc:MGI:1859016]	17.286437124785	4.1115686433308	5.2047409881573E-43	7.8874737773882E-42	yes	up	26.7	15.47	36.17	1.88	2	2.54	26.113333333333	2.14
ENSMUSG00000007041	Clic1	chloride intracellular channel 1 [Source:MGI Symbol;Acc:MGI:2148924]	0.25772834182497	-1.95608	9.2144646554238E-13	4.3911493239122E-12	yes	down	34.92	19.84	53.9	191.76	207.34	209.94	36.22	203.01333333333
ENSMUSG00000007097	Atp1a2	ATPase, Na+/K+ transporting, alpha 2 polypeptide [Source:MGI Symbol;Acc:MGI:88106]	95.1433	6.5720302604538	0	0	yes	up	76.44	79.25	90.52	1.35	1.39	1.1	82.07	1.28
ENSMUSG00000007122	Casq1	calsequestrin 1 [Source:MGI Symbol;Acc:MGI:1309468]	215.62595815969	7.7523870573548	6.9737070002472E-29	6.6992316518409E-28	yes	up	11.51	8.41	10.59	0.18	0.03	0.07	10.17	0.093333333333333
ENSMUSG00000007207	Stx1a	syntaxin 1A (brain) [Source:MGI Symbol;Acc:MGI:109355]	1.9880781687001	0.99137448294593	0.0096037418730155	0.018261360783273	yes	up	1.79	0.9	1.35	0.81	1.22	0.8	1.3466666666667	0.94333333333333
ENSMUSG00000007216	Zfp775	zinc finger protein 775 [Source:MGI Symbol;Acc:MGI:2683557]	3.5452504909658	1.8258875652101	7.9799991631135E-13	3.821023057862E-12	yes	up	2.16	2.05	2.28	0.68	0.87	1.01	2.1633333333333	0.85333333333333
ENSMUSG00000007279	Scube2	signal peptide, CUB domain, EGF-like 2 [Source:MGI Symbol;Acc:MGI:1928765]	2.0292102828804	1.0209183763559	0.017919595138014	0.032275141485108	yes	up	1.56	1.39	0.78	0.3	0.38	0.27	1.2433333333333	0.31666666666667
ENSMUSG00000007379	Dennd2c	DENN domain containing 2C [Source:MGI Symbol;Acc:MGI:3036254]	10.359281486669	3.3728520369497	5.3183949904608E-17	3.1510090021828E-16	yes	up	0.78	0.87	1.06	0.09	0.14	0.1	0.90333333333333	0.11
ENSMUSG00000007415	Gatad1	GATA zinc finger domain containing 1 [Source:MGI Symbol;Acc:MGI:1914460]	1.5526300302921	0.63471409691726	9.2150670889916E-5	0.00023555970564955	yes	up	19.28	24.06	28.78	34.07	31.03	31.93	24.04	32.343333333333
ENSMUSG00000007458	M6pr	mannose-6-phosphate receptor, cation dependent [Source:MGI Symbol;Acc:MGI:96904]	0.38339600742229	-1.38309	1.9855704878601E-21	1.4298215205274E-20	yes	down	10.93	12.35	16.22	50.32	50.54	49.86	13.166666666667	50.24
ENSMUSG00000007476	Lrrc8a	leucine rich repeat containing 8A VRAC subunit A [Source:MGI Symbol;Acc:MGI:2652847]	3.4990797961239	1.8069755654522	2.715438512375E-12	1.2564009887248E-11	yes	up	13.29	6.65	11.75	4.49	4.4	4.42	10.563333333333	4.4366666666667
ENSMUSG00000007564	Ppp2r1a	protein phosphatase 2, regulatory subunit A, alpha [Source:MGI Symbol;Acc:MGI:1926334]	0.54735085510644	-0.869462	2.1347881092267E-7	7.0939184179965E-7	yes	down	86.55	64.73	122.81	144.59	151.17	149.01	91.363333333333	148.25666666667
ENSMUSG00000007570	Fance	Fanconi anemia, complementation group E [Source:MGI Symbol;Acc:MGI:1920025]	2.1422139111002	1.0991025478168	4.7896615613312E-6	1.3999942201509E-5	yes	up	7.39	4.2	6.08	3.21	5.09	3.12	5.89	3.8066666666667
ENSMUSG00000007603	Dus3l	dihydrouridine synthase 3 like [Source:MGI Symbol;Acc:MGI:2147092]	1.75818	0.81408487003649	0.00017096300351222	0.00042255268709916	yes	up	8.26	5.5	8.66	6.66	7.12	6.64	7.4733333333333	6.8066666666667
ENSMUSG00000007655	Cav1	caveolin 1, caveolae protein [Source:MGI Symbol;Acc:MGI:102709]	16.079900660146	4.0071865886207	8.74465537314E-109	5.171678876448E-107	yes	up	163.55	129.16	220.2	15.21	14.81	14.96	170.97	14.993333333333
ENSMUSG00000007659	Bcl2l1	BCL2-like 1 [Source:MGI Symbol;Acc:MGI:88139]	1.7393620593943	0.7985582701514	0.010788577435439	0.020331607038843	yes	up	41.08	15.17	34.67	26.73	24.77	30.18	30.306666666667	27.226666666667
ENSMUSG00000007682	Dio2	deiodinase, iodothyronine, type II [Source:MGI Symbol;Acc:MGI:1338833]	12.583969386333	3.6535151610397	5.3199427772776E-8	1.8583141020431E-7	yes	up	0.36	0.33	0.15	0.02	0.02	0.06	0.28	0.033333333333333
ENSMUSG00000007721	Ccdc124	coiled-coil domain containing 124 [Source:MGI Symbol;Acc:MGI:1916403]	1.7020343510285	0.76726015427318	4.2604879448381E-5	0.00011302985328697	yes	up	43.87	32.46	52.33	38.44	36	37.23	42.886666666667	37.223333333333
ENSMUSG00000007777	Trappc2b	trafficking protein particle complex 2B [Source:MGI Symbol;Acc:MGI:1913300]	0.39867680956107	-1.32671	1.7026072792331E-5	4.7166270592736E-5	yes	down	6.02	13.56	7.95	33.5	38.06	32.6	9.1766666666667	34.72
ENSMUSG00000007783	Cpt1c	carnitine palmitoyltransferase 1c [Source:MGI Symbol;Acc:MGI:2446526]	4.1412592566411	2.0500695230561	1.8099902877561E-8	6.5189609598837E-8	yes	up	1.3	1.07	1.38	0.39	0.96	0.6	1.25	0.65
ENSMUSG00000007812	Zfp655	zinc finger protein 655 [Source:MGI Symbol;Acc:MGI:1919861]	0.58505044304583	-0.773367	3.0800912931317E-5	8.3070984186252E-5	yes	down	4.59	5.98	5.76	9.17	9.15	9.69	5.4433333333333	9.3366666666667
ENSMUSG00000007817	Zmiz1	zinc finger, MIZ-type containing 1 [Source:MGI Symbol;Acc:MGI:3040693]	0.4507186631564	-1.1497	1.2365467342784E-8	4.5120946726993E-8	yes	down	7.26	4.9	8.28	21.35	21.41	22.91	6.8133333333333	21.89
ENSMUSG00000007833	Aldh16a1	aldehyde dehydrogenase 16 family, member A1 [Source:MGI Symbol;Acc:MGI:1916998]	0.262449	-1.92989	2.2442621805339E-29	2.1896745851952E-28	yes	down	6.1	4.17	7.84	28.41	26.69	27.18	6.0366666666667	27.426666666667
ENSMUSG00000007837	Prrg2	proline-rich Gla (G-carboxyglutamic acid) polypeptide 2 [Source:MGI Symbol;Acc:MGI:1929596]	0.30101436492122	-1.7321	1.2911875786335E-12	6.0827699144569E-12	yes	down	7.25	4.48	10.25	35.18	35.94	36.68	7.3266666666667	35.933333333333
ENSMUSG00000007867	Ift43	intraflagellar transport 43 [Source:MGI Symbol;Acc:MGI:1923661]	1.5127351027839	0.59715937727118	0.0073667407385144	0.014294092296949	yes	up	25.4	17.74	30.24	22.92	25.79	23.57	24.46	24.093333333333
ENSMUSG00000007877	Tcap	titin-cap [Source:MGI Symbol;Acc:MGI:1330233]	36168.556870124	15.142448414982	2.625686998488E-68	7.314187272962E-67	yes	up	2053.81	1215.92	2024.3	0.07	0.08	0.08	1764.6766666667	0.076666666666667
ENSMUSG00000007888	Crlf1	cytokine receptor-like factor 1 [Source:MGI Symbol;Acc:MGI:1340030]	30.451200914432	4.92843	0.00013675532678598	0.00034237073833915	yes	up	0.29	0.41	0.92	0	0.41	0	0.54	0.13666666666667
ENSMUSG00000007891	Ctsd	cathepsin D [Source:MGI Symbol;Acc:MGI:88562]	1.9795743272814	0.98519023740443	3.0794304103801E-17	1.8453380726271E-16	yes	up	205.55	207.51	255.47	164.33	162.4	169.99	222.84333333333	165.57333333333
ENSMUSG00000007892	Rplp1	ribosomal protein lateral stalk subunit P1 [Source:MGI Symbol;Acc:MGI:1927099]	1.4235002341555	0.50944273039308	0.026419377586544	0.045820207837704	yes	up	1597.87	946.42	1856.92	1603.99	1596.8	1579	1467.07	1593.2633333333
ENSMUSG00000007908	Hmgcll1	3-hydroxymethyl-3-methylglutaryl-Coenzyme A lyase-like 1 [Source:MGI Symbol;Acc:MGI:2446108]	0.025964676764367	-5.26731	5.6725565839922E-8	1.9772936014777E-7	yes	down	0	0.02	0.01	0.77	0.51	0.64	0.01	0.64
ENSMUSG00000007950	Abhd8	abhydrolase domain containing 8 [Source:MGI Symbol;Acc:MGI:1918946]	4.1707977042227	2.0603233390331	1.0107872516491E-21	7.3777873288881E-21	yes	up	9.77	7.19	10.88	3.22	3.12	3.36	9.28	3.2333333333333
ENSMUSG00000008035	Mid1ip1	Mid1 interacting protein 1 (gastrulation specific G12-like (zebrafish)) [Source:MGI Symbol;Acc:MGI:1915291]	1.3336965552108	0.41543045955787	0.028145119435127	0.048608549589758	yes	up	24.36	39.68	38.89	38.78	43.09	37.69	34.31	39.853333333333
ENSMUSG00000008090	Fgfrl1	fibroblast growth factor receptor-like 1 [Source:MGI Symbol;Acc:MGI:2150920]	0.28877451302878	-1.79198	1.0321572813622E-23	8.172573873882E-23	yes	down	3.79	4.6	5.13	22.12	25.3	30.11	4.5066666666667	25.843333333333
ENSMUSG00000008129	Brme1	break repair meiotic recombinase recruitment factor 1 [Source:MGI Symbol;Acc:MGI:1921916]	11.887079075659	3.5713223506978	0.0036138465098078	0.0074157802267542	yes	up	0.24	0.09	0.26	0.02	0	0.05	0.19666666666667	0.023333333333333
ENSMUSG00000008136	Fhl2	four and a half LIM domains 2 [Source:MGI Symbol;Acc:MGI:1338762]	102.22130581293	6.6755521158655	3.9066420837025E-164	4.9238633694316E-162	yes	up	311.42	616	535.37	7.49	6.06	7.88	487.59666666667	7.1433333333333
ENSMUSG00000008153	Clstn3	calsyntenin 3 [Source:MGI Symbol;Acc:MGI:2178323]	0.21536132956494	-2.21517	0.0074424624127791	0.014428880856582	yes	down	0.04	0.08	0.05	0.29	0.45	0.33	0.056666666666667	0.35666666666667
ENSMUSG00000008167	Fbxw9	F-box and WD-40 domain protein 9 [Source:MGI Symbol;Acc:MGI:1915878]	0.38681756444914	-1.37027	1.174355621274E-7	3.9833106477477E-7	yes	down	2.17	3.01	1.89	7.42	7.02	8.93	2.3566666666667	7.79
ENSMUSG00000008193	Spib	Spi-B transcription factor (Spi-1/PU.1 related) [Source:MGI Symbol;Acc:MGI:892986]	0.23285256548796	-2.10251	6.8193884933704E-6	1.9648868906882E-5	yes	down	0.13	0.12	0.21	0.9	0.83	1.15	0.15333333333333	0.96
ENSMUSG00000008200	Fnbp4	formin binding protein 4 [Source:MGI Symbol;Acc:MGI:1860513]	0.66620826362156	-0.585955	0.001947241574928	0.0041705940129738	yes	down	6.09	7.3	6.3	14.08	15.26	14.79	6.5633333333333	14.71
ENSMUSG00000008226	Scrn3	secernin 3 [Source:MGI Symbol;Acc:MGI:1921866]	1.9965169560533	0.99748532456807	0.00078254131185047	0.0017726689606984	yes	up	2.7	5.11	3.61	3.18	3.32	3.49	3.8066666666667	3.33
ENSMUSG00000008301	Phax	phosphorylated adaptor for RNA export [Source:MGI Symbol;Acc:MGI:1891839]	0.63237187341551	-0.661155	8.5783287460976E-5	0.00021989236778033	yes	down	5.52	6.82	6.14	15.08	13.73	13.84	6.16	14.216666666667
ENSMUSG00000008318	Relt	RELT tumor necrosis factor receptor [Source:MGI Symbol;Acc:MGI:2443373]	4.3886515009109	2.1337777115579	0.00017457809151316	0.00043102587034373	yes	up	0.67	1.05	0.66	0.2	0.43	0.06	0.79333333333333	0.23
ENSMUSG00000008384	Sertad1	SERTA domain containing 1 [Source:MGI Symbol;Acc:MGI:1913438]	0.55271699755559	-0.855387	0.0074317394850609	0.014411726183196	yes	down	9.74	3.86	10.85	21.44	19.9	23.08	8.15	21.473333333333
ENSMUSG00000008393	Carhsp1	calcium regulated heat stable protein 1 [Source:MGI Symbol;Acc:MGI:1196368]	0.38827692101662	-1.36484	2.8032073053667E-8	9.9839370750901E-8	yes	down	16.26	9.45	21.96	60.14	60.06	57.43	15.89	59.21
ENSMUSG00000008398	Elk3	ELK3, member of ETS oncogene family [Source:MGI Symbol;Acc:MGI:101762]	19.526370283798	4.2873518894658	2.0840796694068E-65	5.419312015205E-64	yes	up	18.46	10.68	21.61	1.15	1.43	1.22	16.916666666667	1.2666666666667
ENSMUSG00000008450	Nutf2	nuclear transport factor 2 [Source:MGI Symbol;Acc:MGI:1915301]	2.3801387607013	1.2510456842644	0.010796718506526	0.020343624896088	yes	up	2.2	9.93	8.03	4.22	5.31	2.76	6.72	4.0966666666667
ENSMUSG00000008475	Arpc5	actin related protein 2/3 complex, subunit 5 [Source:MGI Symbol;Acc:MGI:1915021]	0.1246291417259	-3.00429	8.5278503350134E-105	4.6720871253464E-103	yes	down	18.05	18.45	25.38	244.28	237.48	240.29	20.626666666667	240.68333333333
ENSMUSG00000008540	Mgst1	microsomal glutathione S-transferase 1 [Source:MGI Symbol;Acc:MGI:1913850]	0.22824810012232	-2.13133	1.266909204385E-37	1.6207022073844E-36	yes	down	25.01	32.85	33.19	160.18	165.2	171.46	30.35	165.61333333333
ENSMUSG00000008575	Nfib	nuclear factor I/B [Source:MGI Symbol;Acc:MGI:103188]	3.65467	1.8697410866188	2.9402390078589E-20	2.0147537943038E-19	yes	up	6.64	10.08	8.36	3.55	3.48	3.09	8.36	3.3733333333333
ENSMUSG00000008590	Htr3b	5-hydroxytryptamine (serotonin) receptor 3B [Source:MGI Symbol;Acc:MGI:1861899]	0.019616715158176	-5.67177	0.00020696141925608	0.00050674789120397	yes	down	0	0	0	0.2	0.21	0.31	0	0.24
ENSMUSG00000008601	Rab25	RAB25, member RAS oncogene family [Source:MGI Symbol;Acc:MGI:1858203]	0.00077148643969724	-10.3401	4.2719642191314E-34	4.9241806453906E-33	yes	down	0.09	1.08	0	91.46	90.02	89.11	0.39	90.196666666667
ENSMUSG00000008604	Ubqln4	ubiquilin 4 [Source:MGI Symbol;Acc:MGI:2150152]	1.56869	0.6495625012053	7.2984432061278E-6	2.0987232583136E-5	yes	up	10.01	10.61	12.79	10.69	10.76	10.11	11.136666666667	10.52
ENSMUSG00000008658	Rbfox1	RNA binding protein, fox-1 homolog (C. elegans) 1 [Source:MGI Symbol;Acc:MGI:1926224]	27.819775947175	4.7980388957452	2.8210909642077E-11	1.2328242343587E-10	yes	up	0.93	2.54	1.48	0.1	0.09	0	1.65	0.063333333333333
ENSMUSG00000008668	Rps18	ribosomal protein S18 [Source:MGI Symbol;Acc:MGI:98146]	1.3495103231623	0.43243601283156	0.012623243262228	0.023461330043779	yes	up	587.55	443.5	678.08	646.06	656.06	633.91	569.71	645.34333333333
ENSMUSG00000008683	Rps15a	ribosomal protein S15A [Source:MGI Symbol;Acc:MGI:2389091]	1.4334814017901	0.51952318695082	0.0010798967880174	0.0023961346239175	yes	up	264.84	198.02	323.02	412.11	377	329.02	261.96	372.71
ENSMUSG00000008730	Hipk1	homeodomain interacting protein kinase 1 [Source:MGI Symbol;Acc:MGI:1314873]	0.56966329488723	-0.811819	0.00020864165906266	0.00051059096724458	yes	down	11.93	7.65	8.99	24.02	26.81	24.48	9.5233333333333	25.103333333333
ENSMUSG00000008734	Gprc5b	G protein-coupled receptor, family C, group 5, member B [Source:MGI Symbol;Acc:MGI:1927596]	19.893269063322	4.3142084687921	2.2276236222748E-50	4.0298148115897E-49	yes	up	6.44	4.42	8.87	0.41	0.52	0.52	6.5766666666667	0.48333333333333
ENSMUSG00000008763	Man1a2	mannosidase, alpha, class 1A, member 2 [Source:MGI Symbol;Acc:MGI:104676]	0.16946855171423	-2.56091	9.9623800479713E-35	1.1723586520738E-33	yes	down	1.24	1.93	1.47	13.35	14.46	14.08	1.5466666666667	13.963333333333
ENSMUSG00000008822	Acyp1	acylphosphatase 1 [Source:MGI Symbol;Acc:MGI:1913454]	1.9191701758469	0.94048264325043	0.0036767486177224	0.0075388564917093	yes	up	7.16	14.11	12.12	9.19	9.32	7.94	11.13	8.8166666666667
ENSMUSG00000008845	Cd163	CD163 antigen [Source:MGI Symbol;Acc:MGI:2135946]	22.620451056442	4.4995557921375	8.3735775330981E-29	8.0306264366282E-28	yes	up	3.72	8.54	4.62	0.48	0.29	0.23	5.6266666666667	0.33333333333333
ENSMUSG00000008855	Hdac5	histone deacetylase 5 [Source:MGI Symbol;Acc:MGI:1333784]	3.2923463452207	1.71912	3.5543937783551E-14	1.8315927725148E-13	yes	up	45.62	23.91	43.59	14.73	13.79	17.59	37.706666666667	15.37
ENSMUSG00000008859	Rala	v-ral simian leukemia viral oncogene A (ras related) [Source:MGI Symbol;Acc:MGI:1927243]	0.4278759054472	-1.22474	6.5229229858414E-8	2.2624243408787E-7	yes	down	6.86	12.1	9.19	35.22	31.48	32.17	9.3833333333333	32.956666666667
ENSMUSG00000008892	Vdac3	voltage-dependent anion channel 3 [Source:MGI Symbol;Acc:MGI:106922]	0.53452039103158	-0.903683	3.0054002892029E-10	1.2255933110054E-9	yes	down	129.65	163.82	163.82	427.73	423.5	417.22	152.43	422.81666666667
ENSMUSG00000008932	Slc1a7	solute carrier family 1 (glutamate transporter), member 7 [Source:MGI Symbol;Acc:MGI:2444087]	36.695842973815	5.1975447339573	0.0032914754475168	0.0067983536975804	yes	up	0.03	0.17	0.18	0	0	0	0.12666666666667	0
ENSMUSG00000008999	Bmp7	bone morphogenetic protein 7 [Source:MGI Symbol;Acc:MGI:103302]	0.3676310296278	-1.44367	0.00035747675986349	0.00084853364888868	yes	down	0.2	0.14	0.23	0.76	0.77	0.73	0.19	0.75333333333333
ENSMUSG00000009013	Dynll1	dynein light chain LC8-type 1 [Source:MGI Symbol;Acc:MGI:1861457]	0.39982905748413	-1.32254	3.5746931606097E-9	1.3554216299435E-8	yes	down	34.77	18.91	49.61	106.1	109.12	99.51	34.43	104.91
ENSMUSG00000009030	Pdcl	phosducin-like [Source:MGI Symbol;Acc:MGI:1914716]	0.51685724896743	-0.952162	8.9016009056493E-6	2.5382052773989E-5	yes	down	3.2	4.13	3.33	10.18	11.13	8.97	3.5533333333333	10.093333333333
ENSMUSG00000009035	Tmem184b	transmembrane protein 184b [Source:MGI Symbol;Acc:MGI:2445179]	1.6485401890837	0.72118905830649	0.0039769323831785	0.0081031753902838	yes	up	22.29	11.9	23.61	15.77	15.31	17.9	19.266666666667	16.326666666667
ENSMUSG00000009073	Nf2	neurofibromin 2 [Source:MGI Symbol;Acc:MGI:97307]	0.47767337358648	-1.0659	1.5063417484094E-17	9.1382883816576E-17	yes	down	11.18	11.66	13.85	41.25	43.18	46.85	12.23	43.76
ENSMUSG00000009075	Cabp7	calcium binding protein 7 [Source:MGI Symbol;Acc:MGI:2183437]	0.14001527398608	-2.83634	0.00040602066288982	0.0009560864307865	yes	down	0.02	0.04	0.07	0.56	0.4	0.36	0.043333333333333	0.44
ENSMUSG00000009076	Zmat5	zinc finger, matrin type 5 [Source:MGI Symbol;Acc:MGI:1914428]	1.54955	0.63184754665854	0.0045357304274054	0.009137620954503	yes	up	22.48	15.97	26.12	21.73	19.91	20.37	21.523333333333	20.67
ENSMUSG00000009090	Ap1b1	adaptor protein complex AP-1, beta 1 subunit [Source:MGI Symbol;Acc:MGI:1096368]	0.45906807452127	-1.12322	8.1460135909576E-16	4.5625984331092E-15	yes	down	7.67	7.09	9.82	23.14	23.36	24.83	8.1933333333333	23.776666666667
ENSMUSG00000009145	Dqx1	DEAQ RNA-dependent ATPase [Source:MGI Symbol;Acc:MGI:2136388]	0.018608518997508	-5.74789	2.9609952162341E-79	1.0332126272684E-77	yes	down	0.48	0.17	0.11	17.48	14.44	15.3	0.25333333333333	15.74
ENSMUSG00000009207	Lnpk	lunapark, ER junction formation factor [Source:MGI Symbol;Acc:MGI:1918115]	0.58722432033932	-0.768016	0.0045942001131208	0.0092477438345411	yes	down	1	1.56	1.03	2.81	3.09	3.28	1.1966666666667	3.06
ENSMUSG00000009210	Prr29	proline rich 29 [Source:MGI Symbol;Acc:MGI:1922823]	19.2842	4.2693447370607	0.0085267447621409	0.016368653178425	yes	up	0.35	0.21	0.34	0.09	0	0	0.3	0.03
ENSMUSG00000009246	Trpm5	transient receptor potential cation channel, subfamily M, member 5 [Source:MGI Symbol;Acc:MGI:1861718]	0.015855032935088	-5.97892	1.0241568031885E-7	3.4897587037291E-7	yes	down	0	0.09	0	0.89	0.71	0.82	0.03	0.80666666666667
ENSMUSG00000009248	Ascl2	achaete-scute family bHLH transcription factor 2 [Source:MGI Symbol;Acc:MGI:96920]	0.03438507762133	-4.86207	0.0064946085721756	0.012716311266318	yes	down	0	0	0	0.43	0.19	0.12	0	0.24666666666667
ENSMUSG00000009281	Rarres2	retinoic acid receptor responder (tazarotene induced) 2 [Source:MGI Symbol;Acc:MGI:1918910]	2.2651707383524	1.1796197982144	0.0001333512759693	0.00033435668879573	yes	up	57.89	36.66	116.16	48.59	42.39	46.07	70.236666666667	45.683333333333
ENSMUSG00000009291	Pttg1ip	pituitary tumor-transforming 1 interacting protein [Source:MGI Symbol;Acc:MGI:2652132]	0.63823266722879	-0.647846	0.0021553031194962	0.0045881002723747	yes	down	55.53	34.36	63.07	115.86	118.92	120.38	50.986666666667	118.38666666667
ENSMUSG00000009376	Met	met proto-oncogene [Source:MGI Symbol;Acc:MGI:96969]	0.01763921215333	-5.82507	3.1690327898312E-79	1.1041350649163E-77	yes	down	0.03	0.1	0.18	8.85	10.33	9.59	0.10333333333333	9.59
ENSMUSG00000009378	Slc16a12	solute carrier family 16 (monocarboxylic acid transporters), member 12 [Source:MGI Symbol;Acc:MGI:2147716]	3.0984262832927	1.6315356446067	0.00010971962485732	0.0002780970491576	yes	up	0.36	0.58	0.51	0.2	0.22	0.27	0.48333333333333	0.23
ENSMUSG00000009394	Syn2	synapsin II [Source:MGI Symbol;Acc:MGI:103020]	2.0387919071149	1.0277145316597	0.0031662359330261	0.0065638353222404	yes	up	1.54	0.86	2.29	1.08	1.12	1.04	1.5633333333333	1.08
ENSMUSG00000009406	Elk1	ELK1, member of ETS oncogene family [Source:MGI Symbol;Acc:MGI:101833]	3.7270573085009	1.89804	4.7989250292349E-12	2.1892247982457E-11	yes	up	1.7	1.52	2.61	0.68	0.8	0.8	1.9433333333333	0.76
ENSMUSG00000009418	Nav1	neuron navigator 1 [Source:MGI Symbol;Acc:MGI:2183683]	7.4607539269599	2.8993214256183	1.2084901376982E-54	2.4450723707026E-53	yes	up	5.01	4.57	6.31	0.73	1.42	0.94	5.2966666666667	1.03
ENSMUSG00000009470	Tnpo1	transportin 1 [Source:MGI Symbol;Acc:MGI:2681523]	0.38168509751686	-1.38955	2.3954609854096E-14	1.2449596130796E-13	yes	down	2.74	4.05	3.65	13.61	13.49	15.07	3.48	14.056666666667
ENSMUSG00000009535	Rnmt	RNA (guanine-7-) methyltransferase [Source:MGI Symbol;Acc:MGI:1915147]	0.64409018527145	-0.634665	0.003329080695476	0.0068693188621538	yes	down	2.15	1.69	3.15	4.71	3.87	4.59	2.33	4.39
ENSMUSG00000009549	Srp14	signal recognition particle 14 [Source:MGI Symbol;Acc:MGI:107169]	1.9414147156277	0.9571083325137	4.6059363702651E-10	1.8533831538759E-9	yes	up	79.14	72.17	103.92	64.19	66.08	65.3	85.076666666667	65.19
ENSMUSG00000009551	6330409D20Rik	RIKEN cDNA 6330409D20 gene [Source:MGI Symbol;Acc:MGI:1917980]	14.868555780771	3.8941926165811	0.0012652108849716	0.0027811006444172	yes	up	0.75	0.19	0.46	0.04	0.14	0	0.46666666666667	0.06
ENSMUSG00000009563	Tor2a	torsin family 2, member A [Source:MGI Symbol;Acc:MGI:1353596]	0.36038945334862	-1.47237	3.6251427509657E-11	1.5708043875826E-10	yes	down	5.2	4.07	6.78	20.89	20.96	22.2	5.35	21.35
ENSMUSG00000009566	Fpgs	folylpolyglutamyl synthetase [Source:MGI Symbol;Acc:MGI:95576]	4.0324835670455	2.0116686542017	4.8748102845819E-10	1.9574773540021E-9	yes	up	2.78	2.06	4.47	0.87	1.22	1.01	3.1033333333333	1.0333333333333
ENSMUSG00000009575	Cbx5	chromobox 5 [Source:MGI Symbol;Acc:MGI:109372]	1.3476787721172	0.43047666187556	0.0097128458126825	0.018456084536972	yes	up	3.12	4.78	5.81	4.05	4.35	4.23	4.57	4.21
ENSMUSG00000009585	Apobec3	apolipoprotein B mRNA editing enzyme, catalytic polypeptide 3 [Source:MGI Symbol;Acc:MGI:1933111]	2.0028794054642	1.0020755582567	0.00010829991002849	0.00027464952444277	yes	up	9.52	4.92	7.18	5.95	5.86	5.93	7.2066666666667	5.9133333333333
ENSMUSG00000009614	Sardh	sarcosine dehydrogenase [Source:MGI Symbol;Acc:MGI:2183102]	5.6230433006824	2.4913511565069	1.7300269307965E-13	8.6202357223637E-13	yes	up	4.93	2.64	5.6	0.89	0.32	0.61	4.39	0.60666666666667
ENSMUSG00000009621	Vav2	vav 2 oncogene [Source:MGI Symbol;Acc:MGI:102718]	3.4975096973318	1.8063280574681	2.5897268519249E-17	1.5559273206472E-16	yes	up	1.93	2.22	2.55	1.24	0.87	0.79	2.2333333333333	0.96666666666667
ENSMUSG00000009628	Tex15	testis expressed gene 15 meiosis and synapsis associated [Source:MGI Symbol;Acc:MGI:1934816]	0.019868888907195	-5.65334	3.5090399384789E-5	9.4111635094205E-5	yes	down	0	0	0	0.26	0.2	0.2	0	0.22
ENSMUSG00000009630	Ppp2cb	protein phosphatase 2 (formerly 2A), catalytic subunit, beta isoform [Source:MGI Symbol;Acc:MGI:1321161]	0.71701808366935	-0.479919	0.0027858936257884	0.0058198203494982	yes	down	20.3	17.43	25.82	43.88	41.48	44.74	21.183333333333	43.366666666667
ENSMUSG00000009633	G0s2	G0/G1 switch gene 2 [Source:MGI Symbol;Acc:MGI:1316737]	41.716436046966	5.3825440044949	4.5453103251295E-100	2.3453597908079E-98	yes	up	44.92	48.26	49.5	1.63	1.71	1.8	47.56	1.7133333333333
ENSMUSG00000009646	Pla2g12b	phospholipase A2, group XIIB [Source:MGI Symbol;Acc:MGI:1917086]	0.0018180338645124	-9.10341	8.6049297549909E-14	4.351228973266E-13	yes	down	0	0	0	7.2	7.13	6.74	0	7.0233333333333
ENSMUSG00000009647	Mcu	mitochondrial calcium uniporter [Source:MGI Symbol;Acc:MGI:3026965]	0.077643856788855	-3.68698	1.1192089776401E-142	1.0536553089497E-140	yes	down	3.21	3.51	4.45	67.47	72.74	70.81	3.7233333333333	70.34
ENSMUSG00000009687	Fxyd5	FXYD domain-containing ion transport regulator 5 [Source:MGI Symbol;Acc:MGI:1201785]	11.982397943141	3.5828447471287	5.914689734885E-26	5.1363824824971E-25	yes	up	38.29	21.9	73.76	4.79	5.61	7.19	44.65	5.8633333333333
ENSMUSG00000009739	Pou6f1	POU domain, class 6, transcription factor 1 [Source:MGI Symbol;Acc:MGI:102935]	7.9041598672128	2.9826121267433	2.2290133613965E-25	1.8950310792705E-24	yes	up	5.44	2.31	2.86	0.7	0.57	0.9	3.5366666666667	0.72333333333333
ENSMUSG00000009741	Ubp1	upstream binding protein 1 [Source:MGI Symbol;Acc:MGI:104889]	0.72404315148188	-0.465852	0.0040992727058882	0.0083393550795385	yes	down	8.88	8.61	8.39	17.93	18.9	17.05	8.6266666666667	17.96
ENSMUSG00000009772	Nuak2	NUAK family, SNF1-like kinase, 2 [Source:MGI Symbol;Acc:MGI:1921387]	0.041709347893955	-4.58349	4.5465282840067E-108	2.6414527675218E-106	yes	down	1.61	1.1	1.24	44.43	45.69	47.54	1.3166666666667	45.886666666667
ENSMUSG00000009828	Cilk1	ciliogenesis associated kinase 1 [Source:MGI Symbol;Acc:MGI:1934157]	0.26622097187669	-1.9093	1.2969652342858E-36	1.6091717659388E-35	yes	down	3.18	2.61	3.42	16.92	19.77	17.36	3.07	18.016666666667
ENSMUSG00000009863	Sdhb	succinate dehydrogenase complex, subunit B, iron sulfur (Ip) [Source:MGI Symbol;Acc:MGI:1914930]	3.7874779170977	1.92124	2.1229059136079E-32	2.3031432218893E-31	yes	up	674.47	527.85	817.52	255.1	267.48	264.97	673.28	262.51666666667
ENSMUSG00000009876	Cox4i2	cytochrome c oxidase subunit 4I2 [Source:MGI Symbol;Acc:MGI:2135755]	35.338869148977	5.1431839689799	1.3046962782842E-26	1.1560821997167E-25	yes	up	32.43	13.6	38.71	2.08	0.8	0.6	28.246666666667	1.16
ENSMUSG00000009894	Snap47	synaptosomal-associated protein, 47 [Source:MGI Symbol;Acc:MGI:1915076]	1.3957860385286	0.48107780629574	0.0088675891871092	0.016974931081473	yes	up	7.86	8.55	11.9	10.7	9.46	10.45	9.4366666666667	10.203333333333
ENSMUSG00000009905	Kdsr	3-ketodihydrosphingosine reductase [Source:MGI Symbol;Acc:MGI:1918000]	0.67382540457488	-0.569553	0.0059580616318412	0.011750155413833	yes	down	1.69	1.29	1.96	3.81	3.75	3.13	1.6466666666667	3.5633333333333
ENSMUSG00000009907	Vps4b	vacuolar protein sorting 4B [Source:MGI Symbol;Acc:MGI:1100499]	0.13794577247547	-2.85783	1.001224970018E-63	2.507410850539E-62	yes	down	3.74	5.46	5.37	52.43	59.46	57.74	4.8566666666667	56.543333333333
ENSMUSG00000009927	Rps25	ribosomal protein S25 [Source:MGI Symbol;Acc:MGI:1922867]	1.6403171552992	0.71397478687993	2.4398588677535E-6	7.3562542202266E-6	yes	up	667.66	535.4	709.75	602.41	581.51	561.3	637.60333333333	581.74
ENSMUSG00000010025	Aldh3a2	aldehyde dehydrogenase family 3, subfamily A2 [Source:MGI Symbol;Acc:MGI:1353452]	0.25292238740458	-1.98323	3.9158330309412E-40	5.4115451682839E-39	yes	down	9.64	8.52	11.26	50.61	52.3	53.52	9.8066666666667	52.143333333333
ENSMUSG00000010048	Ifrd2	interferon-related developmental regulator 2 [Source:MGI Symbol;Acc:MGI:1316708]	1.71996	0.78237892214827	1.8158994461926E-5	5.0184184910656E-5	yes	up	10.54	10.39	11.47	8.72	13.53	9.26	10.8	10.503333333333
ENSMUSG00000010051	Hyal1	hyaluronoglucosaminidase 1 [Source:MGI Symbol;Acc:MGI:96298]	2.4778145990813	1.30907	3.2679965430386E-5	8.7974253344054E-5	yes	up	3.34	2.26	2	1.28	1.37	1.53	2.5333333333333	1.3933333333333
ENSMUSG00000010054	Tusc2	tumor suppressor 2, mitochondrial calcium regulator [Source:MGI Symbol;Acc:MGI:1931086]	0.42951816101685	-1.21921	8.6557771143362E-10	3.406919780583E-9	yes	down	8.85	7.32	13.15	34.4	34.01	31.36	9.7733333333333	33.256666666667
ENSMUSG00000010057	Nprl2	NPR2 like, GATOR1 complex subunit [Source:MGI Symbol;Acc:MGI:1914482]	1.4834596318979	0.56896566854173	0.025902578065964	0.045025927335506	yes	up	11.04	7.01	9.91	10.83	9.59	7.22	9.32	9.2133333333333
ENSMUSG00000010064	Slc38a3	solute carrier family 38, member 3 [Source:MGI Symbol;Acc:MGI:1923507]	252.89096360393	7.9823716767691	7.9746255161142E-62	1.9120035086193E-60	yes	up	12.24	12.26	14.91	0.03	0.24	0.02	13.136666666667	0.096666666666667
ENSMUSG00000010066	Cacna2d2	calcium channel, voltage-dependent, alpha 2/delta subunit 2 [Source:MGI Symbol;Acc:MGI:1929813]	0.35503838121421	-1.49395	0.00049758573475232	0.0011571702936138	yes	down	0.85	0.29	0.1	1.06	1.01	1.03	0.41333333333333	1.0333333333333
ENSMUSG00000010067	Rassf1	Ras association (RalGDS/AF-6) domain family member 1 [Source:MGI Symbol;Acc:MGI:1928386]	0.6958152867766	-0.523224	0.026128268125866	0.045386993848705	yes	down	13.47	7.01	12.12	23.25	21.37	23.3	10.866666666667	22.64
ENSMUSG00000010080	Epn3	epsin 3 [Source:MGI Symbol;Acc:MGI:1919139]	0.50010250035376	-0.999704	1.0432642585642E-9	4.0874622258846E-9	yes	down	3.84	5.45	4.64	14.47	14.49	14.52	4.6433333333333	14.493333333333
ENSMUSG00000010086	Rnf112	ring finger protein 112 [Source:MGI Symbol;Acc:MGI:106611]	0.15265260656126	-2.71168	0.020026849539255	0.035738435947614	yes	down	0	0.01	0.04	0.24	0.17	0.13	0.016666666666667	0.18
ENSMUSG00000010095	Slc3a2	solute carrier family 3 (activators of dibasic and neutral amino acid transport), member 2 [Source:MGI Symbol;Acc:MGI:96955]	1.7720240646292	0.82539819626618	0.0013486616186283	0.0029507569942763	yes	up	22.88	12.48	26.51	17.01	16.18	17.76	20.623333333333	16.983333333333
ENSMUSG00000010122	Slc47a1	solute carrier family 47, member 1 [Source:MGI Symbol;Acc:MGI:1914723]	7.2337373029262	2.85474	3.2918590198542E-41	4.7247497382039E-40	yes	up	9.82	10.68	9.09	2.02	2.15	2	9.8633333333333	2.0566666666667
ENSMUSG00000010154	Spire2	spire type actin nucleation factor 2 [Source:MGI Symbol;Acc:MGI:2446256]	0.0031666242165248	-8.30284	2.0059353990655E-64	5.1180199092307E-63	yes	down	0.05	0	0.14	27.57	28.12	28.05	0.063333333333333	27.913333333333
ENSMUSG00000010175	Prox1	prospero homeobox 1 [Source:MGI Symbol;Acc:MGI:97772]	13.313720757117	3.7348419093897	8.4189374232781E-22	6.1586676710406E-21	yes	up	0.86	2.12	1.3	0.17	0.11	0.19	1.4266666666667	0.15666666666667
ENSMUSG00000010307	Tmem86a	transmembrane protein 86A [Source:MGI Symbol;Acc:MGI:1915143]	7.9860413283296	2.9974805380393	1.1708687062433E-37	1.498672958352E-36	yes	up	9.51	7.66	12.41	1.9	1.77	1.73	9.86	1.8
ENSMUSG00000010311	Optc	opticin [Source:MGI Symbol;Acc:MGI:2151113]	0.022890942964989	-5.44908	1.900203417408E-20	1.3149772524007E-19	yes	down	0.11	0.05	0.11	5	4.6	4.74	0.09	4.78
ENSMUSG00000010358	Ifi35	interferon-induced protein 35 [Source:MGI Symbol;Acc:MGI:1917360]	0.46028692926031	-1.11939	1.9054464433434E-5	5.2533017231313E-5	yes	down	18.58	10.21	24.31	57.37	55.37	54.29	17.7	55.676666666667
ENSMUSG00000010362	Rdm1	RAD52 motif 1 [Source:MGI Symbol;Acc:MGI:1913849]	2.0685185286481	1.0485978804974	3.5692242661041E-6	1.0585593120444E-5	yes	up	20.45	14.39	24.4	14.49	12.58	14.78	19.746666666667	13.95
ENSMUSG00000010392	Gosr1	golgi SNAP receptor complex member 1 [Source:MGI Symbol;Acc:MGI:1858260]	0.41176455355481	-1.28011	1.049374139847E-16	6.1415413690868E-16	yes	down	2.93	3.44	4.01	12.85	11.98	12.01	3.46	12.28
ENSMUSG00000010406	Mrpl52	mitochondrial ribosomal protein L52 [Source:MGI Symbol;Acc:MGI:1916086]	1.3358622496987	0.41777124888787	0.027823074949112	0.048091968203032	yes	up	134.34	112.21	178.71	163.7	171.67	173.15	141.75333333333	169.50666666667
ENSMUSG00000010453	Kansl3	KAT8 regulatory NSL complex subunit 3 [Source:MGI Symbol;Acc:MGI:1918055]	0.742191	-0.430137	0.006091765871714	0.011992314593906	yes	down	9.81	8.58	8.35	15.57	16.99	18	8.9133333333333	16.853333333333
ENSMUSG00000010476	Ebf3	early B cell factor 3 [Source:MGI Symbol;Acc:MGI:894289]	24.832814713279	4.6341758901413	1.9062625251397E-43	2.9195182697441E-42	yes	up	3.1	2.41	2.91	0.23	0.2	0.08	2.8066666666667	0.17
ENSMUSG00000010492	Uckl1os	uridine-cytidine kinase 1-like 1, opposite strand [Source:MGI Symbol;Acc:MGI:3801877]	7.0395182868831	2.81548	0.00013032539040475	0.00032723221529343	yes	up	0.83	1.02	0.42	0.1	1.16	0.09	0.75666666666667	0.45
ENSMUSG00000010505	Myt1	myelin transcription factor 1 [Source:MGI Symbol;Acc:MGI:1100535]	0.034043209320832	-4.87649	0.0073721076774353	0.014303302791054	yes	down	0	0	0	0.03	0.1	0.15	0	0.093333333333333
ENSMUSG00000010517	Faf1	Fas-associated factor 1 [Source:MGI Symbol;Acc:MGI:109419]	1.7729116588876	0.82612065103635	9.5540745379772E-9	3.5119564389678E-8	yes	up	7.27	8.41	9.51	6.94	7.66	6.61	8.3966666666667	7.07
ENSMUSG00000010529	Gm266	predicted gene 266 [Source:MGI Symbol;Acc:MGI:2685112]	10.627642758288	3.40975	0.0056607020895587	0.011206835688919	yes	up	0.47	0.26	0.35	0.09	0.05	0	0.36	0.046666666666667
ENSMUSG00000010538	Tsacc	TSSK6 activating co-chaperone [Source:MGI Symbol;Acc:MGI:1924177]	4.8176052713657	2.2683161917556	0.00021205004579943	0.00051832707782576	yes	up	3.43	2.48	4.68	1.33	1.38	0.54	3.53	1.0833333333333
ENSMUSG00000010554	Mettl16	methyltransferase 16, N6-methyladenosine [Source:MGI Symbol;Acc:MGI:1914743]	1.6845526774762	0.75236554353556	0.00030690655070896	0.00073545969788075	yes	up	1.53	1.4	2.52	2.66	2.31	3.64	1.8166666666667	2.87
ENSMUSG00000010601	Apol7a	apolipoprotein L 7a [Source:MGI Symbol;Acc:MGI:1923011]	0.001700052279737	-9.20021	4.7687377455754E-27	4.2831361410318E-26	yes	down	0.02	0.03	0	15.57	16.93	16.3	0.016666666666667	16.266666666667
ENSMUSG00000010607	Pigyl	phosphatidylinositol glycan anchor biosynthesis, class Y-like [Source:MGI Symbol;Acc:MGI:1913518]	2.1124	1.0788805740907	1.4531475154419E-7	4.887975418356E-7	yes	up	36.7	28.47	43.2	26.1	23.33	27.58	36.123333333333	25.67
ENSMUSG00000010609	Psen2	presenilin 2 [Source:MGI Symbol;Acc:MGI:109284]	1.9766272454937	0.98304083172406	1.4185985146888E-5	3.9689440491627E-5	yes	up	8.13	5.47	9.11	4.88	4.78	4.3	7.57	4.6533333333333
ENSMUSG00000010651	Acaa1b	acetyl-Coenzyme A acyltransferase 1B [Source:MGI Symbol;Acc:MGI:3605455]	0.0015068334676386	-9.37426	6.0380294747059E-53	1.1732700070269E-51	yes	down	0.08	0	0.08	52.14	52.88	54.61	0.053333333333333	53.21
ENSMUSG00000010660	Plcd1	phospholipase C, delta 1 [Source:MGI Symbol;Acc:MGI:97614]	0.59334063132204	-0.753068	0.0012149867824834	0.002675801598203	yes	down	9.04	5.28	8.73	17.24	14.68	16.82	7.6833333333333	16.246666666667
ENSMUSG00000010751	Tnfrsf22	tumor necrosis factor receptor superfamily, member 22 [Source:MGI Symbol;Acc:MGI:1930270]	17.228160964131	4.1066968028617	2.5840109443324E-19	1.7023768189382E-18	yes	up	2.22	1	1.88	0.16	0.12	0.31	1.7	0.19666666666667
ENSMUSG00000010760	Phlda2	pleckstrin homology like domain, family A, member 2 [Source:MGI Symbol;Acc:MGI:1202307]	0.0052752986637811	-7.56653	3.5131350015041E-9	1.3327378093699E-8	yes	down	0	0	0	3.97	4.17	4.28	0	4.14
ENSMUSG00000010797	Wnt2	wingless-type MMTV integration site family, member 2 [Source:MGI Symbol;Acc:MGI:98954]	25.866877607184	4.6930340115888	0.0028023500308232	0.0058515483850206	yes	up	0.2	0.07	0.18	0.02	0	0	0.15	0.0066666666666667
ENSMUSG00000010803	Gabra1	gamma-aminobutyric acid type A receptor subunit alpha 1 [Source:MGI Symbol;Acc:MGI:95613]	45.4391	5.5058635121268	0.0015355811199246	0.003331594255579	yes	up	0.06	0.24	0.02	0	0	0	0.10666666666667	0
ENSMUSG00000010830	Kdelr3	KDEL (Lys-Asp-Glu-Leu) endoplasmic reticulum protein retention receptor 3 [Source:MGI Symbol;Acc:MGI:2145953]	6.0434738485692	2.5953780633648	2.0476812720453E-12	9.5587469216201E-12	yes	up	3.91	4.18	9.48	1.22	1.22	1.75	5.8566666666667	1.3966666666667
ENSMUSG00000010911	Apip	APAF1 interacting protein [Source:MGI Symbol;Acc:MGI:1926788]	17.328851329875	4.1151041212483	8.4622080549141E-50	1.5083526181344E-48	yes	up	23.33	38.56	38.47	2.03	3.15	3.18	33.453333333333	2.7866666666667
ENSMUSG00000010914	Pdhx	pyruvate dehydrogenase complex, component X [Source:MGI Symbol;Acc:MGI:1351627]	3.3533738058642	1.7456133115862	2.3864375875871E-10	9.7924182454537E-10	yes	up	12.71	27.52	20.19	9.33	7.78	9.64	20.14	8.9166666666667
ENSMUSG00000010936	Vac14	Vac14 homolog (S. cerevisiae) [Source:MGI Symbol;Acc:MGI:2157980]	1.8437962566573	0.8826792437553	0.00041915915874335	0.00098521410337466	yes	up	4.87	2.94	5.86	3.38	3.8	3.63	4.5566666666667	3.6033333333333
ENSMUSG00000011008	Mcoln2	mucolipin 2 [Source:MGI Symbol;Acc:MGI:1915529]	0.021930675555073	-5.51091	4.7251622585574E-17	2.8074669627415E-16	yes	down	0	0.09	0.04	3.66	3.33	1.83	0.043333333333333	2.94
ENSMUSG00000011034	Slc5a1	solute carrier family 5 (sodium/glucose cotransporter), member 1 [Source:MGI Symbol;Acc:MGI:107678]	0.010153652382849	-6.62186	2.4008353504706E-106	1.3672905520643E-104	yes	down	0.14	0.11	0.07	15.66	16.06	15.69	0.10666666666667	15.803333333333
ENSMUSG00000011096	Akt1s1	AKT1 substrate 1 [Source:MGI Symbol;Acc:MGI:1914855]	2.0376613850759	1.0269143269404	4.4533795190386E-10	1.7941868752249E-9	yes	up	24.19	20.74	34.09	23.78	17.47	17.98	26.34	19.743333333333
ENSMUSG00000011114	Tbrg1	transforming growth factor beta regulated gene 1 [Source:MGI Symbol;Acc:MGI:1100877]	0.64609817718571	-0.630175	0.0059288222664314	0.011697207376454	yes	down	14.55	8.9	18.12	31.37	31.05	31.22	13.856666666667	31.213333333333
ENSMUSG00000011148	Adss1	adenylosuccinate synthase 1 [Source:MGI Symbol;Acc:MGI:87947]	871.89111892852	9.7680041734127	3.5804116772517E-57	7.7251819771571E-56	yes	up	35.57	37.48	40.52	0.09	0.07	0.03	37.856666666667	0.063333333333333
ENSMUSG00000011171	Vipr2	vasoactive intestinal peptide receptor 2 [Source:MGI Symbol;Acc:MGI:107166]	5.00268	2.3227016225571	0.00071804137946188	0.0016355544555884	yes	up	0.18	0.3	0.26	0.08	0.12	0.05	0.24666666666667	0.083333333333333
ENSMUSG00000011179	Odc1	ornithine decarboxylase, structural 1 [Source:MGI Symbol;Acc:MGI:97402]	0.46864217155451	-1.09344	7.5579872490546E-7	2.3844204062296E-6	yes	down	12.79	12.47	23.78	50.03	49.51	49.07	16.346666666667	49.536666666667
ENSMUSG00000011256	Adam19	ADAM metallopeptidase domain 19 [Source:MGI Symbol;Acc:MGI:105377]	2.6829107542834	1.4237990648503	3.0123279630592E-9	1.1468610786348E-8	yes	up	1.39	1.69	2.65	1.09	0.83	1.08	1.91	1
ENSMUSG00000011257	Pabpc4	poly(A) binding protein, cytoplasmic 4 [Source:MGI Symbol;Acc:MGI:2385206]	9.3740713121532	3.2286757699928	8.0139037987937E-112	5.0228448673689E-110	yes	up	72.19	73.25	98.82	12.85	11.09	12.06	81.42	12
ENSMUSG00000011305	Plin5	perilipin 5 [Source:MGI Symbol;Acc:MGI:1914218]	180.88998826401	7.49897	2.263638990872E-111	1.3997542446237E-109	yes	up	26.83	33.39	31.54	0.3	0.23	0.21	30.586666666667	0.24666666666667
ENSMUSG00000011382	Dhdh	dihydrodiol dehydrogenase [Source:MGI Symbol;Acc:MGI:1919005]	4.89946	2.2926221721382	1.8088672116566E-10	7.4863668108485E-10	yes	up	0.87	1.93	1.23	0.38	0.37	0.49	1.3433333333333	0.41333333333333
ENSMUSG00000011658	Fuz	fuzzy planar cell polarity protein [Source:MGI Symbol;Acc:MGI:1917550]	1.8613470461724	0.89634706942888	2.0863680257786E-5	5.7322309129937E-5	yes	up	5.32	4.9	6.77	3.75	4.24	4.08	5.6633333333333	4.0233333333333
ENSMUSG00000011752	Pgam1	phosphoglycerate mutase 1 [Source:MGI Symbol;Acc:MGI:97552]	0.26573581848278	-1.91194	1.0221156958843E-39	1.3933273360267E-38	yes	down	27.6	35.01	40.18	187.11	189.74	187.75	34.263333333333	188.2
ENSMUSG00000011877	Git1	GIT ArfGAP 1 [Source:MGI Symbol;Acc:MGI:1927140]	1.9485488433554	0.96240009531679	0.000898039845488	0.0020153034672291	yes	up	20.85	8.97	21.89	13.52	12.15	13.93	17.236666666667	13.2
ENSMUSG00000011884	Gltp	glycolipid transfer protein [Source:MGI Symbol;Acc:MGI:1929253]	0.18485421806565	-2.43554	2.5348973383892E-22	1.9001432274925E-21	yes	down	9.27	5.6	13.81	73.29	75.27	74.73	9.56	74.43
ENSMUSG00000011958	Bnip2	BCL2/adenovirus E1B interacting protein 2 [Source:MGI Symbol;Acc:MGI:109327]	4.0616167595087	2.0220541182061	3.0351388973492E-29	2.946358529771E-28	yes	up	22.5	31.8	28.92	13.08	12.74	14.86	27.74	13.56
ENSMUSG00000011960	Ccnt1	cyclin T1 [Source:MGI Symbol;Acc:MGI:1328363]	0.45104471037359	-1.14866	1.6362769534902E-11	7.2508603135931E-11	yes	down	2.92	2.67	3.02	6.56	6.71	10.27	2.87	7.8466666666667
ENSMUSG00000012017	Scarf2	scavenger receptor class F, member 2 [Source:MGI Symbol;Acc:MGI:1858430]	6.2014304434015	2.6326010309147	3.7587219044799E-16	2.1422021429906E-15	yes	up	4.76	2.28	4.54	0.93	0.86	1	3.86	0.93
ENSMUSG00000012076	Brms1l	breast cancer metastasis-suppressor 1-like [Source:MGI Symbol;Acc:MGI:1196337]	1.9761346138454	0.98268122633169	1.506657850825E-5	4.2030797447121E-5	yes	up	3.06	3.82	3.12	2.79	4.24	2.51	3.3333333333333	3.18
ENSMUSG00000012114	Med15	mediator complex subunit 15 [Source:MGI Symbol;Acc:MGI:2137379]	0.55954705986994	-0.837669	0.00019827864063132	0.00048657270413463	yes	down	8.71	6	11.81	22.66	21.26	23.41	8.84	22.443333333333
ENSMUSG00000012123	Crybg2	crystallin beta-gamma domain containing 2 [Source:MGI Symbol;Acc:MGI:1334463]	0.00011798676799443	-13.0491	5.4230326376191E-28	5.0497475892888E-27	yes	down	0	0	0	26.97	25.69	26.25	0	26.303333333333
ENSMUSG00000012126	Ubxn11	UBX domain protein 11 [Source:MGI Symbol;Acc:MGI:1914836]	10.764363676707	3.4281911336129	0.022499009814982	0.039671253068005	yes	up	0.51	0.27	0.47	0	0.4	0	0.41666666666667	0.13333333333333
ENSMUSG00000012296	Tjap1	tight junction associated protein 1 [Source:MGI Symbol;Acc:MGI:1921344]	2.3059899405659	1.20539	3.1938689346466E-6	9.5237992214124E-6	yes	up	9.45	6.91	8.71	5.43	4.54	6.93	8.3566666666667	5.6333333333333
ENSMUSG00000012350	Ehf	ets homologous factor [Source:MGI Symbol;Acc:MGI:1270840]	0.00013852232777599	-12.8176	4.5772168145214E-27	4.1143221288752E-26	yes	down	0	0	0	19.82	19.93	19.04	0	19.596666666667
ENSMUSG00000012422	Tmem167	transmembrane protein 167 [Source:MGI Symbol;Acc:MGI:1913324]	0.40815379965875	-1.29282	3.7753238962503E-9	1.4293802637396E-8	yes	down	0.93	1.5	1.22	4.64	4.73	4.04	1.2166666666667	4.47
ENSMUSG00000012428	Steap4	STEAP family member 4 [Source:MGI Symbol;Acc:MGI:1923560]	20.325109377264	4.3451912109078	9.8709778494266E-63	2.4143595344329E-61	yes	up	6.64	9.74	11.36	0.81	0.61	0.55	9.2466666666667	0.65666666666667
ENSMUSG00000012429	Mplkip	M-phase specific PLK1 intereacting protein [Source:MGI Symbol;Acc:MGI:1913558]	0.59421239484525	-0.750949	0.001058584230847	0.0023504279249602	yes	down	2.96	2.64	1.36	7.42	6.95	5.55	2.32	6.64
ENSMUSG00000012443	Kif11	kinesin family member 11 [Source:MGI Symbol;Acc:MGI:1098231]	0.10192899622594	-3.29436	1.4346403639071E-22	1.0877705454805E-21	yes	down	0.1	0.12	0.12	1.65	1.67	1.57	0.11333333333333	1.63
ENSMUSG00000012483	Rpa3	replication protein A3 [Source:MGI Symbol;Acc:MGI:1915490]	0.66308480770896	-0.592735	0.0051014113525215	0.010177670862893	yes	down	10.17	11.69	12.64	27.84	24.92	25.67	11.5	26.143333333333
ENSMUSG00000012519	Mlkl	mixed lineage kinase domain-like [Source:MGI Symbol;Acc:MGI:1921818]	0.10479439899864	-3.25437	1.4529741121227E-46	2.3954859110873E-45	yes	down	1.5	1.36	2.62	22.96	23.32	23.52	1.8266666666667	23.266666666667
ENSMUSG00000012520	Phox2b	paired-like homeobox 2b [Source:MGI Symbol;Acc:MGI:1100882]	0.010070233631556	-6.63376	2.6940611389261E-7	8.8693291706151E-7	yes	down	0.01	0	0	0.54	0.95	0.79	0.0033333333333333	0.76
ENSMUSG00000012535	Tnpo3	transportin 3 [Source:MGI Symbol;Acc:MGI:1196412]	0.58759525941186	-0.767105	0.0013206086762529	0.002893496638907	yes	down	5.6	11.62	8.25	17.6	16.71	16.08	8.49	16.796666666667
ENSMUSG00000012640	Zfp715	zinc finger protein 715 [Source:MGI Symbol;Acc:MGI:1917180]	3.0101054570882	1.5898140317534	1.6245507660195E-16	9.4193724027752E-16	yes	up	5.15	5.77	5.42	2.97	2.67	3.18	5.4466666666667	2.94
ENSMUSG00000012819	Cdh23	cadherin related 23 (otocadherin) [Source:MGI Symbol;Acc:MGI:1890219]	1835.0244560637	10.8416	1.0601324082184E-18	6.8073368584516E-18	yes	up	3.65	2.34	4.41	0	0	0	3.4666666666667	0
ENSMUSG00000012889	Podnl1	podocan-like 1 [Source:MGI Symbol;Acc:MGI:2685352]	0.076894140738541	-3.70098	0.0021043085046581	0.0044845122110264	yes	down	0.05	0	0	0.22	0.23	0.49	0.016666666666667	0.31333333333333
ENSMUSG00000013033	Adgrl1	adhesion G protein-coupled receptor L1 [Source:MGI Symbol;Acc:MGI:1929461]	2.6627266569717	1.4129043358441	2.7825511743213E-12	1.2864209828768E-11	yes	up	2.43	2.55	2.17	1.9	1.24	1.28	2.3833333333333	1.4733333333333
ENSMUSG00000013076	Amotl1	angiomotin-like 1 [Source:MGI Symbol;Acc:MGI:1922973]	9.3073006179809	3.2183628058357	8.7681367998663E-54	1.7389258408333E-52	yes	up	6.52	4.79	9.3	1.08	0.95	1.05	6.87	1.0266666666667
ENSMUSG00000013089	Etv5	ets variant 5 [Source:MGI Symbol;Acc:MGI:1096867]	6.9409828245688	2.7951399590197	8.7168498304613E-20	5.8753401911043E-19	yes	up	2.29	2.48	4.08	0.85	0.45	0.56	2.95	0.62
ENSMUSG00000013150	Gfod2	glucose-fructose oxidoreductase domain containing 2 [Source:MGI Symbol;Acc:MGI:1917825]	0.33769978512931	-1.56619	1.8472413319288E-7	6.1695078657598E-7	yes	down	2.23	0.59	1.72	6.48	5.21	6.84	1.5133333333333	6.1766666666667
ENSMUSG00000013160	Atp6v0d1	ATPase, H+ transporting, lysosomal V0 subunit D1 [Source:MGI Symbol;Acc:MGI:1201778]	0.40984404742371	-1.28685	6.1664721693444E-9	2.2958786212418E-8	yes	down	21.53	13.89	27.63	73.04	76.58	72.5	21.016666666667	74.04
ENSMUSG00000013236	Ptprs	protein tyrosine phosphatase receptor type S [Source:MGI Symbol;Acc:MGI:97815]	1.9951456799667	0.99649409185727	5.253157200079E-10	2.1039081580105E-9	yes	up	6.49	6.19	8.08	4.7	4.9	6.26	6.92	5.2866666666667
ENSMUSG00000013275	Slc41a1	solute carrier family 41, member 1 [Source:MGI Symbol;Acc:MGI:2444823]	11.142968087517	3.4780616610303	5.4046611806059E-65	1.3943904936317E-63	yes	up	4.98	6.9	6.38	0.75	0.8	0.8	6.0866666666667	0.78333333333333
ENSMUSG00000013338	Fer1l4	fer-1 like family member 4 [Source:MGI Symbol;Acc:MGI:1921812]	0.0039245346022379	-7.99326	3.2227025262879E-10	1.3107323887997E-9	yes	down	0	0	0	0.55	0.46	0.95	0	0.65333333333333
ENSMUSG00000013415	Igf2bp1	insulin-like growth factor 2 mRNA binding protein 1 [Source:MGI Symbol;Acc:MGI:1890357]	0.0059807371922565	-7.38546	3.7928926786352E-12	1.7402639672314E-11	yes	down	0	0	0.1	0.74	0.71	0.77	0.033333333333333	0.74
ENSMUSG00000013418	B4galnt2	beta-1,4-N-acetyl-galactosaminyl transferase 2 [Source:MGI Symbol;Acc:MGI:1342058]	1.628356116415E-5	-15.9062	6.4375441903578E-41	9.1037373850767E-40	yes	down	0	0	0	429.1	426.85	428.48	0	428.14333333333
ENSMUSG00000013419	Zbtb47	zinc finger and BTB domain containing 47 [Source:MGI Symbol;Acc:MGI:2670992]	16.439846434045	4.0391249176371	5.0841953441083E-115	3.3600849745518E-113	yes	up	11.23	11.91	13.74	1.36	1.8	1.28	12.293333333333	1.48
ENSMUSG00000013465	Nelfb	negative elongation factor complex member B [Source:MGI Symbol;Acc:MGI:1931035]	0.55740075022182	-0.843213	3.0433646407528E-5	8.213808265734E-5	yes	down	10.97	7.34	13.53	25.64	27.77	29.07	10.613333333333	27.493333333333
ENSMUSG00000013483	Card14	caspase recruitment domain family, member 14 [Source:MGI Symbol;Acc:MGI:2386258]	0.027087242248258	-5.20624	1.3737566246725E-31	1.455475266333E-30	yes	down	0.07	0.12	0.02	2.97	3.51	3.17	0.07	3.2166666666667
ENSMUSG00000013495	Tmem175	transmembrane protein 175 [Source:MGI Symbol;Acc:MGI:1919642]	0.44750778075276	-1.16002	3.7351597772861E-9	1.4151028295516E-8	yes	down	2.42	2.25	2.6	6.86	7	5.61	2.4233333333333	6.49
ENSMUSG00000013523	Bcas1	brain enriched myelin associated protein 1 [Source:MGI Symbol;Acc:MGI:1924210]	0.014399765130389	-6.11781	2.378560573526E-45	3.8019057261523E-44	yes	down	0.11	0.07	0.86	7.31	6.78	7.79	0.34666666666667	7.2933333333333
ENSMUSG00000013539	Tango2	transport and golgi organization 2 [Source:MGI Symbol;Acc:MGI:101825]	3.3177243665038	1.7301940334921	1.1670387946237E-36	1.4495287990304E-35	yes	up	49.29	56.99	62.9	26.95	25.87	31.4	56.393333333333	28.073333333333
ENSMUSG00000013584	Aldh1a2	aldehyde dehydrogenase family 1, subfamily A2 [Source:MGI Symbol;Acc:MGI:107928]	8.0893571174841	3.0160250524363	7.8411415796239E-8	2.7005514489178E-7	yes	up	0.86	1.3	4.57	0.47	0.42	0.26	2.2433333333333	0.38333333333333
ENSMUSG00000013593	Ndufs2	NADH:ubiquinone oxidoreductase core subunit S2 [Source:MGI Symbol;Acc:MGI:2385112]	2.6594414722315	1.4111232871362	5.7217586944998E-25	4.7798755627902E-24	yes	up	757.77	463.62	795.12	246.1	253.52	255.99	672.17	251.87
ENSMUSG00000013629	Cad	carbamoyl-phosphate synthetase 2, aspartate transcarbamylase, and dihydroorotase [Source:MGI Symbol;Acc:MGI:1916969]	3.3200911071522	1.7312228313413	3.1018286494375E-8	1.1001641980513E-7	yes	up	1.24	1.53	1.67	0.6	0.65	0.99	1.48	0.74666666666667
ENSMUSG00000013643	Lypd8	LY6/PLAUR domain containing 8 [Source:MGI Symbol;Acc:MGI:1917413]	5.3331710915994E-5	-14.1946	2.2222408291287E-89	9.3875429897169E-88	yes	down	0.68	0	0.7	12510.6	12385.7	12471.8	0.46	12456
ENSMUSG00000013646	Sh3bp5l	SH3 binding domain protein 5 like [Source:MGI Symbol;Acc:MGI:1933124]	0.66425722329931	-0.590186	0.00069039204844059	0.0015761548646226	yes	down	6.66	5.45	10.26	18.72	15.09	17.08	7.4566666666667	16.963333333333
ENSMUSG00000013653	1810065E05Rik	RIKEN cDNA 1810065E05 gene [Source:MGI Symbol;Acc:MGI:1917114]	2.5595313271704E-6	-18.5757	3.5211222606018E-55	7.2577913262538E-54	yes	down	0	0	0	6101	6308.94	6233.12	0	6214.3533333333
ENSMUSG00000013662	Atad1	ATPase family, AAA domain containing 1 [Source:MGI Symbol;Acc:MGI:1915229]	0.37067197097009	-1.43179	1.0583299521836E-6	3.2960275921031E-6	yes	down	6.16	17.57	9.39	42.72	42.93	44.74	11.04	43.463333333333
ENSMUSG00000013663	Pten	phosphatase and tensin homolog [Source:MGI Symbol;Acc:MGI:109583]	0.65355014102048	-0.61363	0.0024208623886506	0.0051118915127919	yes	down	5.96	8.48	6.49	16.09	16	15.28	6.9766666666667	15.79
ENSMUSG00000013698	Pea15a	proliferation and apoptosis adaptor protein 15A [Source:MGI Symbol;Acc:MGI:104799]	8.2780820206096	3.0492965431008	1.4628027762062E-32	1.5975163841475E-31	yes	up	50.7	30.62	73.54	9.39	8.52	9.27	51.62	9.06
ENSMUSG00000013701	Timm23	translocase of inner mitochondrial membrane 23 [Source:MGI Symbol;Acc:MGI:1858317]	1.9902763991561	0.99296879860901	1.313304071026E-5	3.6841837020452E-5	yes	up	76.2	142.06	110.15	81.4	82.45	83.04	109.47	82.296666666667
ENSMUSG00000013707	Tnfaip8l2	tumor necrosis factor, alpha-induced protein 8-like 2 [Source:MGI Symbol;Acc:MGI:1917019]	4.3138007460794	2.1089595401326	1.9238697170965E-5	5.3009264155813E-5	yes	up	1.57	1.31	2.91	0.67	0.59	0.69	1.93	0.65
ENSMUSG00000013736	Trnt1	tRNA nucleotidyl transferase, CCA-adding, 1 [Source:MGI Symbol;Acc:MGI:1917297]	0.54719450952667	-0.869874	0.00076405365844838	0.0017341957913907	yes	down	2.98	5.45	3.78	12.72	11.04	13.45	4.07	12.403333333333
ENSMUSG00000013766	Ly6g6e	lymphocyte antigen 6 family member G6E [Source:MGI Symbol;Acc:MGI:1917524]	0.0058816213476979	-7.40957	3.3038836497413E-12	1.5198260147843E-11	yes	down	0.16	0	0	7.28	7.94	8.55	0.053333333333333	7.9233333333333
ENSMUSG00000013787	Ehmt2	euchromatic histone lysine N-methyltransferase 2 [Source:MGI Symbol;Acc:MGI:2148922]	0.68654443963089	-0.542575	0.020754067360265	0.036896297492255	yes	down	22.81	10.95	22.03	34.51	35.37	38.46	18.596666666667	36.113333333333
ENSMUSG00000013822	Elof1	ELF1 homolog, elongation factor 1 [Source:MGI Symbol;Acc:MGI:1913376]	0.61359522001138	-0.704641	0.00017094108897789	0.00042254380208713	yes	down	23.42	17.78	27.08	51.55	55.31	55.67	22.76	54.176666666667
ENSMUSG00000013833	Med16	mediator complex subunit 16 [Source:MGI Symbol;Acc:MGI:2158394]	1.5262476023964	0.60998902886474	0.00038316972828685	0.00090586009048697	yes	up	5.85	4.97	6.29	5.58	4.78	5.88	5.7033333333333	5.4133333333333
ENSMUSG00000013858	Tmem259	transmembrane protein 259 [Source:MGI Symbol;Acc:MGI:2177957]	1.5765576117872	0.65677789106219	0.00077171577187722	0.0017492924642652	yes	up	42.6	29	45.87	38.81	37.49	41.72	39.156666666667	39.34
ENSMUSG00000013878	Rnf170	ring finger protein 170 [Source:MGI Symbol;Acc:MGI:1924983]	0.40503159971586	-1.30389	9.5934827191431E-6	2.7270603761035E-5	yes	down	1.2	2.67	1.69	8.95	7.76	6.8	1.8533333333333	7.8366666666667
ENSMUSG00000013921	Clip3	CAP-GLY domain containing linker protein 3 [Source:MGI Symbol;Acc:MGI:1923936]	2.6452018553678	1.4033778186064	1.5012928583877E-5	4.1891265156924E-5	yes	up	2.79	1.85	5.87	2.17	1.68	1.16	3.5033333333333	1.67
ENSMUSG00000013936	Myl2	myosin, light polypeptide 2, regulatory, cardiac, slow [Source:MGI Symbol;Acc:MGI:97272]	1048436.9833954	19.999808719767	2.3590914037022E-62	5.7336610354468E-61	yes	up	18852.4	12034.9	19768.2	0	0	0	16885.166666667	0
ENSMUSG00000013973	Dedd	death effector domain-containing [Source:MGI Symbol;Acc:MGI:1333874]	0.52986633672549	-0.9163	8.3819381373722E-8	2.876497591705E-7	yes	down	8.21	8.86	9.67	20.39	22.66	21.56	8.9133333333333	21.536666666667
ENSMUSG00000013997	Nit1	nitrilase 1 [Source:MGI Symbol;Acc:MGI:1350916]	0.43480569995514	-1.20156	1.7787575205799E-15	9.8291907551929E-15	yes	down	7.65	10.16	10.86	41.21	39.6	41.19	9.5566666666667	40.666666666667
ENSMUSG00000014030	Pax5	paired box 5 [Source:MGI Symbol;Acc:MGI:97489]	5.70945	2.5133511716486	0.019451963016309	0.034804156669393	yes	up	0.13	0.31	0.27	0.01	0.02	0	0.23666666666667	0.01
ENSMUSG00000014039	Prdm15	PR domain containing 15 [Source:MGI Symbol;Acc:MGI:1930121]	0.53974653389885	-0.889646	4.368472303218E-5	0.00011570832989633	yes	down	0.71	1.1	0.91	2.1	2.51	2.3	0.90666666666667	2.3033333333333
ENSMUSG00000014075	Dynlt2b	dynein light chain Tctex-type 2B [Source:MGI Symbol;Acc:MGI:1913311]	0.53366010727367	-0.906007	0.0034301968956495	0.00706343106849	yes	down	3.5	4.52	2.82	9.31	10.81	11.98	3.6133333333333	10.7
ENSMUSG00000014077	Chp1	calcineurin-like EF hand protein 1 [Source:MGI Symbol;Acc:MGI:1927185]	0.051600880054984	-4.27646	4.1897354837076E-241	1.3237842319413E-238	yes	down	15.83	18.5	20.17	518.57	519.95	515.72	18.166666666667	518.08
ENSMUSG00000014158	Trpv4	transient receptor potential cation channel, subfamily V, member 4 [Source:MGI Symbol;Acc:MGI:1926945]	31.031873158767	4.9556788789374	2.9068121269633E-21	2.0795788371094E-20	yes	up	4.75	1.26	3.08	0.17	0.1	0.21	3.03	0.16
ENSMUSG00000014164	Klhl3	kelch-like 3 [Source:MGI Symbol;Acc:MGI:2445185]	5.1905598693385	2.3758901603857	1.5027373663299E-10	6.2575622593247E-10	yes	up	0.39	0.44	0.43	0.13	0.11	0.11	0.42	0.11666666666667
ENSMUSG00000014177	Tvp23b	trans-golgi network vesicle protein 23B [Source:MGI Symbol;Acc:MGI:1914760]	0.20503493162969	-2.28606	1.3321674977059E-20	9.2801097356043E-20	yes	down	3.28	5.92	4.39	32.1	34.47	31.37	4.53	32.646666666667
ENSMUSG00000014195	Dnajc7	DnaJ heat shock protein family (Hsp40) member C7 [Source:MGI Symbol;Acc:MGI:1928373]	0.5433653065156	-0.880006	1.7588206163525E-6	5.3795514542063E-6	yes	down	29.19	39.11	31.7	86.85	90.41	93.39	33.333333333333	90.216666666667
ENSMUSG00000014232	Cluap1	clusterin associated protein 1 [Source:MGI Symbol;Acc:MGI:1924029]	1.5512756679692	0.63345508190791	0.02868874269724	0.049454846809555	yes	up	3.81	4.29	3.68	3.95	4.27	2.87	3.9266666666667	3.6966666666667
ENSMUSG00000014243	Zswim7	zinc finger SWIM-type containing 7 [Source:MGI Symbol;Acc:MGI:1916997]	1.7557513614257	0.8120885538505	0.0010504835679748	0.0023335648170411	yes	up	15.22	12.28	19.64	12.81	11.44	15.87	15.713333333333	13.373333333333
ENSMUSG00000014245	Pigl	phosphatidylinositol glycan anchor biosynthesis, class L [Source:MGI Symbol;Acc:MGI:2681271]	0.16358155942311	-2.61192	4.0037773153848E-18	2.5060277823433E-17	yes	down	0.39	0.45	0.62	4.01	4.82	4.3	0.48666666666667	4.3766666666667
ENSMUSG00000014294	Ndufa2	NADH:ubiquinone oxidoreductase subunit A2 [Source:MGI Symbol;Acc:MGI:1343103]	3.8757600088325	1.9544792403127	1.392445646821E-22	1.0568199685398E-21	yes	up	671.27	458.23	604.43	242.52	217.08	228.62	577.97666666667	229.40666666667
ENSMUSG00000014301	Pam16	presequence translocase-asssociated motor 16 [Source:MGI Symbol;Acc:MGI:1913699]	5.0966264135852	2.3495426065254	1.1552020531021E-8	4.2259691284379E-8	yes	up	21.16	11.22	28.22	5.4	3.57	9.59	20.2	6.1866666666667
ENSMUSG00000014303	Glis2	GLIS family zinc finger 2 [Source:MGI Symbol;Acc:MGI:1932535]	7.0620488643351	2.8200868035515	1.0511710350648E-25	9.0332563054282E-25	yes	up	4.09	2.64	5.58	0.71	0.73	0.88	4.1033333333333	0.77333333333333
ENSMUSG00000014313	Cox6c	cytochrome c oxidase subunit 6C [Source:MGI Symbol;Acc:MGI:104614]	2.0148299103074	1.0106580531883	2.0354124669139E-11	8.9661551851355E-11	yes	up	2230.71	2596.93	2342.52	1864.75	1859.78	1789.46	2390.0533333333	1837.9966666667
ENSMUSG00000014329	Bicc1	BicC family RNA binding protein 1 [Source:MGI Symbol;Acc:MGI:1933388]	5.7502154764934	2.5236160188473	1.6182348527898E-28	1.5347280789308E-27	yes	up	2.19	2.68	2.85	0.67	0.71	0.54	2.5733333333333	0.64
ENSMUSG00000014349	Ube2z	ubiquitin-conjugating enzyme E2Z [Source:MGI Symbol;Acc:MGI:1343160]	0.55403135487915	-0.85196	1.7513676799017E-7	5.8594858626243E-7	yes	down	8.87	7.5	11.59	24.79	25.27	23.32	9.32	24.46
ENSMUSG00000014353	Tmem87b	transmembrane protein 87B [Source:MGI Symbol;Acc:MGI:1919727]	0.22871350457738	-2.12839	2.404372373359E-37	3.0354049694322E-36	yes	down	3.55	4.82	4.19	22.54	20.22	20.56	4.1866666666667	21.106666666667
ENSMUSG00000014355	Anapc1	anaphase promoting complex subunit 1 [Source:MGI Symbol;Acc:MGI:103097]	0.80556008360959	-0.311936	0.026694873152364	0.046270177294602	yes	down	6.01	4.82	5.6	9.11	11.52	8.25	5.4766666666667	9.6266666666667
ENSMUSG00000014361	Mertk	MER proto-oncogene tyrosine kinase [Source:MGI Symbol;Acc:MGI:96965]	0.20484469898256	-2.2874	1.9030203597598E-30	1.9276752129056E-29	yes	down	3.04	2.7	2.08	17.2	18.61	17.78	2.6066666666667	17.863333333333
ENSMUSG00000014402	Tsg101	tumor susceptibility gene 101 [Source:MGI Symbol;Acc:MGI:106581]	0.41257180178012	-1.27728	4.7247343907127E-15	2.5551230649892E-14	yes	down	14.01	20.93	23.57	63.26	64.53	68.24	19.503333333333	65.343333333333
ENSMUSG00000014418	Hps5	HPS5, biogenesis of lysosomal organelles complex 2 subunit 2 [Source:MGI Symbol;Acc:MGI:2180307]	0.13021523177465	-2.94103	8.8032389411731E-51	1.6153278136687E-49	yes	down	3.16	3.73	3.06	33.15	30.36	34.34	3.3166666666667	32.616666666667
ENSMUSG00000014444	Piezo1	piezo-type mechanosensitive ion channel component 1 [Source:MGI Symbol;Acc:MGI:3603204]	5.3340132978588	2.4152214215763	8.1130797906394E-16	4.5452558992251E-15	yes	up	14.3	5.59	10.41	3.03	1.85	2.71	10.1	2.53
ENSMUSG00000014470	Rnf166	ring finger protein 166 [Source:MGI Symbol;Acc:MGI:1915968]	2.3799981505294	1.2509604524311	4.2387442812153E-13	2.0591119807546E-12	yes	up	13.46	11.64	15.56	8.25	8.31	8.3	13.553333333333	8.2866666666667
ENSMUSG00000014496	Ankrd28	ankyrin repeat domain 28 [Source:MGI Symbol;Acc:MGI:2145661]	0.65867537779114	-0.60236	0.0047632917702844	0.0095576619992701	yes	down	1.69	2.45	1.86	5.46	4.42	4.49	2	4.79
ENSMUSG00000014498	Ankrd52	ankyrin repeat domain 52 [Source:MGI Symbol;Acc:MGI:2444029]	0.55084941169866	-0.86027	8.1413474519076E-8	2.7993467349173E-7	yes	down	1.46	1.43	1.75	3.98	4.14	4.12	1.5466666666667	4.08
ENSMUSG00000014503	Pkd2l2	polycystic kidney disease 2-like 2 [Source:MGI Symbol;Acc:MGI:1858231]	8.8512638385664	3.1458834668852	4.037219295784E-21	2.8678307070298E-20	yes	up	2.96	4.77	3.37	0.3	0.41	0.33	3.7	0.34666666666667
ENSMUSG00000014542	Clec4f	C-type lectin domain family 4, member f [Source:MGI Symbol;Acc:MGI:1859834]	35.557076376573	5.1520648006518	0.0031938163039382	0.006610910262078	yes	up	0.68	0.33	0.25	0	0	0	0.42	0
ENSMUSG00000014547	Wdfy2	WD repeat and FYVE domain containing 2 [Source:MGI Symbol;Acc:MGI:2442811]	1.5068692443377	0.59155423529681	0.0014844290946455	0.0032285108032059	yes	up	1.44	1.37	1.64	1.43	1.51	1.39	1.4833333333333	1.4433333333333
ENSMUSG00000014550	Rbsn	rabenosyn, RAB effector [Source:MGI Symbol;Acc:MGI:1925537]	0.7257241587942	-0.462507	0.003767824099698	0.0077097997568784	yes	down	2.24	2.25	2.65	4.46	4.74	4.72	2.38	4.64
ENSMUSG00000014554	Dguok	deoxyguanosine kinase [Source:MGI Symbol;Acc:MGI:1351602]	1.7172752761145	0.78012131927787	0.00014326817998746	0.00035786014418569	yes	up	11.73	14.68	17.81	10.61	17.11	11.95	14.74	13.223333333333
ENSMUSG00000014592	Camta1	calmodulin binding transcription activator 1 [Source:MGI Symbol;Acc:MGI:2140230]	10.673338411709	3.41594	1.1192463084421E-52	2.1548761355774E-51	yes	up	43.58	47.59	44.81	5.84	5.69	6.58	45.326666666667	6.0366666666667
ENSMUSG00000014599	Csf1	colony stimulating factor 1 (macrophage) [Source:MGI Symbol;Acc:MGI:1339753]	9.8995312879319	3.3073602196787	1.2528587427914E-33	1.4207073206727E-32	yes	up	8.26	7.61	14.89	1.37	1.24	1.83	10.253333333333	1.48
ENSMUSG00000014602	Kif1a	kinesin family member 1A [Source:MGI Symbol;Acc:MGI:108391]	0.31933749481447	-1.64685	2.6310356065564E-6	7.8986523279166E-6	yes	down	0.16	0.1	0.12	0.62	0.54	0.55	0.12666666666667	0.57
ENSMUSG00000014606	Slc25a11	solute carrier family 25 (mitochondrial carrier oxoglutarate carrier), member 11 [Source:MGI Symbol;Acc:MGI:1915113]	2.8099601440256	1.4905496676617	4.9099532734981E-18	3.0624140685028E-17	yes	up	97.82	140.81	128.81	65.21	67.45	66.88	122.48	66.513333333333
ENSMUSG00000014633	Cmc2	C-X9-C motif containing 2 [Source:MGI Symbol;Acc:MGI:1913781]	1.7524270415854	0.80935438207668	2.6707169982382E-6	8.0166693863047E-6	yes	up	41.67	32.56	42.4	29.28	23.46	22.79	38.876666666667	25.176666666667
ENSMUSG00000014668	Chfr	checkpoint with forkhead and ring finger domains [Source:MGI Symbol;Acc:MGI:2444898]	0.25690588046045	-1.96069	3.9747259918358E-31	4.1464068295655E-30	yes	down	5.41	3.48	4.75	22.54	22.44	20.29	4.5466666666667	21.756666666667
ENSMUSG00000014704	Hoxa2	homeobox A2 [Source:MGI Symbol;Acc:MGI:96174]	0.17415168992419	-2.52158	0.00016336269989163	0.00040480883895579	yes	down	0.05	0.09	0.38	0.88	1.61	1.65	0.17333333333333	1.38
ENSMUSG00000014763	Fam120b	family with sequence similarity 120, member B [Source:MGI Symbol;Acc:MGI:1914794]	0.59865585258176	-0.740201	4.4630619648343E-6	1.3088432831393E-5	yes	down	2.47	2.73	3.43	6.74	6.77	7.17	2.8766666666667	6.8933333333333
ENSMUSG00000014773	Dll1	delta like canonical Notch ligand 1 [Source:MGI Symbol;Acc:MGI:104659]	1.9842058862646	0.98856173120972	0.00057545156723483	0.0013270136370997	yes	up	3.24	2.5	3.34	2.15	3.04	3.43	3.0266666666667	2.8733333333333
ENSMUSG00000014776	Nol3	nucleolar protein 3 (apoptosis repressor with CARD domain) [Source:MGI Symbol;Acc:MGI:1925938]	10.640793235959	3.4115337978813	2.1288971829326E-57	4.6192863146135E-56	yes	up	9.19	7.24	10.16	1.1	1.16	1.42	8.8633333333333	1.2266666666667
ENSMUSG00000014778	Fhod1	formin homology 2 domain containing 1 [Source:MGI Symbol;Acc:MGI:2679008]	3.6545549694878	1.8696957338375	3.7761398856617E-12	1.7336119916956E-11	yes	up	7.6	4.06	6.73	2.56	2.37	3.12	6.13	2.6833333333333
ENSMUSG00000014786	Slc9a5	solute carrier family 9 (sodium/hydrogen exchanger), member 5 [Source:MGI Symbol;Acc:MGI:2685542]	3.0973103585377	1.6310159520437	0.00048195199088457	0.0011233046351811	yes	up	0.63	0.3	0.84	0.33	0.21	0.26	0.59	0.26666666666667
ENSMUSG00000014791	Elmo3	engulfment and cell motility 3 [Source:MGI Symbol;Acc:MGI:2679007]	0.021061678482785	-5.56924	5.3275176824261E-112	3.3665532971276E-110	yes	down	0.54	0.27	0.84	20.65	19.65	21.24	0.55	20.513333333333
ENSMUSG00000014813	Stc1	stanniocalcin 1 [Source:MGI Symbol;Acc:MGI:109131]	3.8325480115857	1.9383038651111	1.495842042482E-9	5.8083496144525E-9	yes	up	1.49	0.89	1.29	0.45	0.44	0.51	1.2233333333333	0.46666666666667
ENSMUSG00000014846	Tppp3	tubulin polymerization-promoting protein family member 3 [Source:MGI Symbol;Acc:MGI:1915221]	2.7857	1.4780404454425	1.7215976246952E-6	5.269893724432E-6	yes	up	33.69	18.81	57	18.05	20.07	18.66	36.5	18.926666666667
ENSMUSG00000014856	Tmem208	transmembrane protein 208 [Source:MGI Symbol;Acc:MGI:1913570]	0.63605298442865	-0.652781	0.0038407414617441	0.0078492558758751	yes	down	21.55	14.63	26.1	48.23	55.47	44.21	20.76	49.303333333333
ENSMUSG00000014867	Surf4	surfeit gene 4 [Source:MGI Symbol;Acc:MGI:98445]	0.65458434147112	-0.611349	1.429587441997E-5	3.998718693871E-5	yes	down	21.1	21.04	28.81	53.9	55.08	51.51	23.65	53.496666666667
ENSMUSG00000014905	Dnajb9	DnaJ heat shock protein family (Hsp40) member B9 [Source:MGI Symbol;Acc:MGI:1351618]	0.62195060370424	-0.685128	0.00011179987782235	0.00028315188118726	yes	down	6.6	9.39	9.45	20.18	19.71	20.14	8.48	20.01
ENSMUSG00000014907	Naf1	nuclear assembly factor 1 ribonucleoprotein [Source:MGI Symbol;Acc:MGI:2682306]	3.2848019391301	1.7158063842313	8.8401448138973E-8	3.0283371473718E-7	yes	up	1.18	1.8	2.13	0.85	0.84	0.57	1.7033333333333	0.75333333333333
ENSMUSG00000014932	Yes1	YES proto-oncogene 1, Src family tyrosine kinase [Source:MGI Symbol;Acc:MGI:99147]	0.38340413157906	-1.38306	2.4789791280906E-10	1.0159497794849E-9	yes	down	3.41	4.55	3.18	14.04	14.09	14.13	3.7133333333333	14.086666666667
ENSMUSG00000014956	Ppp1cb	protein phosphatase 1 catalytic subunit beta [Source:MGI Symbol;Acc:MGI:104871]	0.30344914108402	-1.72047	8.3656244873388E-13	3.9990285761755E-12	yes	down	63.68	61.32	79.55	159.31	156.55	149.26	68.183333333333	155.04
ENSMUSG00000014980	Tsen15	tRNA splicing endonuclease subunit 15 [Source:MGI Symbol;Acc:MGI:1913887]	4.5297392735602	2.1794280128395	1.9156693157845E-18	1.2192304847839E-17	yes	up	7.82	8.74	11.59	3.15	3.53	2.72	9.3833333333333	3.1333333333333
ENSMUSG00000015002	Efr3a	EFR3 homolog A [Source:MGI Symbol;Acc:MGI:1923990]	0.57744937316911	-0.792234	1.3775055673456E-7	4.644374493616E-7	yes	down	3.99	5.19	6.06	13.24	13.11	13.01	5.08	13.12
ENSMUSG00000015013	Trappc2l	trafficking protein particle complex 2L [Source:MGI Symbol;Acc:MGI:1916295]	1.4578221744702	0.54381475007894	0.0020123417138762	0.0043004411776665	yes	up	18.06	13.08	21.91	18	20.11	21.06	17.683333333333	19.723333333333
ENSMUSG00000015027	Galns	galactosamine (N-acetyl)-6-sulfatase [Source:MGI Symbol;Acc:MGI:1355303]	0.13779801056144	-2.85937	1.2206295557622E-26	1.082422941317E-25	yes	down	0.94	0.64	1.51	11.15	9.95	10.98	1.03	10.693333333333
ENSMUSG00000015053	Gata2	GATA binding protein 2 [Source:MGI Symbol;Acc:MGI:95662]	49.555098216989	5.6309615840651	7.6606099403075E-47	1.2739146955529E-45	yes	up	24.13	9.28	16.22	0.25	0.73	0.28	16.543333333333	0.42
ENSMUSG00000015083	C8g	complement component 8, gamma polypeptide [Source:MGI Symbol;Acc:MGI:88237]	3.5374158840459	1.8226958426123	0.0054380907453214	0.010799859052939	yes	up	1.1	1.03	0.67	0.59	0.35	0.69	0.93333333333333	0.54333333333333
ENSMUSG00000015087	Rabl6	RAB, member RAS oncogene family-like 6 [Source:MGI Symbol;Acc:MGI:2442633]	2.3988060236697	1.2623165006892	1.1868558610941E-19	7.9610972778703E-19	yes	up	17.97	18.71	17.69	12.65	9.19	11.24	18.123333333333	11.026666666667
ENSMUSG00000015090	Ptgds	prostaglandin D2 synthase (brain) [Source:MGI Symbol;Acc:MGI:99261]	5203.7561582235	12.345337645341	2.0528954318915E-31	2.1640782969185E-30	yes	up	297.23	178.26	199.55	0.14	0	0	225.01333333333	0.046666666666667
ENSMUSG00000015092	Edf1	endothelial differentiation-related factor 1 [Source:MGI Symbol;Acc:MGI:1891227]	0.62051047676177	-0.688473	0.00035561555535434	0.00084455032786737	yes	down	217.55	147.54	247.24	494.72	499.09	488.48	204.11	494.09666666667
ENSMUSG00000015095	Fbxw5	F-box and WD-40 domain protein 5 [Source:MGI Symbol;Acc:MGI:1354731]	1.3736667039389	0.45803200204248	0.0019449687183581	0.004166886818589	yes	up	16.53	16.2	21.34	18.76	19.85	20.74	18.023333333333	19.783333333333
ENSMUSG00000015126	Tsr3	TSR3 20S rRNA accumulation [Source:MGI Symbol;Acc:MGI:1915577]	1.5020599030352	0.58694234952896	0.015946363512862	0.029052359749144	yes	up	6.57	4.93	7.92	6.27	6.5	5.58	6.4733333333333	6.1166666666667
ENSMUSG00000015127	Unkl	unkempt family like zinc finger [Source:MGI Symbol;Acc:MGI:1921404]	1.97308	0.98045221725772	0.00010792798562429	0.00027379663313068	yes	up	2.47	1.58	2.29	1.6	1.67	1.5	2.1133333333333	1.59
ENSMUSG00000015133	Lrrk1	leucine-rich repeat kinase 1 [Source:MGI Symbol;Acc:MGI:2142227]	2.02201	1.01579	7.9618600682665E-7	2.5060084944673E-6	yes	up	4.55	3.81	6.5	3.33	3.57	3.68	4.9533333333333	3.5266666666667
ENSMUSG00000015149	Sirt2	sirtuin 2 [Source:MGI Symbol;Acc:MGI:1927664]	2.0103744622471	1.0074642499169	3.5774502377512E-10	1.449392055748E-9	yes	up	22.97	21.69	33.28	18.7	17.05	18.09	25.98	17.946666666667
ENSMUSG00000015176	Nolc1	nucleolar and coiled-body phosphoprotein 1 [Source:MGI Symbol;Acc:MGI:1918019]	1.8216007830564	0.86520681676249	5.0936972702857E-5	0.00013381107920175	yes	up	3.95	4.78	7.18	4.41	3.64	4.73	5.3033333333333	4.26
ENSMUSG00000015189	Casd1	CAS1 domain containing 1 [Source:MGI Symbol;Acc:MGI:2384865]	0.63568005293849	-0.653627	0.015063664808713	0.027563937232286	yes	down	2.81	4.17	2.73	8.67	6.84	8.03	3.2366666666667	7.8466666666667
ENSMUSG00000015202	Cnksr3	Cnksr family member 3 [Source:MGI Symbol;Acc:MGI:2674130]	0.590782	-0.759302	9.0487489920883E-5	0.00023146212210549	yes	down	2.77	2.08	3.13	6.23	6.05	6.45	2.66	6.2433333333333
ENSMUSG00000015214	Mtmr1	myotubularin related protein 1 [Source:MGI Symbol;Acc:MGI:1858271]	0.69997451668542	-0.514626	0.018854407525424	0.033826766457212	yes	down	2.65	3.22	2.19	6.21	5.59	5.88	2.6866666666667	5.8933333333333
ENSMUSG00000015217	Hmgb3	high mobility group box 3 [Source:MGI Symbol;Acc:MGI:1098219]	2.0206457259906	1.0148164003127	7.7827200737513E-5	0.00020059050005707	yes	up	11.93	22.4	17.03	12.3	13.83	11.36	17.12	12.496666666667
ENSMUSG00000015222	Map2	microtubule-associated protein 2 [Source:MGI Symbol;Acc:MGI:97175]	1.9153786755721	0.93762964508109	0.010548126637251	0.019917522790682	yes	up	0.72	0.67	0.59	0.46	0.65	0.33	0.66	0.48
ENSMUSG00000015243	Abca1	ATP-binding cassette, sub-family A member 1 [Source:MGI Symbol;Acc:MGI:99607]	2.1281673812908	1.0896116238944	0.00091899251666921	0.0020589181541501	yes	up	1.15	2.51	1.14	1.14	1.13	1.02	1.6	1.0966666666667
ENSMUSG00000015247	Nipsnap3b	nipsnap homolog 3B [Source:MGI Symbol;Acc:MGI:1913786]	0.080590973861999	-3.63324	2.4887228970595E-86	9.8460366416257E-85	yes	down	2.68	2.26	3.78	48.88	53.25	52.56	2.9066666666667	51.563333333333
ENSMUSG00000015305	Sash1	SAM and SH3 domain containing 1 [Source:MGI Symbol;Acc:MGI:1917347]	0.74869177937028	-0.417556	0.016993790861683	0.030758988167991	yes	down	5.04	4.08	4.77	8.73	8.83	9.04	4.63	8.8666666666667
ENSMUSG00000015335	Zdhhc12	zinc finger, DHHC domain containing 12 [Source:MGI Symbol;Acc:MGI:1913470]	0.23997681122773	-2.05903	4.0352469543247E-10	1.6305706202085E-9	yes	down	2.88	1.09	3.27	14.98	14.13	16.96	2.4133333333333	15.356666666667
ENSMUSG00000015337	Endog	endonuclease G [Source:MGI Symbol;Acc:MGI:1261433]	6.3518273088746	2.6671716895563	7.6615216474962E-36	9.2811447898897E-35	yes	up	54.6	37.04	57.6	12.46	10.54	11.83	49.746666666667	11.61
ENSMUSG00000015340	Cybb	cytochrome b-245, beta polypeptide [Source:MGI Symbol;Acc:MGI:88574]	2.5368452646426	1.3430355246282	8.5655641966602E-5	0.00021961398198751	yes	up	0.88	1.72	1.09	0.59	0.7	0.87	1.23	0.72
ENSMUSG00000015341	Golga7	golgin A7 [Source:MGI Symbol;Acc:MGI:1931029]	0.41670241604985	-1.26291	1.66396569148E-17	1.007068188769E-16	yes	down	12.01	14.58	16.65	51.99	53.3	49.43	14.413333333333	51.573333333333
ENSMUSG00000015342	Xk	X-linked Kx blood group [Source:MGI Symbol;Acc:MGI:103569]	0.084699917882068	-3.5615	1.2762039569652E-42	1.9114054719092E-41	yes	down	0.35	0.69	0.44	8.85	8.43	8.74	0.49333333333333	8.6733333333333
ENSMUSG00000015354	Pcolce2	procollagen C-endopeptidase enhancer 2 [Source:MGI Symbol;Acc:MGI:1923727]	384.54750197123	8.5870180106548	3.8865500756202E-23	3.011195078743E-22	yes	up	4.62	6.97	4.73	0	0.03	0	5.44	0.01
ENSMUSG00000015363	Trabd	TraB domain containing [Source:MGI Symbol;Acc:MGI:1915226]	0.75836993184056	-0.399026	0.012342996413972	0.022984919448431	yes	down	11.76	9.59	14.38	23.02	22.79	23.54	11.91	23.116666666667
ENSMUSG00000015365	Mov10l1	Mov10 like RISC complex RNA helicase 1 [Source:MGI Symbol;Acc:MGI:1891384]	3646.3400579644	11.832233398168	8.1002337452226E-23	6.207039579188E-22	yes	up	9.4	14.93	12.6	0	0	0	12.31	0
ENSMUSG00000015377	Dennd6b	DENN domain containing 6B [Source:MGI Symbol;Acc:MGI:1916690]	4.1261007503974	2.0447790491265	8.1865896489517E-13	3.9175039471591E-12	yes	up	5.27	3.19	4.35	1.85	1.36	1.51	4.27	1.5733333333333
ENSMUSG00000015396	Cd83	CD83 antigen [Source:MGI Symbol;Acc:MGI:1328316]	5.3240996859113	2.4125375838387	6.2421496146938E-12	2.8308136229436E-11	yes	up	1.45	2.27	2.82	0.59	0.55	0.71	2.18	0.61666666666667
ENSMUSG00000015405	Ace2	angiotensin converting enzyme 2 [Source:MGI Symbol;Acc:MGI:1917258]	12.637427069732	3.6596308612835	1.5813409074686E-5	4.4018378024094E-5	yes	up	0.3	0.42	0.45	0	0.11	0.02	0.39	0.043333333333333
ENSMUSG00000015437	Gzmb	granzyme B [Source:MGI Symbol;Acc:MGI:109267]	0.089139944287834	-3.48778	1.8033523297413E-6	5.5048069726684E-6	yes	down	0.13	0.03	0.11	1.6	1.07	1.62	0.09	1.43
ENSMUSG00000015467	Egfl8	EGF-like domain 8 [Source:MGI Symbol;Acc:MGI:1932094]	4.57247	2.1929723432187	0.013326996062241	0.024634329554062	yes	up	0.74	0.35	1.25	0.11	0.49	0.04	0.78	0.21333333333333
ENSMUSG00000015468	Notch4	notch 4 [Source:MGI Symbol;Acc:MGI:107471]	62.801020692118	5.9727161020216	6.3933936842856E-62	1.5360794305005E-60	yes	up	27.81	7.68	22.84	0.73	1.33	0.37	19.443333333333	0.81
ENSMUSG00000015474	Ppt2	palmitoyl-protein thioesterase 2 [Source:MGI Symbol;Acc:MGI:1860075]	2.7499680542896	1.4594148592971	3.4546857667706E-13	1.6914100448008E-12	yes	up	13.31	10.51	16.45	6.86	8.49	8.28	13.423333333333	7.8766666666667
ENSMUSG00000015476	Prrt1	proline-rich transmembrane protein 1 [Source:MGI Symbol;Acc:MGI:1932118]	3.07571	1.62092	0.0019103784654906	0.0040984912386328	yes	up	1.28	0.6	1.93	0.59	0.81	0.31	1.27	0.57
ENSMUSG00000015478	Rnf5	ring finger protein 5 [Source:MGI Symbol;Acc:MGI:1860076]	0.30719061018141	-1.70279	4.7010365419434E-25	3.9414543017057E-24	yes	down	13.83	18.61	19.5	81.66	81.54	83.62	17.313333333333	82.273333333333
ENSMUSG00000015488	Cacfd1	calcium channel flower domain containing 1 [Source:MGI Symbol;Acc:MGI:1924317]	1.4233706815646	0.50931142490995	0.0011399025920126	0.0025210330122516	yes	up	12.68	11.08	14.71	10.83	12.65	11.25	12.823333333333	11.576666666667
ENSMUSG00000015533	Itga2	integrin alpha 2 [Source:MGI Symbol;Acc:MGI:96600]	0.041722415096516	-4.58303	2.8055992925138E-53	5.4886469619874E-52	yes	down	0.06	0.07	0.62	2.68	2.81	3.01	0.25	2.8333333333333
ENSMUSG00000015536	Mocs2	molybdenum cofactor synthesis 2 [Source:MGI Symbol;Acc:MGI:1336894]	0.42174141864403	-1.24557	8.0532399131754E-8	2.7702905085368E-7	yes	down	9.7	18.09	13.7	47.49	51.51	51.5	13.83	50.166666666667
ENSMUSG00000015568	Lpl	lipoprotein lipase [Source:MGI Symbol;Acc:MGI:96820]	65.620287362563	6.0360700065681	6.4164848366799E-215	1.4509433603728E-212	yes	up	611.44	893.86	702.88	16.71	16.11	17.24	736.06	16.686666666667
ENSMUSG00000015575	Atp6v0e	ATPase, H+ transporting, lysosomal V0 subunit E [Source:MGI Symbol;Acc:MGI:1328318]	0.35580400022634	-1.49085	2.0716355906443E-18	1.3152291466615E-17	yes	down	28.42	28.16	44.15	135.65	138.78	150.16	33.576666666667	141.53
ENSMUSG00000015579	Nkx2-5	NK2 homeobox 5 [Source:MGI Symbol;Acc:MGI:97350]	5307.6601581592	12.3739	3.936561695893E-25	3.3125427039683E-24	yes	up	20.61	27.12	28.85	0	0	0	25.526666666667	0
ENSMUSG00000015597	Zfp318	zinc finger protein 318 [Source:MGI Symbol;Acc:MGI:1889348]	2.1145389012815	1.0803431019462	2.5399682980518E-5	6.91179433631E-5	yes	up	1.63	1.33	0.99	0.84	0.38	1.04	1.3166666666667	0.75333333333333
ENSMUSG00000015627	Gata5	GATA binding protein 5 [Source:MGI Symbol;Acc:MGI:109497]	0.20049181446514	-2.31838	4.160168253885E-5	0.00011058462691697	yes	down	0.1	0.03	0.19	0.64	0.7	0.92	0.10666666666667	0.75333333333333
ENSMUSG00000015647	Lama5	laminin, alpha 5 [Source:MGI Symbol;Acc:MGI:105382]	9.83776	3.2983304487443	6.5064400280657E-37	8.1339316665222E-36	yes	up	41.62	18.66	30.12	3.8	5.17	4.96	30.133333333333	4.6433333333333
ENSMUSG00000015652	Steap1	six transmembrane epithelial antigen of the prostate 1 [Source:MGI Symbol;Acc:MGI:1917608]	0.092506521185051	-3.4343	0.0026835808900905	0.005622381072753	yes	down	0	0	0.17	0.73	1.2	0.55	0.056666666666667	0.82666666666667
ENSMUSG00000015653	Steap2	six transmembrane epithelial antigen of prostate 2 [Source:MGI Symbol;Acc:MGI:1921301]	0.15833558595859	-2.65894	3.4772142661393E-11	1.509825810401E-10	yes	down	0.08	0.07	0.18	0.73	0.66	0.66	0.11	0.68333333333333
ENSMUSG00000015656	Hspa8	heat shock protein 8 [Source:MGI Symbol;Acc:MGI:105384]	1.7582242337238	0.8141190751751	6.1707340230712E-9	2.2967278214536E-8	yes	up	388.69	463.42	460.51	339.37	343.45	337.19	437.54	340.00333333333
ENSMUSG00000015668	Pdzd11	PDZ domain containing 11 [Source:MGI Symbol;Acc:MGI:1919871]	0.52969863021472	-0.916756	3.8233751593749E-7	1.2385694950981E-6	yes	down	9.1	8.26	12.41	24.53	25.95	28.15	9.9233333333333	26.21
ENSMUSG00000015702	Anxa9	annexin A9 [Source:MGI Symbol;Acc:MGI:1923711]	0.099035222664532	-3.33591	3.2088817953892E-13	1.5747416725671E-12	yes	down	0.26	0.09	0.26	2.53	2.76	3.52	0.20333333333333	2.9366666666667
ENSMUSG00000015709	Arnt2	aryl hydrocarbon receptor nuclear translocator 2 [Source:MGI Symbol;Acc:MGI:107188]	0.13602182825554	-2.87809	1.0271541648134E-6	3.2028269313803E-6	yes	down	0.05	0.01	0.09	0.47	0.58	0.46	0.05	0.50333333333333
ENSMUSG00000015711	Prune1	prune exopolyphosphatase [Source:MGI Symbol;Acc:MGI:1925152]	0.56789118034882	-0.816314	1.5741065774385E-6	4.833812835657E-6	yes	down	3.06	3.31	4.43	9.28	9.15	9.1	3.6	9.1766666666667
ENSMUSG00000015714	Cers2	ceramide synthase 2 [Source:MGI Symbol;Acc:MGI:1924143]	0.63810745787236	-0.648129	0.00011555314818258	0.00029203017824703	yes	down	16.95	14.15	20.41	37.33	37.13	39.42	17.17	37.96
ENSMUSG00000015733	Capza2	capping actin protein of muscle Z-line subunit alpha 2 [Source:MGI Symbol;Acc:MGI:106222]	0.24181853999267	-2.048	5.765650550624E-22	4.2473564340512E-21	yes	down	19.12	32.46	25.78	153.51	161.51	153.2	25.786666666667	156.07333333333
ENSMUSG00000015745	Plekho1	pleckstrin homology domain containing, family O member 1 [Source:MGI Symbol;Acc:MGI:1914470]	8.5896291559904	3.1025958465718	6.7798225841078E-38	8.7263732088418E-37	yes	up	42.2	29.99	57.22	7.57	6.48	7.05	43.136666666667	7.0333333333333
ENSMUSG00000015747	Vps45	vacuolar protein sorting 45 [Source:MGI Symbol;Acc:MGI:891965]	0.49586502468456	-1.01198	1.0670494686534E-7	3.6305496377769E-7	yes	down	21.49	22.47	18.01	23.16	11.6	14.03	20.656666666667	16.263333333333
ENSMUSG00000015750	Aph1a	aph1 homolog A, gamma secretase subunit [Source:MGI Symbol;Acc:MGI:2385110]	0.39716757686999	-1.33218	3.1361024686348E-21	2.2422257730645E-20	yes	down	26.37	23.04	33.94	99.7	101.43	104.05	27.783333333333	101.72666666667
ENSMUSG00000015755	Tab2	TGF-beta activated kinase 1/MAP3K7 binding protein 2 [Source:MGI Symbol;Acc:MGI:1915902]	0.36366199886259	-1.45933	7.9237232367833E-13	3.7956526782224E-12	yes	down	5.8	8.95	6.41	27.86	27.38	27.67	7.0533333333333	27.636666666667
ENSMUSG00000015759	Cnih1	cornichon family AMPA receptor auxiliary protein 1 [Source:MGI Symbol;Acc:MGI:1277202]	0.48192788293151	-1.05311	1.8826362738129E-10	7.7860867232373E-10	yes	down	14.91	20.1	21.87	54.63	60.19	58.92	18.96	57.913333333333
ENSMUSG00000015766	Eps8	epidermal growth factor receptor pathway substrate 8 [Source:MGI Symbol;Acc:MGI:104684]	0.050790720375609	-4.29929	1.1632175748986E-187	1.9727656886056E-185	yes	down	2.34	2.32	3.34	80.93	80.85	82.07	2.6666666666667	81.283333333333
ENSMUSG00000015790	Surf1	surfeit gene 1 [Source:MGI Symbol;Acc:MGI:98443]	0.47713257710959	-1.06754	1.0058026369701E-9	3.9460516791487E-9	yes	down	22.43	17.76	27.93	60.32	67.24	65.79	22.706666666667	64.45
ENSMUSG00000015806	Qdpr	quinoid dihydropteridine reductase [Source:MGI Symbol;Acc:MGI:97836]	0.46868671860823	-1.0933	2.0853672967339E-16	1.203076455707E-15	yes	down	28.23	32.27	34.89	91.63	95.75	95.87	31.796666666667	94.416666666667
ENSMUSG00000015837	Sqstm1	sequestosome 1 [Source:MGI Symbol;Acc:MGI:107931]	1.4653954463607	0.55129003769798	0.0013927303957283	0.0030399665541281	yes	up	145.92	95.59	178.1	100.38	104.29	102.25	139.87	102.30666666667
ENSMUSG00000015839	Nfe2l2	nuclear factor, erythroid derived 2, like 2 [Source:MGI Symbol;Acc:MGI:108420]	0.22428112418753	-2.15662	2.1295095416506E-66	5.665183111669E-65	yes	down	15.44	16.01	17.97	108.47	104.86	107.68	16.473333333333	107.00333333333
ENSMUSG00000015843	Rxrg	retinoid X receptor gamma [Source:MGI Symbol;Acc:MGI:98216]	293.96395531561	8.1994954581853	2.6034477856273E-51	4.8348247323264E-50	yes	up	16.39	18.76	20.12	0.13	0.04	0.12	18.423333333333	0.096666666666667
ENSMUSG00000015846	Rxra	retinoid X receptor alpha [Source:MGI Symbol;Acc:MGI:98214]	0.30084490184283	-1.73291	3.6576330131796E-22	2.7222751032264E-21	yes	down	9.11	6.37	9.65	39.36	41.19	41.84	8.3766666666667	40.796666666667
ENSMUSG00000015850	Adamtsl4	ADAMTS-like 4 [Source:MGI Symbol;Acc:MGI:2389008]	6.0568349973831	2.5985641094755	2.3670533497953E-39	3.1723466306234E-38	yes	up	8.58	5.53	8.91	2.05	2.18	1.96	7.6733333333333	2.0633333333333
ENSMUSG00000015852	Fcrl2	Fc receptor like 2 [Source:MGI Symbol;Acc:MGI:1933397]	14.120228689836	3.8196915494327	7.6101761208867E-24	6.0548020775527E-23	yes	up	2.62	2.49	4.81	0.45	0.29	0.26	3.3066666666667	0.33333333333333
ENSMUSG00000015854	Cd5l	CD5 antigen-like [Source:MGI Symbol;Acc:MGI:1334419]	22.392094292733	4.4849175620882	0.028570376662856	0.049283953161975	yes	up	0.02	0.08	0.14	0	0	0	0.08	0
ENSMUSG00000015869	Prpsap1	phosphoribosyl pyrophosphate synthetase-associated protein 1 [Source:MGI Symbol;Acc:MGI:1915013]	0.096726776214697	-3.36994	4.7599648691809E-58	1.0496041081038E-56	yes	down	15.74	9.87	17.05	196.68	210.09	198.59	14.22	201.78666666667
ENSMUSG00000015880	Ncapg	non-SMC condensin I complex, subunit G [Source:MGI Symbol;Acc:MGI:1930197]	0.089007226321897	-3.48993	1.1199735207246E-7	3.801646689553E-7	yes	down	0	0.07	0.16	1.11	1.45	0.82	0.076666666666667	1.1266666666667
ENSMUSG00000015882	Lcorl	ligand dependent nuclear receptor corepressor-like [Source:MGI Symbol;Acc:MGI:2651932]	0.082825491958138	-3.59378	3.0236854394945E-33	3.3838575769986E-32	yes	down	0.38	1.39	0.38	9.82	9.37	8.54	0.71666666666667	9.2433333333333
ENSMUSG00000015889	Lta4h	leukotriene A4 hydrolase [Source:MGI Symbol;Acc:MGI:96836]	0.29999456023094	-1.73699	1.5613132950257E-21	1.1310204506837E-20	yes	down	13.24	11.51	17.69	67.22	63.15	61.39	14.146666666667	63.92
ENSMUSG00000015932	Dstn	destrin [Source:MGI Symbol;Acc:MGI:1929270]	0.084444514509109	-3.56585	9.974846848445E-160	1.1982804299968E-157	yes	down	64.2	74.4	75.88	1243.64	1278.76	1224.76	71.493333333333	1249.0533333333
ENSMUSG00000015937	Macroh2a1	macroH2A.1 histone [Source:MGI Symbol;Acc:MGI:1349392]	0.43608823017605	-1.19731	2.4589874960205E-10	1.0079357845337E-9	yes	down	17.99	13.34	23.15	58.44	53.11	57.76	18.16	56.436666666667
ENSMUSG00000015942	Gtf2ird2	GTF2I repeat domain containing 2 [Source:MGI Symbol;Acc:MGI:2149780]	2.17133	1.1185822469881	0.00217715848487	0.0046299244379058	yes	up	1.72	0.94	1.62	0.66	1.24	1.82	1.4266666666667	1.24
ENSMUSG00000015943	Bola1	bolA family member 1 [Source:MGI Symbol;Acc:MGI:1916418]	2.4751938146749	1.3075414967166	1.1133888974349E-5	3.1440150488903E-5	yes	up	29.15	16.13	39	15.05	16.45	18.44	28.093333333333	16.646666666667
ENSMUSG00000015944	Castor2	cytosolic arginine sensor for mTORC1 subunit 2 [Source:MGI Symbol;Acc:MGI:1933384]	1.9117640347763	0.93490446533424	4.5326291007195E-9	1.7060230125342E-8	yes	up	2.36	3.39	4.6	1.91	2.24	1.97	3.45	2.04
ENSMUSG00000015947	Fcgr1	Fc receptor, IgG, high affinity I [Source:MGI Symbol;Acc:MGI:95498]	2.2569696702365	1.1743870313373	0.013084181813023	0.024245734194375	yes	up	0.69	0.89	2.17	0.5	0.64	0.47	1.25	0.53666666666667
ENSMUSG00000015950	Ncf1	neutrophil cytosolic factor 1 [Source:MGI Symbol;Acc:MGI:97283]	2.8680709726365	1.5200807250872	3.0274318183685E-7	9.9158924866046E-7	yes	up	1.96	1.63	3.21	1.28	1.27	1.07	2.2666666666667	1.2066666666667
ENSMUSG00000015957	Wnt11	wingless-type MMTV integration site family, member 11 [Source:MGI Symbol;Acc:MGI:101948]	18.940085812481	4.2433709621752	8.3221356706945E-16	4.6589820204993E-15	yes	up	3.17	1.76	2.53	0.15	0.19	0.18	2.4866666666667	0.17333333333333
ENSMUSG00000015961	Adss2	adenylosuccinate synthase 2 [Source:MGI Symbol;Acc:MGI:87948]	0.14424133640708	-2.79344	2.3085434131464E-82	8.5743242873142E-81	yes	down	3.74	3.7	4.46	38.7	41.05	38.86	3.9666666666667	39.536666666667
ENSMUSG00000015962	Spmip3	sperm microtubule inner protein 3 [Source:MGI Symbol;Acc:MGI:1916678]	0.009353624785638	-6.74026	8.2945897943695E-7	2.6064674878356E-6	yes	down	0	0	0	1.62	2.92	2.31	0	2.2833333333333
ENSMUSG00000015966	Il17rb	interleukin 17 receptor B [Source:MGI Symbol;Acc:MGI:1355292]	0.094836581538974	-3.39841	3.6219504419043E-5	9.6993250833069E-5	yes	down	0.02	0.13	0.05	0.72	0.79	0.71	0.066666666666667	0.74
ENSMUSG00000015970	Chdh	choline dehydrogenase [Source:MGI Symbol;Acc:MGI:1860776]	0.0027726148681015	-8.49454	7.7580835692253E-91	3.3890188925034E-89	yes	down	0.04	0.05	0.01	16.37	17.11	16.88	0.033333333333333	16.786666666667
ENSMUSG00000015971	Actr8	ARP8 actin-related protein 8 [Source:MGI Symbol;Acc:MGI:1860775]	1.5534251636461	0.63545274121045	9.2794747756204E-5	0.00023715355756198	yes	up	8.49	8.91	10.98	8.89	7.95	8.53	9.46	8.4566666666667
ENSMUSG00000015980	Lrrc27	leucine rich repeat containing 27 [Source:MGI Symbol;Acc:MGI:1923862]	51.505759011936	5.68666	1.4895144066479E-19	9.9408708881173E-19	yes	up	9.56	10.74	10.41	0.29	0.83	0.06	10.236666666667	0.39333333333333
ENSMUSG00000016024	Lbp	lipopolysaccharide binding protein [Source:MGI Symbol;Acc:MGI:1098776]	7.6948872863018	2.9439001943008	5.2324574603824E-16	2.9689208197717E-15	yes	up	3.65	2.11	4.46	0.83	1.04	0.75	3.4066666666667	0.87333333333333
ENSMUSG00000016028	Celsr1	cadherin, EGF LAG seven-pass G-type receptor 1 [Source:MGI Symbol;Acc:MGI:1100883]	0.11311988486986	-3.14408	6.2329045476435E-44	9.6484525766039E-43	yes	down	0.33	0.32	0.53	4.52	4.19	5.84	0.39333333333333	4.85
ENSMUSG00000016087	Fli1	Friend leukemia integration 1 [Source:MGI Symbol;Acc:MGI:95554]	24.645317943316	4.6232416878781	4.6219836400863E-70	1.3309120182096E-68	yes	up	8.48	6.88	10.38	0.36	0.5	0.68	8.58	0.51333333333333
ENSMUSG00000016181	Utp25	UTP25 small subunit processome component [Source:MGI Symbol;Acc:MGI:2138080]	1.9302887389713	0.94881666672915	0.0016361266344495	0.0035365820444434	yes	up	1.36	1.39	2.21	0.91	0.74	0.66	1.6533333333333	0.77
ENSMUSG00000016194	Hsd11b1	hydroxysteroid 11-beta dehydrogenase 1 [Source:MGI Symbol;Acc:MGI:103562]	16.431402434545	4.0383837157119	2.5439627690848E-35	3.0292463226093E-34	yes	up	7.31	7.97	7.05	0.79	0.51	0.86	7.4433333333333	0.72
ENSMUSG00000016200	Syt14	synaptotagmin XIV [Source:MGI Symbol;Acc:MGI:2444490]	0.023365355077712	-5.41949	0.00094238922079056	0.0021082645371032	yes	down	0	0	0	0.09	0.03	0.04	0	0.053333333333333
ENSMUSG00000016206	H2-M3	histocompatibility 2, M region locus 3 [Source:MGI Symbol;Acc:MGI:95915]	2.7880960001068	1.4792802371366	1.3803204547696E-5	3.8651318792354E-5	yes	up	3.89	2.4	5.33	2.37	1.7	1.98	3.8733333333333	2.0166666666667
ENSMUSG00000016239	Lonrf3	LON peptidase N-terminal domain and ring finger 3 [Source:MGI Symbol;Acc:MGI:1921615]	0.26126434801686	-1.93642	0.0033224120285589	0.0068567853828481	yes	down	0.13	0.1	0.03	0.59	0.63	0.43	0.086666666666667	0.55
ENSMUSG00000016252	Atp5f1e	ATP synthase F1 subunit epsilon [Source:MGI Symbol;Acc:MGI:1855697]	6.0481588200449	2.5964960241295	4.2772639149586E-22	3.1721894597595E-21	yes	up	3494.05	1710.88	3523.93	790.49	792.28	715.9	2909.62	766.22333333333
ENSMUSG00000016253	Nelfcd	negative elongation factor complex member C/D, Th1l [Source:MGI Symbol;Acc:MGI:1926424]	0.74240635442752	-0.429719	0.0060403062284137	0.011895463042893	yes	down	10.85	10.3	13.15	19.48	17.28	19.84	11.433333333333	18.866666666667
ENSMUSG00000016255	Tubb1	tubulin, beta 1 class VI [Source:MGI Symbol;Acc:MGI:107814]	110.52928272603	6.7882848258798	1.2928128392093E-7	4.3703250969314E-7	yes	up	0.97	0.94	1.55	0	0	0.05	1.1533333333333	0.016666666666667
ENSMUSG00000016256	Ctsz	cathepsin Z [Source:MGI Symbol;Acc:MGI:1891190]	0.23474823262026	-2.09081	1.4875044667619E-19	9.9332051319816E-19	yes	down	24.42	17.82	39.92	170.04	169.25	167.57	27.386666666667	168.95333333333
ENSMUSG00000016257	Prelid3b	PRELI domain containing 3B [Source:MGI Symbol;Acc:MGI:1913640]	0.14545037545778	-2.7814	1.0980968036625E-42	1.6500066955358E-41	yes	down	16.05	28.39	24.67	245.75	235.9	227.11	23.036666666667	236.25333333333
ENSMUSG00000016262	Sertad4	SERTA domain containing 4 [Source:MGI Symbol;Acc:MGI:2443496]	5.7837034863194	2.53199	3.3577579864503E-13	1.6464006793681E-12	yes	up	0.92	1.12	1.5	0.33	0.28	0.33	1.18	0.31333333333333
ENSMUSG00000016308	Ube2a	ubiquitin-conjugating enzyme E2A [Source:MGI Symbol;Acc:MGI:102959]	0.63749850859528	-0.649506	0.00012348943412155	0.00031088544142281	yes	down	18.86	21.55	21.05	40.25	46.21	39.49	20.486666666667	41.983333333333
ENSMUSG00000016319	Slc25a5	solute carrier family 25 (mitochondrial carrier, adenine nucleotide translocator), member 5 [Source:MGI Symbol;Acc:MGI:1353496]	0.19458520852188	-2.36153	1.454355018259E-32	1.589043036293E-31	yes	down	96.2	162.23	152.51	1021.44	1046.74	1044.65	136.98	1037.61
ENSMUSG00000016344	Ppdpf	pancreatic progenitor cell differentiation and proliferation factor [Source:MGI Symbol;Acc:MGI:1913746]	0.57884397449109	-0.788754	0.00015468708083359	0.00038464943811806	yes	down	48.71	32.92	58.78	114.89	114.8	118.37	46.803333333333	116.02
ENSMUSG00000016346	Kcnq2	potassium voltage-gated channel, subfamily Q, member 2 [Source:MGI Symbol;Acc:MGI:1309503]	0.086627892074052	-3.52902	0.0008779562937394	0.0019733055851783	yes	down	0.01	0	0.01	0.05	0.17	0.14	0.0066666666666667	0.12
ENSMUSG00000016349	Eef1a2	eukaryotic translation elongation factor 1 alpha 2 [Source:MGI Symbol;Acc:MGI:1096317]	200.83033993244	7.6498334270096	0	0	yes	up	179.5	180.04	227.16	1.59	1.51	1.36	195.56666666667	1.4866666666667
ENSMUSG00000016386	Mpped2	metallophosphoesterase domain containing 2 [Source:MGI Symbol;Acc:MGI:1924265]	32.154395695684	5.0069440708504	1.9038885431937E-30	1.9277080442828E-29	yes	up	2.2	2.31	2.5	0.12	0.09	0.22	2.3366666666667	0.14333333333333
ENSMUSG00000016409	Nkap	NFKB activating protein [Source:MGI Symbol;Acc:MGI:1914300]	0.56089178066568	-0.834206	0.00076060895078253	0.0017270570436896	yes	down	1	1.79	1.49	3.7	3.8	3.73	1.4266666666667	3.7433333333333
ENSMUSG00000016427	Ndufa1	NADH:ubiquinone oxidoreductase subunit A1 [Source:MGI Symbol;Acc:MGI:1929511]	2.9443067253101	1.5579279730368	1.5148501117113E-20	1.0524101755006E-19	yes	up	1047.41	836.94	1119.75	543.79	549.55	545.36	1001.3666666667	546.23333333333
ENSMUSG00000016458	Wt1	WT1 transcription factor [Source:MGI Symbol;Acc:MGI:98968]	223.84670692754	7.80637	7.6739642062343E-13	3.6775396720714E-12	yes	up	1.99	1.48	3.58	0	0.09	0	2.35	0.03
ENSMUSG00000016477	E2f3	E2F transcription factor 3 [Source:MGI Symbol;Acc:MGI:1096340]	0.18483432125431	-2.4357	5.4515337856649E-28	5.0742383682954E-27	yes	down	0.52	0.84	0.86	5.84	5.47	5.95	0.74	5.7533333333333
ENSMUSG00000016487	Ppfibp1	PTPRF interacting protein, binding protein 1 (liprin beta 1) [Source:MGI Symbol;Acc:MGI:1914783]	2.9322780988697	1.5520219359526	6.9859733633013E-17	4.1220638430429E-16	yes	up	12.08	9.91	10.82	5.1	5.51	5.07	10.936666666667	5.2266666666667
ENSMUSG00000016493	Cd46	CD46 antigen, complement regulatory protein [Source:MGI Symbol;Acc:MGI:1203290]	3.5476826489539	1.8268769619339	2.101009240893E-6	6.3762865975258E-6	yes	up	0.46	0.48	0.36	0.2	0.43	0.15	0.43333333333333	0.26
ENSMUSG00000016494	Cd34	CD34 antigen [Source:MGI Symbol;Acc:MGI:88329]	30.0873	4.9110840666823	1.8551013408358E-86	7.3772262804098E-85	yes	up	60.38	50.38	106.52	4.04	3.33	2.93	72.426666666667	3.4333333333333
ENSMUSG00000016495	Plgrkt	plasminogen receptor, C-terminal lysine transmembrane protein [Source:MGI Symbol;Acc:MGI:1915009]	0.091238226970652	-3.45422	5.1309396648822E-128	4.0116990973053E-126	yes	down	17.45	21.13	20.71	279.13	281.39	281.44	19.763333333333	280.65333333333
ENSMUSG00000016496	Cd274	CD274 antigen [Source:MGI Symbol;Acc:MGI:1926446]	0.40180159089173	-1.31544	3.0127167897022E-9	1.1468610786348E-8	yes	down	1.98	1.74	3.34	7.98	8.85	8.53	2.3533333333333	8.4533333333333
ENSMUSG00000016510	Mtif3	mitochondrial translational initiation factor 3 [Source:MGI Symbol;Acc:MGI:1923616]	0.44667580976774	-1.1627	7.1739535947488E-12	3.2393743082005E-11	yes	down	4.55	5.59	7.73	25.74	23.58	26.2	5.9566666666667	25.173333333333
ENSMUSG00000016520	Lnx2	ligand of numb-protein X 2 [Source:MGI Symbol;Acc:MGI:2155959]	0.67807604916966	-0.560481	0.020532468600799	0.036538954423071	yes	down	3.21	2.04	4.26	6.05	6.8	7.58	3.17	6.81
ENSMUSG00000016528	Mapkapk2	MAP kinase-activated protein kinase 2 [Source:MGI Symbol;Acc:MGI:109298]	3.4040651862544	1.7672586642229	1.2156668198841E-35	1.460383083366E-34	yes	up	37.85	41.62	54.71	18.84	18.69	19.95	44.726666666667	19.16
ENSMUSG00000016534	Lamp2	lysosomal-associated membrane protein 2 [Source:MGI Symbol;Acc:MGI:96748]	0.53245955491098	-0.909256	7.7575553610805E-7	2.4447057576626E-6	yes	down	22.54	32.01	29.21	94.94	96.92	98.05	27.92	96.636666666667
ENSMUSG00000016541	Atxn10	ataxin 10 [Source:MGI Symbol;Acc:MGI:1859293]	3.2697500964502	1.7091803762771	1.3775068984973E-21	1.001645542681E-20	yes	up	15.86	18.66	20.26	8.01	9.38	7.24	18.26	8.21
ENSMUSG00000016559	H3f3b	H3.3 histone B [Source:MGI Symbol;Acc:MGI:1101768]	0.34214303846181	-1.54733	1.4611454830585E-29	1.4377696487519E-28	yes	down	50.46	46.6	64.93	233.13	233.2	222.94	53.996666666667	229.75666666667
ENSMUSG00000016619	Nup50	nucleoporin 50 [Source:MGI Symbol;Acc:MGI:1351502]	0.29343721479942	-1.76888	6.8705686903593E-24	5.4795873735524E-23	yes	down	2.07	1.76	3.05	11.14	10.77	10.94	2.2933333333333	10.95
ENSMUSG00000016637	Ift27	intraflagellar transport 27 [Source:MGI Symbol;Acc:MGI:1914292]	1.8673926686749	0.90102532423517	0.0033668364379992	0.006942407931027	yes	up	9.69	5.69	13.01	7.75	7.4	7.02	9.4633333333333	7.39
ENSMUSG00000016664	Pacsin2	protein kinase C and casein kinase substrate in neurons 2 [Source:MGI Symbol;Acc:MGI:1345153]	0.39388725791018	-1.34415	7.2278411021754E-19	4.6789266074004E-18	yes	down	16.03	21.8	25.67	96.54	94.46	105.19	21.166666666667	98.73
ENSMUSG00000016757	Ttll12	tubulin tyrosine ligase-like family, member 12 [Source:MGI Symbol;Acc:MGI:3039573]	0.31149827187057	-1.6827	4.4791544402724E-10	1.8039409318121E-9	yes	down	1.38	1.1	2.69	7.97	7.66	8.05	1.7233333333333	7.8933333333333
ENSMUSG00000016758	Bik	BCL2-interacting killer [Source:MGI Symbol;Acc:MGI:1206591]	2.3639343498524	1.2411899701781	0.00010799926877027	0.00027394733687301	yes	up	4.21	3.67	4.59	2.56	2.5	2.82	4.1566666666667	2.6266666666667
ENSMUSG00000016831	Tox4	TOX high mobility group box family member 4 [Source:MGI Symbol;Acc:MGI:1915389]	0.52352109730123	-0.93368	1.6398244266542E-9	6.352460598048E-9	yes	down	4.6	3.67	5.04	11.45	12.13	12.34	4.4366666666667	11.973333333333
ENSMUSG00000016918	Sulf1	sulfatase 1 [Source:MGI Symbol;Acc:MGI:2138563]	17.551904539465	4.1335556792954	7.1436792410328E-63	1.7528612946215E-61	yes	up	5.62	5.58	9.28	0.59	0.46	0.89	6.8266666666667	0.64666666666667
ENSMUSG00000016921	Srsf6	serine and arginine-rich splicing factor 6 [Source:MGI Symbol;Acc:MGI:1915246]	1.2476589686431	0.31922364615313	0.015253803679832	0.027887522342685	yes	up	28.02	24.94	31.43	30.35	31.65	30.14	28.13	30.713333333333
ENSMUSG00000016933	Plcg1	phospholipase C, gamma 1 [Source:MGI Symbol;Acc:MGI:97615]	8.2658943172846	3.0471709184059	2.1081503705885E-32	2.2882112140058E-31	yes	up	31.01	14.6	23.51	3.79	3.68	4.24	23.04	3.9033333333333
ENSMUSG00000016946	Kctd5	potassium channel tetramerisation domain containing 5 [Source:MGI Symbol;Acc:MGI:1916509]	0.12845871671493	-2.96062	2.4565181935286E-47	4.1417830507118E-46	yes	down	4.46	2.74	4.7	45.15	44.59	44.94	3.9666666666667	44.893333333333
ENSMUSG00000016984	Etaa1	Ewing tumor-associated antigen 1 [Source:MGI Symbol;Acc:MGI:1915395]	0.45309585019987	-1.14211	0.0027606442934659	0.0057696865375853	yes	down	0.29	0.89	0.59	2.17	1.82	1.76	0.59	1.9166666666667
ENSMUSG00000017009	Sdc4	syndecan 4 [Source:MGI Symbol;Acc:MGI:1349164]	0.16186327001609	-2.62715	1.3516083726541E-45	2.1709503562163E-44	yes	down	5.69	4.18	7.22	50.36	51.13	52.43	5.6966666666667	51.306666666667
ENSMUSG00000017057	Il13ra1	interleukin 13 receptor, alpha 1 [Source:MGI Symbol;Acc:MGI:105052]	0.24215588628683	-2.04599	3.8599915977218E-19	2.5292814261777E-18	yes	down	3.17	5.86	4.68	27.77	28.52	26.96	4.57	27.75
ENSMUSG00000017119	Nbr1	NBR1, autophagy cargo receptor [Source:MGI Symbol;Acc:MGI:108498]	0.29265697707179	-1.77272	3.4233840042792E-28	3.199365966722E-27	yes	down	12.66	17.1	15.1	66.32	70.28	68.92	14.953333333333	68.506666666667
ENSMUSG00000017132	Cyth1	cytohesin 1 [Source:MGI Symbol;Acc:MGI:1334257]	1.84284	0.88193214060683	4.2454709262898E-5	0.00011264441149761	yes	up	24.49	14.79	22.99	15.65	16.93	17.35	20.756666666667	16.643333333333
ENSMUSG00000017144	Rnd3	Rho family GTPase 3 [Source:MGI Symbol;Acc:MGI:1921444]	0.22342637576643	-2.16213	6.5497485689826E-12	2.9656448909223E-11	yes	down	1.75	4.68	2.77	19.43	20.44	21.35	3.0666666666667	20.406666666667
ENSMUSG00000017146	Brca1	breast cancer 1, early onset [Source:MGI Symbol;Acc:MGI:104537]	0.13391578889331	-2.9006	4.6754696532603E-7	1.5059308413971E-6	yes	down	0.03	0.04	0.1	0.48	0.5	0.43	0.056666666666667	0.47
ENSMUSG00000017167	Cntnap1	contactin associated protein-like 1 [Source:MGI Symbol;Acc:MGI:1858201]	0.49312356279389	-1.01998	9.5184090173253E-6	2.7060532969876E-5	yes	down	0.61	0.54	0.62	2.1	1.84	1.68	0.59	1.8733333333333
ENSMUSG00000017176	Nt5c3b	5'-nucleotidase, cytosolic IIIB [Source:MGI Symbol;Acc:MGI:1915356]	4.0072418605342	2.0026095874985	1.5764037671482E-21	1.1412351817097E-20	yes	up	10.58	11.28	14.86	4.33	5.6	4.7	12.24	4.8766666666667
ENSMUSG00000017188	Coa3	cytochrome C oxidase assembly factor 3 [Source:MGI Symbol;Acc:MGI:1098757]	0.5583486134859	-0.840762	1.0368973496824E-8	3.805256542629E-8	yes	down	61.35	57.76	81.34	183.36	193.09	169.84	66.816666666667	182.09666666667
ENSMUSG00000017204	Gsdma	gasdermin A [Source:MGI Symbol;Acc:MGI:1889509]	0.01741102279284	-5.84386	0.00012104754051483	0.00030503239615148	yes	down	0	0	0	0.16	0.36	0.19	0	0.23666666666667
ENSMUSG00000017210	Med24	mediator complex subunit 24 [Source:MGI Symbol;Acc:MGI:1344385]	1.6038408502723	0.68153098972646	0.00035120797381522	0.00083494247743228	yes	up	6.27	5.72	10.16	7.3	6.87	6.52	7.3833333333333	6.8966666666667
ENSMUSG00000017264	Exosc10	exosome component 10 [Source:MGI Symbol;Acc:MGI:1355322]	2.3647208412144	1.2416698813377	1.1733459600094E-8	4.2903019289182E-8	yes	up	10.11	8.47	13.93	6.65	6.51	6.43	10.836666666667	6.53
ENSMUSG00000017286	Glod4	glyoxalase domain containing 4 [Source:MGI Symbol;Acc:MGI:1914451]	0.36938252455901	-1.43681	2.4817365318054E-11	1.0888577726097E-10	yes	down	7.54	12.65	8.59	34.64	33.99	37.82	9.5933333333333	35.483333333333
ENSMUSG00000017288	Vps53	VPS53 GARP complex subunit [Source:MGI Symbol;Acc:MGI:1915549]	0.33413762277987	-1.58149	6.4544506908436E-24	5.1548443623375E-23	yes	down	7.81	6.7	9.09	32.03	29.07	32.78	7.8666666666667	31.293333333333
ENSMUSG00000017291	Taok1	TAO kinase 1 [Source:MGI Symbol;Acc:MGI:1914490]	0.55476223945395	-0.850059	1.0940865304585E-5	3.0921585375598E-5	yes	down	2.44	3.6	2.96	7.66	8.3	7.87	3	7.9433333333333
ENSMUSG00000017299	Dnttip1	deoxynucleotidyltransferase, terminal, interacting protein 1 [Source:MGI Symbol;Acc:MGI:1923483]	0.54017696513034	-0.888496	7.1296033729476E-7	2.2529702945203E-6	yes	down	9.19	7.35	11.03	28.11	24.29	25.43	9.19	25.943333333333
ENSMUSG00000017300	Tnnc2	troponin C2, fast [Source:MGI Symbol;Acc:MGI:98780]	245.66001735714	7.9405192593005	2.751380859429E-5	7.4571797324007E-5	yes	up	11.55	7.47	0.49	0	0	0.13	6.5033333333333	0.043333333333333
ENSMUSG00000017307	Acot8	acyl-CoA thioesterase 8 [Source:MGI Symbol;Acc:MGI:2158201]	0.23134133806552	-2.11191	5.7166485760735E-24	4.5735171490508E-23	yes	down	6.62	4.86	8.66	45.73	44.94	47.52	6.7133333333333	46.063333333333
ENSMUSG00000017309	Cd300lg	CD300 molecule like family member G [Source:MGI Symbol;Acc:MGI:1289168]	48.913995261217	5.6121754027064	1.0339161372459E-61	2.4712202803707E-60	yes	up	100.81	37.18	106.59	1.98	2.42	2.67	81.526666666667	2.3566666666667
ENSMUSG00000017311	Pyy	peptide YY [Source:MGI Symbol;Acc:MGI:99924]	0.0018471403265205	-9.08049	1.055656568859E-13	5.3163141398981E-13	yes	down	0	0	0	27.46	32.14	32.41	0	30.67
ENSMUSG00000017314	Mpp2	membrane protein, palmitoylated 2 (MAGUK p55 subfamily member 2) [Source:MGI Symbol;Acc:MGI:1858257]	5.1014074370187	2.3508953298845	1.7017408244858E-11	7.5366075493022E-11	yes	up	1.69	1	2.02	0.55	0.29	0.4	1.57	0.41333333333333
ENSMUSG00000017316	Ppy	pancreatic polypeptide [Source:MGI Symbol;Acc:MGI:97753]	0.030308545959702	-5.04413	0.0027233857196894	0.0056987513534677	yes	down	0	0	0	1.77	2.07	1.31	0	1.7166666666667
ENSMUSG00000017344	Vtn	vitronectin [Source:MGI Symbol;Acc:MGI:98940]	111.18467503231	6.7968141398998	3.851783236957E-60	8.9108706479854E-59	yes	up	26.77	14.01	35.43	0.34	1.03	0.31	25.403333333333	0.56
ENSMUSG00000017376	Nlk	nemo like kinase [Source:MGI Symbol;Acc:MGI:1201387]	2.0378637097936	1.0270575687855	2.4166981410435E-7	7.9881259133229E-7	yes	up	2.65	3.91	3.92	2.96	1.96	3.56	3.4933333333333	2.8266666666667
ENSMUSG00000017386	Traf4	TNF receptor associated factor 4 [Source:MGI Symbol;Acc:MGI:1202880]	0.18460060764729	-2.43752	3.1058348558208E-33	3.4741067385794E-32	yes	down	1.68	1.64	2.82	16.5	16.23	15.75	2.0466666666667	16.16
ENSMUSG00000017390	Aldoc	aldolase C, fructose-bisphosphate [Source:MGI Symbol;Acc:MGI:101863]	0.013856175338631	-6.17333	1.2053183113736E-32	1.3213244701441E-31	yes	down	0.07	0.05	0.2	7.55	7.81	7.2	0.10666666666667	7.52
ENSMUSG00000017412	Cacnb4	calcium channel, voltage-dependent, beta 4 subunit [Source:MGI Symbol;Acc:MGI:103301]	3.5354440255433	1.8218914182089	0.0047193118297673	0.0094735358880403	yes	up	0.1	0.24	0.11	0.11	0.04	0.05	0.15	0.066666666666667
ENSMUSG00000017417	Plxdc1	plexin domain containing 1 [Source:MGI Symbol;Acc:MGI:1919574]	16.845006889514	4.0742491134014	7.7273068486029E-24	6.1441501895586E-23	yes	up	1.85	1.91	3.26	0.15	0.32	0.14	2.34	0.20333333333333
ENSMUSG00000017418	Arl5b	ADP-ribosylation factor-like 5B [Source:MGI Symbol;Acc:MGI:1923119]	0.69221341439867	-0.530711	0.0024316011094073	0.0051331575680467	yes	down	5.72	5.42	8.31	9.19	8.55	8.07	6.4833333333333	8.6033333333333
ENSMUSG00000017421	Zfp207	zinc finger protein 207 [Source:MGI Symbol;Acc:MGI:1340045]	0.66001131222812	-0.599437	0.00028983287309475	0.00069628113924907	yes	down	14.88	19.02	17.35	36.81	38.32	38.93	17.083333333333	38.02
ENSMUSG00000017428	Psmd11	proteasome (prosome, macropain) 26S subunit, non-ATPase, 11 [Source:MGI Symbol;Acc:MGI:1916327]	0.58184482301497	-0.781294	1.5468909706536E-7	5.1934556387374E-7	yes	down	9.54	10.86	14	32.16	32.08	33.96	11.466666666667	32.733333333333
ENSMUSG00000017446	C1qtnf1	C1q and tumor necrosis factor related protein 1 [Source:MGI Symbol;Acc:MGI:1919254]	10.510792325975	3.3937995217203	1.7137791996604E-27	1.5673400967553E-26	yes	up	5.86	3.82	8.82	0.81	0.99	0.8	6.1666666666667	0.86666666666667
ENSMUSG00000017466	Timp2	tissue inhibitor of metalloproteinase 2 [Source:MGI Symbol;Acc:MGI:98753]	4.6334967412196	2.2121013570265	1.6405549876432E-37	2.0848154705229E-36	yes	up	24.29	21.11	34.13	8.44	7.76	8.73	26.51	8.31
ENSMUSG00000017478	Zc3h18	zinc finger CCCH-type containing 18 [Source:MGI Symbol;Acc:MGI:1923264]	0.62686206833681	-0.67378	0.00039196490077086	0.00092487677097493	yes	down	5.57	4.46	6.41	11.79	11.84	14	5.48	12.543333333333
ENSMUSG00000017491	Rarb	retinoic acid receptor, beta [Source:MGI Symbol;Acc:MGI:97857]	3.4029073679443	1.7667678795938	4.8438172685124E-7	1.5577613677947E-6	yes	up	0.92	1.07	1.42	0.72	0.74	0.56	1.1366666666667	0.67333333333333
ENSMUSG00000017493	Igfbp4	insulin-like growth factor binding protein 4 [Source:MGI Symbol;Acc:MGI:96439]	7.4704655779267	2.9011981581464	1.9193766114237E-37	2.43645688181E-36	yes	up	43.75	27.42	51.32	10.51	7.53	7.33	40.83	8.4566666666667
ENSMUSG00000017548	Suz12	SUZ12 polycomb repressive complex 2 subunit [Source:MGI Symbol;Acc:MGI:1261758]	0.36201407141418	-1.46588	1.3079702048112E-9	5.0942811168476E-9	yes	down	1.99	3.54	2.49	10.71	10.99	10.88	2.6733333333333	10.86
ENSMUSG00000017550	Atad5	ATPase family, AAA domain containing 5 [Source:MGI Symbol;Acc:MGI:2442925]	0.14746668389587	-2.76154	4.7168595080568E-21	3.3362270638862E-20	yes	down	0.21	0.17	0.23	2.05	1.64	1.71	0.20333333333333	1.8
ENSMUSG00000017561	Crlf3	cytokine receptor-like factor 3 [Source:MGI Symbol;Acc:MGI:1860086]	0.61539406711031	-0.700418	0.00034256248330213	0.00081556602780384	yes	down	3.95	3.25	3.84	7.35	8.85	7.58	3.68	7.9266666666667
ENSMUSG00000017588	Krt27	keratin 27 [Source:MGI Symbol;Acc:MGI:1339999]	0.044197142539105	-4.4999	0.017679257988145	0.031887088324724	yes	down	0	0	0	0.1	0.15	0.29	0	0.18
ENSMUSG00000017607	Tns4	tensin 4 [Source:MGI Symbol;Acc:MGI:2144377]	0.0010800646980679	-9.85467	8.7757374870599E-169	1.1906610890532E-166	yes	down	0.16	0.09	0.08	73.91	75.57	74.4	0.11	74.626666666667
ENSMUSG00000017615	Tnfaip1	tumor necrosis factor, alpha-induced protein 1 (endothelial) [Source:MGI Symbol;Acc:MGI:104961]	0.61149473426212	-0.709588	0.0048195082876038	0.0096603770447191	yes	down	13.16	9.21	22.7	35.96	35.09	34.71	15.023333333333	35.253333333333
ENSMUSG00000017631	Abr	active BCR-related gene [Source:MGI Symbol;Acc:MGI:107771]	0.24314506576994	-2.04011	3.420541316343E-22	2.5524032824798E-21	yes	down	9.01	5.64	8.4	42.52	40.04	40.56	7.6833333333333	41.04
ENSMUSG00000017639	Rab11fip4	RAB11 family interacting protein 4 (class II) [Source:MGI Symbol;Acc:MGI:2442920]	0.0016297227912788	-9.26116	8.5916907305957E-44	1.3273097568733E-42	yes	down	0.01	0	0.01	11.25	11.44	11.05	0.0066666666666667	11.246666666667
ENSMUSG00000017652	Cd40	CD40 antigen [Source:MGI Symbol;Acc:MGI:88336]	8.0985556262285	3.0176646269247	1.0070720334946E-9	3.9503599409104E-9	yes	up	2.07	1.11	3.03	0.46	0.58	0.29	2.07	0.44333333333333
ENSMUSG00000017664	Slc35c2	solute carrier family 35, member C2 [Source:MGI Symbol;Acc:MGI:2385166]	1.5439183142907	0.62659642444201	0.0075820432951963	0.014684677857394	yes	up	6.99	7.03	13.26	6.2	6.51	8.23	9.0933333333333	6.98
ENSMUSG00000017667	Zfp334	zinc finger protein 334 [Source:MGI Symbol;Acc:MGI:2388656]	4.9771966809983	2.3153333982857	3.1472714078685E-13	1.5458222960496E-12	yes	up	0.66	0.49	0.57	0.18	0.17	0.16	0.57333333333333	0.17
ENSMUSG00000017670	Elmo2	engulfment and cell motility 2 [Source:MGI Symbol;Acc:MGI:2153045]	2.9089787131296	1.5405127393483	4.37177328975E-9	1.6478991816977E-8	yes	up	7.23	3.84	5.6	3.21	2.57	2.72	5.5566666666667	2.8333333333333
ENSMUSG00000017677	Wsb1	WD repeat and SOCS box-containing 1 [Source:MGI Symbol;Acc:MGI:1926139]	0.1937153087818	-2.36799	2.2196124205595E-50	4.0184741350239E-49	yes	down	8.56	7.68	8.39	63.55	68.66	65.39	8.21	65.866666666667
ENSMUSG00000017679	Ttpal	tocopherol (alpha) transfer protein-like [Source:MGI Symbol;Acc:MGI:1923330]	0.63783322417798	-0.648749	0.00087508977520269	0.0019672461661842	yes	down	2.83	2.32	3.83	6.38	8.13	5.72	2.9933333333333	6.7433333333333
ENSMUSG00000017686	Rhot1	ras homolog family member T1 [Source:MGI Symbol;Acc:MGI:1926078]	1.5837399649651	0.66333547806164	0.00023326384898127	0.00056693684686544	yes	up	15.19	18.61	14.71	8.78	10.25	9.83	16.17	9.62
ENSMUSG00000017688	Hnf4g	hepatocyte nuclear factor 4, gamma [Source:MGI Symbol;Acc:MGI:1353604]	0.001123626439975	-9.79762	3.5904711130328E-21	2.5583631826414E-20	yes	down	0.04	0	0	8.62	9.14	8.19	0.013333333333333	8.65
ENSMUSG00000017692	Rhbdl3	rhomboid like 3 [Source:MGI Symbol;Acc:MGI:2179276]	13.708194921517	3.7769667061777	1.7312759684194E-30	1.7606649123278E-29	yes	up	1.8	1.86	2.52	0.16	0.27	0.21	2.06	0.21333333333333
ENSMUSG00000017697	Ada	adenosine deaminase [Source:MGI Symbol;Acc:MGI:87916]	0.24562555346024	-2.02547	7.4513838225894E-7	2.3517538022444E-6	yes	down	1.09	0.32	0.92	4.16	5.22	4.53	0.77666666666667	4.6366666666667
ENSMUSG00000017707	Serinc3	serine incorporator 3 [Source:MGI Symbol;Acc:MGI:1349457]	2.0327867349986	1.0234588661915	2.4252048144025E-7	8.015095148903E-7	yes	up	130.83	86.78	110.86	81.35	79.72	80.63	109.49	80.566666666667
ENSMUSG00000017715	Pgs1	phosphatidylglycerophosphate synthase 1 [Source:MGI Symbol;Acc:MGI:1921701]	0.47009071774066	-1.08899	2.3696137946624E-12	1.1005868339486E-11	yes	down	6.02	5.41	7.61	19.43	19.28	20.59	6.3466666666667	19.766666666667
ENSMUSG00000017716	Birc5	baculoviral IAP repeat-containing 5 [Source:MGI Symbol;Acc:MGI:1203517]	0.11891015260446	-3.07206	6.8699471844184E-21	4.833902739738E-20	yes	down	0.9	1.01	0.7	12.63	14.05	10.95	0.87	12.543333333333
ENSMUSG00000017718	Afmid	arylformamidase [Source:MGI Symbol;Acc:MGI:2448704]	0.26128297271815	-1.93631	2.1680128886357E-13	1.0751498016853E-12	yes	down	0.85	1.62	1.29	8.51	6.9	7.51	1.2533333333333	7.64
ENSMUSG00000017721	Pigt	phosphatidylinositol glycan anchor biosynthesis, class T [Source:MGI Symbol;Acc:MGI:1926178]	0.35303662846264	-1.50211	7.5794750891264E-12	3.4171343418823E-11	yes	down	8.24	6.13	12.74	35.93	38.44	36.35	9.0366666666667	36.906666666667
ENSMUSG00000017723	Wfdc2	WAP four-disulfide core domain 2 [Source:MGI Symbol;Acc:MGI:1914951]	0.014941817525296	-6.0645	9.5555230682881E-57	2.0502152518145E-55	yes	down	0.71	0.12	0.58	51.15	48.13	52.23	0.47	50.503333333333
ENSMUSG00000017737	Mmp9	matrix metallopeptidase 9 [Source:MGI Symbol;Acc:MGI:97011]	0.29231426667959	-1.77441	6.3065560226948E-5	0.00016408428050023	yes	down	0.46	0.22	0.7	1.95	1.83	1.93	0.46	1.9033333333333
ENSMUSG00000017740	Slc12a5	solute carrier family 12, member 5 [Source:MGI Symbol;Acc:MGI:1862037]	4.2122141043235	2.0745787695534	0.0026238806641885	0.0055073079915831	yes	up	0.55	0.21	0.29	0.12	0.32	0.02	0.35	0.15333333333333
ENSMUSG00000017754	Pltp	phospholipid transfer protein [Source:MGI Symbol;Acc:MGI:103151]	9.2610088309824	3.2111693593797	1.328754844228E-35	1.5945749470405E-34	yes	up	36.33	19.59	41.51	4.76	5.3	5.18	32.476666666667	5.08
ENSMUSG00000017760	Ctsa	cathepsin A [Source:MGI Symbol;Acc:MGI:97748]	0.53867873042022	-0.892503	1.3295201415882E-8	4.8375740756794E-8	yes	down	33.75	27.27	42.22	126.05	120.22	119	34.413333333333	121.75666666667
ENSMUSG00000017765	Slc12a4	solute carrier family 12, member 4 [Source:MGI Symbol;Acc:MGI:1309465]	14.717534457304	3.8794641002396	3.3350639406061E-66	8.8316015832468E-65	yes	up	13.1	9.17	13.76	0.98	1.41	0.98	12.01	1.1233333333333
ENSMUSG00000017774	Myo1c	myosin IC [Source:MGI Symbol;Acc:MGI:106612]	2.8886439846493	1.5303924076994	2.6767936243412E-12	1.2397639547275E-11	yes	up	25.21	16.69	31.18	11.89	12.31	11.91	24.36	12.036666666667
ENSMUSG00000017776	Crk	v-crk avian sarcoma virus CT10 oncogene homolog [Source:MGI Symbol;Acc:MGI:88508]	0.34018796214214	-1.5556	2.2255612633658E-15	1.2242444679116E-14	yes	down	9.3	14.25	13.09	50.35	52.5	52.47	12.213333333333	51.773333333333
ENSMUSG00000017778	Cox7c	cytochrome c oxidase subunit 7C [Source:MGI Symbol;Acc:MGI:103226]	2.0688546861823	1.0488323156249	7.8079089492311E-18	4.8165129690831E-17	yes	up	1623.52	1780.64	1950.05	1330.61	1282.63	1307.11	1784.7366666667	1306.7833333333
ENSMUSG00000017781	Pitpna	phosphatidylinositol transfer protein, alpha [Source:MGI Symbol;Acc:MGI:99887]	0.37774148516372	-1.40453	2.9541000518781E-16	1.6898888317601E-15	yes	down	22.14	26.57	39.11	102.67	99.95	102.42	29.273333333333	101.68
ENSMUSG00000017801	Mlx	MAX-like protein X [Source:MGI Symbol;Acc:MGI:108398]	0.14818097681465	-2.75457	3.7802366281047E-61	8.9243764408632E-60	yes	down	10.81	7.63	8.85	75.16	84.71	77.86	9.0966666666667	79.243333333333
ENSMUSG00000017802	Retreg3	reticulophagy regulator family member 3 [Source:MGI Symbol;Acc:MGI:1915248]	0.34600062032246	-1.53115	2.754952519645E-16	1.5802780369463E-15	yes	down	11.34	7.69	12.08	44.49	43.42	43.79	10.37	43.9
ENSMUSG00000017817	Jph2	junctophilin 2 [Source:MGI Symbol;Acc:MGI:1891496]	10.835432523907	3.4376848383182	4.6023200128701E-131	3.6986937664407E-129	yes	up	38.28	44.09	48.15	5.48	5.94	6.17	43.506666666667	5.8633333333333
ENSMUSG00000017830	Dhx58	DExH-box helicase 58 [Source:MGI Symbol;Acc:MGI:1931560]	0.076210124805692	-3.71387	3.2007873583803E-45	5.1055435975824E-44	yes	down	1.07	1.58	2.08	22.59	22.76	24.5	1.5766666666667	23.283333333333
ENSMUSG00000017831	Rab5a	RAB5A, member RAS oncogene family [Source:MGI Symbol;Acc:MGI:105926]	0.38017944153607	-1.39525	1.3335316795882E-8	4.8491105454361E-8	yes	down	10.43	19.31	12.86	53.3	57.53	55.46	14.2	55.43
ENSMUSG00000017837	Nkiras2	NFKB inhibitor interacting Ras-like protein 2 [Source:MGI Symbol;Acc:MGI:1919216]	0.51941103747862	-0.945051	2.5574255822679E-10	1.0467971793258E-9	yes	down	11.2	12.05	16.07	35.8	38.82	38.57	13.106666666667	37.73
ENSMUSG00000017843	Ppp2r5c	protein phosphatase 2, regulatory subunit B', gamma [Source:MGI Symbol;Acc:MGI:1349475]	0.34048577414694	-1.55433	7.6832466749675E-17	4.5230751546229E-16	yes	down	10.16	14.34	14.67	92.13	102.18	104.49	13.056666666667	99.6
ENSMUSG00000017858	Ift52	intraflagellar transport 52 [Source:MGI Symbol;Acc:MGI:2387217]	0.5400651508367	-0.888795	2.6676777311793E-7	8.7862325959805E-7	yes	down	3.86	3.61	4.25	12.42	11.14	13.91	3.9066666666667	12.49
ENSMUSG00000017861	Mybl2	myeloblastosis oncogene-like 2 [Source:MGI Symbol;Acc:MGI:101785]	0.28034778449337	-1.83471	0.0005412579578867	0.0012520424028339	yes	down	0.09	0.08	0.41	0.4	0.68	0.71	0.19333333333333	0.59666666666667
ENSMUSG00000017868	Sgk2	serum/glucocorticoid regulated kinase 2 [Source:MGI Symbol;Acc:MGI:1351318]	0.00034034369900136	-11.5207	4.7956028130502E-42	7.0452598014651E-41	yes	down	0	0.04	0	64.86	66.39	65.7	0.013333333333333	65.65
ENSMUSG00000017897	Eya2	EYA transcriptional coactivator and phosphatase 2 [Source:MGI Symbol;Acc:MGI:109341]	15.899627813621	3.9909210894707	2.813236240582E-11	1.2296246710067E-10	yes	up	1.83	0.83	1.71	0.12	0.07	0.1	1.4566666666667	0.096666666666667
ENSMUSG00000017929	B4galt5	UDP-Gal:betaGlcNAc beta 1,4-galactosyltransferase, polypeptide 5 [Source:MGI Symbol;Acc:MGI:1927169]	0.14054215329375	-2.83093	1.6190054050505E-33	1.8251397686946E-32	yes	down	2.21	1.4	3.14	23.21	22.79	23.3	2.25	23.1
ENSMUSG00000017943	Gdap1l1	ganglioside-induced differentiation-associated protein 1-like 1 [Source:MGI Symbol;Acc:MGI:2385163]	0.071864581648574	-3.79858	0.0056034231767438	0.011101439234805	yes	down	0	0.02	0.02	0.23	0.32	0.3	0.013333333333333	0.28333333333333
ENSMUSG00000017950	Hnf4a	hepatic nuclear factor 4, alpha [Source:MGI Symbol;Acc:MGI:109128]	6.5046727045881E-5	-13.9082	9.5741533493694E-61	2.2464684333998E-59	yes	down	0.02	0	0.01	223.18	221.28	221.18	0.01	221.88
ENSMUSG00000017969	Ptgis	prostaglandin I2 (prostacyclin) synthase [Source:MGI Symbol;Acc:MGI:1097156]	8.6026154400311	3.1047753468743	1.0474259227167E-28	9.9912650568486E-28	yes	up	13.44	7.66	16.7	2.26	1.96	2.26	12.6	2.16
ENSMUSG00000017978	Cadps2	Ca2+-dependent activator protein for secretion 2 [Source:MGI Symbol;Acc:MGI:2443963]	0.19257324273496	-2.37652	2.8389353257031E-16	1.6272376562461E-15	yes	down	0.25	0.26	0.57	2.38	2.8	2.43	0.36	2.5366666666667
ENSMUSG00000018001	Cyth3	cytohesin 3 [Source:MGI Symbol;Acc:MGI:1335107]	4.9052932233312	2.2943393788914	1.3410179416358E-29	1.3206908122899E-28	yes	up	11.8	8.1	11.62	2.97	3.25	3.22	10.506666666667	3.1466666666667
ENSMUSG00000018008	Cyth4	cytohesin 4 [Source:MGI Symbol;Acc:MGI:2441702]	6.3544750586581	2.6677729495337	3.2339536295249E-22	2.4170816741734E-21	yes	up	3.63	3.19	5.55	0.85	1	1	4.1233333333333	0.95
ENSMUSG00000018012	Rac3	Rac family small GTPase 3 [Source:MGI Symbol;Acc:MGI:2180784]	0.39728295536812	-1.33176	0.0079206689563198	0.01528404831235	yes	down	3.03	0.45	2.24	7.9	5.81	9.94	1.9066666666667	7.8833333333333
ENSMUSG00000018068	Ints2	integrator complex subunit 2 [Source:MGI Symbol;Acc:MGI:1917672]	0.3706821624488	-1.43175	2.0554401476709E-10	8.4658441082195E-10	yes	down	0.73	0.51	0.61	2.17	1.79	2.5	0.61666666666667	2.1533333333333
ENSMUSG00000018102	H2bc4	H2B clustered histone 4 [Source:MGI Symbol;Acc:MGI:1915274]	0.29073136047077	-1.78224	7.1595534837607E-23	5.4953444626602E-22	yes	down	36.01	38.71	62.62	230.77	229.23	229.26	45.78	229.75333333333
ENSMUSG00000018126	Baiap2l2	BAI1-associated protein 2-like 2 [Source:MGI Symbol;Acc:MGI:2652819]	0.0063340445099678	-7.30266	1.0268155110586E-55	2.1609032630078E-54	yes	down	0.22	0	0.38	21.22	18.14	18.81	0.2	19.39
ENSMUSG00000018143	Mafk	v-maf musculoaponeurotic fibrosarcoma oncogene family, protein K (avian) [Source:MGI Symbol;Acc:MGI:99951]	0.67211309322508	-0.573224	0.0028965521924539	0.0060356831076835	yes	down	11.96	8.19	13.55	23.8	24.49	25.36	11.233333333333	24.55
ENSMUSG00000018166	Erbb3	erb-b2 receptor tyrosine kinase 3 [Source:MGI Symbol;Acc:MGI:95411]	0.017494767455363	-5.83693	2.8905454466997E-277	1.2121896496023E-274	yes	down	0.63	0.83	0.98	66.86	67.38	68.66	0.81333333333333	67.633333333333
ENSMUSG00000018169	Mfng	MFNG O-fucosylpeptide 3-beta-N-acetylglucosaminyltransferase [Source:MGI Symbol;Acc:MGI:1095404]	24.021964256252	4.5862822187407	1.6501851907976E-24	1.3482650168525E-23	yes	up	11.2	3.24	12.99	0.51	0.49	0.65	9.1433333333333	0.55
ENSMUSG00000018171	Vmp1	vacuole membrane protein 1 [Source:MGI Symbol;Acc:MGI:1923159]	0.29032200831727	-1.78427	7.5922386016907E-34	8.6647690919345E-33	yes	down	15.15	17.12	18.3	89.69	90.71	93.62	16.856666666667	91.34
ENSMUSG00000018209	Stk4	serine/threonine kinase 4 [Source:MGI Symbol;Acc:MGI:1929004]	0.29168804884284	-1.7775	2.8920986003903E-20	1.9823552516494E-19	yes	down	1.53	1.86	2.7	9.21	8.09	8.1	2.03	8.4666666666667
ENSMUSG00000018217	Pmp22	peripheral myelin protein 22 [Source:MGI Symbol;Acc:MGI:97631]	0.085181056891966	-3.55332	1.9002066723219E-81	6.9348523571368E-80	yes	down	25.52	22.22	39.25	488.78	496.17	493.38	28.996666666667	492.77666666667
ENSMUSG00000018238	Gdf9	growth differentiation factor 9 [Source:MGI Symbol;Acc:MGI:95692]	6.5150377542572	2.7037735391498	0.020527665425067	0.036536044681624	yes	up	0.12	0.14	0.32	0.03	0.06	0.03	0.19333333333333	0.04
ENSMUSG00000018263	Tbx5	T-box 5 [Source:MGI Symbol;Acc:MGI:102541]	559.934	9.1291127623041	4.09291741138E-14	2.1053331867413E-13	yes	up	1.67	2.1	2.2	0.01	0	0	1.99	0.0033333333333333
ENSMUSG00000018286	Psmb6	proteasome (prosome, macropain) subunit, beta type 6 [Source:MGI Symbol;Acc:MGI:104880]	1.9345523690142	0.95199978357275	1.2931451817944E-6	4.0019312515883E-6	yes	up	177.4	120.3	205.09	127.51	130.74	128.51	167.59666666667	128.92
ENSMUSG00000018287	Spag7	sperm associated antigen 7 [Source:MGI Symbol;Acc:MGI:107380]	2.9046611829852	1.5383698888846	3.6769681762449E-20	2.5121229557195E-19	yes	up	43.87	57.75	59.11	28.15	26.46	27.84	53.576666666667	27.483333333333
ENSMUSG00000018293	Pfn1	profilin 1 [Source:MGI Symbol;Acc:MGI:97549]	0.3469982521855	-1.527	5.3265959469745E-11	2.284453988787E-10	yes	down	187.19	123.45	277.98	839.64	820.34	840.7	196.20666666667	833.56
ENSMUSG00000018326	Ywhab	tyrosine 3-monooxygenase/tryptophan 5-monooxygenase activation protein, beta polypeptide [Source:MGI Symbol;Acc:MGI:1891917]	0.39709807330901	-1.33243	3.0393540357641E-25	2.5725761774275E-24	yes	down	21.49	23.9	28.78	90.99	92.84	89.38	24.723333333333	91.07
ENSMUSG00000018334	Ksr1	kinase suppressor of ras 1 [Source:MGI Symbol;Acc:MGI:105051]	0.28200973155967	-1.82618	7.4815544239514E-12	3.3756270107285E-11	yes	down	2.35	1.19	3.3	21.42	23.84	22.65	2.28	22.636666666667
ENSMUSG00000018339	Gpx3	glutathione peroxidase 3 [Source:MGI Symbol;Acc:MGI:105102]	10.711543690431	3.4210945034577	3.7153028051168E-42	5.4721238314188E-41	yes	up	113.78	64.68	148.23	15.03	14.35	15.01	108.89666666667	14.796666666667
ENSMUSG00000018340	Anxa6	annexin A6 [Source:MGI Symbol;Acc:MGI:88255]	6.4538619066365	2.6901627087914	3.0048137282204E-76	9.9292304643846E-75	yes	up	36.03	37.21	50.08	9.5	9.03	9.34	41.106666666667	9.29
ENSMUSG00000018341	Il12rb2	interleukin 12 receptor, beta 2 [Source:MGI Symbol;Acc:MGI:1270861]	0.043480472121051	-4.52349	0.023864629731852	0.041826571790666	yes	down	0	0	0	0.04	0.04	0.19	0	0.09
ENSMUSG00000018347	Zkscan6	zinc finger with KRAB and SCAN domains 6 [Source:MGI Symbol;Acc:MGI:1289293]	0.50510649337488	-0.985341	0.002017793317975	0.0043110315978408	yes	down	1.69	0.89	2.14	3.92	5.39	4.27	1.5733333333333	4.5266666666667
ENSMUSG00000018362	Kpna2	karyopherin subunit alpha 2 [Source:MGI Symbol;Acc:MGI:103561]	0.098732596422129	-3.34033	2.3477022191543E-34	2.7293221615319E-33	yes	down	5.01	12.22	9.47	124.79	133.1	126.93	8.9	128.27333333333
ENSMUSG00000018363	Smurf2	SMAD specific E3 ubiquitin protein ligase 2 [Source:MGI Symbol;Acc:MGI:1913563]	0.58408562268293	-0.775748	2.3752000099352E-8	8.5041894177514E-8	yes	down	4.29	4.44	5.38	12.08	13.08	11.84	4.7033333333333	12.333333333333
ENSMUSG00000018372	Cep95	centrosomal protein 95 [Source:MGI Symbol;Acc:MGI:2443502]	0.53261053309967	-0.908847	0.0019959198499258	0.0042685110188723	yes	down	1.71	2.49	1.61	6.63	5.15	4.53	1.9366666666667	5.4366666666667
ENSMUSG00000018377	Vezf1	vascular endothelial zinc finger 1 [Source:MGI Symbol;Acc:MGI:1313291]	1.6462034273792	0.71914262587918	3.8726630383108E-5	0.00010333523019278	yes	up	6.64	8.68	8.05	6.48	6.97	6.87	7.79	6.7733333333333
ENSMUSG00000018378	Cuedc1	CUE domain containing 1 [Source:MGI Symbol;Acc:MGI:2144281]	6.0932261045584	2.6072062761952	1.2761803975633E-38	1.6772137247748E-37	yes	up	16.51	12.52	16.27	3.5	4.6	4.65	15.1	4.25
ENSMUSG00000018379	Srsf1	serine and arginine-rich splicing factor 1 [Source:MGI Symbol;Acc:MGI:98283]	0.46724291300227	-1.09776	2.0541857299309E-7	6.8329670984794E-7	yes	down	14.26	22.33	15.38	46.81	52.5	55.55	17.323333333333	51.62
ENSMUSG00000018381	Abi3	ABI family member 3 [Source:MGI Symbol;Acc:MGI:1913860]	7.8277289596827	2.96859	2.3900230300285E-18	1.5127848844019E-17	yes	up	12.24	4.91	16.63	3	1.46	1.56	11.26	2.0066666666667
ENSMUSG00000018398	Septin8	septin 8 [Source:MGI Symbol;Acc:MGI:894310]	2.45846	1.2977524966448	1.3381236043804E-14	7.0395771637974E-14	yes	up	11.72	11.14	16.61	8.56	7.83	7.63	13.156666666667	8.0066666666667
ENSMUSG00000018401	Mtmr4	myotubularin related protein 4 [Source:MGI Symbol;Acc:MGI:2180699]	0.1746746129674	-2.51726	1.5777151641945E-47	2.67376930655E-46	yes	down	2.29	1.66	2.42	19.07	19.98	19.41	2.1233333333333	19.486666666667
ENSMUSG00000018405	Mrm1	mitochondrial rRNA methyltransferase 1 [Source:MGI Symbol;Acc:MGI:2443470]	2.1181968997487	1.0828367031582	2.8523931433838E-7	9.3798756561374E-7	yes	up	3.64	4.4	4.46	2.75	2.98	3.04	4.1666666666667	2.9233333333333
ENSMUSG00000018411	Mapt	microtubule-associated protein tau [Source:MGI Symbol;Acc:MGI:97180]	9.3303324498659	3.2219284867821	4.0039010149969E-40	5.5299387371799E-39	yes	up	5.37	4.04	7.4	1.01	0.69	1.09	5.6033333333333	0.93
ENSMUSG00000018412	Kansl1	KAT8 regulatory NSL complex subunit 1 [Source:MGI Symbol;Acc:MGI:1923969]	0.74310681110915	-0.428359	0.0061853454103211	0.012161366625953	yes	down	3.16	3.1	4.07	7.2	7.02	7.18	3.4433333333333	7.1333333333333
ENSMUSG00000018415	Gid4	GID complex subunit 4, VID24 homolog [Source:MGI Symbol;Acc:MGI:1914021]	1.5191137898699	0.6032299395783	0.017714371607289	0.031940430043943	yes	up	3.64	7.11	5.37	5.26	5.42	4.94	5.3733333333333	5.2066666666667
ENSMUSG00000018425	Dhx40	DEAH-box helicase 40 [Source:MGI Symbol;Acc:MGI:1914737]	0.60567259091877	-0.72339	6.8876521839502E-5	0.00017839145386431	yes	down	3.19	3.71	3.39	7.83	9.1	8.31	3.43	8.4133333333333
ENSMUSG00000018427	Ypel2	yippee like 2 [Source:MGI Symbol;Acc:MGI:1925114]	0.4497903620637	-1.15268	2.0196634903685E-8	7.250356172039E-8	yes	down	1.88	2.16	1.79	6.48	6.97	5.73	1.9433333333333	6.3933333333333
ENSMUSG00000018433	Nol11	nucleolar protein 11 [Source:MGI Symbol;Acc:MGI:1916229]	1.43285	0.51888974379688	0.010390907860288	0.019647998835674	yes	up	2.32	4	3.31	3.05	2.84	2.84	3.21	2.91
ENSMUSG00000018442	Derl2	Der1-like domain family, member 2 [Source:MGI Symbol;Acc:MGI:2151483]	0.47158629610654	-1.08441	6.8177993334894E-14	3.4721250083226E-13	yes	down	7.84	10.12	14.29	37.82	38.51	37.19	10.75	37.84
ENSMUSG00000018446	C1qbp	complement component 1, q subcomponent binding protein [Source:MGI Symbol;Acc:MGI:1194505]	2.3688773906118	1.2442035288719	4.5400510574822E-12	2.0748222239118E-11	yes	up	59.77	70.26	73.57	41.21	37.61	36.93	67.866666666667	38.583333333333
ENSMUSG00000018449	Rpain	RPA interacting protein [Source:MGI Symbol;Acc:MGI:1916973]	1.9518126965582	0.96481461298691	0.0008084526353638	0.0018283338535555	yes	up	11.41	8.5	11.41	13.64	7.85	5.49	10.44	8.9933333333333
ENSMUSG00000018451	6330403K07Rik	RIKEN cDNA 6330403K07 gene [Source:MGI Symbol;Acc:MGI:1918001]	0.36174341779972	-1.46696	0.0039131260750539	0.0079837463884227	yes	down	0.42	0.25	0.3	1.27	1.34	1.41	0.32333333333333	1.34
ENSMUSG00000018459	Slc13a3	solute carrier family 13 (sodium-dependent dicarboxylate transporter), member 3 [Source:MGI Symbol;Acc:MGI:2149635]	12.002183090796	3.5852249380388	0.005475663358463	0.010866056557081	yes	up	0.14	0.06	0.17	0.04	0	0	0.12333333333333	0.013333333333333
ENSMUSG00000018474	Chd3	chromodomain helicase DNA binding protein 3 [Source:MGI Symbol;Acc:MGI:1344395]	0.35814640133775	-1.48138	9.9422386476344E-26	8.5566318808839E-25	yes	down	7.74	6.95	8.81	31.82	36.91	39.2	7.8333333333333	35.976666666667
ENSMUSG00000018476	Kdm6b	KDM1 lysine (K)-specific demethylase 6B [Source:MGI Symbol;Acc:MGI:2448492]	1.6839472808023	0.75184697277743	0.00086212552454876	0.0019405606737306	yes	up	5.98	4.42	6.1	4.35	5.03	5.46	5.5	4.9466666666667
ENSMUSG00000018481	Appbp2	amyloid beta precursor protein binding protein 2 [Source:MGI Symbol;Acc:MGI:1914134]	0.46729906013652	-1.09758	6.7085746382742E-11	2.8606632285412E-10	yes	down	2.02	2.64	2.59	7.76	7.59	7.39	2.4166666666667	7.58
ENSMUSG00000018486	Wnt9b	wingless-type MMTV integration site family, member 9B [Source:MGI Symbol;Acc:MGI:1197020]	84.964004188582	6.4087798540483	3.6317033200996E-6	1.0762589885404E-5	yes	up	0.39	0.16	0.12	0	0	0.01	0.22333333333333	0.0033333333333333
ENSMUSG00000018500	Adora2b	adenosine A2b receptor [Source:MGI Symbol;Acc:MGI:99403]	0.15663787141124	-2.6745	1.5909487168388E-13	7.9392540358908E-13	yes	down	0.28	0.31	0.54	3.63	3.1	3.7	0.37666666666667	3.4766666666667
ENSMUSG00000018501	Ncor1	nuclear receptor co-repressor 1 [Source:MGI Symbol;Acc:MGI:1349717]	0.37575048841098	-1.41215	1.6332137447075E-19	1.0871594522851E-18	yes	down	8.95	13.38	8.06	35.33	39.84	38.99	10.13	38.053333333333
ENSMUSG00000018507	Trpv2	transient receptor potential cation channel, subfamily V, member 2 [Source:MGI Symbol;Acc:MGI:1341836]	2.51254	1.3291475445382	0.00063829743285587	0.0014627253143389	yes	up	1.8	0.96	1.83	1.84	0.62	0.75	1.53	1.07
ENSMUSG00000018509	Cenpv	centromere protein V [Source:MGI Symbol;Acc:MGI:1920389]	0.42398796472475	-1.2379	3.2810787684558E-10	1.3328299012757E-9	yes	down	6.98	7.67	10.86	32.64	28.46	29.12	8.5033333333333	30.073333333333
ENSMUSG00000018537	Pcgf2	polycomb group ring finger 2 [Source:MGI Symbol;Acc:MGI:99161]	0.56222961930398	-0.830769	0.0019651686919095	0.0042078180355452	yes	down	2.68	1.54	3.81	6.85	7.93	7.85	2.6766666666667	7.5433333333333
ENSMUSG00000018541	Cwc25	CWC25 spliceosome-associated protein [Source:MGI Symbol;Acc:MGI:1914730]	0.67783489553744	-0.560994	0.0045764031452141	0.0092155350571297	yes	down	2.35	2.06	3.15	5.46	5.69	5.28	2.52	5.4766666666667
ENSMUSG00000018547	Pip4k2b	phosphatidylinositol-5-phosphate 4-kinase, type II, beta [Source:MGI Symbol;Acc:MGI:1934234]	5.5361310377007	2.4688780913134	5.9344597871726E-27	5.3156627181024E-26	yes	up	2.75	2.95	4.44	0.84	1.03	0.77	3.38	0.88
ENSMUSG00000018554	Ybx2	Y box protein 2 [Source:MGI Symbol;Acc:MGI:1096372]	14.362483864918	3.8442333670092	1.0327934197238E-28	9.8598428087461E-28	yes	up	12.25	10.7	11.64	0.63	0.57	1.5	11.53	0.9
ENSMUSG00000018559	Ctdnep1	CTD nuclear envelope phosphatase 1 [Source:MGI Symbol;Acc:MGI:1914431]	1.4807048090144	0.56628405587417	0.0012764191560653	0.0028036004032613	yes	up	36.65	31.7	49.77	36.87	36.16	37.63	39.373333333333	36.886666666667
ENSMUSG00000018565	Elp5	elongator acetyltransferase complex subunit 5 [Source:MGI Symbol;Acc:MGI:1859017]	1.5224126767316	0.60635947971827	9.9332250824765E-5	0.00025288061426857	yes	up	23.9	16.09	28.5	19.71	18.43	16.67	22.83	18.27
ENSMUSG00000018566	Slc2a4	solute carrier family 2 (facilitated glucose transporter), member 4 [Source:MGI Symbol;Acc:MGI:95758]	18.139	4.1810234672258	2.7053088941619E-120	1.9438613596213E-118	yes	up	46.33	63.3	61.99	4.64	5.03	4.75	57.206666666667	4.8066666666667
ENSMUSG00000018567	Gabarap	gamma-aminobutyric acid receptor associated protein [Source:MGI Symbol;Acc:MGI:1861742]	0.67381039332037	-0.569585	3.8681092332751E-5	0.00010322566176731	yes	down	111.46	101.09	143.36	224.46	227.29	231	118.63666666667	227.58333333333
ENSMUSG00000018569	Cldn7	claudin 7 [Source:MGI Symbol;Acc:MGI:1859285]	0.00015611647497043	-12.6451	2.8896797757706E-96	1.3799267914731E-94	yes	down	0.11	0.15	0.07	746.76	755.28	759.46	0.11	753.83333333333
ENSMUSG00000018570	2810408A11Rik	RIKEN cDNA 2810408A11 gene [Source:MGI Symbol;Acc:MGI:1917669]	0.10269861189123	-3.28351	2.5162191629731E-10	1.0306623156451E-9	yes	down	0.21	0.08	0.22	2.14	3.13	2.45	0.17	2.5733333333333
ENSMUSG00000018574	Acadvl	acyl-Coenzyme A dehydrogenase, very long chain [Source:MGI Symbol;Acc:MGI:895149]	3.43129	1.7787501022578	3.6843751791537E-45	5.8606974832538E-44	yes	up	412.52	308.34	394.54	121.57	122.23	130.26	371.8	124.68666666667
ENSMUSG00000018593	Sparc	secreted acidic cysteine rich glycoprotein [Source:MGI Symbol;Acc:MGI:98373]	10.854161297912	3.4401763479625	1.2354206833421E-38	1.6254978928287E-37	yes	up	256.8	212.69	537.21	44.07	45.38	42.64	335.56666666667	44.03
ENSMUSG00000018599	Mief2	mitochondrial elongation factor 2 [Source:MGI Symbol;Acc:MGI:2144199]	2.2141149912541	1.1467301512089	7.7944283983769E-10	3.080508756144E-9	yes	up	12.95	8.58	9.89	7.62	5.91	7.36	10.473333333333	6.9633333333333
ENSMUSG00000018604	Tbx3	T-box 3 [Source:MGI Symbol;Acc:MGI:98495]	0.61480160904418	-0.701807	0.00089868572960011	0.0020165567033006	yes	down	3.32	2.22	3.44	8.19	7.08	6.59	2.9933333333333	7.2866666666667
ENSMUSG00000018651	Tada2a	transcriptional adaptor 2A [Source:MGI Symbol;Acc:MGI:2144471]	1.65556	0.72731660250587	0.0089589375419363	0.017132524797945	yes	up	2.23	2	2.38	1.84	2.05	1.97	2.2033333333333	1.9533333333333
ENSMUSG00000018659	Pnpo	pyridoxine 5'-phosphate oxidase [Source:MGI Symbol;Acc:MGI:2144151]	0.066599227131179	-3.90835	1.5983109662105E-99	8.1922316523654E-98	yes	down	3.07	3.94	5.64	89.85	95.02	91.25	4.2166666666667	92.04
ENSMUSG00000018661	Cog1	component of oligomeric golgi complex 1 [Source:MGI Symbol;Acc:MGI:1333873]	0.68707455114487	-0.541461	0.010970386440876	0.020647243023974	yes	down	10.2	6.54	13.23	12.19	11.9	13.73	9.99	12.606666666667
ENSMUSG00000018666	Cbx1	chromobox 1 [Source:MGI Symbol;Acc:MGI:105369]	0.72610721725322	-0.461746	0.012572341368146	0.02337802754404	yes	down	6.67	9.54	9.58	17.76	18.41	19.99	8.5966666666667	18.72
ENSMUSG00000018669	Cdk5rap3	CDK5 regulatory subunit associated protein 3 [Source:MGI Symbol;Acc:MGI:1933126]	0.55360721033912	-0.853065	5.3938769313421E-5	0.00014134261692957	yes	down	10.3	6.23	12.86	23.13	23.22	24.07	9.7966666666667	23.473333333333
ENSMUSG00000018672	Copz2	coatomer protein complex, subunit zeta 2 [Source:MGI Symbol;Acc:MGI:1929008]	18.658384565989	4.2217521786374	1.0331644571754E-48	1.8039317338948E-47	yes	up	26.36	21.72	32.77	2.21	1.31	3.24	26.95	2.2533333333333
ENSMUSG00000018677	Slc25a39	solute carrier family 25, member 39 [Source:MGI Symbol;Acc:MGI:1196386]	0.58971779342827	-0.761903	3.1968981464597E-6	9.5303678102745E-6	yes	down	37.92	36.54	54.49	108.03	99.44	108.09	42.983333333333	105.18666666667
ENSMUSG00000018733	Pex12	peroxisomal biogenesis factor 12 [Source:MGI Symbol;Acc:MGI:2144177]	0.57484276480141	-0.798761	0.0014741898104498	0.0032083589335747	yes	down	1.34	1.7	1.59	3.88	4.2	3.36	1.5433333333333	3.8133333333333
ENSMUSG00000018736	Ndel1	nudE neurodevelopment protein 1 like 1 [Source:MGI Symbol;Acc:MGI:1932915]	1.5557398849285	0.63760086617645	5.0325650323281E-5	0.00013228047005202	yes	up	16.38	14.14	20.13	15.99	17.4	16.11	16.883333333333	16.5
ENSMUSG00000018740	Slc25a35	solute carrier family 25, member 35 [Source:MGI Symbol;Acc:MGI:1919248]	0.20272653576657	-2.30239	1.1470986191514E-19	7.7001832510847E-19	yes	down	1.16	1.86	2.32	14.41	14.52	12.67	1.78	13.866666666667
ENSMUSG00000018750	Zbtb4	zinc finger and BTB domain containing 4 [Source:MGI Symbol;Acc:MGI:1922830]	3.2848811527759	1.7158411746869	3.7313350200462E-25	3.1464722856443E-24	yes	up	4.66	4.57	5.07	3.26	1.97	1.86	4.7666666666667	2.3633333333333
ENSMUSG00000018752	Tnfsfm13	tumor necrosis factor (ligand) superfamily, membrane-bound member 13 [Source:MGI Symbol;Acc:MGI:3845075]	3.0817110926821	1.6237316169819	4.1599824276235E-6	1.2240080966084E-5	yes	up	6.43	3.4	7.13	1.8	3.07	1.62	5.6533333333333	2.1633333333333
ENSMUSG00000018761	Mpdu1	mannose-P-dolichol utilization defect 1 [Source:MGI Symbol;Acc:MGI:1346040]	0.20128988659699	-2.31265	2.9085366220613E-19	1.9134454417526E-18	yes	down	14.43	7.86	13.11	102.87	93.27	93.58	11.8	96.573333333333
ENSMUSG00000018765	Fxr2	FMR1 autosomal homolog 2 [Source:MGI Symbol;Acc:MGI:1346074]	1.8904080297806	0.91869766249256	2.1816992045685E-9	8.3840206853336E-9	yes	up	21.96	17.84	24.46	16.52	14.44	17.41	21.42	16.123333333333
ENSMUSG00000018770	Atp5mc3	ATP synthase membrane subunit c locus 3 [Source:MGI Symbol;Acc:MGI:2442035]	3.11311	1.6383572782054	2.2053445628368E-26	1.9399798757372E-25	yes	up	2595.84	2088.56	3071.55	1220.68	1235.28	1267.33	2585.3166666667	1241.0966666667
ENSMUSG00000018774	Cd68	CD68 antigen [Source:MGI Symbol;Acc:MGI:88342]	1.5733109985724	0.65380387847766	0.023501928883501	0.041278707713826	yes	up	4.7	4.85	10.34	6.76	4.38	5.5	6.63	5.5466666666667
ENSMUSG00000018796	Acsl1	acyl-CoA synthetase long-chain family member 1 [Source:MGI Symbol;Acc:MGI:102797]	18.611367428431	4.2181121529573	9.4083628752166E-39	1.2414410166869E-37	yes	up	27.63	74.78	40.79	3.5	3.95	3.9	47.733333333333	3.7833333333333
ENSMUSG00000018809	Smyd4	SET and MYND domain containing 4 [Source:MGI Symbol;Acc:MGI:2442796]	1.9822330824849	0.98712661296548	0.0031834458417373	0.006594178566652	yes	up	1.05	0.74	0.93	0.59	0.58	0.55	0.90666666666667	0.57333333333333
ENSMUSG00000018819	Lsp1	lymphocyte specific 1 [Source:MGI Symbol;Acc:MGI:96832]	3.4285800732399	1.7776112162149	3.2906702056866E-18	2.0671880319104E-17	yes	up	23.79	21.36	33.38	9.36	10.11	11.94	26.176666666667	10.47
ENSMUSG00000018821	Avpi1	arginine vasopressin-induced 1 [Source:MGI Symbol;Acc:MGI:1916784]	5.3748984469641	2.4262374967588	8.2025790447952E-16	4.5931654690022E-15	yes	up	11.77	7.05	13.79	3.23	2.87	2.83	10.87	2.9766666666667
ENSMUSG00000018822	Sfrp5	secreted frizzled-related sequence protein 5 [Source:MGI Symbol;Acc:MGI:1860298]	7.8553127206759	2.9736687104765	2.4002787886908E-5	6.5502165476991E-5	yes	up	2.01	0.4	0.75	0.26	0.18	0.16	1.0533333333333	0.2
ENSMUSG00000018830	Myh11	myosin, heavy polypeptide 11, smooth muscle [Source:MGI Symbol;Acc:MGI:102643]	0.21740656539437	-2.20153	3.8514016936424E-27	3.4686677104202E-26	yes	down	19.54	14.29	14.4	107.76	106.28	113.47	16.076666666667	109.17
ENSMUSG00000018841	Rad51d	RAD51 paralog D [Source:MGI Symbol;Acc:MGI:1261809]	0.52567015770459	-0.92777	0.00023476907887262	0.00057047501097735	yes	down	1.74	1.15	2.65	3.71	4.4	4.51	1.8466666666667	4.2066666666667
ENSMUSG00000018845	Unc45b	unc-45 myosin chaperone B [Source:MGI Symbol;Acc:MGI:2443377]	222.68158941641	7.7988384755358	2.9564768295677E-163	3.6465849237422E-161	yes	up	46.65	33.3	47.77	0.19	0.2	0.5	42.573333333333	0.29666666666667
ENSMUSG00000018846	Pank3	pantothenate kinase 3 [Source:MGI Symbol;Acc:MGI:2387464]	0.053209023753218	-4.23219	3.2218961423545E-97	1.5711000956323E-95	yes	down	1.47	2.49	2.16	55.55	57.2	55.86	2.04	56.203333333333
ENSMUSG00000018848	Rars1	arginyl-tRNA synthetase 1 [Source:MGI Symbol;Acc:MGI:1914297]	0.30696524744972	-1.70385	2.3383184714331E-21	1.6791194129391E-20	yes	down	6.85	9.74	11.28	43.45	44.8	45.18	9.29	44.476666666667
ENSMUSG00000018849	Wwc1	WW, C2 and coiled-coil domain containing 1 [Source:MGI Symbol;Acc:MGI:2388637]	0.046107146028586	-4.43887	5.3794706492351E-25	4.5037201642326E-24	yes	down	0.03	0.09	0.26	3.94	3.69	3.61	0.12666666666667	3.7466666666667
ENSMUSG00000018858	Mrpl58	mitochondrial ribosomal protein L58 [Source:MGI Symbol;Acc:MGI:1915822]	2.2420912425152	1.1648449902065	5.7878040766822E-10	2.3096142046483E-9	yes	up	65.34	42.35	75.82	42.71	42.33	37.88	61.17	40.973333333333
ENSMUSG00000018861	Fdxr	ferredoxin reductase [Source:MGI Symbol;Acc:MGI:104724]	0.34178030340424	-1.54886	4.9004802859211E-16	2.7832942081943E-15	yes	down	2.95	2.74	3	10.45	10.42	11	2.8966666666667	10.623333333333
ENSMUSG00000018865	Sult4a1	sulfotransferase family 4A, member 1 [Source:MGI Symbol;Acc:MGI:1888971]	0.022693707732205	-5.46156	9.2697344549675E-9	3.4105347775375E-8	yes	down	0	0.02	0.04	1.02	1.1	1.37	0.02	1.1633333333333
ENSMUSG00000018882	Mrpl45	mitochondrial ribosomal protein L45 [Source:MGI Symbol;Acc:MGI:1914286]	1.6599300067834	0.73112240964725	1.1777300293107E-5	3.3187957392854E-5	yes	up	11.92	15.1	16.5	11.91	12.43	14.13	14.506666666667	12.823333333333
ENSMUSG00000018893	Mb	myoglobin [Source:MGI Symbol;Acc:MGI:96922]	116270.95123098	16.827131177871	8.1123898080459E-164	1.0169145158836E-161	yes	up	9210.11	7485.05	11170	0.22	0	0.22	9288.37	0.14666666666667
ENSMUSG00000018899	Irf1	interferon regulatory factor 1 [Source:MGI Symbol;Acc:MGI:96590]	0.21519028796819	-2.21632	5.3783184175901E-17	3.1856937416979E-16	yes	down	21.75	10.34	23.43	122.98	122.62	132.32	18.506666666667	125.97333333333
ENSMUSG00000018900	Slc22a5	solute carrier family 22 (organic cation transporter), member 5 [Source:MGI Symbol;Acc:MGI:1329012]	0.32663535161868	-1.61425	4.2485087598133E-25	3.5685307554659E-24	yes	down	4.43	4.45	4.85	19.31	21.18	20.38	4.5766666666667	20.29
ENSMUSG00000018906	P4ha2	procollagen-proline, 2-oxoglutarate 4-dioxygenase (proline 4-hydroxylase), alpha II polypeptide [Source:MGI Symbol;Acc:MGI:894286]	18.299442618586	4.1937278011208	9.5758123343421E-83	3.5738852992168E-81	yes	up	21.07	15.56	20.78	1.44	1.38	1.66	19.136666666667	1.4933333333333
ENSMUSG00000018909	Arrb1	arrestin, beta 1 [Source:MGI Symbol;Acc:MGI:99473]	0.47935200123803	-1.06084	2.887498586193E-8	1.0274630498386E-7	yes	down	5.07	3.47	6.36	15.08	15.34	14.33	4.9666666666667	14.916666666667
ENSMUSG00000018921	Pelp1	proline, glutamic acid and leucine rich protein 1 [Source:MGI Symbol;Acc:MGI:1922523]	3.1926037808773	1.6747335178837	7.6203141027448E-12	3.4348748246982E-11	yes	up	4.46	3.11	5.01	1.94	1.43	2.2	4.1933333333333	1.8566666666667
ENSMUSG00000018923	Med11	mediator complex subunit 11 [Source:MGI Symbol;Acc:MGI:1913422]	0.62531666211014	-0.677341	0.009441410274723	0.017986795076112	yes	down	6.36	4.3	8.35	14.56	16.37	14.9	6.3366666666667	15.276666666667
ENSMUSG00000018924	Alox15	arachidonate 15-lipoxygenase [Source:MGI Symbol;Acc:MGI:87997]	12.383210634312	3.6303135100595	0.027818608168484	0.048087851113398	yes	up	0.05	0	0.55	0.04	0.02	0	0.2	0.02
ENSMUSG00000018927	Ccl6	C-C motif chemokine ligand 6 [Source:MGI Symbol;Acc:MGI:98263]	7.4965432817802	2.9062255102981	2.4648138099796E-24	2.0003846068677E-23	yes	up	18.18	15.7	34.74	4	3.46	4.42	22.873333333333	3.96
ENSMUSG00000018932	Map2k3	mitogen-activated protein kinase kinase 3 [Source:MGI Symbol;Acc:MGI:1346868]	0.57334404719217	-0.802527	4.0255535930507E-8	1.4177644468425E-7	yes	down	15.97	15.83	21.92	42.81	46.54	47.07	17.906666666667	45.473333333333
ENSMUSG00000018965	Ywhah	tyrosine 3-monooxygenase/tryptophan 5-monooxygenase activation protein, eta polypeptide [Source:MGI Symbol;Acc:MGI:109194]	0.32629044373805	-1.61577	8.8846980781579E-23	6.7923619878261E-22	yes	down	39.96	32.83	53.36	187.31	189.2	188.45	42.05	188.32
ENSMUSG00000018983	E2f2	E2F transcription factor 2 [Source:MGI Symbol;Acc:MGI:1096341]	0.019023296007237	-5.71609	7.9232680547588E-74	2.4863969752791E-72	yes	down	0.1	0.05	0.14	6.71	7.74	7.63	0.096666666666667	7.36
ENSMUSG00000018986	Slfn3	schlafen 3 [Source:MGI Symbol;Acc:MGI:1329005]	9.7515023089235	3.2856244964698	1.2957657645147E-12	6.1030911493835E-12	yes	up	1.22	1.18	1.98	0.18	0.19	0.22	1.46	0.19666666666667
ENSMUSG00000019054	Fis1	fission, mitochondrial 1 [Source:MGI Symbol;Acc:MGI:1913687]	1.7300435611576	0.79080836426367	0.00035635478166107	0.00084608008192505	yes	up	153.09	92.59	173.22	115.32	127	118.15	139.63333333333	120.15666666667
ENSMUSG00000019055	Plod1	procollagen-lysine, 2-oxoglutarate 5-dioxygenase 1 [Source:MGI Symbol;Acc:MGI:99907]	8.4902023390471	3.0857989365888	3.6558541094523E-42	5.3880047945378E-41	yes	up	30.04	19.73	40.6	5.35	5.09	5.93	30.123333333333	5.4566666666667
ENSMUSG00000019080	Mfsd3	major facilitator superfamily domain containing 3 [Source:MGI Symbol;Acc:MGI:1916822]	1.7266369084122	0.78796473283389	0.010650132072506	0.020096972613298	yes	up	1.67	1.33	3.18	1.56	1.88	1.07	2.06	1.5033333333333
ENSMUSG00000019082	Slc25a22	solute carrier family 25 (mitochondrial carrier, glutamate), member 22 [Source:MGI Symbol;Acc:MGI:1915517]	0.33651847563006	-1.57124	9.9417666931759E-23	7.5828984384293E-22	yes	down	8.18	6.89	8.9	34.33	37.06	36.44	7.99	35.943333333333
ENSMUSG00000019088	Dnase1l1	deoxyribonuclease 1-like 1 [Source:MGI Symbol;Acc:MGI:109628]	0.68364142818871	-0.548688	0.003186528229877	0.0065993780750751	yes	down	6.04	6.63	7.48	11.92	12.96	10.8	6.7166666666667	11.893333333333
ENSMUSG00000019102	Aldh3a1	aldehyde dehydrogenase family 3, subfamily A1 [Source:MGI Symbol;Acc:MGI:1353451]	15.509900709611	3.9551175455289	0.00048089334155188	0.0011210637682327	yes	up	0.51	0.21	0.31	0.03	0.03	0.04	0.34333333333333	0.033333333333333
ENSMUSG00000019122	Ccl9	C-C motif chemokine ligand 9 [Source:MGI Symbol;Acc:MGI:104533]	7.7061329277847	2.9460070721384	6.2903248041377E-18	3.9001704733182E-17	yes	up	10.99	8.14	20.62	1.58	1.55	1.33	13.25	1.4866666666667
ENSMUSG00000019124	Scrn1	secernin 1 [Source:MGI Symbol;Acc:MGI:1917188]	4.22659	2.0794926171227	1.2389206717351E-14	6.5271140460414E-14	yes	up	3.71	1.51	2.05	0.46	0.69	0.51	2.4233333333333	0.55333333333333
ENSMUSG00000019132	BC005537	cDNA sequence BC005537 [Source:MGI Symbol;Acc:MGI:2441726]	0.67383167509279	-0.56954	0.0010918881506701	0.0024201806837598	yes	down	14.23	18.67	16.63	35.22	36.28	34.64	16.51	35.38
ENSMUSG00000019139	Isyna1	myo-inositol 1-phosphate synthase A1 [Source:MGI Symbol;Acc:MGI:1919030]	1.8931924275407	0.92082105665687	0.00021302060343451	0.00052053397798675	yes	up	11.02	6.45	13.39	7.87	7.34	7.08	10.286666666667	7.43
ENSMUSG00000019158	Tmem160	transmembrane protein 160 [Source:MGI Symbol;Acc:MGI:1916344]	3.9248222284837	1.9726273098277	4.1111282212184E-12	1.882159039746E-11	yes	up	98.08	45.69	100.8	33.93	29.12	29.78	81.523333333333	30.943333333333
ENSMUSG00000019173	Rab5c	RAB5C, member RAS oncogene family [Source:MGI Symbol;Acc:MGI:105306]	0.46536732450104	-1.10356	9.5065511600793E-6	2.7030153169037E-5	yes	down	40.64	23.64	56.41	129.98	123.66	122.85	40.23	125.49666666667
ENSMUSG00000019179	Mdh2	malate dehydrogenase 2, NAD (mitochondrial) [Source:MGI Symbol;Acc:MGI:97050]	3.3652579832199	1.7507171071671	2.7875098617392E-44	4.3412501661726E-43	yes	up	636.26	565.49	797.87	253.7	251.09	246.88	666.54	250.55666666667
ENSMUSG00000019188	H13	histocompatibility 13 [Source:MGI Symbol;Acc:MGI:95886]	0.61753412822182	-0.695409	0.0019618260539266	0.0042010507783693	yes	down	13.2	9.56	19.38	31.2	31.06	33.53	14.046666666667	31.93
ENSMUSG00000019189	Rnf145	ring finger protein 145 [Source:MGI Symbol;Acc:MGI:1921565]	0.37606229838172	-1.41096	5.5113676232655E-16	3.1233340105803E-15	yes	down	4.32	3.6	5.88	17.37	18.4	17.51	4.6	17.76
ENSMUSG00000019194	Scn1b	sodium channel, voltage-gated, type I, beta [Source:MGI Symbol;Acc:MGI:98247]	9.0303041563386	3.1747745810009	3.7121337833658E-22	2.7601665284762E-21	yes	up	6.42	4.87	10.78	1.43	1.03	1.06	7.3566666666667	1.1733333333333
ENSMUSG00000019210	Atp6v1e1	ATPase, H+ transporting, lysosomal V1 subunit E1 [Source:MGI Symbol;Acc:MGI:894326]	0.64254188679289	-0.638138	2.2508048932946E-5	6.1568803206642E-5	yes	down	36.77	45.89	53.76	106.89	106.66	99.97	45.473333333333	104.50666666667
ENSMUSG00000019232	Etnppl	ethanolamine phosphate phospholyase [Source:MGI Symbol;Acc:MGI:1919010]	0.037914250279148	-4.72112	0.008960314183291	0.017132524797945	yes	down	0	0	0	0.08	0.12	0.04	0	0.08
ENSMUSG00000019235	Rps6kl1	ribosomal protein S6 kinase-like 1 [Source:MGI Symbol;Acc:MGI:2443413]	8.1104522121225	3.0197823566125	9.3750747307331E-19	6.0316903393127E-18	yes	up	2.86	1.68	2.99	0.36	0.39	0.55	2.51	0.43333333333333
ENSMUSG00000019254	Ppp1r12c	protein phosphatase 1, regulatory subunit 12C [Source:MGI Symbol;Acc:MGI:1924258]	2.42921	1.2804847751534	1.3912452001225E-7	4.6886426856845E-7	yes	up	57.61	31.68	51.06	27.68	23.72	27.88	46.783333333333	26.426666666667
ENSMUSG00000019256	Ahr	aryl-hydrocarbon receptor [Source:MGI Symbol;Acc:MGI:105043]	1.38486	0.4697371453503	0.010737280916226	0.020244860977091	yes	up	2	1.95	2.11	2.15	2.13	2.08	2.02	2.12
ENSMUSG00000019261	Map1s	microtubule-associated protein 1S [Source:MGI Symbol;Acc:MGI:2443304]	3.1492125287345	1.6549911229242	2.6421172139281E-7	8.7045327152195E-7	yes	up	4.67	2.21	5.55	1.91	1.42	1.9	4.1433333333333	1.7433333333333
ENSMUSG00000019278	Dpep1	dipeptidase 1 [Source:MGI Symbol;Acc:MGI:94917]	0.38261596687842	-1.38603	1.0311023034484E-11	4.6188336820815E-11	yes	down	28.66	18.33	24.13	147.9	151.1	154.35	23.706666666667	151.11666666667
ENSMUSG00000019301	Hsd17b1	hydroxysteroid (17-beta) dehydrogenase 1 [Source:MGI Symbol;Acc:MGI:105077]	23.075623916223	4.5282977507182	0.026103353374477	0.045350545765465	yes	up	0.17	0.16	0.04	0	0	0	0.12333333333333	0
ENSMUSG00000019303	Psmc3ip	proteasome (prosome, macropain) 26S subunit, ATPase 3, interacting protein [Source:MGI Symbol;Acc:MGI:1098610]	2.3922830362821	1.2583880880662	0.0059462861693969	0.01172933297675	yes	up	1.22	1.61	2.3	0.6	1.03	0.97	1.71	0.86666666666667
ENSMUSG00000019312	Grb7	growth factor receptor bound protein 7 [Source:MGI Symbol;Acc:MGI:102683]	0.00036960946880809	-11.4017	2.4532821621521E-28	2.3048860720993E-27	yes	down	0.03	0	0	45.83	46.25	49.1	0.01	47.06
ENSMUSG00000019320	Noxo1	NADPH oxidase organizer 1 [Source:MGI Symbol;Acc:MGI:1919143]	0.0092625904715371	-6.75437	5.7276840514847E-75	1.8373996195757E-73	yes	down	0.21	0.2	0.15	34.44	33.26	35.12	0.18666666666667	34.273333333333
ENSMUSG00000019326	Aoc3	amine oxidase, copper containing 3 [Source:MGI Symbol;Acc:MGI:1306797]	2.3639133122195	1.24118	9.7164941914343E-8	3.318687080193E-7	yes	up	7.85	4.62	8.5	4.12	4.49	4.34	6.99	4.3166666666667
ENSMUSG00000019338	Zfp687	zinc finger protein 687 [Source:MGI Symbol;Acc:MGI:1925516]	0.29072170038493	-1.78229	2.7878066184327E-20	1.9125746476547E-19	yes	down	1.13	1.56	1.88	8.72	8.43	7.81	1.5233333333333	8.32
ENSMUSG00000019359	Gdpd2	glycerophosphodiester phosphodiesterase domain containing 2 [Source:MGI Symbol;Acc:MGI:1918834]	0.001607166505525	-9.28126	1.1460780434252E-14	6.0601306904178E-14	yes	down	0	0	0.04	6.49	6.76	6.21	0.013333333333333	6.4866666666667
ENSMUSG00000019362	D8Ertd738e	DNA segment, Chr 8, ERATO Doi 738, expressed [Source:MGI Symbol;Acc:MGI:1289231]	1.8719784048559	0.9045637920864	4.6461319757438E-7	1.4971086060426E-6	yes	up	204.59	153.12	239.55	162.4	159.64	160.84	199.08666666667	160.96
ENSMUSG00000019370	Calm3	calmodulin 3 [Source:MGI Symbol;Acc:MGI:103249]	0.32752676171257	-1.61032	1.5642064304445E-30	1.5935698462104E-29	yes	down	41.49	38.01	49.92	187.25	191.75	189.38	43.14	189.46
ENSMUSG00000019428	Fkbp8	FK506 binding protein 8 [Source:MGI Symbol;Acc:MGI:1341070]	0.54062507378192	-0.8873	7.1385812811717E-7	2.2554983184962E-6	yes	down	66.93	48.44	79.4	169.93	173.18	180.98	64.923333333333	174.69666666667
ENSMUSG00000019429	Ffar3	free fatty acid receptor 3 [Source:MGI Symbol;Acc:MGI:2685324]	0.018017366182195	-5.79447	0.00011209107641541	0.00028379590313079	yes	down	0	0	0	0.35	0.51	0.39	0	0.41666666666667
ENSMUSG00000019433	Gipc1	GIPC PDZ domain containing family, member 1 [Source:MGI Symbol;Acc:MGI:1926252]	0.69594392702714	-0.522957	0.0045861854810154	0.0092336215188216	yes	down	12.78	9.48	14.12	25.96	25.58	26.96	12.126666666667	26.166666666667
ENSMUSG00000019461	Plscr3	phospholipid scramblase 3 [Source:MGI Symbol;Acc:MGI:1917560]	2.5811019101051	1.3679871047409	4.0202145891624E-6	1.1849999935978E-5	yes	up	14.73	6.9	20.29	5.89	5.61	5.59	13.973333333333	5.6966666666667
ENSMUSG00000019467	Arhgef25	Rho guanine nucleotide exchange factor 25 [Source:MGI Symbol;Acc:MGI:1277173]	2.8958911526152	1.5340073770988	5.2474880811362E-12	2.3886582315257E-11	yes	up	6.18	5.36	8.59	2.99	4.47	3.56	6.71	3.6733333333333
ENSMUSG00000019471	Cdc37	cell division cycle 37 [Source:MGI Symbol;Acc:MGI:109531]	1.9709832742163	0.97891553370885	1.79211909988E-9	6.9331142299113E-9	yes	up	29.4	34.69	50.63	38.63	39.91	40.67	38.24	39.736666666667
ENSMUSG00000019478	Rab4a	RAB4A, member RAS oncogene family [Source:MGI Symbol;Acc:MGI:105069]	0.063333683684405	-3.98088	1.7827011847138E-82	6.6319359395844E-81	yes	down	2.34	1.53	2.43	51.91	52	52.25	2.1	52.053333333333
ENSMUSG00000019487	Trip10	thyroid hormone receptor interactor 10 [Source:MGI Symbol;Acc:MGI:2146901]	2.1774259977269	1.1226236880427	5.6702270506126E-12	2.5760052574824E-11	yes	up	43.18	34.6	46.8	24.62	25.78	25.39	41.526666666667	25.263333333333
ENSMUSG00000019494	Cops6	COP9 signalosome subunit 6 [Source:MGI Symbol;Acc:MGI:1349439]	1.4381	0.52416675943705	0.00037677246758017	0.00089204033717271	yes	up	63.44	51.25	75.16	55.46	52.38	56.65	63.283333333333	54.83
ENSMUSG00000019518	Ap4m1	adaptor-related protein complex AP-4, mu 1 [Source:MGI Symbol;Acc:MGI:1337063]	0.6767125404145	-0.563385	0.021397676931874	0.037929405044087	yes	down	4.37	3.02	3.56	7.27	8.21	7.93	3.65	7.8033333333333
ENSMUSG00000019528	Gyg1	glycogenin 1 [Source:MGI Symbol;Acc:MGI:1351614]	8.0758729932993	3.0136182220391	1.8107980373341E-61	4.3013446684977E-60	yes	up	32.55	45.23	43.5	8.07	7.1	7.37	40.426666666667	7.5133333333333
ENSMUSG00000019539	Rcn3	reticulocalbin 3, EF-hand calcium binding domain [Source:MGI Symbol;Acc:MGI:1277122]	6.4929571954931	2.69888	1.492914524772E-24	1.2236544398919E-23	yes	up	28.51	16.41	38.51	5.68	6.3	6.33	27.81	6.1033333333333
ENSMUSG00000019558	Slc6a8	solute carrier family 6 (neurotransmitter transporter, creatine), member 8 [Source:MGI Symbol;Acc:MGI:2147834]	0.34609788138215	-1.53075	2.385821545897E-32	2.5835199040429E-31	yes	down	16.4	16.84	21.08	66.75	62.76	65.88	18.106666666667	65.13
ENSMUSG00000019564	Arid3a	AT-rich interaction domain 3A [Source:MGI Symbol;Acc:MGI:1328360]	0.53622577323668	-0.899088	0.0023195091978131	0.004912265140718	yes	down	0.37	0.31	0.82	0.98	1.29	1.08	0.5	1.1166666666667
ENSMUSG00000019577	Pdk4	pyruvate dehydrogenase kinase, isoenzyme 4 [Source:MGI Symbol;Acc:MGI:1351481]	4.13729	2.04868	1.1189936106847E-51	2.0983404577597E-50	yes	up	21.67	24.42	28.95	8.78	8.63	8.79	25.013333333333	8.7333333333333
ENSMUSG00000019579	Mydgf	myeloid derived growth factor [Source:MGI Symbol;Acc:MGI:2156020]	0.58625591739383	-0.770398	5.0244993195559E-5	0.00013208351584859	yes	down	12.12	9.82	17.04	33.51	31.4	31.45	12.993333333333	32.12
ENSMUSG00000019590	Cyb561	cytochrome b-561 [Source:MGI Symbol;Acc:MGI:103253]	0.31744532985463	-1.65542	3.9138507660358E-12	1.794334484568E-11	yes	down	7.23	4.85	10.29	32.3	31.27	33.05	7.4566666666667	32.206666666667
ENSMUSG00000019647	Sema6a	sema domain, transmembrane domain (TM), and cytoplasmic domain, (semaphorin) 6A [Source:MGI Symbol;Acc:MGI:1203727]	0.62517249932491	-0.677674	9.891333480937E-6	2.8086126645059E-5	yes	down	3.4	3.32	4.67	10.81	11.4	10.62	3.7966666666667	10.943333333333
ENSMUSG00000019689	Fmc1	formation of mitochondrial complex V assembly factor 1 [Source:MGI Symbol;Acc:MGI:1913367]	3.8560106587478	1.9471090394572	1.0765870051798E-19	7.23949833075E-19	yes	up	221.97	156.56	259.57	85.9	77.13	94.72	212.7	85.916666666667
ENSMUSG00000019699	Akt3	thymoma viral proto-oncogene 3 [Source:MGI Symbol;Acc:MGI:1345147]	6.6212830144366	2.7271107969748	6.5250647311312E-42	9.5253555711102E-41	yes	up	4.87	4.86	4.97	1.03	1.26	0.99	4.9	1.0933333333333
ENSMUSG00000019715	Gle1	GLE1 RNA export mediator [Source:MGI Symbol;Acc:MGI:1921662]	3.2369211563974	1.6946222253989	1.4839515453878E-14	7.7895635854277E-14	yes	up	7.29	4.59	7.24	2.64	2.67	2.86	6.3733333333333	2.7233333333333
ENSMUSG00000019718	L3hypdh	L-3-hydroxyproline dehydratase (trans-) [Source:MGI Symbol;Acc:MGI:1914467]	7.2429782519175	2.8565830434087	8.1891220522133E-11	3.4701837246794E-10	yes	up	1.27	2.44	2.04	0.3	0.61	0.37	1.9166666666667	0.42666666666667
ENSMUSG00000019731	Slc35e1	solute carrier family 35, member E1 [Source:MGI Symbol;Acc:MGI:2142403]	0.54163061437968	-0.884619	4.4650729516382E-11	1.9239100995617E-10	yes	down	7.31	7.4	9.48	20.95	21.48	22.79	8.0633333333333	21.74
ENSMUSG00000019732	Calr3	calreticulin 3 [Source:MGI Symbol;Acc:MGI:1920566]	47.0787	5.5570037379329	2.7016230156898E-18	1.7044019380986E-17	yes	up	2.29	4.7	3.97	0.06	0.08	0.19	3.6533333333333	0.11
ENSMUSG00000019734	Tmc4	transmembrane channel-like gene family 4 [Source:MGI Symbol;Acc:MGI:2669035]	0.0050529111645349	-7.62867	3.5448501080754E-250	1.2203278767576E-247	yes	down	0.49	0.67	0.53	147.37	141.9	146.52	0.56333333333333	145.26333333333
ENSMUSG00000019738	Polr2i	polymerase (RNA) II (DNA directed) polypeptide I [Source:MGI Symbol;Acc:MGI:1917170]	2.0836456464215	1.0591099476652	0.00028204510639424	0.00067806653939787	yes	up	33.72	20.71	40.56	22.56	22.7	21.62	31.663333333333	22.293333333333
ENSMUSG00000019762	Iyd	iodotyrosine deiodinase [Source:MGI Symbol;Acc:MGI:1917587]	0.0036929151174578	-8.08102	4.6185142553029E-11	1.9866846568176E-10	yes	down	0.08	0	0	4.62	4.31	3.32	0.026666666666667	4.0833333333333
ENSMUSG00000019763	Rmnd1	required for meiotic nuclear division 1 homolog [Source:MGI Symbol;Acc:MGI:1913334]	2.6157655625582	1.3872332453885	9.9246916057105E-13	4.7149950954833E-12	yes	up	19.16	23.96	20.49	9.37	10.11	11.4	21.203333333333	10.293333333333
ENSMUSG00000019772	Vip	vasoactive intestinal polypeptide [Source:MGI Symbol;Acc:MGI:98933]	0.045031053260128	-4.47294	1.1883476424393E-14	6.2778832736744E-14	yes	down	0.07	0.08	0.13	3.74	3.3	2.66	0.093333333333333	3.2333333333333
ENSMUSG00000019773	Fbxo5	F-box protein 5 [Source:MGI Symbol;Acc:MGI:1914391]	0.40071597114967	-1.31935	0.00079935486597318	0.0018089795902346	yes	down	0.34	0.53	0.66	1.72	1.77	1.56	0.51	1.6833333333333
ENSMUSG00000019775	Rgs17	regulator of G-protein signaling 17 [Source:MGI Symbol;Acc:MGI:1927469]	2.8777989766131	1.52497	0.0034867419822805	0.0071721844128512	yes	up	0.29	0.45	0.33	0.18	0.08	0.05	0.35666666666667	0.10333333333333
ENSMUSG00000019779	Frk	fyn-related kinase [Source:MGI Symbol;Acc:MGI:103265]	0.011009352781445	-6.50513	1.4581327439547E-134	1.2410270014507E-132	yes	down	0.11	0.28	0.19	28.84	26.3	26.96	0.19333333333333	27.366666666667
ENSMUSG00000019782	Rwdd1	RWD domain containing 1 [Source:MGI Symbol;Acc:MGI:1913771]	2.2489960635812	1.1692811359682	1.3008924394615E-6	4.0248268432167E-6	yes	up	36.28	53.06	34.71	26.11	25.69	30.3	41.35	27.366666666667
ENSMUSG00000019787	Trdn	triadin [Source:MGI Symbol;Acc:MGI:1924007]	19438.119862117	14.246601061622	2.4100904959744E-26	2.1176661824629E-25	yes	up	60.03	129.8	69.5	0	0	0	86.443333333333	0
ENSMUSG00000019789	Hey2	hairy/enhancer-of-split related with YRPW motif 2 [Source:MGI Symbol;Acc:MGI:1341884]	9.3533178587581	3.2254782162625	3.3877731074387E-16	1.933176316751E-15	yes	up	1.41	1.76	1.62	0.17	0.33	0.27	1.5966666666667	0.25666666666667
ENSMUSG00000019790	Stxbp5	syntaxin binding protein 5 (tomosyn) [Source:MGI Symbol;Acc:MGI:1926058]	0.6084699369519	-0.716742	0.00062543775171665	0.0014352523871599	yes	down	2.89	2.53	1.74	4.98	4.79	5.5	2.3866666666667	5.09
ENSMUSG00000019791	Hint3	histidine triad nucleotide binding protein 3 [Source:MGI Symbol;Acc:MGI:1914097]	0.45679216224201	-1.13039	1.1666097983932E-12	5.520692449721E-12	yes	down	30.21	25.92	32.46	123.75	133.76	124.58	29.53	127.36333333333
ENSMUSG00000019792	Trmt11	tRNA methyltransferase 11 [Source:MGI Symbol;Acc:MGI:1920931]	0.4000326303672	-1.32181	1.720249182787E-6	5.2664650120762E-6	yes	down	1.22	1.8	1.46	5.66	6.12	5.08	1.4933333333333	5.62
ENSMUSG00000019794	Katna1	katanin p60 (ATPase-containing) subunit A1 [Source:MGI Symbol;Acc:MGI:1344353]	0.31937800502856	-1.64666	3.9793424928266E-21	2.8294385840802E-20	yes	down	4.11	5.49	6.25	24.21	24.37	24.25	5.2833333333333	24.276666666667
ENSMUSG00000019795	Pcmt1	protein-L-isoaspartate (D-aspartate) O-methyltransferase 1 [Source:MGI Symbol;Acc:MGI:97502]	1.9344756500541	0.95194256917026	4.8133773598801E-7	1.5488357813286E-6	yes	up	21	27.75	29.54	18.63	15.97	17.67	26.096666666667	17.423333333333
ENSMUSG00000019797	Mtres1	mitochondrial transcription rescue factor 1 [Source:MGI Symbol;Acc:MGI:1915101]	1.9591659411459	0.97023959889661	3.5504198838445E-10	1.4386935105565E-9	yes	up	57.13	65.54	63.9	48.24	48.2	51.45	62.19	49.296666666667
ENSMUSG00000019802	Sec63	SEC63 homolog, protein translocation regulator [Source:MGI Symbol;Acc:MGI:2155302]	0.539736	-0.889674	5.465900899792E-6	1.5893974313376E-5	yes	down	12.99	13.86	12.67	27.8	29.2	30.53	13.173333333333	29.176666666667
ENSMUSG00000019806	Aig1	androgen-induced 1 [Source:MGI Symbol;Acc:MGI:1913503]	0.50230625494319	-0.993361	1.5247552125314E-6	4.6866309937416E-6	yes	down	8.95	13.99	11.31	33.25	33.71	34.33	11.416666666667	33.763333333333
ENSMUSG00000019809	Pex3	peroxisomal biogenesis factor 3 [Source:MGI Symbol;Acc:MGI:1929646]	0.65003918112785	-0.621401	0.0056093436216447	0.011112214260348	yes	down	3.22	4.96	3.93	9.66	8.42	9.81	4.0366666666667	9.2966666666667
ENSMUSG00000019818	Cd164	CD164 antigen [Source:MGI Symbol;Acc:MGI:1859568]	0.43020749435407	-1.2169	1.300319216519E-7	4.3937683458848E-7	yes	down	14.45	26.01	18.68	67.34	68.24	67.46	19.713333333333	67.68
ENSMUSG00000019820	Utrn	utrophin [Source:MGI Symbol;Acc:MGI:104631]	1.7857403127914	0.8365222950795	8.6001335687803E-10	3.3855961898603E-9	yes	up	7.89	8.49	10.06	6.77	6.41	8.01	8.8133333333333	7.0633333333333
ENSMUSG00000019822	Smpd2	sphingomyelin phosphodiesterase 2, neutral [Source:MGI Symbol;Acc:MGI:1278330]	1.9833879539777	0.98796689871507	5.8206184975982E-6	1.6887115175736E-5	yes	up	18.2	12.76	18.54	13.82	12.42	15.09	16.5	13.776666666667
ENSMUSG00000019823	Mical1	microtubule associated monooxygenase, calponin and LIM domain containing 1 [Source:MGI Symbol;Acc:MGI:2385847]	4.2398457519628	2.0840117796644	1.94575579854E-14	1.0151290996002E-13	yes	up	6.85	3.51	6.82	2.06	1.48	2.57	5.7266666666667	2.0366666666667
ENSMUSG00000019826	Zbtb24	zinc finger and BTB domain containing 24 [Source:MGI Symbol;Acc:MGI:3039618]	0.59750310417698	-0.742982	0.0002919171021003	0.00070121515933591	yes	down	2.44	1.82	2.56	5.36	4.88	5.33	2.2733333333333	5.19
ENSMUSG00000019828	Grm1	glutamate receptor, metabotropic 1 [Source:MGI Symbol;Acc:MGI:1351338]	382.17392083761	8.5780855233963	2.2224918781451E-12	1.0351731657798E-11	yes	up	0.84	0.74	0.62	0	0.01	0	0.73333333333333	0.0033333333333333
ENSMUSG00000019832	Rab32	RAB32, member RAS oncogene family [Source:MGI Symbol;Acc:MGI:1915094]	0.061500592730137	-4.02326	6.8675372498072E-70	1.9725995848917E-68	yes	down	0.64	0.58	0.71	15.28	14.8	16.34	0.64333333333333	15.473333333333
ENSMUSG00000019838	Slc16a10	solute carrier family 16 (monocarboxylic acid transporters), member 10 [Source:MGI Symbol;Acc:MGI:1919722]	5.7365176897124	2.5201752253437	2.8355405709106E-17	1.7018408344536E-16	yes	up	1.81	3.18	2.34	0.66	0.49	0.88	2.4433333333333	0.67666666666667
ENSMUSG00000019841	Rev3l	REV3 like, DNA directed polymerase zeta catalytic subunit [Source:MGI Symbol;Acc:MGI:1337131]	0.40870807103368	-1.29086	5.0806046201468E-6	1.4816556525944E-5	yes	down	1.25	2.05	1.69	5.63	3.38	5.24	1.6633333333333	4.75
ENSMUSG00000019842	Traf3ip2	TRAF3 interacting protein 2 [Source:MGI Symbol;Acc:MGI:2143599]	0.29214362346421	-1.77525	7.1253933665118E-15	3.8113914192624E-14	yes	down	3.08	1.57	2.84	9.93	10.66	9.64	2.4966666666667	10.076666666667
ENSMUSG00000019843	Fyn	Fyn proto-oncogene [Source:MGI Symbol;Acc:MGI:95602]	12.950451688954	3.6949305123397	7.2665093971877E-58	1.5946911441116E-56	yes	up	11.78	11.24	18.73	1.78	3.49	1.72	13.916666666667	2.33
ENSMUSG00000019846	Lama4	laminin, alpha 4 [Source:MGI Symbol;Acc:MGI:109321]	11.291429656135	3.4971562583443	1.2149299701381E-55	2.5521274828083E-54	yes	up	21.24	13.41	34.16	2.71	1.75	2.55	22.936666666667	2.3366666666667
ENSMUSG00000019848	Popdc3	popeye domain containing 3 [Source:MGI Symbol;Acc:MGI:1930153]	231.76029700873	7.8564896283598	9.6069577111031E-18	5.8947720033677E-17	yes	up	2.9	6.96	4.53	0.06	0	0.03	4.7966666666667	0.03
ENSMUSG00000019850	Tnfaip3	tumor necrosis factor, alpha-induced protein 3 [Source:MGI Symbol;Acc:MGI:1196377]	0.24610523836767	-2.02265	3.0859611641197E-11	1.3442435174773E-10	yes	down	0.5	0.63	1.35	4.71	5.6	5.16	0.82666666666667	5.1566666666667
ENSMUSG00000019851	Perp	PERP, TP53 apoptosis effector [Source:MGI Symbol;Acc:MGI:1929938]	0.21465006024479	-2.21994	1.2683464099084E-14	6.6775644703348E-14	yes	down	25.87	53.47	27.7	247.08	246.43	252.38	35.68	248.63
ENSMUSG00000019852	Arfgef3	ARFGEF family member 3 [Source:MGI Symbol;Acc:MGI:106387]	0.056122199814424	-4.15528	1.4767206850914E-9	5.7379653978492E-9	yes	down	0	0.01	0	0.19	0.16	0.19	0.0033333333333333	0.18
ENSMUSG00000019854	Reps1	RalBP1 associated Eps domain containing protein [Source:MGI Symbol;Acc:MGI:1196373]	2.1336	1.0932888335213	4.3930863181118E-7	1.4175508663577E-6	yes	up	5.31	5.13	6.92	4.29	3.64	5.24	5.7866666666667	4.39
ENSMUSG00000019864	Rtn4ip1	reticulon 4 interacting protein 1 [Source:MGI Symbol;Acc:MGI:2178759]	1.3969110873493	0.4822401968945	0.027804316290483	0.048070351191065	yes	up	9.75	15.98	15.35	11.56	11.73	12.34	13.693333333333	11.876666666667
ENSMUSG00000019866	Crybg1	crystallin beta-gamma domain containing 1 [Source:MGI Symbol;Acc:MGI:109544]	0.078091132535197	-3.6787	3.1390928834262E-70	9.073079869201E-69	yes	down	1.61	0.96	1.44	25.52	25.01	25.28	1.3366666666667	25.27
ENSMUSG00000019868	Vta1	vesicle (multivesicular body) trafficking 1 [Source:MGI Symbol;Acc:MGI:1913451]	0.29348186854482	-1.76866	2.9673086976555E-24	2.3972320529395E-23	yes	down	6.11	9.09	10.02	40.55	41.31	44.34	8.4066666666667	42.066666666667
ENSMUSG00000019872	Smpdl3a	sphingomyelin phosphodiesterase, acid-like 3A [Source:MGI Symbol;Acc:MGI:1931437]	0.28705163471935	-1.80062	2.9498023132456E-41	4.2364377556046E-40	yes	down	19.74	22.51	23.46	113.28	117.56	115.24	21.903333333333	115.36
ENSMUSG00000019873	Reep3	receptor accessory protein 3 [Source:MGI Symbol;Acc:MGI:88930]	0.5663644634668	-0.820197	2.7901149720508E-8	9.9388419815215E-8	yes	down	7.93	8.03	11.47	23.27	23.83	23.83	9.1433333333333	23.643333333333
ENSMUSG00000019876	Pkib	protein kinase inhibitor beta, cAMP dependent, testis specific [Source:MGI Symbol;Acc:MGI:101937]	0.19368443171858	-2.36822	2.4206484129677E-10	9.9257343369069E-10	yes	down	0.24	0.31	0.43	3.52	2.51	1.98	0.32666666666667	2.67
ENSMUSG00000019878	Hsf2	heat shock factor 2 [Source:MGI Symbol;Acc:MGI:96239]	2.2863726684291	1.1930605755013	1.2758410203051E-5	3.5830114615046E-5	yes	up	2.77	3.81	2.82	2.33	1.68	2.2	3.1333333333333	2.07
ENSMUSG00000019883	Echdc1	enoyl Coenzyme A hydratase domain containing 1 [Source:MGI Symbol;Acc:MGI:1277169]	0.11526416162506	-3.11698	3.7912534423628E-23	2.939336492373E-22	yes	down	1.08	3.31	1.41	30.08	29.47	32.15	1.9333333333333	30.566666666667
ENSMUSG00000019888	Mgat4c	MGAT4 family, member C [Source:MGI Symbol;Acc:MGI:1914819]	9.079871277915E-6	-16.7489	3.6396509992376E-45	5.7935507451633E-44	yes	down	0	0	0	433.67	436.48	417.09	0	429.08
ENSMUSG00000019889	Ptprk	protein tyrosine phosphatase receptor type K [Source:MGI Symbol;Acc:MGI:103310]	0.28239933033389	-1.82419	5.1640643622333E-38	6.6690450456277E-37	yes	down	2.32	2.82	3.12	14.95	14.84	16.03	2.7533333333333	15.273333333333
ENSMUSG00000019890	Nts	neurotensin [Source:MGI Symbol;Acc:MGI:1328351]	0.1015202680761	-3.30016	3.9481859134314E-43	6.002960322564E-42	yes	down	1.21	1.35	1.43	20.87	18.46	18.9	1.33	19.41
ENSMUSG00000019891	Dcbld1	discoidin, CUB and LCCL domain containing 1 [Source:MGI Symbol;Acc:MGI:1913936]	0.39421353612805	-1.34295	4.3362296622568E-8	1.5236919128573E-7	yes	down	2.29	1.69	3.65	9.11	9.66	9.36	2.5433333333333	9.3766666666667
ENSMUSG00000019899	Lama2	laminin, alpha 2 [Source:MGI Symbol;Acc:MGI:99912]	27.115080218601	4.7610235333875	3.356503053021E-103	1.7920773823595E-101	yes	up	10.41	14.34	13.36	0.49	0.6	0.72	12.703333333333	0.60333333333333
ENSMUSG00000019906	Lin7a	lin-7 homolog A, crumbs cell polarity complex component [Source:MGI Symbol;Acc:MGI:2135609]	6.0688785266113	2.6014299442276	0.0064347544415791	0.012609822531438	yes	up	0.21	0.34	0.12	0.06	0.05	0.05	0.22333333333333	0.053333333333333
ENSMUSG00000019907	Ppp1r12a	protein phosphatase 1, regulatory subunit 12A [Source:MGI Symbol;Acc:MGI:1309528]	0.381796	-1.38913	1.0580191370509E-11	4.7366481747047E-11	yes	down	7.9	11.74	7.78	38.63	38.18	34.98	9.14	37.263333333333
ENSMUSG00000019909	Fam162b	family with sequence similarity 162, member B [Source:MGI Symbol;Acc:MGI:1924546]	0.030811662985633	-5.02038	0.0032925299265578	0.0067993735120472	yes	down	0	0	0	1.34	0.71	0.75	0	0.93333333333333
ENSMUSG00000019916	P4ha1	procollagen-proline, 2-oxoglutarate 4-dioxygenase (proline 4-hydroxylase), alpha 1 polypeptide [Source:MGI Symbol;Acc:MGI:97463]	2.0074603507764	1.0053714934447	4.3013778827526E-8	1.5121365777426E-7	yes	up	9.11	8.96	14.99	8.02	9.47	8.35	11.02	8.6133333333333
ENSMUSG00000019917	Septin10	septin 10 [Source:MGI Symbol;Acc:MGI:1918110]	1.8365579609505	0.87700442760036	0.00051360630770777	0.0011919035604467	yes	up	2.48	3.04	3.11	2.69	2.11	2.44	2.8766666666667	2.4133333333333
ENSMUSG00000019920	Lims1	LIM and senescent cell antigen-like domains 1 [Source:MGI Symbol;Acc:MGI:1195263]	2.0558882314184	1.0397618343949	1.4399937541619E-7	4.8444363972789E-7	yes	up	9.46	15.52	13.83	9.05	9.8	8.58	12.936666666667	9.1433333333333
ENSMUSG00000019927	Ube2d1	ubiquitin-conjugating enzyme E2D 1 [Source:MGI Symbol;Acc:MGI:2384911]	2.2672307529733	1.1809312323793	2.3009729443505E-7	7.6143387319144E-7	yes	up	12.17	15.25	19.59	12	8.18	11.64	15.67	10.606666666667
ENSMUSG00000019929	Dcn	decorin [Source:MGI Symbol;Acc:MGI:94872]	16.530697332463	4.0470756795821	6.2537411389217E-67	1.6811484774968E-65	yes	up	199.77	307.15	196.27	21.96	20.88	20.82	234.39666666667	21.22
ENSMUSG00000019933	Mrln	myoregulin [Source:MGI Symbol;Acc:MGI:1916813]	76.501961086295	6.2574248258718	8.8228183326416E-5	0.0002258582739649	yes	up	2.33	0.69	6.35	0	0	0	3.1233333333333	0
ENSMUSG00000019935	Slc17a8	solute carrier family 17 (sodium-dependent inorganic phosphate cotransporter), member 8 [Source:MGI Symbol;Acc:MGI:3039629]	0.0068798026242744	-7.18342	8.7609355342551E-8	3.0020944599256E-7	yes	down	0	0	0	0.44	0.26	0.4	0	0.36666666666667
ENSMUSG00000019942	Cdk1	cyclin dependent kinase 1 [Source:MGI Symbol;Acc:MGI:88351]	0.14697907004451	-2.76632	4.0088666883531E-9	1.5145701911035E-8	yes	down	0.93	1.09	3.28	13	13.56	13.3	1.7666666666667	13.286666666667
ENSMUSG00000019943	Atp2b1	ATPase, Ca++ transporting, plasma membrane 1 [Source:MGI Symbol;Acc:MGI:104653]	0.059973435979628	-4.05953	3.5611142347537E-95	1.6660669335618E-93	yes	down	2.72	6.35	4.35	95.44	101.17	97.19	4.4733333333333	97.933333333333
ENSMUSG00000019944	Rhobtb1	Rho-related BTB domain containing 1 [Source:MGI Symbol;Acc:MGI:1916538]	26.605868156894	4.7336725747176	6.3491005142784E-85	2.4529648804327E-83	yes	up	7.18	10.45	9.93	0.42	0.51	0.49	9.1866666666667	0.47333333333333
ENSMUSG00000019945	Cabcoco1	ciliary associated calcium binding coiled-coil 1 [Source:MGI Symbol;Acc:MGI:1920537]	4.1612717181137	2.05702	2.9017635449544E-9	1.106633203776E-8	yes	up	3.79	6.53	6.23	2.22	1.76	1.38	5.5166666666667	1.7866666666667
ENSMUSG00000019947	Arid5b	AT-rich interaction domain 5B [Source:MGI Symbol;Acc:MGI:2175912]	4.2490567914546	2.0871426263536	1.5751839861108E-24	1.2888122965464E-23	yes	up	3.69	2.82	4.08	1.06	1.32	1.15	3.53	1.1766666666667
ENSMUSG00000019948	Actr6	ARP6 actin-related protein 6 [Source:MGI Symbol;Acc:MGI:1914269]	1.8357259720896	0.87635071658777	0.0045616309347688	0.0091873923777892	yes	up	2.22	3.47	2.39	2.33	2.2	1.75	2.6933333333333	2.0933333333333
ENSMUSG00000019951	Bltp3b	bridge-like lipid transfer protein family member 3B [Source:MGI Symbol;Acc:MGI:2442888]	0.47372597381432	-1.07788	2.8754579296558E-8	1.0236523714696E-7	yes	down	2.37	4.61	3.03	12.82	10.28	9.58	3.3366666666667	10.893333333333
ENSMUSG00000019952	Poc1b	POC1 centriolar protein B [Source:MGI Symbol;Acc:MGI:1918511]	0.36825281690996	-1.44123	2.9534873421061E-14	1.5294608339847E-13	yes	down	1.37	1.6	1.91	7.03	6.71	6.65	1.6266666666667	6.7966666666667
ENSMUSG00000019960	Dusp6	dual specificity phosphatase 6 [Source:MGI Symbol;Acc:MGI:1914853]	0.71263567351829	-0.488763	0.019521799644668	0.034915501613235	yes	down	4.48	5.41	9.06	12.02	12.38	12.98	6.3166666666667	12.46
ENSMUSG00000019961	Tmpo	thymopoietin [Source:MGI Symbol;Acc:MGI:106920]	1.3374655690497	0.41950175207407	0.0039479708937818	0.0080495832028488	yes	up	14.25	14.91	15.81	15.25	14.72	12.97	14.99	14.313333333333
ENSMUSG00000019966	Kitl	kit ligand [Source:MGI Symbol;Acc:MGI:96974]	2.9019775009992	1.5370363342486	6.6592861782962E-10	2.6449118356409E-9	yes	up	13.42	21.05	12.59	8.23	8.37	7.99	15.686666666667	8.1966666666667
ENSMUSG00000019969	Psen1	presenilin 1 [Source:MGI Symbol;Acc:MGI:1202717]	0.16604659577641	-2.59034	4.031020242959E-51	7.4559327910064E-50	yes	down	8.49	6.58	11.03	73.76	74.25	82.08	8.7	76.696666666667
ENSMUSG00000019970	Sgk1	serum/glucocorticoid regulated kinase 1 [Source:MGI Symbol;Acc:MGI:1340062]	0.3032332559661	-1.7215	5.5299170435495E-18	3.4388659102041E-17	yes	down	53.13	34.37	47.99	210.91	222.17	236.6	45.163333333333	223.22666666667
ENSMUSG00000019971	Cep290	centrosomal protein 290 [Source:MGI Symbol;Acc:MGI:2384917]	0.45479895633675	-1.1367	0.0043155924556482	0.0087345682686492	yes	down	0.44	1.12	0.77	2.13	1.79	1.82	0.77666666666667	1.9133333333333
ENSMUSG00000019975	Ikbip	IKBKB interacting protein [Source:MGI Symbol;Acc:MGI:1914704]	2.7678669346927	1.4687745870233	4.2750736389794E-8	1.5033476670691E-7	yes	up	3.85	8.04	5.13	3.43	2.61	2.94	5.6733333333333	2.9933333333333
ENSMUSG00000019978	Epb41l2	erythrocyte membrane protein band 4.1 like 2 [Source:MGI Symbol;Acc:MGI:103009]	3.2733151116983	1.71075	1.2547982702183E-25	1.0771091217933E-24	yes	up	13.46	11.72	17.09	5.72	6.17	5.86	14.09	5.9166666666667
ENSMUSG00000019979	Apaf1	apoptotic peptidase activating factor 1 [Source:MGI Symbol;Acc:MGI:1306796]	0.55875167212939	-0.839721	1.7719574023498E-6	5.4161406685925E-6	yes	down	1.93	2.19	2.17	7.8	5.59	8.77	2.0966666666667	7.3866666666667
ENSMUSG00000019982	Myb	myeloblastosis oncogene [Source:MGI Symbol;Acc:MGI:97249]	0.0017832337368385	-9.13129	3.3373224538911E-14	1.7224287849407E-13	yes	down	0.02	0	0	3.21	3.44	3.37	0.0066666666666667	3.34
ENSMUSG00000019984	Med23	mediator complex subunit 23 [Source:MGI Symbol;Acc:MGI:1917458]	0.71907529364683	-0.475785	0.016180683345402	0.029432765091616	yes	down	1.74	1.41	2.26	3.87	3.48	4.01	1.8033333333333	3.7866666666667
ENSMUSG00000019989	Enpp3	ectonucleotide pyrophosphatase/phosphodiesterase 3 [Source:MGI Symbol;Acc:MGI:2143702]	16.040189362378	4.00362	5.7956002634898E-26	5.0348595132727E-25	yes	up	1.16	1.91	2.18	0.13	0.12	0.35	1.75	0.2
ENSMUSG00000019996	Map7	microtubule-associated protein 7 [Source:MGI Symbol;Acc:MGI:1328328]	0.077441790270745	-3.69074	3.4227962012263E-49	6.0035585080825E-48	yes	down	1.28	2.43	1.63	32.71	33.56	33.27	1.78	33.18
ENSMUSG00000019997	Ccn2	cellular communication network factor 2 [Source:MGI Symbol;Acc:MGI:95537]	39.194404513482	5.2925758013489	2.0146641283322E-123	1.4941552450155E-121	yes	up	22.72	20	28.56	0.78	1.1	0.75	23.76	0.87666666666667
ENSMUSG00000019998	Stx7	syntaxin 7 [Source:MGI Symbol;Acc:MGI:1858210]	0.24872244298869	-2.00739	4.3715832922178E-41	6.2318027586528E-40	yes	down	8.71	10.47	15.73	57.94	60.51	56.64	11.636666666667	58.363333333333
ENSMUSG00000020000	Moxd1	monooxygenase, DBH-like 1 [Source:MGI Symbol;Acc:MGI:1921582]	23.5719	4.5589991476581	0.00068778946901534	0.0015705241167052	yes	up	0.31	0.08	0.13	0.02	0	0.02	0.17333333333333	0.013333333333333
ENSMUSG00000020003	Pex7	peroxisomal biogenesis factor 7 [Source:MGI Symbol;Acc:MGI:1321392]	0.48134152617606	-1.05487	0.00015625502147457	0.00038836444723178	yes	down	2.55	7.16	4.21	17.18	14.26	14.17	4.64	15.203333333333
ENSMUSG00000020009	Ifngr1	interferon gamma receptor 1 [Source:MGI Symbol;Acc:MGI:107655]	0.32952098227866	-1.60156	2.5562975679254E-23	1.9946212247699E-22	yes	down	37.35	30.23	47.95	171.49	170.75	171.66	38.51	171.3
ENSMUSG00000020014	Cfap54	cilia and flagella associated protein 54 [Source:MGI Symbol;Acc:MGI:1922208]	36.887546484686	5.20506	0.0032262138889634	0.0066707864947505	yes	up	0.01	0.02	0.36	0	0	0	0.13	0
ENSMUSG00000020015	Cdk17	cyclin dependent kinase 17 [Source:MGI Symbol;Acc:MGI:97517]	3.8012114625163	1.9264592849836	1.437654824332E-15	7.9767881941825E-15	yes	up	5.51	3.95	6.45	1.59	2.02	2.46	5.3033333333333	2.0233333333333
ENSMUSG00000020018	Snrpf	small nuclear ribonucleoprotein polypeptide F [Source:MGI Symbol;Acc:MGI:1917128]	1.6376360172601	0.7116147376591	5.592467331726E-5	0.00014631381466227	yes	up	21.48	25.28	28.57	23.63	20.76	24.1	25.11	22.83
ENSMUSG00000020019	Ntn4	netrin 4 [Source:MGI Symbol;Acc:MGI:1888978]	1.8123764013311	0.85788261098036	0.00013490473318483	0.00033792111977716	yes	up	1.8	1.88	2.75	1.7	1.58	1.88	2.1433333333333	1.72
ENSMUSG00000020021	Fgd6	FYVE, RhoGEF and PH domain containing 6 [Source:MGI Symbol;Acc:MGI:1261419]	0.17350640555179	-2.52694	4.2231753603678E-38	5.4754097631749E-37	yes	down	0.59	0.44	0.73	4.9	4.85	5.03	0.58666666666667	4.9266666666667
ENSMUSG00000020022	Ndufa12	NADH:ubiquinone oxidoreductase subunit A12 [Source:MGI Symbol;Acc:MGI:1913664]	4.0085230845801	2.0030707825574	2.892344675793E-39	3.8718473561907E-38	yes	up	591.27	549.02	803.71	232.6	259.24	255.79	648	249.21
ENSMUSG00000020023	Tmcc3	transmembrane and coiled coil domains 3 [Source:MGI Symbol;Acc:MGI:2442900]	0.28579567359143	-1.80694	2.3629806389875E-19	1.5603248908745E-18	yes	down	9.95	6.27	8.82	45.28	47.05	45.64	8.3466666666667	45.99
ENSMUSG00000020027	Socs2	suppressor of cytokine signaling 2 [Source:MGI Symbol;Acc:MGI:1201787]	1.6912634725639	0.7581014267214	0.00032787792842904	0.00078222015093254	yes	up	7.05	10.24	9.38	7.27	11.39	10.39	8.89	9.6833333333333
ENSMUSG00000020029	Nudt4	nudix hydrolase 4 [Source:MGI Symbol;Acc:MGI:1918457]	0.10691791145645	-3.22542	1.5255239276334E-48	2.6455796534484E-47	yes	down	21.01	37.93	29.8	403.97	409.8	408.52	29.58	407.43
ENSMUSG00000020032	Nuak1	NUAK family, SNF1-like kinase, 1 [Source:MGI Symbol;Acc:MGI:1925226]	21.737398814054	4.4421074067987	1.9982438455093E-55	4.1597016513242E-54	yes	up	2.43	2.81	2.76	0.2	0.21	0.13	2.6666666666667	0.18
ENSMUSG00000020034	Tcp11l2	t-complex 11 (mouse) like 2 [Source:MGI Symbol;Acc:MGI:2444679]	8.6319427946959	3.1096853038804	6.6125974594469E-75	2.1153891872697E-73	yes	up	15.78	14.58	18.75	2.49	2.7	2.99	16.37	2.7266666666667
ENSMUSG00000020038	Cry1	cryptochrome circadian regulator 1 [Source:MGI Symbol;Acc:MGI:1270841]	0.38697368723849	-1.36969	1.2049506046037E-14	6.3583129021243E-14	yes	down	3.32	3.38	3.23	12.45	13.39	12.08	3.31	12.64
ENSMUSG00000020042	Abtb3	ankyrin repeat and BTB domain containing 3 [Source:MGI Symbol;Acc:MGI:1921257]	2.6035063971287	1.38046	0.020492591016917	0.036484879336563	yes	up	0.2	0.26	0.33	0.18	0.15	0.11	0.26333333333333	0.14666666666667
ENSMUSG00000020044	Timp3	tissue inhibitor of metalloproteinase 3 [Source:MGI Symbol;Acc:MGI:98754]	14.223859773106	3.8302411013301	7.4907907513305E-92	3.3418779241671E-90	yes	up	96.18	67.91	85.95	9.23	8.4	8.28	83.346666666667	8.6366666666667
ENSMUSG00000020048	Hsp90b1	heat shock protein 90, beta (Grp94), member 1 [Source:MGI Symbol;Acc:MGI:98817]	0.60211851311388	-0.731881	2.3359095409473E-5	6.382107742472E-5	yes	down	46.18	67.89	64.89	149.72	142.74	145.08	59.653333333333	145.84666666667
ENSMUSG00000020053	Igf1	insulin-like growth factor 1 [Source:MGI Symbol;Acc:MGI:96432]	2.4207621040485	1.2754613080964	1.5042494447221E-5	4.1968686878572E-5	yes	up	1.1	2.31	2.76	1.22	1.06	1.13	2.0566666666667	1.1366666666667
ENSMUSG00000020056	Washc3	WASH complex subunit 3 [Source:MGI Symbol;Acc:MGI:1914532]	0.66823686505118	-0.581569	0.00032352264283092	0.00077222909623255	yes	down	13.64	14.32	17.1	33.76	32.13	32.67	15.02	32.853333333333
ENSMUSG00000020057	Dram1	DNA-damage regulated autophagy modulator 1 [Source:MGI Symbol;Acc:MGI:1918962]	2.1111822044387	1.0780510950738	0.00053078208886327	0.0012291655501638	yes	up	0.99	1.45	1.85	0.86	1.08	1.02	1.43	0.98666666666667
ENSMUSG00000020062	Slc5a8	solute carrier family 5 (iodide transporter), member 8 [Source:MGI Symbol;Acc:MGI:2384916]	6.2876297675341E-5	-13.9571	7.6325972711667E-32	8.1164525615242E-31	yes	down	0	0	0	31.27	31.88	30.64	0	31.263333333333
ENSMUSG00000020064	Herc4	hect domain and RLD 4 [Source:MGI Symbol;Acc:MGI:1914595]	0.22746246235123	-2.1363	1.8930369138397E-19	1.2550415756744E-18	yes	down	8.38	11	10.13	38.09	42.11	33.36	9.8366666666667	37.853333333333
ENSMUSG00000020067	Mypn	myopalladin [Source:MGI Symbol;Acc:MGI:1916052]	371.29478825584	8.5364212544685	2.863317301466E-58	6.3624675875061E-57	yes	up	5.4	10.01	8.68	0.02	0.02	0.07	8.03	0.036666666666667
ENSMUSG00000020069	Hnrnph3	heterogeneous nuclear ribonucleoprotein H3 [Source:MGI Symbol;Acc:MGI:1926462]	1.8113825330443	0.85709125100826	0.00012656674138655	0.00031834917012877	yes	up	15.92	19.86	15.04	14.58	14.06	14.58	16.94	14.406666666667
ENSMUSG00000020072	Pbld2	phenazine biosynthesis-like protein domain containing 2 [Source:MGI Symbol;Acc:MGI:1914557]	0.044165937209833	-4.50092	2.3645078467858E-50	4.2740888312002E-49	yes	down	0.25	0.3	0.25	9.36	9.13	9.33	0.26666666666667	9.2733333333333
ENSMUSG00000020076	Ddx50	DExD box helicase 50 [Source:MGI Symbol;Acc:MGI:2182303]	0.6440146389101	-0.634835	0.012588091953496	0.023403541907736	yes	down	9.07	15.61	12.19	25.19	24.56	21.83	12.29	23.86
ENSMUSG00000020077	Srgn	serglycin [Source:MGI Symbol;Acc:MGI:97756]	9.5760834898803	3.2594357305929	1.1342181745359E-63	2.8373906936735E-62	yes	up	68.79	58.28	86.11	11.53	10.04	9.15	71.06	10.24
ENSMUSG00000020078	Vps26a	VPS26 retromer complex component A [Source:MGI Symbol;Acc:MGI:1353654]	0.65737858245112	-0.605204	0.0010518203220845	0.0023358594000462	yes	down	9.91	14.59	13.25	28.28	28.37	27.86	12.583333333333	28.17
ENSMUSG00000020079	Supv3l1	suppressor of var1, 3-like 1 (S. cerevisiae) [Source:MGI Symbol;Acc:MGI:2441711]	1.5549	0.63682564952531	0.0021766908002013	0.0046293566903312	yes	up	10.79	10.92	12.05	6.24	6.12	6.48	11.253333333333	6.28
ENSMUSG00000020080	Hkdc1	hexokinase domain containing 1 [Source:MGI Symbol;Acc:MGI:2384910]	7.1673351317497E-5	-13.7682	4.9346257453445E-31	5.1315213172395E-30	yes	down	0	0	0	43.04	44.54	44.78	0	44.12
ENSMUSG00000020081	Tacr2	tachykinin receptor 2 [Source:MGI Symbol;Acc:MGI:98477]	0.0030917154650568	-8.33738	1.9854105528093E-11	8.7559262716152E-11	yes	down	0	0	0	1.64	1.55	1.72	0	1.6366666666667
ENSMUSG00000020083	Fam241b	family with sequence similarity 241, member B [Source:MGI Symbol;Acc:MGI:1917144]	0.12183250270736	-3.03703	1.5207206579963E-21	1.1030006910907E-20	yes	down	0.99	0.57	1.06	11.47	7.78	9.11	0.87333333333333	9.4533333333333
ENSMUSG00000020085	Aifm2	apoptosis-inducing factor, mitochondrion-associated 2 [Source:MGI Symbol;Acc:MGI:1918611]	4.0144997901018	2.00522	1.9784166376167E-21	1.425114920257E-20	yes	up	5.07	7.03	7.75	3.35	3.03	2.65	6.6166666666667	3.01
ENSMUSG00000020086	Macroh2a2	macroH2A.2 histone [Source:MGI Symbol;Acc:MGI:3037658]	3.5153682522337	1.8136758266644	5.9743187957312E-8	2.0783961240353E-7	yes	up	1.69	1.66	2.32	0.76	0.57	1.03	1.89	0.78666666666667
ENSMUSG00000020088	Sar1a	secretion associated Ras related GTPase 1A [Source:MGI Symbol;Acc:MGI:98230]	1.65321	0.72526910771938	3.692500849443E-8	1.303850766877E-7	yes	up	35.06	42.31	45.44	33.47	38.94	33.47	40.936666666667	35.293333333333
ENSMUSG00000020089	Ppa1	pyrophosphatase (inorganic) 1 [Source:MGI Symbol;Acc:MGI:97831]	0.25364982222471	-1.97909	1.8925811169917E-34	2.2068950183728E-33	yes	down	17.5	23.38	26.47	124.85	136.73	128.74	22.45	130.10666666667
ENSMUSG00000020091	Eif4ebp2	eukaryotic translation initiation factor 4E binding protein 2 [Source:MGI Symbol;Acc:MGI:109198]	0.68870325658482	-0.538046	0.014094870514144	0.025933167550154	yes	down	13.53	8.38	16.78	27.15	27.45	26.86	12.896666666667	27.153333333333
ENSMUSG00000020092	Pald1	phosphatase domain containing, paladin 1 [Source:MGI Symbol;Acc:MGI:1351623]	34.769110847213	5.1197342682883	1.5904484555013E-53	3.1246757773541E-52	yes	up	14.54	6.81	15.36	0.51	0.52	0.44	12.236666666667	0.49
ENSMUSG00000020097	Sgpl1	sphingosine phosphate lyase 1 [Source:MGI Symbol;Acc:MGI:1261415]	0.049455026181767	-4.33774	7.3182926350959E-168	9.7372769066014E-166	yes	down	2.9	2.73	4.17	83.19	85.91	88.66	3.2666666666667	85.92
ENSMUSG00000020098	Pcbd1	pterin 4 alpha carbinolamine dehydratase/dimerization cofactor of hepatocyte nuclear factor 1 alpha (TCF1) 1 [Source:MGI Symbol;Acc:MGI:94873]	0.032857628998447	-4.92763	9.0967607105784E-42	1.3220969488941E-40	yes	down	0.36	0.62	1.05	33.08	28.56	29.06	0.67666666666667	30.233333333333
ENSMUSG00000020099	Unc5b	unc-5 netrin receptor B [Source:MGI Symbol;Acc:MGI:894703]	0.34284312866957	-1.54438	9.505575618473E-11	4.0132912619455E-10	yes	down	5.33	3.77	8.78	23.74	24.86	25.81	5.96	24.803333333333
ENSMUSG00000020101	Vsir	V-set immunoregulatory receptor [Source:MGI Symbol;Acc:MGI:1921298]	8.8400073203219	3.1440475642986	1.1044099486962E-33	1.2542203577882E-32	yes	up	10.4	6.42	16.8	1.85	1.61	1.64	11.206666666667	1.7
ENSMUSG00000020105	Lrig3	leucine-rich repeats and immunoglobulin-like domains 3 [Source:MGI Symbol;Acc:MGI:2443955]	0.25431963029586	-1.97529	3.0039688542391E-13	1.477955239399E-12	yes	down	0.81	0.58	0.79	3.81	4.63	4.72	0.72666666666667	4.3866666666667
ENSMUSG00000020107	Anapc16	anaphase promoting complex subunit 16 [Source:MGI Symbol;Acc:MGI:1289325]	1.5782752268297	0.65834881102879	4.6301049842257E-5	0.00012230115833849	yes	up	27.12	24.69	27.94	26.68	25.79	30.04	26.583333333333	27.503333333333
ENSMUSG00000020108	Ddit4	DNA-damage-inducible transcript 4 [Source:MGI Symbol;Acc:MGI:1921997]	4.5792011344004	2.1950959345745	7.6100552327046E-10	3.0107362597313E-9	yes	up	111.3	53.06	40.67	22.32	23.52	22.43	68.343333333333	22.756666666667
ENSMUSG00000020109	Dnajb12	DnaJ heat shock protein family (Hsp40) member B12 [Source:MGI Symbol;Acc:MGI:1931881]	0.72327741019153	-0.467379	0.013234289082534	0.024496338792123	yes	down	6.83	5.22	8.42	14.19	13.31	15.72	6.8233333333333	14.406666666667
ENSMUSG00000020111	Micu1	mitochondrial calcium uptake 1 [Source:MGI Symbol;Acc:MGI:2384909]	0.088661938837863	-3.49554	3.5813060316901E-47	5.9900524743244E-46	yes	down	6	3.85	8.98	95.92	95.27	100.26	6.2766666666667	97.15
ENSMUSG00000020114	Cand1	cullin associated and neddylation disassociated 1 [Source:MGI Symbol;Acc:MGI:1261820]	0.43632235700975	-1.19653	7.8902458613636E-15	4.2068543872481E-14	yes	down	2.44	2.26	3	9.82	8.29	8.76	2.5666666666667	8.9566666666667
ENSMUSG00000020115	Tbk1	TANK-binding kinase 1 [Source:MGI Symbol;Acc:MGI:1929658]	0.20826352174271	-2.26352	2.9424485261736E-54	5.9066645131588E-53	yes	down	4.11	4.47	4.57	28.04	29.84	30.49	4.3833333333333	29.456666666667
ENSMUSG00000020120	Plek	pleckstrin [Source:MGI Symbol;Acc:MGI:1860485]	4.8955756720059	2.2914785166861	1.9466186209932E-9	7.5094093482534E-9	yes	up	0.86	2	1.26	0.44	0.37	0.43	1.3733333333333	0.41333333333333
ENSMUSG00000020121	Srgap1	SLIT-ROBO Rho GTPase activating protein 1 [Source:MGI Symbol;Acc:MGI:2152936]	0.3721729511412	-1.42595	1.2359940307144E-8	4.5107915060805E-8	yes	down	0.62	0.48	0.66	2.26	2.13	2.46	0.58666666666667	2.2833333333333
ENSMUSG00000020122	Egfr	epidermal growth factor receptor [Source:MGI Symbol;Acc:MGI:95294]	0.26169887674586	-1.93402	1.4475664519516E-22	1.0972106544286E-21	yes	down	0.53	0.68	0.6	3.32	2.87	2.64	0.60333333333333	2.9433333333333
ENSMUSG00000020123	Avpr1a	arginine vasopressin receptor 1A [Source:MGI Symbol;Acc:MGI:1859216]	5.7228771265717	2.51674	0.0016413651617329	0.0035470896144823	yes	up	0.26	0.3	0.34	0.16	0.04	0.02	0.3	0.073333333333333
ENSMUSG00000020124	Usp15	ubiquitin specific peptidase 15 [Source:MGI Symbol;Acc:MGI:101857]	0.60003652158035	-0.736878	0.0039736572006804	0.0080972173631675	yes	down	5.77	12.77	7.58	24.32	25.15	23.69	8.7066666666667	24.386666666667
ENSMUSG00000020128	Vps54	VPS54 GARP complex subunit [Source:MGI Symbol;Acc:MGI:2178798]	0.18395264410782	-2.44259	1.9706049487635E-35	2.3538064807473E-34	yes	down	4.37	5.72	3.67	33	32.83	32.45	4.5866666666667	32.76
ENSMUSG00000020130	Tbc1d15	TBC1 domain family, member 15 [Source:MGI Symbol;Acc:MGI:1913937]	0.1514056965036	-2.72351	4.0742007704239E-65	1.0546738582472E-63	yes	down	3.59	4.88	4.57	48.34	50.45	47.81	4.3466666666667	48.866666666667
ENSMUSG00000020131	Pcsk4	proprotein convertase subtilisin/kexin type 4 [Source:MGI Symbol;Acc:MGI:97514]	0.43991042050899	-1.18472	0.016251839537373	0.029548216847667	yes	down	0.77	0.32	1.33	1.6	1.33	1.86	0.80666666666667	1.5966666666667
ENSMUSG00000020132	Rab21	RAB21, member RAS oncogene family [Source:MGI Symbol;Acc:MGI:894308]	0.50189957506667	-0.994529	3.5445257963035E-7	1.1508233036562E-6	yes	down	9.79	14.96	13.35	32.25	34.82	34.57	12.7	33.88
ENSMUSG00000020133	2310011J03Rik	RIKEN cDNA 2310011J03 gene [Source:MGI Symbol;Acc:MGI:1913624]	0.61451701337035	-0.702475	5.6172290231854E-5	0.00014691165372465	yes	down	9.66	7.79	11.46	22.11	23.19	23.83	9.6366666666667	23.043333333333
ENSMUSG00000020134	Peli1	pellino 1 [Source:MGI Symbol;Acc:MGI:1914495]	0.2332505372064	-2.10005	2.8553354653002E-24	2.3100074537758E-23	yes	down	1.98	2.99	2.57	16.32	16.97	14.92	2.5133333333333	16.07
ENSMUSG00000020135	Apc2	APC regulator of WNT signaling pathway 2 [Source:MGI Symbol;Acc:MGI:1346052]	9.4055795438613	3.2335168410685	3.4730976132135E-15	1.8906536806412E-14	yes	up	0.49	0.33	0.72	0.08	0.04	0.08	0.51333333333333	0.066666666666667
ENSMUSG00000020140	Lgr5	leucine rich repeat containing G protein coupled receptor 5 [Source:MGI Symbol;Acc:MGI:1341817]	0.080094759287268	-3.64215	0.00024062797887167	0.00058397351985217	yes	down	0.01	0.02	0	0.16	0.2	0.3	0.01	0.22
ENSMUSG00000020142	Slc1a4	solute carrier family 1 (glutamate/neutral amino acid transporter), member 4 [Source:MGI Symbol;Acc:MGI:2135601]	0.17910119819901	-2.48115	1.4100809072547E-20	9.8050998269006E-20	yes	down	0.57	0.42	1	5.29	5.04	5.5	0.66333333333333	5.2766666666667
ENSMUSG00000020143	Dock2	dedicator of cyto-kinesis 2 [Source:MGI Symbol;Acc:MGI:2149010]	2.2200439340685	1.1505882274022	0.0050025228861651	0.0099959447604087	yes	up	0.2	0.32	0.35	0.28	0.2	0.15	0.29	0.21
ENSMUSG00000020149	Rab1a	RAB1A, member RAS oncogene family [Source:MGI Symbol;Acc:MGI:97842]	0.40787396175119	-1.2938	9.8453385877582E-13	4.6782598789997E-12	yes	down	28.19	41.76	36.01	110.75	108.63	105.26	35.32	108.21333333333
ENSMUSG00000020150	Gamt	guanidinoacetate methyltransferase [Source:MGI Symbol;Acc:MGI:1098221]	6.13463	2.61698	5.9378130743232E-11	2.5390370515251E-10	yes	up	5.04	3.38	7.6	1.53	1	1.28	5.34	1.27
ENSMUSG00000020151	Ptprr	protein tyrosine phosphatase receptor type R [Source:MGI Symbol;Acc:MGI:109559]	0.13953527662392	-2.8413	4.3232039910909E-50	7.7418245383938E-49	yes	down	1.52	1.34	2.16	18.17	17.4	17.41	1.6733333333333	17.66
ENSMUSG00000020152	Actr2	actin related protein 2 [Source:MGI Symbol;Acc:MGI:1913963]	0.15372502478244	-2.70158	2.5426199204909E-36	3.121103164775E-35	yes	down	8.87	15.65	12.79	116.78	120.98	119.11	12.436666666667	118.95666666667
ENSMUSG00000020153	Ndufs7	NADH:ubiquinone oxidoreductase core subunit S7 [Source:MGI Symbol;Acc:MGI:1922656]	6.1956586623723	2.6312576638712	9.3865833769581E-44	1.4491401980558E-42	yes	up	615.76	427.09	702.77	143.91	142.96	141.7	581.87333333333	142.85666666667
ENSMUSG00000020154	Ptprb	protein tyrosine phosphatase receptor type B [Source:MGI Symbol;Acc:MGI:97809]	22.356315508428	4.48261	6.0660471384927E-192	1.110423628963E-189	yes	up	17.52	15.84	20.27	1.03	1.21	1.15	17.876666666667	1.13
ENSMUSG00000020156	Pwwp3a	PWWP domain containing 3A, DNA repair factor [Source:MGI Symbol;Acc:MGI:1915364]	2.1069050471509	1.0751252970259	1.8850352489824E-5	5.2007581360979E-5	yes	up	12.25	6.79	11.18	7.43	7.67	7.54	10.073333333333	7.5466666666667
ENSMUSG00000020159	Gabrp	gamma-aminobutyric acid type A receptor subunit pi [Source:MGI Symbol;Acc:MGI:2387597]	0.035486577435068	-4.81658	0.0068610723383018	0.013386113473433	yes	down	0	0	0	0.1	0.13	0.05	0	0.093333333333333
ENSMUSG00000020160	Meis1	Meis homeobox 1 [Source:MGI Symbol;Acc:MGI:104717]	2.1347823644289	1.0940889982938	3.0871512075259E-6	9.2127238454631E-6	yes	up	3.64	4.8	4.12	2.62	2.45	2.98	4.1866666666667	2.6833333333333
ENSMUSG00000020163	Uqcr11	ubiquinol-cytochrome c reductase, complex III subunit XI [Source:MGI Symbol;Acc:MGI:1913844]	4.9966967638061	2.3209746674179	3.5133970865578E-23	2.729420808402E-22	yes	up	2850.77	1651.32	3120.39	809.6	822.2	781	2540.8266666667	804.26666666667
ENSMUSG00000020167	Tcf3	transcription factor 3 [Source:MGI Symbol;Acc:MGI:98510]	3.9611406409643	1.9859159252818	3.3006165222844E-13	1.6187267719858E-12	yes	up	11.29	5.98	13.22	3.92	3.66	4.26	10.163333333333	3.9466666666667
ENSMUSG00000020170	Frs2	fibroblast growth factor receptor substrate 2 [Source:MGI Symbol;Acc:MGI:1100860]	0.68460829561835	-0.546649	0.0062703420783811	0.012316934086004	yes	down	2.49	2.09	1.91	4.46	4.18	4.93	2.1633333333333	4.5233333333333
ENSMUSG00000020173	Cobl	cordon-bleu WH2 repeat [Source:MGI Symbol;Acc:MGI:105056]	0.15129928433589	-2.72452	3.2498742070661E-55	6.7106847435972E-54	yes	down	6.14	6.55	5.66	9.46	10.3	9.59	6.1166666666667	9.7833333333333
ENSMUSG00000020175	Rab36	RAB36, member RAS oncogene family [Source:MGI Symbol;Acc:MGI:1924127]	2.9122559160858	1.5421371387252	0.002334375901742	0.0049423884866604	yes	up	0.29	0.69	0.6	0.23	0.46	0.19	0.52666666666667	0.29333333333333
ENSMUSG00000020176	Grb10	growth factor receptor bound protein 10 [Source:MGI Symbol;Acc:MGI:103232]	14.636517983562	3.8715004732811	6.1513378585768E-89	2.5656529422798E-87	yes	up	11.17	11.19	12.31	0.94	1.35	1.18	11.556666666667	1.1566666666667
ENSMUSG00000020178	Adora2a	adenosine A2a receptor [Source:MGI Symbol;Acc:MGI:99402]	41.378225996606	5.3707998889311	1.0086893313832E-39	1.3758379318956E-38	yes	up	9.31	3.89	11.95	0.51	0.7	0.24	8.3833333333333	0.48333333333333
ENSMUSG00000020181	Nav3	neuron navigator 3 [Source:MGI Symbol;Acc:MGI:2183703]	86.380482252607	6.4326334658604	1.2940661348684E-32	1.4172666382117E-31	yes	up	0.78	0.94	1.28	0.02	0.27	0.03	1	0.10666666666667
ENSMUSG00000020182	Ddc	dopa decarboxylase [Source:MGI Symbol;Acc:MGI:94876]	0.049985709750762	-4.32234	3.5883309698948E-51	6.6477794233433E-50	yes	down	1.35	2.58	1.32	39.33	39.28	35.77	1.75	38.126666666667
ENSMUSG00000020185	E2f7	E2F transcription factor 7 [Source:MGI Symbol;Acc:MGI:1289147]	2.93381	1.55278	0.0037056878782555	0.0075934338052561	yes	up	0.69	0.18	0.3	0.34	0.07	0.2	0.39	0.20333333333333
ENSMUSG00000020186	Csrp2	cysteine and glycine-rich protein 2 [Source:MGI Symbol;Acc:MGI:1202907]	0.44552027953314	-1.16644	7.5891344128702E-9	2.8083328290205E-8	yes	down	41.7	27.03	32.35	122.26	114.77	122.28	33.693333333333	119.77
ENSMUSG00000020189	Osbpl8	oxysterol binding protein-like 8 [Source:MGI Symbol;Acc:MGI:2443807]	3.3801616153691	1.7570922276073	3.5545989702794E-11	1.5413954737637E-10	yes	up	2.32	4.31	2.97	1.29	1.44	1.58	3.2	1.4366666666667
ENSMUSG00000020190	Mknk2	MAP kinase-interacting serine/threonine kinase 2 [Source:MGI Symbol;Acc:MGI:894279]	1.6967680511227	0.76278936136494	3.8385841851229E-6	1.1340712723179E-5	yes	up	38.55	29.84	41.94	30.94	31.93	31.1	36.776666666667	31.323333333333
ENSMUSG00000020193	Zpbp	zona pellucida binding protein [Source:MGI Symbol;Acc:MGI:1855701]	15.883638077105	3.9894694881404	0.0048180660292095	0.0096583254792037	yes	up	0.04	0.15	0.07	0.01	0	0.01	0.086666666666667	0.0066666666666667
ENSMUSG00000020196	Cabin1	calcineurin binding protein 1 [Source:MGI Symbol;Acc:MGI:1298375]	1.5129393789341	0.59735418222534	0.013894532713693	0.025589060766634	yes	up	6.28	3.88	5.96	4.05	3.64	4.1	5.3733333333333	3.93
ENSMUSG00000020198	Ap3d1	adaptor-related protein complex 3, delta 1 subunit [Source:MGI Symbol;Acc:MGI:107734]	0.77035983621803	-0.376396	0.026253880244241	0.045574301786214	yes	down	12.92	9.19	13.11	21.33	22.52	21.39	11.74	21.746666666667
ENSMUSG00000020205	Phlda1	pleckstrin homology like domain, family A, member 1 [Source:MGI Symbol;Acc:MGI:1096880]	2.1270395538779	1.0888468615322	4.6773874369788E-6	1.3687353089726E-5	yes	up	4.86	7.74	10.16	5.17	4.54	4.94	7.5866666666667	4.8833333333333
ENSMUSG00000020211	Sf3a2	splicing factor 3a, subunit 2 [Source:MGI Symbol;Acc:MGI:104912]	2.9978212100436	1.5839143435676	5.7681113853431E-7	1.8408951031263E-6	yes	up	10.87	5.2	16.8	5.62	5.92	5.17	10.956666666667	5.57
ENSMUSG00000020212	Mdm1	MDM1 nuclear protein [Source:MGI Symbol;Acc:MGI:96951]	2.8664255375335	1.5192528019647	0.0003264738442647	0.00077903157644996	yes	up	1.3	0.98	0.72	0.6	0.57	0.37	1	0.51333333333333
ENSMUSG00000020216	Jsrp1	junctional sarcoplasmic reticulum protein 1 [Source:MGI Symbol;Acc:MGI:1916700]	84.304444155104	6.3975367805213	1.8515793165449E-5	5.1139596379005E-5	yes	up	1.02	0.31	0.85	0	0	0	0.72666666666667	0
ENSMUSG00000020218	Wif1	Wnt inhibitory factor 1 [Source:MGI Symbol;Acc:MGI:1344332]	21.673790816597	4.4378796024493	3.9189904890676E-6	1.156493291074E-5	yes	up	1.4	2.08	0.09	0.11	0.04	0.14	1.19	0.096666666666667
ENSMUSG00000020220	Vps13d	vacuolar protein sorting 13D [Source:MGI Symbol;Acc:MGI:2448530]	0.59872744580894	-0.740029	4.305362812003E-6	1.2650088313229E-5	yes	down	12	18.29	12.63	39.26	36.07	33.82	14.306666666667	36.383333333333
ENSMUSG00000020224	Llph	LLP homolog, long-term synaptic facilitation (Aplysia) [Source:MGI Symbol;Acc:MGI:1913475]	0.64413795713646	-0.634558	0.00052070578643989	0.0012071644350423	yes	down	6.53	8.41	7.47	13.73	13.92	13.09	7.47	13.58
ENSMUSG00000020225	Tmbim4	transmembrane BAX inhibitor motif containing 4 [Source:MGI Symbol;Acc:MGI:1915462]	0.50071300305191	-0.997944	8.2936448713399E-12	3.7318166008087E-11	yes	down	38.59	46.09	46.98	132.67	135.89	139.17	43.886666666667	135.91
ENSMUSG00000020226	Slc5a4b	solute carrier family 5 (neutral amino acid transporters, system A), member 4b [Source:MGI Symbol;Acc:MGI:1890478]	0.037829256570089	-4.72435	0.0082752537908099	0.015921649039459	yes	down	0	0	0	0.12	0.08	0.07	0	0.09
ENSMUSG00000020227	Irak3	interleukin-1 receptor-associated kinase 3 [Source:MGI Symbol;Acc:MGI:1921164]	13.282506652746	3.7314555302943	6.6210453255385E-25	5.5171391052582E-24	yes	up	1.99	1.49	2.34	0.21	0.21	0.22	1.94	0.21333333333333
ENSMUSG00000020228	Helb	helicase (DNA) B [Source:MGI Symbol;Acc:MGI:2152895]	0.40460663462308	-1.30541	8.0450669214217E-10	3.1741270705199E-9	yes	down	1.47	1.66	1.24	4.83	5.55	5.1	1.4566666666667	5.16
ENSMUSG00000020230	Prmt2	protein arginine N-methyltransferase 2 [Source:MGI Symbol;Acc:MGI:1316652]	0.54300865651969	-0.880953	1.1393326972618E-5	3.2145209372898E-5	yes	down	4.78	3.63	5.83	12.48	13.12	12.18	4.7466666666667	12.593333333333
ENSMUSG00000020231	Dip2a	disco interacting protein 2 homolog A [Source:MGI Symbol;Acc:MGI:2385920]	0.3227191288419	-1.63165	6.045549393875E-25	5.0430595576755E-24	yes	down	3.24	2.43	3.05	12.2	12.51	11.65	2.9066666666667	12.12
ENSMUSG00000020232	Hmg20b	high mobility group 20B [Source:MGI Symbol;Acc:MGI:1341190]	0.72106898987823	-0.471791	0.0061448440094978	0.012088948062015	yes	down	39.43	24.46	34.09	63.5	62.76	70.17	32.66	65.476666666667
ENSMUSG00000020235	Fzr1	fizzy and cell division cycle 20 related 1 [Source:MGI Symbol;Acc:MGI:1926790]	0.41444979428281	-1.27073	8.3263496573866E-18	5.1267286398191E-17	yes	down	5.36	5.25	7.07	21.91	20.65	21.4	5.8933333333333	21.32
ENSMUSG00000020241	Col6a2	collagen, type VI, alpha 2 [Source:MGI Symbol;Acc:MGI:88460]	2.4559223060754	1.2962649212892	8.2568744963908E-8	2.8373779836003E-7	yes	up	17.48	13.62	31.29	12.06	11.48	12.81	20.796666666667	12.116666666667
ENSMUSG00000020248	Nfyb	nuclear transcription factor-Y beta [Source:MGI Symbol;Acc:MGI:97317]	0.59117062208559	-0.758354	8.3940105618135E-5	0.00021535912525943	yes	down	2.7	3.91	4.33	8.68	9.65	8.98	3.6466666666667	9.1033333333333
ENSMUSG00000020250	Txnrd1	thioredoxin reductase 1 [Source:MGI Symbol;Acc:MGI:1354175]	0.12162912957007	-3.03944	4.9967612065113E-85	1.9337298192648E-83	yes	down	5.42	5.52	8.1	77.74	79.16	77.12	6.3466666666667	78.006666666667
ENSMUSG00000020251	Glt8d2	glycosyltransferase 8 domain containing 2 [Source:MGI Symbol;Acc:MGI:1922032]	23.975937302104	4.5835153111595	9.272787653955E-7	2.9012051985685E-6	yes	up	0.35	0.61	0.68	0.09	0.03	0	0.54666666666667	0.04
ENSMUSG00000020253	Ppm1m	protein phosphatase 1M [Source:MGI Symbol;Acc:MGI:1915155]	3.5669012910262	1.8346712918021	7.5090100912784E-13	3.5999858190675E-12	yes	up	4.72	4.21	6.01	1.67	2.06	2.41	4.98	2.0466666666667
ENSMUSG00000020255	Nopchap1	NOP protein chaperone 1 [Source:MGI Symbol;Acc:MGI:106381]	0.66687463003593	-0.584513	0.00038403957494147	0.00090719713191572	yes	down	0.19	0.18	0.18	0.38	0.41	0.41	0.18333333333333	0.4
ENSMUSG00000020256	Aldh1l2	aldehyde dehydrogenase 1 family, member L2 [Source:MGI Symbol;Acc:MGI:2444680]	16.013739990973	4.0012383818986	2.6576970511261E-9	1.0160746309336E-8	yes	up	0.24	0.54	0.38	0.04	0.11	0	0.38666666666667	0.05
ENSMUSG00000020258	Glyctk	glycerate kinase [Source:MGI Symbol;Acc:MGI:2444085]	0.4429805955389	-1.17468	0.012209665732457	0.02276052211421	yes	down	0.15	0.09	0.21	0.55	0.64	0.68	0.15	0.62333333333333
ENSMUSG00000020260	Pofut2	protein O-fucosyltransferase 2 [Source:MGI Symbol;Acc:MGI:1916863]	2.7784375848099	1.4742738317598	2.53694095172E-13	1.2529880739063E-12	yes	up	11.31	9.23	15.17	5.94	6.9	6.19	11.903333333333	6.3433333333333
ENSMUSG00000020261	Slc36a1	solute carrier family 36 (proton/amino acid symporter), member 1 [Source:MGI Symbol;Acc:MGI:2445299]	0.55444499222199	-0.850884	4.8609528292181E-5	0.00012800305629172	yes	down	1.23	1.01	1.75	3.58	3.37	3.52	1.33	3.49
ENSMUSG00000020262	Adarb1	adenosine deaminase, RNA-specific, B1 [Source:MGI Symbol;Acc:MGI:891999]	15.132011803123	3.9195319017045	7.3790895679818E-38	9.481821776351E-37	yes	up	6.54	3.64	5.7	0.35	0.53	0.58	5.2933333333333	0.48666666666667
ENSMUSG00000020263	Appl2	adaptor protein, phosphotyrosine interaction, PH domain and leucine zipper containing 2 [Source:MGI Symbol;Acc:MGI:2384914]	0.58073677915798	-0.784044	0.00010875613865168	0.00027574588743554	yes	down	16.36	18.15	13.35	35.29	38.99	35.22	15.953333333333	36.5
ENSMUSG00000020264	Slc36a2	solute carrier family 36 (proton/amino acid symporter), member 2 [Source:MGI Symbol;Acc:MGI:1891430]	43.383330008904	5.4390688902431	4.0956210999938E-35	4.8518490329408E-34	yes	up	3.16	4.21	3.73	0.18	0.08	0.12	3.7	0.12666666666667
ENSMUSG00000020265	Sumo3	small ubiquitin-like modifier 3 [Source:MGI Symbol;Acc:MGI:1336201]	0.57744939744804	-0.792234	8.3564513739133E-7	2.6248338681644E-6	yes	down	23.56	17.44	28.26	63.48	68.6	67.62	23.086666666667	66.566666666667
ENSMUSG00000020267	Hint1	histidine triad nucleotide binding protein 1 [Source:MGI Symbol;Acc:MGI:1321133]	0.60072266225992	-0.735229	1.6723752869498E-5	4.6378905847658E-5	yes	down	241.3	187.85	299.13	610.04	613.55	603.36	242.76	608.98333333333
ENSMUSG00000020268	Lyrm7	LYR motif containing 7 [Source:MGI Symbol;Acc:MGI:1922780]	2.1028849343607	1.0723699108548	9.4929596460153E-5	0.00024234102295002	yes	up	2.71	2.99	2.23	1.63	1.95	1.62	2.6433333333333	1.7333333333333
ENSMUSG00000020271	Fbxw11	F-box and WD-40 domain protein 11 [Source:MGI Symbol;Acc:MGI:2144023]	0.40991034941668	-1.28662	9.4832902109676E-18	5.8219879881812E-17	yes	down	7.89	6.27	9.76	25.44	28	35.06	7.9733333333333	29.5
ENSMUSG00000020272	Stk10	serine/threonine kinase 10 [Source:MGI Symbol;Acc:MGI:1099439]	0.27588324569427	-1.85787	1.1820267977698E-14	6.2459216702317E-14	yes	down	4.03	2.56	5.94	21.45	22.1	22.12	4.1766666666667	21.89
ENSMUSG00000020273	Papolg	poly(A) polymerase gamma [Source:MGI Symbol;Acc:MGI:2442119]	0.37239133932072	-1.42511	1.2440644720601E-13	6.2433305152453E-13	yes	down	1.15	1.37	1.59	5.42	5.61	5.76	1.37	5.5966666666667
ENSMUSG00000020275	Rel	reticuloendotheliosis oncogene [Source:MGI Symbol;Acc:MGI:97897]	0.65808814145948	-0.603647	0.0070195943209638	0.013676883173934	yes	down	0.52	0.76	0.86	1.52	1.59	1.63	0.71333333333333	1.58
ENSMUSG00000020277	Pfkl	phosphofructokinase, liver, B-type [Source:MGI Symbol;Acc:MGI:97547]	0.2151458823757	-2.21661	7.791812569832E-64	1.9598490395112E-62	yes	down	17.03	16.81	22.71	123.09	126.74	129.54	18.85	126.45666666667
ENSMUSG00000020280	Pus10	pseudouridylate synthase 10 [Source:MGI Symbol;Acc:MGI:1921717]	0.35858490959899	-1.47961	2.8600817850643E-12	1.3212054150312E-11	yes	down	1.3	1.33	1.52	5.89	6.38	5.2	1.3833333333333	5.8233333333333
ENSMUSG00000020283	Pex13	peroxisomal biogenesis factor 13 [Source:MGI Symbol;Acc:MGI:1919379]	0.43705918500757	-1.1941	5.2581630719224E-6	1.5313072128016E-5	yes	down	2.05	4.66	2.88	10.93	10.94	10.43	3.1966666666667	10.766666666667
ENSMUSG00000020284	Cfap410	cilia and flagella associated protein 410 [Source:MGI Symbol;Acc:MGI:1915134]	1.39828	0.48365412115364	0.028234621965539	0.048755825083114	yes	up	3.26	3.37	4.17	3.96	3.71	3.73	3.6	3.8
ENSMUSG00000020287	Mpg	N-methylpurine-DNA glycosylase [Source:MGI Symbol;Acc:MGI:97073]	0.54174918516261	-0.884303	0.001832190399042	0.0039373401242805	yes	down	1.55	1.97	3.05	5.15	6.68	6.19	2.19	6.0066666666667
ENSMUSG00000020289	Nprl3	nitrogen permease regulator-like 3 [Source:MGI Symbol;Acc:MGI:109258]	1.9904280209741	0.99307870078804	1.790108076917E-5	4.9507005748312E-5	yes	up	8.23	4.3	7.69	2.92	4.59	3.83	6.74	3.78
ENSMUSG00000020290	Xpo1	exportin 1 [Source:MGI Symbol;Acc:MGI:2144013]	0.5523455189345	-0.856357	1.0533328750274E-6	3.2822376063911E-6	yes	down	3.25	4.64	4.13	12.56	11.67	12.13	4.0066666666667	12.12
ENSMUSG00000020297	Nsg2	neuron specific gene family member 2 [Source:MGI Symbol;Acc:MGI:1202070]	0.094041214784524	-3.41056	4.3617681653209E-14	2.2406276777979E-13	yes	down	0.22	0.12	0.1	2.02	2.44	2.37	0.14666666666667	2.2766666666667
ENSMUSG00000020300	Cpeb4	cytoplasmic polyadenylation element binding protein 4 [Source:MGI Symbol;Acc:MGI:1914829]	0.1598514184215	-2.6452	1.1891992251608E-44	1.8671804035626E-43	yes	down	2.8	4.26	3.6	34.13	32.84	31.76	3.5533333333333	32.91
ENSMUSG00000020303	Stc2	stanniocalcin 2 [Source:MGI Symbol;Acc:MGI:1316731]	4.71622	2.2376303272117	1.1448134531034E-17	7.0002975333589E-17	yes	up	3.34	3.01	2.74	0.92	1.02	0.98	3.03	0.97333333333333
ENSMUSG00000020307	Cdc34	cell division cycle 34 [Source:MGI Symbol;Acc:MGI:102657]	2.52509	1.3363362530809	2.4651461504541E-16	1.4179200987587E-15	yes	up	69.65	62.46	97.71	40.2	40.25	47.13	76.606666666667	42.526666666667
ENSMUSG00000020310	Madcam1	mucosal vascular addressin cell adhesion molecule 1 [Source:MGI Symbol;Acc:MGI:103579]	0.093937989023811	-3.41215	0.018893912303618	0.033892369519594	yes	down	0.06	0	0	0.46	0.63	0.37	0.02	0.48666666666667
ENSMUSG00000020312	Shc2	SHC (Src homology 2 domain containing) transforming protein 2 [Source:MGI Symbol;Acc:MGI:106180]	3.1998265315441	1.6779936960925	3.5958194496913E-6	1.0660356761842E-5	yes	up	0.74	0.94	1	0.37	0.47	0.41	0.89333333333333	0.41666666666667
ENSMUSG00000020315	Sptbn1	spectrin beta, non-erythrocytic 1 [Source:MGI Symbol;Acc:MGI:98388]	1.93032	0.9488422406696	1.8168318022473E-11	8.035517836785E-11	yes	up	142.25	109.97	145.31	96.18	91.63	94.67	132.51	94.16
ENSMUSG00000020321	Mdh1	malate dehydrogenase 1, NAD (soluble) [Source:MGI Symbol;Acc:MGI:97051]	3.5920961516226	1.8448259680113	2.0189064683527E-20	1.3933595958275E-19	yes	up	335.09	564.2	526.42	208.06	220.18	211.23	475.23666666667	213.15666666667
ENSMUSG00000020325	Fstl3	follistatin-like 3 [Source:MGI Symbol;Acc:MGI:1890391]	2.4246362224313	1.2777683104079	4.8066776221969E-5	0.00012667506781989	yes	up	2.99	1.73	3.79	1.79	1.91	1.57	2.8366666666667	1.7566666666667
ENSMUSG00000020326	Ccng1	cyclin G1 [Source:MGI Symbol;Acc:MGI:102890]	5.5351137468982	2.4686129647755	8.6062460767568E-14	4.351228973266E-13	yes	up	48.37	129.95	62.28	21.99	21.38	21.36	80.2	21.576666666667
ENSMUSG00000020328	Nudcd2	NudC domain containing 2 [Source:MGI Symbol;Acc:MGI:1277103]	0.56215358282777	-0.830964	0.010336337341395	0.019554430838195	yes	down	2.45	5.92	3.53	13.65	10.91	11.71	3.9666666666667	12.09
ENSMUSG00000020329	Polrmt	polymerase (RNA) mitochondrial (DNA directed) [Source:MGI Symbol;Acc:MGI:1915843]	1.9537322830148	0.96623279052627	1.1878685313846E-6	3.6845330387822E-6	yes	up	22.93	11.13	20.61	7.7	10.4	7.45	18.223333333333	8.5166666666667
ENSMUSG00000020330	Hmmr	hyaluronan mediated motility receptor (RHAMM) [Source:MGI Symbol;Acc:MGI:104667]	0.18321515172718	-2.44839	1.5454720375317E-5	4.3061503437629E-5	yes	down	0.05	0.04	0.18	0.79	0.64	0.6	0.09	0.67666666666667
ENSMUSG00000020331	Hcn2	hyperpolarization-activated, cyclic nucleotide-gated K+ 2 [Source:MGI Symbol;Acc:MGI:1298210]	2.7473700766906	1.4580512576454	4.9556411761845E-12	2.2584837725488E-11	yes	up	3.57	4.48	4.62	1.91	2.36	2.52	4.2233333333333	2.2633333333333
ENSMUSG00000020333	Acsl6	acyl-CoA synthetase long-chain family member 6 [Source:MGI Symbol;Acc:MGI:894291]	5.3172278882501	2.4106742994474	1.7598912198521E-7	5.8862950965615E-7	yes	up	0.65	1.29	0.71	0.3	0.19	0.18	0.88333333333333	0.22333333333333
ENSMUSG00000020340	Cyfip2	cytoplasmic FMR1 interacting protein 2 [Source:MGI Symbol;Acc:MGI:1924134]	11.692591104651	3.5475227646718	1.7375639425062E-49	3.0710277650503E-48	yes	up	5.38	8.3	6.86	0.77	0.76	1.07	6.8466666666667	0.86666666666667
ENSMUSG00000020349	Ppp2ca	protein phosphatase 2 (formerly 2A), catalytic subunit, alpha isoform [Source:MGI Symbol;Acc:MGI:1321159]	0.24290425262008	-2.04154	2.2106673706445E-34	2.5739042354324E-33	yes	down	9.54	13.53	12.77	72.33	73.83	71.99	11.946666666667	72.716666666667
ENSMUSG00000020354	Sgcd	sarcoglycan, delta (dystrophin-associated glycoprotein) [Source:MGI Symbol;Acc:MGI:1346525]	15.457239871207	3.9502108216775	3.1248761782793E-13	1.5354765456329E-12	yes	up	1.34	2.81	2.55	0.26	0.29	0.08	2.2333333333333	0.21
ENSMUSG00000020357	Flt4	FMS-like tyrosine kinase 4 [Source:MGI Symbol;Acc:MGI:95561]	15.722	3.9747086070946	5.0245546690361E-33	5.5636751532077E-32	yes	up	6.23	2.55	6.92	0.47	0.48	0.5	5.2333333333333	0.48333333333333
ENSMUSG00000020358	Hnrnpab	heterogeneous nuclear ribonucleoprotein A/B [Source:MGI Symbol;Acc:MGI:1330294]	0.5290762095054	-0.918453	7.4027041359193E-10	2.9302105868368E-9	yes	down	36.8	49	58.12	140.79	145.11	148.29	47.973333333333	144.73
ENSMUSG00000020359	Phykpl	5-phosphohydroxy-L-lysine phospholyase [Source:MGI Symbol;Acc:MGI:1920197]	0.56779596908694	-0.816555	0.00025250443959973	0.00061073981746725	yes	down	1.2	1.52	1.89	5.27	4.87	4.72	1.5366666666667	4.9533333333333
ENSMUSG00000020361	Hspa4	heat shock protein 4 [Source:MGI Symbol;Acc:MGI:1342292]	0.52205280871062	-0.937732	8.7415853384001E-5	0.0002239030159136	yes	down	8.16	17.06	12.37	39.54	36.6	34.74	12.53	36.96
ENSMUSG00000020362	Cnot6	CCR4-NOT transcription complex, subunit 6 [Source:MGI Symbol;Acc:MGI:2144529]	0.36689710949545	-1.44655	3.9644810977454E-13	1.9311669803484E-12	yes	down	3.28	4.33	3.09	14.41	13.84	14.8	3.5666666666667	14.35
ENSMUSG00000020363	Gfpt2	glutamine fructose-6-phosphate transaminase 2 [Source:MGI Symbol;Acc:MGI:1338883]	81.887806302874	6.3555767348357	2.0106014685808E-37	2.5508538433892E-36	yes	up	5.62	3.43	8.28	0.02	0.2	0.1	5.7766666666667	0.10666666666667
ENSMUSG00000020366	Mapk9	mitogen-activated protein kinase 9 [Source:MGI Symbol;Acc:MGI:1346862]	0.74418322936148	-0.42627	0.0050545943832912	0.010092124259921	yes	down	4.48	5.21	6.26	10.64	9.47	12.99	5.3166666666667	11.033333333333
ENSMUSG00000020368	Canx	calnexin [Source:MGI Symbol;Acc:MGI:88261]	0.50416537580659	-0.988031	1.2778960547028E-9	4.980512420027E-9	yes	down	24.36	35.01	35.06	99.55	98.07	105.49	31.476666666667	101.03666666667
ENSMUSG00000020374	Rasgef1c	RasGEF domain family, member 1C [Source:MGI Symbol;Acc:MGI:1921813]	4.4884315560168	2.1662113955976	0.0013596700298301	0.0029739961344744	yes	up	0.38	0.33	0.67	0.48	0.14	0.14	0.46	0.25333333333333
ENSMUSG00000020377	Ltc4s	leukotriene C4 synthase [Source:MGI Symbol;Acc:MGI:107498]	6.4380897359879	2.6866326856635	1.4133961029155E-6	4.3582862451533E-6	yes	up	4.99	4.49	14.45	0.99	2.06	2.37	7.9766666666667	1.8066666666667
ENSMUSG00000020380	Rad50	RAD50 double strand break repair protein [Source:MGI Symbol;Acc:MGI:109292]	0.36810932776457	-1.44179	1.0082837641637E-7	3.4382118599105E-7	yes	down	0.77	1.14	0.74	3.31	4.63	3.39	0.88333333333333	3.7766666666667
ENSMUSG00000020385	Clk4	CDC like kinase 4 [Source:MGI Symbol;Acc:MGI:1098551]	1.4789103368912	0.56453458763396	0.017158923312565	0.031009211486665	yes	up	21.54	26.22	16.81	25.65	22.44	23.21	21.523333333333	23.766666666667
ENSMUSG00000020386	Sar1b	secretion associated Ras related GTPase 1B [Source:MGI Symbol;Acc:MGI:1913647]	0.46522778697945	-1.10399	4.7975061047771E-7	1.5441596191276E-6	yes	down	27.65	49.64	40.46	123.35	125.76	126.96	39.25	125.35666666667
ENSMUSG00000020387	Jade2	jade family PHD finger 2 [Source:MGI Symbol;Acc:MGI:1924151]	6.7112050726893	2.7465718418793	7.0414403440451E-18	4.3565134532028E-17	yes	up	3.59	1.67	3.51	0.62	0.51	0.78	2.9233333333333	0.63666666666667
ENSMUSG00000020388	Pdlim4	PDZ and LIM domain 4 [Source:MGI Symbol;Acc:MGI:1353470]	3.8601483022315	1.9486562751576	6.9014246598509E-14	3.5139373019749E-13	yes	up	9.81	8.35	12.76	3	4.29	3.75	10.306666666667	3.68
ENSMUSG00000020390	Ube2b	ubiquitin-conjugating enzyme E2B [Source:MGI Symbol;Acc:MGI:102944]	1.54204	0.62484396345344	0.0080195888119797	0.015460700095981	yes	up	57.12	111.39	77.14	96.89	110.36	98.17	81.883333333333	101.80666666667
ENSMUSG00000020393	Kremen1	kringle containing transmembrane protein 1 [Source:MGI Symbol;Acc:MGI:1933988]	3.5518531615132	1.8285719399269	2.2668189002441E-31	2.380882419587E-30	yes	up	7.39	8.81	10.47	3.5	3.68	3.78	8.89	3.6533333333333
ENSMUSG00000020395	Itk	IL2 inducible T cell kinase [Source:MGI Symbol;Acc:MGI:96621]	0.16770292595629	-2.57602	0.00079898916472311	0.0018083294165772	yes	down	0.08	0.05	0.01	0.32	0.25	0.28	0.046666666666667	0.28333333333333
ENSMUSG00000020396	Nefh	neurofilament, heavy polypeptide [Source:MGI Symbol;Acc:MGI:97309]	0.045348628168315	-4.4628	0.0044695087341697	0.0090152919022498	yes	down	0	0.01	0	0.18	0.09	0.07	0.0033333333333333	0.11333333333333
ENSMUSG00000020400	Tnip1	TNFAIP3 interacting protein 1 [Source:MGI Symbol;Acc:MGI:1926194]	0.2766301982967	-1.85397	3.2333647521826E-16	1.8468934623351E-15	yes	down	9.3	5.41	12.44	48.74	46.73	50.98	9.05	48.816666666667
ENSMUSG00000020407	Upp1	uridine phosphorylase 1 [Source:MGI Symbol;Acc:MGI:1097668]	0.39461169959337	-1.34149	1.4463983168649E-5	4.0427989794581E-5	yes	down	3.23	2.96	9.07	19.12	21.36	18.82	5.0866666666667	19.766666666667
ENSMUSG00000020409	Slu7	SLU7 splicing factor homolog (S. cerevisiae) [Source:MGI Symbol;Acc:MGI:2385598]	0.50152065189259	-0.995619	1.6191899636544E-12	7.6015909854853E-12	yes	down	4.98	5.8	6.23	18.77	19.72	18.17	5.67	18.886666666667
ENSMUSG00000020411	Nipal4	NIPA-like domain containing 4 [Source:MGI Symbol;Acc:MGI:2444671]	0.10065018295521	-3.31258	0.0011448966133578	0.0025313497303583	yes	down	0.01	0.02	0.01	0.27	0.25	0.16	0.013333333333333	0.22666666666667
ENSMUSG00000020412	Ascc2	activating signal cointegrator 1 complex subunit 2 [Source:MGI Symbol;Acc:MGI:1922702]	0.21779515379632	-2.19896	6.6146772886149E-40	9.075998314212E-39	yes	down	2.86	2.43	3.72	24.65	25.49	23.88	3.0033333333333	24.673333333333
ENSMUSG00000020413	Hus1	HUS1 checkpoint clamp component [Source:MGI Symbol;Acc:MGI:1277962]	2.1791011915992	1.1237331928873	0.00045938464280644	0.0010740706321673	yes	up	0.81	1.62	1.52	0.97	1.02	0.68	1.3166666666667	0.89
ENSMUSG00000020415	Pttg1	pituitary tumor-transforming gene 1 [Source:MGI Symbol;Acc:MGI:1353578]	3.2724691795029	1.71038	2.2017218409297E-22	1.655238404858E-21	yes	up	106.04	88.11	136.64	46.02	46.31	49.01	110.26333333333	47.113333333333
ENSMUSG00000020422	Tns3	tensin 3 [Source:MGI Symbol;Acc:MGI:2443012]	0.2409360514238	-2.05328	5.7465138676332E-25	4.7988176088689E-24	yes	down	1.55	2.06	2.96	11.14	11.45	11.63	2.19	11.406666666667
ENSMUSG00000020423	Btg2	BTG anti-proliferation factor 2 [Source:MGI Symbol;Acc:MGI:108384]	0.30766332660914	-1.70058	5.6610706947701E-17	3.3505926501122E-16	yes	down	10.12	7.21	13.79	50.06	48.94	47.81	10.373333333333	48.936666666667
ENSMUSG00000020424	Castor1	cytosolic arginine sensor for mTORC1 subunit 1 [Source:MGI Symbol;Acc:MGI:1919212]	19.586080083266	4.2917567834419	4.3426495281444E-23	3.361181589485E-22	yes	up	9.52	3.54	6.84	0.5	0.46	0.56	6.6333333333333	0.50666666666667
ENSMUSG00000020427	Igfbp3	insulin-like growth factor binding protein 3 [Source:MGI Symbol;Acc:MGI:96438]	6.7211280951314	2.7487033997692	7.8762778511074E-19	5.0886932390978E-18	yes	up	38.18	15.31	38.56	6.37	6	7.51	30.683333333333	6.6266666666667
ENSMUSG00000020430	Pes1	pescadillo ribosomal biogenesis factor 1 [Source:MGI Symbol;Acc:MGI:1890613]	1.5692713222566	0.65009481147312	0.00097004763905659	0.0021632165517587	yes	up	6.76	5.67	9.62	6.36	7.87	6.86	7.35	7.03
ENSMUSG00000020434	4921536K21Rik	RIKEN cDNA 4921536K21 gene [Source:MGI Symbol;Acc:MGI:1914680]	0.30500749062056	-1.71308	0.0097793272896753	0.018563096365432	yes	down	0.11	0.1	0.05	0.39	0.48	0.45	0.086666666666667	0.44
ENSMUSG00000020435	Osbp2	oxysterol binding protein 2 [Source:MGI Symbol;Acc:MGI:1921559]	37.226885508463	5.2182730167591	7.6800370841292E-27	6.8605753425809E-26	yes	up	1.7	1.96	2.08	0.09	0.02	0.27	1.9133333333333	0.12666666666667
ENSMUSG00000020437	Myo1g	myosin IG [Source:MGI Symbol;Acc:MGI:1927091]	2.2828471485325	1.1908342649781	0.0026788488504776	0.0056134867571788	yes	up	0.51	0.72	0.93	0.57	0.42	0.33	0.72	0.44
ENSMUSG00000020439	Smtn	smoothelin [Source:MGI Symbol;Acc:MGI:1354727]	2.02762	1.0197876314902	1.9431111112209E-7	6.4803148901546E-7	yes	up	45.84	39.35	56.91	28.75	30.08	29.4	47.366666666667	29.41
ENSMUSG00000020444	Guk1	guanylate kinase 1 [Source:MGI Symbol;Acc:MGI:95871]	2.7105430154241	1.4385819022001	2.3836450556551E-18	1.5091620425113E-17	yes	up	61.1	53.62	77.1	37.11	36.69	29.26	63.94	34.353333333333
ENSMUSG00000020448	Rnf185	ring finger protein 185 [Source:MGI Symbol;Acc:MGI:1922078]	0.5080417208843	-0.976981	2.2369517470937E-8	8.0166706101176E-8	yes	down	5.77	4.08	6.09	14.97	14.55	13.88	5.3133333333333	14.466666666667
ENSMUSG00000020451	Limk2	LIM domain kinase 2 [Source:MGI Symbol;Acc:MGI:1197517]	0.42356470522419	-1.23935	1.0092670115659E-10	4.2557118138513E-10	yes	down	7.74	5.67	7.9	18.72	23.98	22.62	7.1033333333333	21.773333333333
ENSMUSG00000020453	Patz1	POZ (BTB) and AT hook containing zinc finger 1 [Source:MGI Symbol;Acc:MGI:1891832]	4.8047165521629	2.26445	1.0229072394932E-13	5.1547641422135E-13	yes	up	4.86	2.98	5.5	1.22	1.94	1.07	4.4466666666667	1.41
ENSMUSG00000020456	Ogdh	oxoglutarate (alpha-ketoglutarate) dehydrogenase (lipoamide) [Source:MGI Symbol;Acc:MGI:1098267]	2.2267517182524	1.1549407072885	1.320900711472E-18	8.4465136983922E-18	yes	up	112.3	134.9	146.42	87.53	85.57	88.64	131.20666666667	87.246666666667
ENSMUSG00000020458	Rtn4	reticulon 4 [Source:MGI Symbol;Acc:MGI:1915835]	0.4908956079426	-1.02651	6.3293411590506E-16	3.5737149041249E-15	yes	down	28.99	32.96	37.16	103.56	104.85	105.76	33.036666666667	104.72333333333
ENSMUSG00000020459	Mtif2	mitochondrial translational initiation factor 2 [Source:MGI Symbol;Acc:MGI:1924034]	0.58813604524646	-0.765778	0.01457058289591	0.026731665168165	yes	down	4.35	8.23	4.49	14.33	15.1	14.72	5.69	14.716666666667
ENSMUSG00000020463	Ppp4r3b	protein phosphatase 4 regulatory subunit 3B [Source:MGI Symbol;Acc:MGI:2144474]	0.25541387988966	-1.96909	8.4557959134954E-12	3.8032943202958E-11	yes	down	2.18	3.75	1.83	14.88	16	15.56	2.5866666666667	15.48
ENSMUSG00000020464	Pnpt1	polyribonucleotide nucleotidyltransferase 1 [Source:MGI Symbol;Acc:MGI:1918951]	0.33501225866377	-1.57771	1.3966110725732E-11	6.2222975446977E-11	yes	down	2.49	4.96	4.42	16.38	15.36	15.34	3.9566666666667	15.693333333333
ENSMUSG00000020469	Myl7	myosin, light polypeptide 7, regulatory [Source:MGI Symbol;Acc:MGI:107495]	6.9215500107476	2.7910951509276	0.024273900455408	0.042482549055618	yes	up	0.96	27.83	3.91	2.48	3.06	1.79	10.9	2.4433333333333
ENSMUSG00000020472	Zkscan17	zinc finger with KRAB and SCAN domains 17 [Source:MGI Symbol;Acc:MGI:2679270]	6.6031475661759	2.7231538874486	2.6350494072463E-21	1.8886704343734E-20	yes	up	4.58	2.62	4.48	0.83	0.83	0.82	3.8933333333333	0.82666666666667
ENSMUSG00000020473	Aebp1	AE binding protein 1 [Source:MGI Symbol;Acc:MGI:1197012]	3.1859815819022	1.6717379266952	5.9598199555409E-9	2.2210897927702E-8	yes	up	4.31	3.66	7.97	1.97	2.45	2.51	5.3133333333333	2.31
ENSMUSG00000020474	Polm	polymerase (DNA directed), mu [Source:MGI Symbol;Acc:MGI:1860191]	0.35187328312142	-1.50687	2.1230582793545E-10	8.7365458007692E-10	yes	down	1.84	0.95	1.27	5.6	4.25	5.89	1.3533333333333	5.2466666666667
ENSMUSG00000020475	Pgam2	phosphoglycerate mutase 2 [Source:MGI Symbol;Acc:MGI:1933118]	7873.7916122107	12.942842815294	4.8704304241647E-79	1.6918144236952E-77	yes	up	833.72	526.92	946.63	0.23	0	0.19	769.09	0.14
ENSMUSG00000020476	Dbnl	drebrin-like [Source:MGI Symbol;Acc:MGI:700006]	0.31399991226303	-1.67116	2.9463296497264E-16	1.6858619045135E-15	yes	down	10.7	7.96	14.77	52.51	51.28	51.97	11.143333333333	51.92
ENSMUSG00000020477	Mrps24	mitochondrial ribosomal protein S24 [Source:MGI Symbol;Acc:MGI:1928142]	2.1985000992075	1.1365195976523	1.4637243915393E-10	6.1017175295236E-10	yes	up	90.52	59.81	99.71	52.04	47.16	47.75	83.346666666667	48.983333333333
ENSMUSG00000020483	Dynll2	dynein light chain LC8-type 2 [Source:MGI Symbol;Acc:MGI:1915347]	1.63741	0.7114124436976	0.00070479543328489	0.0016080825668925	yes	up	108.77	174.89	135.8	117.25	113.03	123.01	139.82	117.76333333333
ENSMUSG00000020484	Xbp1	X-box binding protein 1 [Source:MGI Symbol;Acc:MGI:98970]	0.54113870573297	-0.88593	6.2105057802634E-7	1.9752525623521E-6	yes	down	20.57	16.25	27.14	61.92	59.31	58.71	21.32	59.98
ENSMUSG00000020486	Septin4	septin 4 [Source:MGI Symbol;Acc:MGI:1270156]	10.231039563542	3.3548808379149	1.1572970574541E-37	1.4821241882387E-36	yes	up	28.98	20.84	40.6	4.46	4.34	3.36	30.14	4.0533333333333
ENSMUSG00000020491	2810021J22Rik	RIKEN cDNA 2810021J22 gene [Source:MGI Symbol;Acc:MGI:1917194]	0.40355034345857	-1.30918	0.016297635396404	0.029617472456512	yes	down	0.24	0.37	0.07	0.87	0.74	0.93	0.22666666666667	0.84666666666667
ENSMUSG00000020492	Ska2	spindle and kinetochore associated complex subunit 2 [Source:MGI Symbol;Acc:MGI:1913390]	2.2591686802258	1.1757919931923	1.8457688719397E-5	5.0985220396752E-5	yes	up	1.74	2.3	2.05	2.15	1.79	1.17	2.03	1.7033333333333
ENSMUSG00000020493	Prr11	proline rich 11 [Source:MGI Symbol;Acc:MGI:2444496]	0.33247455293859	-1.58868	0.0001961667129233	0.00048180015265422	yes	down	0.12	0.2	0.15	0.67	0.7	0.74	0.15666666666667	0.70333333333333
ENSMUSG00000020496	Rnf187	ring finger protein 187 [Source:MGI Symbol;Acc:MGI:1914224]	2.6442856158072	1.4028780143094	4.1673833257155E-22	3.0936818927463E-21	yes	up	42.26	40.59	54.22	23.68	24.6	27.74	45.69	25.34
ENSMUSG00000020514	Mrpl22	mitochondrial ribosomal protein L22 [Source:MGI Symbol;Acc:MGI:1333794]	1.4821829111631	0.5677234967292	0.010792385468126	0.02033712179921	yes	up	33.9	26.86	48.27	33.56	39.68	35.64	36.343333333333	36.293333333333
ENSMUSG00000020521	Rnft1	ring finger protein, transmembrane 1 [Source:MGI Symbol;Acc:MGI:1924142]	0.18054602849354	-2.46956	3.5501388578915E-20	2.4283497258976E-19	yes	down	1.84	3.73	2.13	21.7	21.93	24.88	2.5666666666667	22.836666666667
ENSMUSG00000020522	Mfap3	microfibrillar-associated protein 3 [Source:MGI Symbol;Acc:MGI:1924068]	0.57370583485922	-0.801617	1.5555530147801E-5	4.3326687943368E-5	yes	down	2.1	2.15	3.11	6.54	6.15	5.87	2.4533333333333	6.1866666666667
ENSMUSG00000020523	Fam114a2	family with sequence similarity 114, member A2 [Source:MGI Symbol;Acc:MGI:1917629]	0.4726139726861	-1.08127	3.4905959938102E-14	1.8003263997592E-13	yes	down	8.74	9.5	10.25	29.99	28.19	29.82	9.4966666666667	29.333333333333
ENSMUSG00000020524	Gria1	glutamate receptor, ionotropic, AMPA1 (alpha 1) [Source:MGI Symbol;Acc:MGI:95808]	0.086116021271383	-3.53757	5.9855509035534E-5	0.00015597868217203	yes	down	0.01	0.01	0.02	0.23	0.19	0.17	0.013333333333333	0.19666666666667
ENSMUSG00000020525	Ppm1d	protein phosphatase 1D magnesium-dependent, delta isoform [Source:MGI Symbol;Acc:MGI:1858214]	2.3641102561697	1.2412973207608	1.5683276418521E-8	5.6742709112657E-8	yes	up	3.53	2.76	3.62	2.03	2	2.14	3.3033333333333	2.0566666666667
ENSMUSG00000020526	Znhit3	zinc finger, HIT type 3 [Source:MGI Symbol;Acc:MGI:3051596]	1.54566	0.62822749237829	0.016274849228587	0.029585387567573	yes	up	6.55	4.85	7.92	5.72	6.8	6.26	6.44	6.26
ENSMUSG00000020527	Myo19	myosin XIX [Source:MGI Symbol;Acc:MGI:1913446]	0.066203920860428	-3.91694	4.9039519975447E-113	3.1506867081718E-111	yes	down	1.01	0.85	0.98	22.77	21.01	23.03	0.94666666666667	22.27
ENSMUSG00000020528	Prpsap2	phosphoribosyl pyrophosphate synthetase-associated protein 2 [Source:MGI Symbol;Acc:MGI:2384838]	0.38074451505817	-1.3931	8.4680957694937E-11	3.5870822575459E-10	yes	down	1.94	2.57	2.83	9.41	8.19	9.79	2.4466666666667	9.13
ENSMUSG00000020530	Ggnbp2	gametogenetin binding protein 2 [Source:MGI Symbol;Acc:MGI:2387356]	0.31366901388452	-1.67269	1.3162637519177E-13	6.5999181386915E-13	yes	down	9.1	12.97	8.75	54.36	51.58	51.6	10.273333333333	52.513333333333
ENSMUSG00000020532	Acaca	acetyl-Coenzyme A carboxylase alpha [Source:MGI Symbol;Acc:MGI:108451]	0.33849805541814	-1.56278	1.7723908580706E-22	1.3382555092257E-21	yes	down	0.88	1.08	1.14	4.56	6.72	4.85	1.0333333333333	5.3766666666667
ENSMUSG00000020534	Shmt1	serine hydroxymethyltransferase 1 (soluble) [Source:MGI Symbol;Acc:MGI:98299]	0.42788868513493	-1.22469	0.00013200747927832	0.00033127543352785	yes	down	1.71	2.82	2.46	4.84	5.35	7.77	2.33	5.9866666666667
ENSMUSG00000020537	Drg2	developmentally regulated GTP binding protein 2 [Source:MGI Symbol;Acc:MGI:1342307]	1.3559335764467	0.43928650644026	0.025587187741615	0.044537656422938	yes	up	9.74	7.49	11.72	10.55	10.75	10.33	9.65	10.543333333333
ENSMUSG00000020541	Tom1l1	target of myb1-like 1 (chicken) [Source:MGI Symbol;Acc:MGI:1919193]	0.07735628099465	-3.69234	1.6569301294348E-81	6.0565916696378E-80	yes	down	1.28	2.25	2.12	80.14	80.58	75.6	1.8833333333333	78.773333333333
ENSMUSG00000020542	Myocd	myocardin [Source:MGI Symbol;Acc:MGI:2137495]	5.6134836214975	2.4888963579423	1.3264696671103E-16	7.7240653551877E-16	yes	up	1.58	1.39	1.45	0.88	0.35	0.34	1.4733333333333	0.52333333333333
ENSMUSG00000020544	Cox11	cytochrome c oxidase assembly protein 11, copper chaperone [Source:MGI Symbol;Acc:MGI:1917052]	0.47192689787258	-1.08336	5.5363378420535E-7	1.7705994499024E-6	yes	down	6.57	10.58	9.69	29.83	27.33	26.94	8.9466666666667	28.033333333333
ENSMUSG00000020547	Bzw2	basic leucine zipper and W2 domains 2 [Source:MGI Symbol;Acc:MGI:1914162]	4.2763797671727	2.0963899783831	1.8227964197082E-15	1.0070131597741E-14	yes	up	18.71	37.51	26.97	8.08	9.78	10.76	27.73	9.54
ENSMUSG00000020549	Elac2	elaC ribonuclease Z 2 [Source:MGI Symbol;Acc:MGI:1890496]	1.7672709944381	0.82152328061125	5.9910986598572E-6	1.7366430889733E-5	yes	up	3.81	4.08	5.22	3.93	3.9	3.43	4.37	3.7533333333333
ENSMUSG00000020553	Pctp	phosphatidylcholine transfer protein [Source:MGI Symbol;Acc:MGI:107375]	0.38064608692191	-1.39348	3.3142871824388E-8	1.1733543186946E-7	yes	down	0.78	1.18	1.24	4.11	4.42	3.77	1.0666666666667	4.1
ENSMUSG00000020572	Nampt	nicotinamide phosphoribosyltransferase [Source:MGI Symbol;Acc:MGI:1929865]	0.60012094609493	-0.736675	0.0072781874342112	0.01413058865068	yes	down	10.81	19.83	10.45	35.14	36.22	34.8	13.696666666667	35.386666666667
ENSMUSG00000020577	Tspan13	tetraspanin 13 [Source:MGI Symbol;Acc:MGI:1913359]	9.4286237619661	3.2370472049741	7.6720665933935E-52	1.4421859492797E-50	yes	up	57.4	41.68	82.11	9.13	9.44	9.55	60.396666666667	9.3733333333333
ENSMUSG00000020580	Rock2	Rho-associated coiled-coil containing protein kinase 2 [Source:MGI Symbol;Acc:MGI:107926]	0.28799838924682	-1.79587	4.8920561329495E-12	2.2312690272193E-11	yes	down	3.53	7.3	4.81	26.95	27.12	25.81	5.2133333333333	26.626666666667
ENSMUSG00000020581	Agr2	anterior gradient 2 [Source:MGI Symbol;Acc:MGI:1344405]	0.0017179760939556	-9.18507	6.4129623927244E-27	5.7398128672173E-26	yes	down	0.07	0	0.16	65.99	67.79	61.48	0.076666666666667	65.086666666667
ENSMUSG00000020585	Laptm4a	lysosomal-associated protein transmembrane 4A [Source:MGI Symbol;Acc:MGI:108017]	1.7094137751134	0.77350165333367	5.1534585015943E-8	1.8026163230099E-7	yes	up	121.81	130.84	179.4	119.38	127.46	122.28	144.01666666667	123.04
ENSMUSG00000020590	Snx13	sorting nexin 13 [Source:MGI Symbol;Acc:MGI:2661416]	0.15710084369705	-2.67024	1.2641340231408E-20	8.8168283168259E-20	yes	down	2.17	5.35	3.02	35.96	36.25	35.37	3.5133333333333	35.86
ENSMUSG00000020591	Ntsr2	neurotensin receptor 2 [Source:MGI Symbol;Acc:MGI:108018]	106.40223645963	6.7333846648178	1.2342014140234E-9	4.8183574161221E-9	yes	up	1.06	1.68	1.4	0.02	0.04	0	1.38	0.02
ENSMUSG00000020592	Sdc1	syndecan 1 [Source:MGI Symbol;Acc:MGI:1349162]	0.064067581402153	-3.96426	1.3666750359701E-60	3.196993884853E-59	yes	down	3.41	1.81	4.74	67.9	68.34	72.59	3.32	69.61
ENSMUSG00000020593	Lpin1	lipin 1 [Source:MGI Symbol;Acc:MGI:1891340]	10.454282213589	3.3860221054094	3.1051904354294E-43	4.7368530021943E-42	yes	up	5.06	9.09	7.77	0.97	1.02	1.2	7.3066666666667	1.0633333333333
ENSMUSG00000020599	Rgs9	regulator of G-protein signaling 9 [Source:MGI Symbol;Acc:MGI:1338824]	0.045477249818373	-4.45871	2.1162512368458E-5	5.8101814995652E-5	yes	down	0.04	0	0.02	0.73	0.76	0.46	0.02	0.65
ENSMUSG00000020600	Slc7a15	solute carrier family 7 (cationic amino acid transporter, y+ system), member 15 [Source:MGI Symbol;Acc:MGI:3045351]	0.023764270588221	-5.39506	0.00081397656151705	0.0018395423663914	yes	down	0	0	0	0.4	0.15	0.34	0	0.29666666666667
ENSMUSG00000020601	Trib2	tribbles pseudokinase 2 [Source:MGI Symbol;Acc:MGI:2145021]	19.642835504949	4.2959312971294	4.6620290263115E-100	2.4002165065151E-98	yes	up	8.68	8.51	10.48	0.61	0.61	0.81	9.2233333333333	0.67666666666667
ENSMUSG00000020604	Arsg	arylsulfatase G [Source:MGI Symbol;Acc:MGI:1921258]	0.40520963018443	-1.30326	0.0066124715082131	0.012933909034679	yes	down	0.3	0.41	0.34	1.23	0.73	0.83	0.35	0.93
ENSMUSG00000020609	Apob	apolipoprotein B [Source:MGI Symbol;Acc:MGI:88052]	0.00094966587487252	-10.0403	3.93180009005E-41	5.6222547474893E-40	yes	down	0.05	0	0.04	59.72	59.05	56.87	0.03	58.546666666667
ENSMUSG00000020610	Amz2	archaelysin family metallopeptidase 2 [Source:MGI Symbol;Acc:MGI:104837]	2.3211111755404	1.2148156258963	9.2671016969656E-15	4.9170853609503E-14	yes	up	12.5	14.54	15.61	7.41	9.67	9.43	14.216666666667	8.8366666666667
ENSMUSG00000020611	Gna13	guanine nucleotide binding protein, alpha 13 [Source:MGI Symbol;Acc:MGI:95768]	0.12940782524882	-2.95	1.7703822877218E-64	4.5220229752275E-63	yes	down	2.82	3.86	6.05	34.88	34.42	36.06	4.2433333333333	35.12
ENSMUSG00000020612	Prkar1a	protein kinase, cAMP dependent regulatory, type I, alpha [Source:MGI Symbol;Acc:MGI:104878]	2.2280060677782	1.1557531617361	1.9470557087951E-14	1.0155775649787E-13	yes	up	44.38	57.01	65.34	37.98	36.05	35.43	55.576666666667	36.486666666667
ENSMUSG00000020614	Fam20a	FAM20A, golgi associated secretory pathway pseudokinase [Source:MGI Symbol;Acc:MGI:2388266]	5.8411671172803	2.5462566612427	8.3133595599896E-13	3.9756922714319E-12	yes	up	2.64	1.8	2.86	0.35	0.65	0.66	2.4333333333333	0.55333333333333
ENSMUSG00000020620	Abca8b	ATP-binding cassette, sub-family A member 8b [Source:MGI Symbol;Acc:MGI:1351668]	9.83414	3.2977992651914	5.1600568938958E-22	3.8121944989656E-21	yes	up	1.46	2.99	1.73	0.31	0.37	0.25	2.06	0.31
ENSMUSG00000020623	Map2k6	mitogen-activated protein kinase kinase 6 [Source:MGI Symbol;Acc:MGI:1346870]	0.41664185366179	-1.26312	2.2324024703723E-6	6.7537202228667E-6	yes	down	0.94	1.33	1.23	4.03	4.24	3.96	1.1666666666667	4.0766666666667
ENSMUSG00000020629	Adi1	acireductone dioxygenase 1 [Source:MGI Symbol;Acc:MGI:2144929]	2.9052987499301	1.5386865226253	4.7470025509294E-13	2.2973062072427E-12	yes	up	9.4	11.92	12.71	4.87	6.87	5.58	11.343333333333	5.7733333333333
ENSMUSG00000020634	Ubxn2a	UBX domain protein 2A [Source:MGI Symbol;Acc:MGI:2442310]	0.20059051528789	-2.31767	6.2043717039606E-16	3.5065874381733E-15	yes	down	2.52	5.95	3.36	27.64	26.65	27.45	3.9433333333333	27.246666666667
ENSMUSG00000020638	Cmpk2	cytidine/uridine monophosphate kinase 2 [Source:MGI Symbol;Acc:MGI:99830]	0.18123098393141	-2.4641	1.7404066991413E-59	3.9705717621853E-58	yes	down	4.08	4.53	5.5	34.75	37.06	38.11	4.7033333333333	36.64
ENSMUSG00000020639	Pfn4	profilin family, member 4 [Source:MGI Symbol;Acc:MGI:1920121]	54.128371493571	5.7583130786633	2.6750284845592E-5	7.2638959261077E-5	yes	up	0.41	0.74	0.59	0	0	0.05	0.58	0.016666666666667
ENSMUSG00000020640	Itsn2	intersectin 2 [Source:MGI Symbol;Acc:MGI:1338049]	0.61441764063619	-0.702708	2.1840286873325E-6	6.6169212758864E-6	yes	down	7.84	8.23	7.86	16.88	19.04	17.99	7.9766666666667	17.97
ENSMUSG00000020641	Rsad2	radical S-adenosyl methionine domain containing 2 [Source:MGI Symbol;Acc:MGI:1929628]	0.22911048799291	-2.12588	2.9998772922878E-55	6.2111462968239E-54	yes	down	7.4	8.6	10.29	54.87	56.43	56.18	8.7633333333333	55.826666666667
ENSMUSG00000020642	Rnf144a	ring finger protein 144A [Source:MGI Symbol;Acc:MGI:1344401]	20.034369210194	4.3244051815639	3.3218159825375E-45	5.294933354335E-44	yes	up	5.71	3.4	8.47	0.31	0.44	0.39	5.86	0.38
ENSMUSG00000020646	Mboat2	membrane bound O-acyltransferase domain containing 2 [Source:MGI Symbol;Acc:MGI:1914466]	0.071361691425741	-3.80871	7.0197551530576E-60	1.6174890370157E-58	yes	down	0.57	0.79	0.63	18.28	19.23	19.1	0.66333333333333	18.87
ENSMUSG00000020647	Ncoa1	nuclear receptor coactivator 1 [Source:MGI Symbol;Acc:MGI:1276523]	0.4787300703855	-1.06272	4.1967999547151E-12	1.9206188681648E-11	yes	down	1.93	2.34	2.49	6.87	7.68	8.49	2.2533333333333	7.68
ENSMUSG00000020648	Dus4l	dihydrouridine synthase 4 like [Source:MGI Symbol;Acc:MGI:1919166]	3.2075385800008	1.6814666180324	3.6957176080423E-6	1.0943860139876E-5	yes	up	3.58	1.67	1.66	1.38	0.72	0.62	2.3033333333333	0.90666666666667
ENSMUSG00000020649	Rrm2	ribonucleotide reductase M2 [Source:MGI Symbol;Acc:MGI:98181]	0.049236788671497	-4.34412	1.6608291191899E-65	4.3431999585164E-64	yes	down	0.36	0.66	0.55	15.72	16.64	15.22	0.52333333333333	15.86
ENSMUSG00000020650	Bcap29	B cell receptor associated protein 29 [Source:MGI Symbol;Acc:MGI:101917]	3.2277618019064	1.6905341164447	4.3999320009392E-6	1.2911505292833E-5	yes	up	4.31	11.96	5.98	3.62	3.17	3.09	7.4166666666667	3.2933333333333
ENSMUSG00000020653	Klf11	Kruppel-like transcription factor 11 [Source:MGI Symbol;Acc:MGI:2653368]	3.6076174727055	1.8510463731033	8.2581360064655E-10	3.2548514523091E-9	yes	up	3.05	1.67	3.67	0.95	1.3	1.13	2.7966666666667	1.1266666666667
ENSMUSG00000020654	Adcy3	adenylate cyclase 3 [Source:MGI Symbol;Acc:MGI:99675]	2.0960513102664	1.06767	0.0014447683472599	0.0031481891289135	yes	up	0.47	0.52	0.82	0.37	0.39	0.49	0.60333333333333	0.41666666666667
ENSMUSG00000020656	Grhl1	grainyhead like transcription factor 1 [Source:MGI Symbol;Acc:MGI:2182540]	0.16277683083191	-2.61903	1.1610818769934E-12	5.4956604746262E-12	yes	down	0.25	0.17	0.15	1.65	1.91	1.55	0.19	1.7033333333333
ENSMUSG00000020657	Dnajc27	DnaJ heat shock protein family (Hsp40) member C27 [Source:MGI Symbol;Acc:MGI:2443036]	4.9322815346454	2.3022551511285	9.5219721418129E-17	5.5798853519033E-16	yes	up	1.2	1.21	1.51	0.35	0.4	0.45	1.3066666666667	0.4
ENSMUSG00000020658	Efr3b	EFR3 homolog B [Source:MGI Symbol;Acc:MGI:2444851]	31.558384067684	4.9799514296043	2.2275187661272E-51	4.1433645436067E-50	yes	up	3.53	2.59	5.6	0.18	0.22	0.21	3.9066666666667	0.20333333333333
ENSMUSG00000020668	Kif3c	kinesin family member 3C [Source:MGI Symbol;Acc:MGI:107979]	3.1634017262016	1.6614767779852	1.4512176803536E-5	4.0552866243463E-5	yes	up	1.31	1.21	2.2	0.54	0.79	1	1.5733333333333	0.77666666666667
ENSMUSG00000020669	Sh3yl1	Sh3 domain YSC-like 1 [Source:MGI Symbol;Acc:MGI:1346118]	0.016080812534694	-5.95852	9.4750018325335E-128	7.3335878277646E-126	yes	down	0.43	0.55	0.47	48.86	47.14	48.45	0.48333333333333	48.15
ENSMUSG00000020671	Rab10	RAB10, member RAS oncogene family [Source:MGI Symbol;Acc:MGI:105066]	0.47305738016075	-1.07991	1.8073666428183E-6	5.5157294993001E-6	yes	down	9.76	18.06	14.76	42.74	45.71	43.77	14.193333333333	44.073333333333
ENSMUSG00000020672	Sntg2	syntrophin, gamma 2 [Source:MGI Symbol;Acc:MGI:1919541]	0.02361554295044	-5.40412	6.1619104411027E-20	4.1789022147614E-19	yes	down	0.03	0.07	0.09	3.53	3.63	3.66	0.063333333333333	3.6066666666667
ENSMUSG00000020674	Pxdn	peroxidasin [Source:MGI Symbol;Acc:MGI:1916925]	6.6471494304135	2.73274	3.7942829583905E-34	4.3797068685092E-33	yes	up	17.12	13	25.46	3.99	4.22	3.8	18.526666666667	4.0033333333333
ENSMUSG00000020679	Hnf1b	HNF1 homeobox B [Source:MGI Symbol;Acc:MGI:98505]	0.00061460421806902	-10.6681	6.9774201322431E-19	4.5193539834369E-18	yes	down	0	0	0	6.86	6.62	7.84	0	7.1066666666667
ENSMUSG00000020680	Taf15	TATA-box binding protein associated factor 15 [Source:MGI Symbol;Acc:MGI:1917689]	0.50248340891722	-0.992852	1.1518972928997E-10	4.8367942946897E-10	yes	down	18.49	23.1	25.4	63.46	61.51	62.27	22.33	62.413333333333
ENSMUSG00000020681	Ace	angiotensin I converting enzyme [Source:MGI Symbol;Acc:MGI:87874]	4.0342436919572	2.0122982338169	8.8056245067671E-27	7.8357148629855E-26	yes	up	14.61	11.47	18.75	5.36	5.53	5.34	14.943333333333	5.41
ENSMUSG00000020682	Mmp28	matrix metallopeptidase 28 (epilysin) [Source:MGI Symbol;Acc:MGI:2153062]	2.77777	1.4739276617172	3.6241821483452E-5	9.7030483170728E-5	yes	up	5.06	2.27	2.39	1.72	2.01	1.8	3.24	1.8433333333333
ENSMUSG00000020684	Rasl10b	RAS-like, family 10, member B [Source:MGI Symbol;Acc:MGI:2685575]	189.95336933935	7.5695014921228	1.0578064616484E-64	2.7139383801914E-63	yes	up	8.53	9.4	9.59	0.04	0.07	0.14	9.1733333333333	0.083333333333333
ENSMUSG00000020687	Cdc27	cell division cycle 27 [Source:MGI Symbol;Acc:MGI:102685]	0.36945627927618	-1.43652	1.276008335789E-9	4.9739956506631E-9	yes	down	1.46	2.32	1.63	6.94	7.21	7.44	1.8033333333333	7.1966666666667
ENSMUSG00000020692	Nle1	notchless homolog 1 [Source:MGI Symbol;Acc:MGI:2429770]	4.50107	2.1702680559654	1.1507261275483E-7	3.9043098164021E-7	yes	up	5.99	2.68	5.02	0.78	0.69	1.1	4.5633333333333	0.85666666666667
ENSMUSG00000020695	Mrc2	mannose receptor, C type 2 [Source:MGI Symbol;Acc:MGI:107818]	13.845114714631	3.7913051021887	3.4108501523676E-60	7.9066591722974E-59	yes	up	3.96	4.03	5.72	0.45	0.87	0.61	4.57	0.64333333333333
ENSMUSG00000020696	Rffl	ring finger and FYVE like domain containing protein [Source:MGI Symbol;Acc:MGI:1914588]	0.40143886625775	-1.31675	1.3529508955013E-15	7.5122321629124E-15	yes	down	1.58	1.81	2.25	7.95	7.65	7.09	1.88	7.5633333333333
ENSMUSG00000020697	Lig3	ligase III, DNA, ATP-dependent [Source:MGI Symbol;Acc:MGI:109152]	0.64682529028157	-0.628552	0.002110221690138	0.0044958676596187	yes	down	1.09	1.19	1.31	3.26	2.53	4.53	1.1966666666667	3.44
ENSMUSG00000020698	Cct6b	chaperonin containing TCP1 subunit 6B [Source:MGI Symbol;Acc:MGI:1329013]	0.049625114070285	-4.33279	0.006396815178335	0.012542934803052	yes	down	0	0.02	0	0.31	0.13	0.34	0.0066666666666667	0.26
ENSMUSG00000020700	Map3k3	mitogen-activated protein kinase kinase kinase 3 [Source:MGI Symbol;Acc:MGI:1346874]	2.5866119932263	1.3710636576442	1.2231461927531E-10	5.1257025682868E-10	yes	up	8.79	5.91	9.82	4.58	4.28	4.4	8.1733333333333	4.42
ENSMUSG00000020704	Asic2	acid-sensing ion channel 2 [Source:MGI Symbol;Acc:MGI:1100867]	0.030900833208232	-5.01621	0.00045785629795992	0.0010710401128241	yes	down	0.01	0	0	0.24	0.26	0.23	0.0033333333333333	0.24333333333333
ENSMUSG00000020705	Ddx42	DEAD box helicase 42 [Source:MGI Symbol;Acc:MGI:1919297]	0.64058536625651	-0.642537	8.9234948846013E-6	2.5441336157395E-5	yes	down	5.88	6.44	7.08	15.72	14.95	14.37	6.4666666666667	15.013333333333
ENSMUSG00000020706	Ftsj3	FtsJ RNA 2'-O-methyltransferase 3 [Source:MGI Symbol;Acc:MGI:1860295]	2.0832044767358	1.0588044539222	2.1718763173531E-7	7.2057432767187E-7	yes	up	4.15	4.95	5.25	3.17	3.24	3.12	4.7833333333333	3.1766666666667
ENSMUSG00000020715	Ern1	endoplasmic reticulum to nucleus signalling 1 [Source:MGI Symbol;Acc:MGI:1930134]	0.32059422979289	-1.64118	3.8299503978585E-18	2.399179954552E-17	yes	down	0.94	0.78	1.15	4.11	4.54	4.33	0.95666666666667	4.3266666666667
ENSMUSG00000020717	Pecam1	platelet/endothelial cell adhesion molecule 1 [Source:MGI Symbol;Acc:MGI:97537]	10.885367180527	3.4443181676033	5.7175594793037E-39	7.587773842931E-38	yes	up	107.93	53.3	127.33	12.77	11.8	13.84	96.186666666667	12.803333333333
ENSMUSG00000020718	Polg2	polymerase (DNA directed), gamma 2, accessory subunit [Source:MGI Symbol;Acc:MGI:1354947]	0.20295944843259	-2.30074	5.1866339690129E-21	3.6628815828317E-20	yes	down	1.13	0.97	1.51	9.51	7.73	8.38	1.2033333333333	8.54
ENSMUSG00000020719	Ddx5	DEAD box helicase 5 [Source:MGI Symbol;Acc:MGI:105037]	0.66955556318951	-0.578724	0.0016125946564816	0.0034885101999388	yes	down	93.19	120.57	92.52	231.26	222.93	224.77	102.09333333333	226.32
ENSMUSG00000020728	Cep112	centrosomal protein 112 [Source:MGI Symbol;Acc:MGI:1923673]	4.5266677712945	2.17845	0.00019851091545315	0.00048709087924755	yes	up	0.89	1.71	1.6	0.26	0.28	0.48	1.4	0.34
ENSMUSG00000020732	Rab37	RAB37, member RAS oncogene family [Source:MGI Symbol;Acc:MGI:1929945]	0.43248390336909	-1.20928	0.0012585436504259	0.0027677640443433	yes	down	0.49	0.34	0.75	1.65	1.95	1.95	0.52666666666667	1.85
ENSMUSG00000020733	Nherf1	NHERF family PDZ scaffold protein 1 [Source:MGI Symbol;Acc:MGI:1349482]	0.018276128127008	-5.7739	1.7789977713609E-73	5.5675147349305E-72	yes	down	4.35	1.91	6.97	344.21	338.68	355.31	4.41	346.06666666667
ENSMUSG00000020736	Nt5c	5',3'-nucleotidase, cytosolic [Source:MGI Symbol;Acc:MGI:1354954]	0.24410208784323	-2.03444	8.039141854181E-15	4.284260787123E-14	yes	down	11.43	6.87	17.12	70.79	72.11	72.98	11.806666666667	71.96
ENSMUSG00000020737	Jpt1	Jupiter microtubule associated homolog 1 [Source:MGI Symbol;Acc:MGI:1096361]	0.36855619917146	-1.44004	7.215286277078E-15	3.856792073715E-14	yes	down	55.23	37.04	71.13	171.22	185.46	185.45	54.466666666667	180.71
ENSMUSG00000020739	Nup85	nucleoporin 85 [Source:MGI Symbol;Acc:MGI:3046173]	2.5968915958762	1.3767857916998	6.4829768094655E-9	2.4102169585803E-8	yes	up	12.26	7.12	13.93	7.45	8.41	6.07	11.103333333333	7.31
ENSMUSG00000020740	Gga3	golgi associated, gamma adaptin ear containing, ARF binding protein 3 [Source:MGI Symbol;Acc:MGI:2384159]	1.5503498311071	0.63259379140744	0.00027583217037967	0.00066389116245508	yes	up	3.6	2.96	4.56	2.93	2.92	3.71	3.7066666666667	3.1866666666667
ENSMUSG00000020741	Cluh	clustered mitochondria homolog [Source:MGI Symbol;Acc:MGI:1921398]	1.9574935753303	0.96900757246942	1.408692298374E-12	6.6255073128053E-12	yes	up	19.75	21.41	21.6	16.9	16.06	16.01	20.92	16.323333333333
ENSMUSG00000020743	Mif4gd	MIF4G domain containing [Source:MGI Symbol;Acc:MGI:1916924]	0.73995782708644	-0.434485	0.014696819869788	0.026943975065309	yes	down	17.66	15.55	17.78	34.63	30.79	33.27	16.996666666667	32.896666666667
ENSMUSG00000020744	Slc25a19	solute carrier family 25 (mitochondrial thiamine pyrophosphate carrier), member 19 [Source:MGI Symbol;Acc:MGI:1914533]	2.6868149295945	1.4258969505466	1.5961100779997E-14	8.3740648268697E-14	yes	up	7.77	8.21	9.63	4.96	4.1	4.17	8.5366666666667	4.41
ENSMUSG00000020745	Pafah1b1	platelet-activating factor acetylhydrolase, isoform 1b, subunit 1 [Source:MGI Symbol;Acc:MGI:109520]	0.55321882119962	-0.854078	0.00086770580837127	0.0019521687934143	yes	down	7.64	15.37	10.29	30.23	29.9	28.4	11.1	29.51
ENSMUSG00000020747	Tmem94	transmembrane protein 94 [Source:MGI Symbol;Acc:MGI:1919197]	0.68757665157682	-0.540408	0.0002873169737819	0.000690524747346	yes	down	8.13	7.33	9.12	18.09	19.5	19.93	8.1933333333333	19.173333333333
ENSMUSG00000020752	Recql5	RecQ protein-like 5 [Source:MGI Symbol;Acc:MGI:2156841]	0.58767215214771	-0.766917	0.00032496956560275	0.00077552230011664	yes	down	2.57	1.79	2.65	6.64	7.37	7.24	2.3366666666667	7.0833333333333
ENSMUSG00000020758	Itgb4	integrin beta 4 [Source:MGI Symbol;Acc:MGI:96613]	0.04499092353516	-4.47422	1.6486342140406E-103	8.8845205950574E-102	yes	down	0.48	0.48	0.84	20.27	19.06	20.84	0.6	20.056666666667
ENSMUSG00000020770	Unk	unkempt family zinc finger [Source:MGI Symbol;Acc:MGI:2442456]	1.58646	0.66580918265631	0.0031544061741892	0.0065410751063269	yes	up	2.96	2.54	3.27	2.54	2.19	3.01	2.9233333333333	2.58
ENSMUSG00000020773	Trim47	tripartite motif-containing 47 [Source:MGI Symbol;Acc:MGI:1917374]	12.551340192694	3.6497695137346	4.6029349139332E-30	4.6119328318796E-29	yes	up	29.22	9.97	26.6	2.36	2.62	3.12	21.93	2.7
ENSMUSG00000020775	Mrpl38	mitochondrial ribosomal protein L38 [Source:MGI Symbol;Acc:MGI:1926269]	2.6418863451004	1.4015684026608	1.6578543871889E-17	1.0036328462076E-16	yes	up	26.55	23.15	33.5	15.59	15.37	14.87	27.733333333333	15.276666666667
ENSMUSG00000020776	Fbf1	Fas binding factor 1 [Source:MGI Symbol;Acc:MGI:1922033]	3.0122386320427	1.5908360660349	2.4670152668633E-11	1.0826047779719E-10	yes	up	4.05	3.4	4.13	1.77	2.3	2.52	3.86	2.1966666666667
ENSMUSG00000020777	Acox1	acyl-Coenzyme A oxidase 1, palmitoyl [Source:MGI Symbol;Acc:MGI:1330812]	0.13226470037366	-2.9185	5.115861376799E-48	8.7340742158304E-47	yes	down	23.06	34.08	25.12	278.62	282.49	276.89	27.42	279.33333333333
ENSMUSG00000020778	Ten1	TEN1 telomerase capping complex subunit [Source:MGI Symbol;Acc:MGI:1916785]	0.54608978325614	-0.87279	0.00066576689461278	0.0015226488273915	yes	down	7.53	5.36	9.5	27.76	28.69	28.78	7.4633333333333	28.41
ENSMUSG00000020780	Srp68	signal recognition particle 68 [Source:MGI Symbol;Acc:MGI:1917447]	0.80419377402245	-0.314385	0.025952767765358	0.045105914287392	yes	down	13.52	12.53	15.08	23.57	25.85	25.46	13.71	24.96
ENSMUSG00000020782	Llgl2	LLGL2 scribble cell polarity complex component [Source:MGI Symbol;Acc:MGI:1918843]	0.061883583999591	-4.0143	3.8173627425568E-137	3.3351315021618E-135	yes	down	7.75	4.75	7.45	95.34	81.89	89.2	6.65	88.81
ENSMUSG00000020783	Ncbp3	nuclear cap binding subunit 3 [Source:MGI Symbol;Acc:MGI:1914124]	0.5147501775824	-0.958056	6.7026424489105E-9	2.4910803751873E-8	yes	down	0.71	0.82	0.97	2.34	2.22	2.4	0.83333333333333	2.32
[truncated: 11,653 more rows]

## Sheet: Intestine vs.  Skeletal muscle
Gene id	Gene name	Gene description	FC(D/A)	Log2FC(D/A)	Pvalue	Padjust	Significant	Regulate	PMM_1	PMM_2	PMM_3	Intestine_1	Intestine_2	Intestine_3	D	A
[truncated: 12,899 more rows]

[truncated: 1 more sheets: Heart  vs. Skeletal muscle]
