# Supplementary material for: An Integrated Multi-Omics Study of Mammalian Skeletal, Cardiac, and Smooth Muscles
Source: Int J Mol Sci. 2025 Dec 25;27(1):242. doi: 10.3390/ijms27010242 (PMC12785520; doi:10.3390/ijms27010242)
Supplement: Supplementary file 1 [file ijms-27-00242-s001.zip › Table S4. Proteome, Mice.xlsx]

## Sheet: Intestine  vs. Heart
Accession	Symbol	Protein Name	Entrez ID	Description	FC(B/A)	Log2FC(B/A)	P_value(B/A)	Regulate	Significant	B	A	Intestine_1	Intestine_2	Intestine_3	Heart_1	Heart_2	Heart_3	GO Term	GO ID	KO ID	KO Name	Pathway ID	Pathway_defition	EggNOG ID	EggNOG_Functional Categories	Pfam ID	Domain	Domain Description	Subcellular Loc
ENSMUSP00000099867	Myh7	Myosin-7	140781	pep chromosome:GRCm39:14:55208141:55232083:-1 gene:ENSMUSG00000053093.17 transcript:ENSMUST00000102803.11 gene_biotype:protein_coding transcript_biotype:protein_coding gene_symbol:Myh7 description:myosin, heavy polypeptide 7, cardiac muscle, beta [Source:MGI Symbol;Acc:MGI:2155600]	116.117	6.8594	0.0001481	up	yes	4.30551e+06	37079.1	73762.1	12970.038085938	24505.3	4.74779e+06	4.44272e+06	3.72603e+06	BP:regulation of response to stimulus;BP:muscle system process;BP:small molecule metabolic process;BP:cellular component organization or biogenesis;BP:adult heart development;BP:ribonucleoside triphosphate metabolic process;BP:purine ribonucleoside triphosphate metabolic process;BP:muscle contraction;BP:regulation of muscle contraction;BP:ATP metabolic process;BP:muscle filament sliding;BP:actin …	GO:0048583;GO:0003012;GO:0044281;GO:0071840;GO:0007512;GO:0009199;GO:0009205;GO:0006936;GO:0006937;GO:0046034;GO:0030049;GO:0030048;GO:0014862;GO:0003009;GO:0003008;GO:0006163;GO:0019637;GO:0060415;GO:0014819;GO:0009141;GO:0009144;GO:0050789;GO:0016043;GO:0065007;GO:0065008;GO:0008016;GO:0009150;GO:0006950;GO:1903522;GO:0008152;GO:0050896;GO:0014896;GO:0014897;GO:0008150;GO:0006753;GO:0014898;GO:…	K17751	MYH6_7	mmu04820;mmu04022;mmu04919;mmu04261;mmu04260;mmu05414;mmu05416;mmu04814;mmu05410	Cytoskeleton in muscle cells;cGMP-PKG signaling pathway;Thyroid hormone signaling pathway;Adrenergic signaling in cardiomyocytes;Cardiac muscle contraction;Dilated cardiomyopathy;Viral myocarditis;Motor proteins;Hypertrophic cardiomyopathy	COG5022	S:Function unknown	PF00063.27;PF01576.24;PF02736.25	Myosin_head;Myosin_tail_1;Myosin_N	Myosin head;Myosin tail;Myosin N-terminal SH3-like domain	cytoplasmic
ENSMUSP00000098066	Actb	Actin, cytoplasmic 1	11461	pep chromosome:GRCm39:5:142888870:142892509:-1 gene:ENSMUSG00000029580.15 transcript:ENSMUST00000100497.11 gene_biotype:protein_coding transcript_biotype:protein_coding gene_symbol:Actb description:actin, beta [Source:MGI Symbol;Acc:MGI:87904]	0.291	-1.7809	0.0005988	down	yes	504040	1.73225e+06	1.79007e+06	1776967	1.62972e+06	434371	726479	351270	CC:actin cytoskeleton;CC:intracellular organelle;CC:non-membrane-bounded organelle;CC:focal adhesion;CC:membrane-bounded organelle;CC:organelle;CC:cell junction;CC:cell-substrate junction;CC:cytoskeleton;CC:nucleus;CC:membrane;CC:dense body;CC:cellular anatomical entity;CC:anchoring junction;CC:plasma membrane;CC:macromolecular complex;CC:intracellular membrane-bounded organelle;CC:intracellular …	GO:0015629;GO:0043229;GO:0043228;GO:0005925;GO:0043227;GO:0043226;GO:0030054;GO:0030055;GO:0005856;GO:0005634;GO:0016020;GO:0097433;GO:0110165;GO:0070161;GO:0005886;GO:0032991;GO:0043231;GO:0043232;GO:0005575GO:0035639;GO:1901363;GO:0003674;GO:0005488;GO:0000166;GO:0043167;GO:1901265;GO:0017076;GO:0016787;GO:0036094;GO:0003824;GO:0030554;GO:0097367;GO:0097159;GO:0043168;GO:0032559;GO:0005524;GO:0…	K05692	ACTB_G1	mmu04530;mmu03082;mmu05225;mmu05205;mmu04390;mmu04921;mmu04820;mmu05135;mmu05132;mmu04145;mmu05014;mmu04510;mmu05100;mmu04520;mmu04714;mmu04810;mmu05412;mmu04814;mmu04971;mmu05164;mmu04670;mmu04210;mmu04015;mmu04919;mmu05410;mmu04613;mmu05414;mmu05416;mmu05418;mmu04611	Tight junction;ATP-dependent chromatin remodeling;Hepatocellular carcinoma;Proteoglycans in cancer;Hippo signaling pathway;Oxytocin signaling pathway;Cytoskeleton in muscle cells;Yersinia infection;Salmonella infection;Phagosome;Amyotrophic lateral sclerosis;Focal adhesion;Bacterial invasion of epithelial cells;Adherens junction;Thermogenesis;Regulation of actin cytoskeleton;Arrhythmogenic right …	COG5277	S:Function unknown	PF00022.25	Actin	Actin	cytoplasmic
ENSMUSP00000095794	Hbb-bs	Beta-globin	100503605|101488143	pep chromosome:GRCm39:7:103461731:103463203:-1 gene:ENSMUSG00000073940.4 transcript:ENSMUST00000098192.4 gene_biotype:protein_coding transcript_biotype:protein_coding gene_symbol:Hbb-bt description:hemoglobin, beta adult t chain [Source:MGI Symbol;Acc:MGI:5474850]	12.5793	3.653	0.004157	up	yes	1.86892e+06	148570	134748	143634	167330	1.93892e+06	2.33598e+06	1.33186e+06	BP:anatomical structure development;BP:regulation of phosphate metabolic process;BP:regulation of primary metabolic process;BP:regulation of metabolic process;BP:one-carbon compound transport;BP:regulation of response to stimulus;BP:hydrogen peroxide catabolic process;BP:regulation of biological process;BP:gas transport;BP:posttranscriptional regulation of gene expression;BP:myeloid cell developm…	GO:0048856;GO:0019220;GO:0080090;GO:0019222;GO:0019755;GO:0048583;GO:0042744;GO:0050789;GO:0015669;GO:0010608;GO:0061515;GO:0051246;GO:0071705;GO:0010999;GO:0048821;GO:0031399;GO:0065007;GO:0006446;GO:0015670;GO:0032502;GO:0030185;GO:0060255;GO:0006810;GO:0009889;GO:0072593;GO:0050794;GO:0008150;GO:0008152;GO:0030097;GO:0051234;GO:0009056;GO:0051179;GO:0042325;GO:0051174;GO:0080134;GO:0080135;GO:…	K13823	HBB	mmu05144;mmu05143	Malaria;African trypanosomiasis	COG1018	U:Intracellular trafficking, secretion, and vesicular transport	PF00042.28	Globin	Globin	cytoplasmic
ENSMUSP00000048218	ACTA2	Actin, aortic smooth muscle	100009271	pep chromosome:GRCm39:19:34218490:34232990:-1 gene:ENSMUSG00000035783.10 transcript:ENSMUST00000039631.10 gene_biotype:protein_coding transcript_biotype:protein_coding gene_symbol:Acta2 description:actin alpha 2, smooth muscle, aorta [Source:MGI Symbol;Acc:MGI:87909]	2.4113	1.2698	0.001132	up	yes	1.2765e+06	529384	420371	525959	641822	1.21654e+06	1.21088e+06	1.40209e+06	BP:regulation of metabolic process;BP:cell development;BP:muscle system process;BP:circulatory system process;BP:vascular process in circulatory system;BP:positive regulation of macromolecule metabolic process;BP:response to external biotic stimulus;BP:response to virus;BP:interspecies interaction between organisms;BP:positive regulation of biological process;BP:epithelial cell development;BP:vas…	GO:0019222;GO:0048468;GO:0003012;GO:0003013;GO:0003018;GO:0010604;GO:0043207;GO:0009615;GO:0044419;GO:0048518;GO:0002064;GO:0014829;GO:0006936;GO:0060255;GO:0006939;GO:0051707;GO:0003008;GO:0000910;GO:0009607;GO:0009605;GO:0009893;GO:0009891;GO:0061640;GO:0042310;GO:0090066;GO:0065007;GO:0065008;GO:0035150;GO:0009889;GO:0050794;GO:0008150;GO:0072144;GO:0072143;GO:0050896;GO:0010557;GO:0010556;GO:…	K12313	ACTA2	mmu04270;mmu04926;mmu04371;mmu04814	Vascular smooth muscle contraction;Relaxin signaling pathway;Apelin signaling pathway;Motor proteins	COG5277	S:Function unknown	PF00022.25	Actin	Actin	cytoplasmic
ENSMUSP00000109331	Tpm1	Tropomyosin 1, alpha	22003	pep chromosome:GRCm39:9:66929888:66956483:-1 gene:ENSMUSG00000032366.16 transcript:ENSMUST00000113701.8 gene_biotype:protein_coding transcript_biotype:protein_coding gene_symbol:Tpm1 description:tropomyosin 1, alpha [Source:MGI Symbol;Acc:MGI:98809]	0.1295	-2.949	0.002188	down	yes	201209	1.55387e+06	1196588	1.68599e+06	1.77902e+06	148753	336717	118156	BP:muscle system process;BP:cellular component organization or biogenesis;BP:regulation of actin filament bundle assembly;BP:cellular response to stimulus;BP:positive regulation of actin filament bundle assembly;BP:positive regulation of cell adhesion;BP:positive regulation of stress fiber assembly;BP:positive regulation of cytoskeleton organization;BP:regulation of cytoskeleton organization;BP:r…	GO:0003012;GO:0071840;GO:0032231;GO:0051716;GO:0032233;GO:0045785;GO:0051496;GO:0051495;GO:0051493;GO:0051492;GO:0006979;GO:0044093;GO:0048518;GO:0048519;GO:0042127;GO:0006936;GO:0006937;GO:0032781;GO:0030049;GO:0030048;GO:0008360;GO:0003008;GO:0010638;GO:1904752;GO:1904753;GO:0045823;GO:0031529;GO:0033554;GO:0060415;GO:0022604;GO:0022603;GO:0000302;GO:0120036;GO:0050789;GO:0030029;GO:1903524;GO:…	K10373	TPM1	mmu04260;mmu04820;mmu05206;mmu04261;mmu05410;mmu05414;mmu04814	Cardiac muscle contraction;Cytoskeleton in muscle cells;MicroRNAs in cancer;Adrenergic signaling in cardiomyocytes;Hypertrophic cardiomyopathy;Dilated cardiomyopathy;Motor proteins	ENOG410XR5K	Z:Cytoskeleton	PF00261.25;PF16526.10	Tropomyosin;CLZ	Tropomyosin;C-terminal leucine zipper domain of cyclic nucleotide-gated channels	cytoplasmic
ENSMUSP00000066068	Actn4	Alpha-actinin-4	60595	pep chromosome:GRCm39:7:28592673:28661765:-1 gene:ENSMUSG00000054808.16 transcript:ENSMUST00000068045.14 gene_biotype:protein_coding transcript_biotype:protein_coding gene_symbol:Actn4 description:actinin alpha 4 [Source:MGI Symbol;Acc:MGI:1890773]	0.2368	-2.0783	2.31E-5	down	yes	274865	1.16086e+06	1.20275e+06	1.17651e+06	1.10331e+06	257061	325690	241845	BP:protein localization;BP:regulation of transport;BP:cell development;BP:signal transduction;BP:cellular component organization or biogenesis;BP:hormone-mediated signaling pathway;BP:cellular macromolecule localization;BP:cellular developmental process;BP:tight junction organization;BP:tight junction assembly;BP:positive regulation of biological process;BP:positive regulation of transport;BP:glo…	GO:0008104;GO:0051049;GO:0048468;GO:0007165;GO:0071840;GO:0009755;GO:0070727;GO:0048869;GO:0120193;GO:0120192;GO:0048518;GO:0051050;GO:0032835;GO:0045184;GO:1902414;GO:0048870;GO:1902396;GO:0033036;GO:0022607;GO:0010631;GO:0035556;GO:0042981;GO:0016043;GO:0065007;GO:0016477;GO:0051130;GO:0043067;GO:0006810;GO:0050794;GO:0008150;GO:0008152;GO:0097435;GO:0061572;GO:0051128;GO:0007043;GO:0001667;GO:…	K05699	ACTN1_4	mmu04530;mmu04670;mmu04510;mmu05146;mmu05203;mmu04520;mmu05322;mmu04810	Tight junction;Leukocyte transendothelial migration;Focal adhesion;Amoebiasis;Viral carcinogenesis;Adherens junction;Systemic lupus erythematosus;Regulation of actin cytoskeleton	COG5069	Z:Cytoskeleton	PF00435.27;PF00307.36;PF08726.16;PF00036.39;PF13405.12;PF13499.12	Spectrin;CH;EFhand_Ca_insen;EF-hand_1;EF-hand_6;EF-hand_7	Spectrin repeat;Calponin homology;Ca2+ insensitive EF hand;EF hand domain;EF-hand domain;EF-hand domain pair	cytoplasmic
ENSMUSP00000026459	Atp5f1b	ATP synthase subunit beta, mitochondrial	11947	pep chromosome:GRCm39:10:127919142:127926260:1 gene:ENSMUSG00000025393.13 transcript:ENSMUST00000026459.6 gene_biotype:protein_coding transcript_biotype:protein_coding gene_symbol:Atp5f1b description:ATP synthase F1 subunit beta [Source:MGI Symbol;Acc:MGI:107801]	7.4412	2.8955	2.917E-7	up	yes	1.1152e+06	149869	160728	147336	141543	1.09117e+06	1.13654e+06	1.11791e+06	BP:negative regulation of cell adhesion;BP:nucleotide biosynthetic process;BP:small molecule metabolic process;BP:ribonucleoside triphosphate metabolic process;BP:positive regulation of biological process;BP:negative regulation of biological process;BP:regulation of cell adhesion;BP:cellular homeostasis;BP:purine ribonucleoside triphosphate biosynthetic process;BP:purine ribonucleoside triphospha…	GO:0007162;GO:0009165;GO:0044281;GO:0009199;GO:0048518;GO:0048519;GO:0030155;GO:0019725;GO:0009206;GO:0009205;GO:0006933;GO:0009201;GO:0046034;GO:0043536;GO:0043535;GO:0016192;GO:0048878;GO:0050789;GO:0006164;GO:0019637;GO:0009141;GO:0009142;GO:0009144;GO:0009145;GO:0034097;GO:0006885;GO:0065007;GO:0065008;GO:0006629;GO:0006139;GO:0006810;GO:0009152;GO:0050794;GO:0008150;GO:0008152;GO:0034654;GO:…	K02133	ATPeF1B, ATP5B, ATP2	mmu05208;mmu05020;mmu05022;mmu01100;mmu00190;mmu05415;mmu04714;mmu05014;mmu05016;mmu05010;mmu05012	Chemical carcinogenesis - reactive oxygen species;Prion disease;Pathways of neurodegeneration - multiple diseases;Metabolic pathways;Oxidative phosphorylation;Diabetic cardiomyopathy;Thermogenesis;Amyotrophic lateral sclerosis;Huntington disease;Alzheimer disease;Parkinson disease	COG0055	C:Energy production and conversion	PF00006.31;PF02874.29;PF22919.1	ATP-synt_ab;ATP-synt_ab_N;ATP-synt_VA_C	ATP synthase alpha/beta family, nucleotide-binding domain;ATP synthase alpha/beta family, beta-barrel domain;C-terminal domain of V and A type ATP synthase	mitochondrial
ENSMUSP00000135935	Atp2a2	Sarcoplasmic/endoplasmic reticulum calcium ATPase 2	11938	pep chromosome:GRCm39:5:122591576:122640237:-1 gene:ENSMUSG00000029467.16 transcript:ENSMUST00000179939.8 gene_biotype:protein_coding transcript_biotype:nonsense_mediated_decay gene_symbol:Atp2a2 description:ATPase, Ca++ transporting, cardiac muscle, slow twitch 2 [Source:MGI Symbol;Acc:MGI:88110]	8.209	3.0372	4.932E-6	up	yes	827352	100786	103279	95362.5	103716	808150	870740	803164	BP:modulation of synaptic transmission;BP:regulation of secretion;BP:regulation of transport;BP:cellular response to heat;BP:regulation of response to stimulus;BP:membrane organization;BP:muscle system process;BP:signal transduction;BP:inorganic ion homeostasis;BP:cellular component organization or biogenesis;BP:ER-nucleus signaling pathway;BP:cellular response to stimulus;BP:regulation of locali…	GO:0050804;GO:0051046;GO:0051049;GO:0034605;GO:0048583;GO:0061024;GO:0003012;GO:0007165;GO:0098771;GO:0071840;GO:0006984;GO:0051716;GO:0032879;GO:0043207;GO:0055085;GO:1905037;GO:0098901;GO:0098900;GO:0048518;GO:0048519;GO:0098909;GO:0019725;GO:0006937;GO:0046967;GO:0055119;GO:0017158;GO:0043434;GO:0055117;GO:0003008;GO:1903305;GO:0009607;GO:0009605;GO:0070588;GO:0090075;GO:0045822;GO:0033554;GO:…	K05853	ATP2A	mmu04972;mmu05022;mmu04380;mmu04260;mmu04024;mmu04022;mmu04919;mmu04020;mmu04261;mmu05410;mmu05412;mmu05415;mmu05414;mmu04148;mmu05017;mmu05010	Pancreatic secretion;Pathways of neurodegeneration - multiple diseases;Osteoclast differentiation;Cardiac muscle contraction;cAMP signaling pathway;cGMP-PKG signaling pathway;Thyroid hormone signaling pathway;Calcium signaling pathway;Adrenergic signaling in cardiomyocytes;Hypertrophic cardiomyopathy;Arrhythmogenic right ventricular cardiomyopathy;Diabetic cardiomyopathy;Dilated cardiomyopathy;Ef…	COG0474	J:Translation, ribosomal structure and biogenesis	PF00122.25;PF00689.26;PF13246.12;PF00690.31;PF00702.32	E1-E2_ATPase;Cation_ATPase_C;Cation_ATPase;Cation_ATPase_N;Hydrolase	E1-E2 ATPase;Cation transporting ATPase, C-terminus;Cation transport ATPase;Cation transporter/ATPase, N-terminus;haloacid dehalogenase-like hydrolase	ER
ENSMUSP00000090897	Hba-a1	Alpha globin 1	110257|15122	pep chromosome:GRCm39:11:32233511:32234465:1 gene:ENSMUSG00000069919.8 transcript:ENSMUST00000093209.4 gene_biotype:protein_coding transcript_biotype:protein_coding gene_symbol:Hba-a1 description:hemoglobin alpha, adult chain 1 [Source:MGI Symbol;Acc:MGI:96015]	12.4369	3.6366	0.01135	up	yes	816471	65649.1	52080.7	69015.8	75850.8	741486	1.13945e+06	568474	BP:cell development;BP:embryo development;BP:embryo development ending in birth or egg hatching;BP:multicellular organism development;BP:in utero embryonic development;BP:response to external biotic stimulus;BP:catabolic process;BP:myeloid cell development;BP:response to bacterium;BP:interspecies interaction between organisms;BP:erythrocyte development;BP:chordate embryonic development;BP:develop…	GO:0048468;GO:0009790;GO:0009792;GO:0007275;GO:0001701;GO:0043207;GO:0009056;GO:0061515;GO:0009617;GO:0044419;GO:0048821;GO:0043009;GO:0032502;GO:0032501;GO:0072593;GO:0008150;GO:0008152;GO:0030097;GO:0051707;GO:0009607;GO:0009605;GO:0050896;GO:0048856;GO:0042744;GO:0048869;GO:0042743;GO:0009987GO:0072562;GO:0005833;GO:0031838;GO:0110165;GO:0032991;GO:0005575GO:0005344;GO:0003674;GO:0005488;GO:00…	K13822	HBA	mmu05144;mmu05143	Malaria;African trypanosomiasis	COG1018	K:Transcription	PF00042.28	Globin	Globin	cytoplasmic
ENSMUSP00000078715	Myl3	Myosin light chain 3	17897	pep chromosome:GRCm39:9:110592714:110598866:1 gene:ENSMUSG00000059741.14 transcript:ENSMUST00000079784.12 gene_biotype:protein_coding transcript_biotype:protein_coding gene_symbol:Myl3 description:myosin, light polypeptide 3 [Source:MGI Symbol;Acc:MGI:97268]	464.443	8.8594	0.0001447	up	yes	872838	1879.32	3529.9975585938	672.61737060547	1435.3508300781	800848	822398	995267	BP:ventricular cardiac muscle tissue morphogenesis;BP:striated muscle contraction;BP:striated muscle tissue development;BP:regulation of striated muscle contraction;BP:anatomical structure morphogenesis;BP:cardiac muscle contraction;BP:regulation of biological process;BP:regulation of system process;BP:skeletal muscle tissue development;BP:regulation of the force of heart contraction;BP:biologica…	GO:0055010;GO:0006941;GO:0014706;GO:0006942;GO:0009653;GO:0060048;GO:0050789;GO:0044057;GO:0007519;GO:0002026;GO:0065007;GO:0048729;GO:0065008;GO:0032502;GO:0032501;GO:0006936;GO:0006937;GO:0055008;GO:0008016;GO:0009888;GO:0008150;GO:0090257;GO:0051239;GO:0003008;GO:0048856;GO:0003012;GO:0060537;GO:1903522;GO:0060415GO:0031672;GO:0031674;GO:0016459;GO:0110165;GO:0032991;GO:0005575;GO:0016460GO:00…	K12749	MYL3	mmu04260;mmu04820;mmu04261;mmu05410;mmu05414;mmu04371;mmu04814	Cardiac muscle contraction;Cytoskeleton in muscle cells;Adrenergic signaling in cardiomyocytes;Hypertrophic cardiomyopathy;Dilated cardiomyopathy;Apelin signaling pathway;Motor proteins	COG5126;COG5126;COG5126	D:Cell cycle control, cell division, chromosome partitioning;T:Signal transduction mechanisms;Z:Cytoskeleton	PF13405.12;PF13499.12;PF00036.39	EF-hand_6;EF-hand_7;EF-hand_1	EF-hand domain;EF-hand domain pair;EF hand domain	cytoplasmic
ENSMUSP00000026495	Atp5f1a	ATP synthase subunit alpha, mitochondrial	11946	pep chromosome:GRCm39:18:77861429:77870569:1 gene:ENSMUSG00000025428.16 transcript:ENSMUST00000026495.15 gene_biotype:protein_coding transcript_biotype:protein_coding gene_symbol:Atp5f1a description:ATP synthase F1 subunit alpha [Source:MGI Symbol;Acc:MGI:88115]	6.5668	2.7152	9.462E-6	up	yes	748062	113916	115958	111703	114087	739309	714236	790640	BP:negative regulation of epithelial cell proliferation;BP:nucleotide biosynthetic process;BP:small molecule metabolic process;BP:cellular response to stimulus;BP:ribonucleoside triphosphate metabolic process;BP:positive regulation of biological process;BP:negative regulation of biological process;BP:regulation of cell proliferation;BP:purine ribonucleoside triphosphate biosynthetic process;BP:pu…	GO:0050680;GO:0009165;GO:0044281;GO:0051716;GO:0009199;GO:0048518;GO:0048519;GO:0042127;GO:0009206;GO:0009205;GO:0009201;GO:0046034;GO:0014823;GO:0043536;GO:0043535;GO:0006163;GO:0006164;GO:0019637;GO:0009141;GO:0009142;GO:0009144;GO:0009145;GO:0050789;GO:0045471;GO:0009719;GO:0065007;GO:0006629;GO:0009152;GO:0050794;GO:0008150;GO:0008152;GO:0034654;GO:0009150;GO:0090407;GO:0015986;GO:0009260;GO:…	K02132	ATPeF1A, ATP5A1, ATP1	mmu05208;mmu05020;mmu05022;mmu01100;mmu00190;mmu05415;mmu04714;mmu05014;mmu05016;mmu05010;mmu05012	Chemical carcinogenesis - reactive oxygen species;Prion disease;Pathways of neurodegeneration - multiple diseases;Metabolic pathways;Oxidative phosphorylation;Diabetic cardiomyopathy;Thermogenesis;Amyotrophic lateral sclerosis;Huntington disease;Alzheimer disease;Parkinson disease	COG0056	C:Energy production and conversion	PF00006.31;PF00306.32;PF02874.29	ATP-synt_ab;ATP-synt_ab_C;ATP-synt_ab_N	ATP synthase alpha/beta family, nucleotide-binding domain;ATP synthase alpha/beta chain, C terminal domain;ATP synthase alpha/beta family, beta-barrel domain	mitochondrial
ENSMUSP00000016463	Slc25a5	ADP/ATP translocase 2	11740	pep chromosome:GRCm39:X:36059304:36062460:1 gene:ENSMUSG00000016319.4 transcript:ENSMUST00000016463.4 gene_biotype:protein_coding transcript_biotype:protein_coding gene_symbol:Slc25a5 description:solute carrier family 25 (mitochondrial carrier, adenine nucleotide translocator), member 5 [Source:MGI Symbol;Acc:MGI:1353496]	4.5231	2.1773	5.472E-5	up	yes	669297	147974	155827	149834	138260	647718	634718	725454	BP:negative regulation of apoptotic signaling pathway;BP:regulation of metabolic process;BP:regulation of apoptotic signaling pathway;BP:regulation of transport;BP:negative regulation of response to stimulus;BP:regulation of response to stimulus;BP:membrane organization;BP:mitochondrion organization;BP:negative regulation of signal transduction;BP:regulation of signal transduction;BP:cellular dev…	GO:2001234;GO:0019222;GO:2001233;GO:0051049;GO:0048585;GO:0048583;GO:0061024;GO:0007005;GO:0009968;GO:0009966;GO:0048869;GO:0043067;GO:0048518;GO:0048519;GO:0042127;GO:0030218;GO:0015711;GO:0046649;GO:0006839;GO:1901679;GO:0043069;GO:0022402;GO:0010639;GO:0002376;GO:1903146;GO:0009896;GO:0009894;GO:1905709;GO:0045321;GO:0050789;GO:1901264;GO:0010646;GO:0051503;GO:0016043;GO:0007006;GO:0065007;GO:…	K05863	SLC25A4S, ANT	mmu05208;mmu05164;mmu05166;mmu05020;mmu05022;mmu04022;mmu04020;mmu04217;mmu05415;mmu04613;mmu05017;mmu05016;mmu04218;mmu05010;mmu05012	Chemical carcinogenesis - reactive oxygen species;Influenza A;Human T-cell leukemia virus 1 infection;Prion disease;Pathways of neurodegeneration - multiple diseases;cGMP-PKG signaling pathway;Calcium signaling pathway;Necroptosis;Diabetic cardiomyopathy;Neutrophil extracellular trap formation;Spinocerebellar ataxia;Huntington disease;Cellular senescence;Alzheimer disease;Parkinson disease	ENOG410XNW0	S:Function unknown	PF00153.32	Mito_carr	Mitochondrial carrier protein	cytoplasmic
ENSMUSP00000100546	H4c1	Histone H4	100041230|319155|319156|319157|319158|319159|319160|319161|320332|326619|326620|69386|97122	pep chromosome:GRCm39:13:21995916:21996317:1 gene:ENSMUSG00000069306.6 transcript:ENSMUST00000104941.4 gene_biotype:protein_coding transcript_biotype:protein_coding gene_symbol:H4c17 description:H4 clustered histone 17 [Source:MGI Symbol;Acc:MGI:2448441]	0.3776	-1.4051	0.000107	down	yes	190733	505106	478499	491759	545059	189060	196740	186400	BP:nucleosome organization;BP:cellular component assembly;BP:macromolecular complex subunit organization;BP:cellular component organization or biogenesis;BP:protein-DNA complex subunit organization;BP:chromatin organization;BP:cellular component organization;BP:macromolecular complex assembly;BP:protein-DNA complex assembly;BP:cellular process;BP:biological_process;BP:chromatin remodeling;BP:nucl…	GO:0034728;GO:0022607;GO:0043933;GO:0071840;GO:0071824;GO:0006325;GO:0016043;GO:0065003;GO:0065004;GO:0009987;GO:0008150;GO:0006338;GO:0006334GO:0043229;GO:0000786;GO:0043227;GO:0043226;GO:0005634;GO:0110165;GO:0043231;GO:0032991;GO:0032993;GO:0005575GO:0003677;GO:0003674;GO:0005488;GO:0003676;GO:0030527;GO:0005198;GO:0097159;GO:0005515;GO:0046983;GO:0046982	K11254	H4	mmu05322;mmu05203;mmu05034;mmu04613	Systemic lupus erythematosus;Viral carcinogenesis;Alcoholism;Neutrophil extracellular trap formation	------	------	PF15511.12	CENP-T_C	Centromere kinetochore component CENP-T histone fold	nuclear
ENSMUSP00000035743	Pygb	Glycogen phosphorylase, brain form	110078	pep chromosome:GRCm39:2:150628655:150673678:1 gene:ENSMUSG00000033059.8 transcript:ENSMUST00000045441.8 gene_biotype:protein_coding transcript_biotype:protein_coding gene_symbol:Pygb description:brain glycogen phosphorylase [Source:MGI Symbol;Acc:MGI:97828]	3.9845	1.9944	0.0004084	up	yes	473243	118770	99754.6	117807	138748	508158	412164	499406	BP:glucan catabolic process;BP:generation of precursor metabolites and energy;BP:glycogen catabolic process;BP:energy reserve metabolic process;BP:cellular process;BP:polysaccharide catabolic process;BP:biological_process;BP:metabolic process;BP:catabolic process;BP:macromolecule catabolic process;BP:glucan metabolic process;BP:primary metabolic process;BP:carbohydrate metabolic process;BP:energy…	GO:0009251;GO:0006091;GO:0005980;GO:0006112;GO:0009987;GO:0000272;GO:0008150;GO:0008152;GO:0009056;GO:0009057;GO:0044042;GO:0044238;GO:0005975;GO:0015980;GO:0005977;GO:0005976;GO:0016052;GO:0043170GO:0030424;GO:0005737;GO:0043005;GO:0110165;GO:0120025;GO:0042995;GO:0005575GO:0030170;GO:0030246;GO:0003674;GO:0008184;GO:1901363;GO:0043167;GO:0016740;GO:0043168;GO:0005515;GO:0036094;GO:0003824;GO:01…	K00688	PYG, glgP	mmu01100;mmu04910;mmu04217;mmu00500;mmu04922;mmu04931	Metabolic pathways;Insulin signaling pathway;Necroptosis;Starch and sucrose metabolism;Glucagon signaling pathway;Insulin resistance	COG0058	S:Function unknown	PF00343.26	Phosphorylase	Carbohydrate phosphorylase	cytoplasmic
ENSMUSP00000078239	H2bc4	Histone H2B type 1-C/E/G	319179|319181|68024	pep chromosome:GRCm39:13:23755570:23756187:1 gene:ENSMUSG00000058385.9 transcript:ENSMUST00000079251.8 gene_biotype:protein_coding transcript_biotype:protein_coding gene_symbol:H2bc8 description:H2B clustered histone 8 [Source:MGI Symbol;Acc:MGI:2448386]	0.385	-1.3771	0.004497	down	yes	158560	411827	335060	414640	485782	151051	170407	154222	CC:macromolecular complex;CC:intracellular membrane-bounded organelle;CC:protein-DNA complex;CC:nucleus;CC:cellular_component;CC:intracellular organelle;CC:nucleosome;CC:membrane-bounded organelle;CC:organelle;CC:cellular anatomical entityMF:structural constituent of chromatin;MF:organic cyclic compound binding;MF:DNA binding;MF:structural molecule activity;MF:molecular_function;MF:binding;MF:pro…	GO:0032991;GO:0043231;GO:0032993;GO:0005634;GO:0005575;GO:0043229;GO:0000786;GO:0043227;GO:0043226;GO:0110165GO:0030527;GO:0097159;GO:0003677;GO:0005198;GO:0003674;GO:0005488;GO:0005515;GO:0003676;GO:0046983;GO:0046982	K11252	H2B	mmu05322;mmu05203;mmu05034;mmu04613	Systemic lupus erythematosus;Viral carcinogenesis;Alcoholism;Neutrophil extracellular trap formation	------	------	PF00125.30;PF00808.29	Histone;CBFD_NFYB_HMF	Core histone H2A/H2B/H3/H4;Histone-like transcription factor	nuclear
ENSMUSP00000103007	Idh2	Isocitrate dehydrogenase [NADP], mitochondrial	269951	pep chromosome:GRCm39:7:79744594:79765140:-1 gene:ENSMUSG00000030541.17 transcript:ENSMUST00000107384.10 gene_biotype:protein_coding transcript_biotype:protein_coding gene_symbol:Idh2 description:isocitrate dehydrogenase 2 (NADP+), mitochondrial [Source:MGI Symbol;Acc:MGI:96414]	15.6429	3.9674	0.0001081	up	yes	475339	30386.8	27576.380859375	30703.1	32881	509169	417286	499562	BP:regulation of secretion;BP:negative regulation of secretion;BP:regulation of transport;BP:nucleotide biosynthetic process;BP:small molecule metabolic process;BP:glyoxylate cycle;BP:tricarboxylic acid metabolic process;BP:negative regulation of biological process;BP:regulation of cell proliferation;BP:negative regulation of transport;BP:regulation of glial cell proliferation;BP:negative regulat…	GO:0051046;GO:0051048;GO:0051049;GO:0009165;GO:0044281;GO:0006097;GO:0072350;GO:0048519;GO:0042127;GO:0051051;GO:0060251;GO:0060253;GO:1902652;GO:0043436;GO:0046487;GO:0043648;GO:0006163;GO:0060284;GO:0006164;GO:0019637;GO:0010721;GO:0051223;GO:0051224;GO:0014014;GO:0050708;GO:0050709;GO:0014013;GO:0065007;GO:1903828;GO:0070201;GO:0050793;GO:0050794;GO:0008150;GO:0051239;GO:0034654;GO:0090407;GO:…	K00031	IDH1, IDH2, icd	mmu05230;mmu01100;mmu00020;mmu01230;mmu04146;mmu01210;mmu01200;mmu00480	Central carbon metabolism in cancer;Metabolic pathways;Citrate cycl;Biosynthesis of amino acids;Peroxisome;2-Oxocarboxylic acid metabolism;Carbon metabolism;Glutathione metabolism	COG0538	C:Energy production and conversion	PF00180.25	Iso_dh	Isocitrate/isopropylmalate dehydrogenase	mitochondrial
ENSMUSP00000019323	Mdh2	Malate dehydrogenase, mitochondrial	17448	pep chromosome:GRCm39:5:135807334:135819245:1 gene:ENSMUSG00000019179.11 transcript:ENSMUST00000019323.11 gene_biotype:protein_coding transcript_biotype:protein_coding gene_symbol:Mdh2 description:malate dehydrogenase 2, NAD (mitochondrial) [Source:MGI Symbol;Acc:MGI:97050]	4.2455	2.0859	8.322E-5	up	yes	403879	95131.9	111351	99420.1	74624.9	422429	372939	416270	BP:NAD metabolic process;BP:dicarboxylic acid metabolic process;BP:small molecule biosynthetic process;BP:nucleotide metabolic process;BP:NADH metabolic process;BP:tricarboxylic acid cycle;BP:aerobic respiration;BP:nicotinamide nucleotide metabolic process;BP:cellular aldehyde metabolic process;BP:purine-containing compound metabolic process;BP:generation of precursor metabolites and energy;BP:ca…	GO:0019674;GO:0043648;GO:0044283;GO:0009117;GO:0006734;GO:0006099;GO:0009060;GO:0046496;GO:0006081;GO:0072521;GO:0006091;GO:0016051;GO:0072524;GO:0006163;GO:0019362;GO:0019682;GO:0006107;GO:0006082;GO:0046364;GO:0006094;GO:0006108;GO:0046184;GO:0006139;GO:0046166;GO:0009987;GO:0019318;GO:0019319;GO:0009058;GO:0045333;GO:0019752;GO:0008152;GO:0043436;GO:0005975;GO:0090407;GO:0055086;GO:0044238;GO:…	K00026	MDH2	mmu01100;mmu00270;mmu00630;mmu00020;mmu00620;mmu01200	Metabolic pathways;Cysteine and methionine metabolism;Glyoxylate and dicarboxylate metabolism;Citrate cycl;Pyruvate metabolism;Carbon metabolism	COG0039	C:Energy production and conversion	PF02866.23;PF00056.29	Ldh_1_C;Ldh_1_N	lactate/malate dehydrogenase, alpha/beta C-terminal domain;lactate/malate dehydrogenase, NAD binding domain	mitochondrial
ENSMUSP00000088288	H2ac20	Histone H2A type 2-C	319176	pep chromosome:GRCm39:3:96127677:96128196:-1 gene:ENSMUSG00000068855.4 transcript:ENSMUST00000090782.4 gene_biotype:protein_coding transcript_biotype:protein_coding gene_symbol:H2ac20 description:H2A clustered histone 20 [Source:MGI Symbol;Acc:MGI:2448316]	0.3437	-1.5408	0.001628	down	yes	120669	351086	318678	336344	398235	145308	84384	132314	BP:cellular component organization or biogenesis;BP:chromatin organization;BP:heterochromatin organization;BP:cellular component organization;BP:cellular process;BP:biological_processCC:nucleosome;CC:intracellular organelle;CC:membrane-bounded organelle;CC:organelle;CC:nucleus;CC:nucleoplasm;CC:cellular anatomical entity;CC:macromolecular complex;CC:intracellular membrane-bounded organelle;CC:pro…	GO:0071840;GO:0006325;GO:0070828;GO:0016043;GO:0009987;GO:0008150GO:0000786;GO:0043229;GO:0043227;GO:0043226;GO:0005634;GO:0005654;GO:0110165;GO:0032991;GO:0043231;GO:0032993;GO:0005575GO:0031491;GO:0031490;GO:0031492;GO:0003674;GO:0005488;GO:0003676;GO:0003677;GO:0030527;GO:0005198;GO:0046982;GO:0097159;GO:0005515;GO:0044877;GO:0046983;GO:0003682	K11251	H2A	mmu05322;mmu03082;mmu04217;mmu05034;mmu04613	Systemic lupus erythematosus;ATP-dependent chromatin remodeling;Necroptosis;Alcoholism;Neutrophil extracellular trap formation	COG5262	B:Chromatin structure and dynamics	PF16211.10;PF00125.30	Histone_H2A_C;Histone	C-terminus of histone H2A;Core histone H2A/H2B/H3/H4	nuclear
ENSMUSP00000080994	Mtco2	Cytochrome c oxidase subunit 2	17709	pep chromosome:GRCm39:MT:7013:7696:1 gene:ENSMUSG00000064354.1 transcript:ENSMUST00000082405.1 gene_biotype:protein_coding transcript_biotype:protein_coding gene_symbol:mt-Co2 description:mitochondrially encoded cytochrome c oxidase II [Source:MGI Symbol;Acc:MGI:102503]	8.4195	3.0737	5.834E-5	up	yes	420911	49992.3	50889.9	50683.5	48403.5	379447	444671	438616	BP:response to abiotic stimulus;BP:regulation of biological quality;BP:lactation;BP:cellular process;BP:response to oxygen levels;BP:generation of precursor metabolites and energy;BP:response to hypoxia;BP:ATP synthesis coupled electron transport;BP:electron transport chain;BP:biological regulation;BP:transport;BP:regulation of body fluid levels;BP:body fluid secretion;BP:response to stress;BP:bi…	GO:0009628;GO:0065008;GO:0007595;GO:0009987;GO:0070482;GO:0006091;GO:0001666;GO:0042773;GO:0022900;GO:0065007;GO:0006810;GO:0050878;GO:0007589;GO:0006950;GO:0008150;GO:0008152;GO:0022904;GO:0051234;GO:0051179;GO:0046903;GO:0036293;GO:0050896GO:1990204;GO:0043229;GO:0005739;GO:0043227;GO:0043226;GO:0031090;GO:0005743;GO:0016020;GO:0098803;GO:0070069;GO:0005751;GO:0005575;GO:1902495;GO:1902494;GO:1…	K02261	COX2	mmu05208;mmu05020;mmu05022;mmu01100;mmu00190;mmu04260;mmu05415;mmu04714;mmu05014;mmu04932;mmu05016;mmu05010;mmu05012	Chemical carcinogenesis - reactive oxygen species;Prion disease;Pathways of neurodegeneration - multiple diseases;Metabolic pathways;Oxidative phosphorylation;Cardiac muscle contraction;Diabetic cardiomyopathy;Thermogenesis;Amyotrophic lateral sclerosis;Non-alcoholic fatty liver disease;Huntington disease;Alzheimer disease;Parkinson disease	COG1622	C:Energy production and conversion	PF00116.26;PF02790.20	COX2;COX2_TM	Cytochrome C oxidase subunit II, periplasmic domain;Cytochrome C oxidase subunit II, transmembrane domain	cytoplasmic
ENSMUSP00000034049	Slc25a4	ADP/ATP translocase 1	11739	pep chromosome:GRCm39:8:46659834:46664321:-1 gene:ENSMUSG00000031633.5 transcript:ENSMUST00000034049.5 gene_biotype:protein_coding transcript_biotype:protein_coding gene_symbol:Slc25a4 description:solute carrier family 25 (mitochondrial carrier, adenine nucleotide translocator), member 4 [Source:MGI Symbol;Acc:MGI:1353495]	21.8379	4.4488	8.837E-5	up	yes	431371	19753.3	15010.043945312	16943.029296875	27306.806640625	398071	414847	481196	BP:negative regulation of apoptotic signaling pathway;BP:regulation of metabolic process;BP:regulation of apoptotic signaling pathway;BP:regulation of transport;BP:negative regulation of response to stimulus;BP:regulation of response to stimulus;BP:membrane organization;BP:mitochondrial membrane organization;BP:mitochondrion organization;BP:negative regulation of signal transduction;BP:regulation…	GO:2001234;GO:0019222;GO:2001233;GO:0051049;GO:0048585;GO:0048583;GO:0061024;GO:0007006;GO:0007005;GO:0009968;GO:0043067;GO:0055021;GO:0061051;GO:0048513;GO:0048518;GO:0048519;GO:0060544;GO:0060546;GO:0015711;GO:0051129;GO:0006839;GO:1901679;GO:1901029;GO:0010639;GO:0062098;GO:1903146;GO:0009896;GO:0014742;GO:0014743;GO:1905709;GO:0035795;GO:0090559;GO:0042981;GO:0050789;GO:1901264;GO:0051503;GO:…	K05863	SLC25A4S, ANT	mmu05208;mmu05164;mmu05166;mmu05020;mmu05022;mmu04022;mmu04020;mmu04217;mmu05415;mmu04613;mmu05017;mmu05016;mmu04218;mmu05010;mmu05012	Chemical carcinogenesis - reactive oxygen species;Influenza A;Human T-cell leukemia virus 1 infection;Prion disease;Pathways of neurodegeneration - multiple diseases;cGMP-PKG signaling pathway;Calcium signaling pathway;Necroptosis;Diabetic cardiomyopathy;Neutrophil extracellular trap formation;Spinocerebellar ataxia;Huntington disease;Cellular senescence;Alzheimer disease;Parkinson disease	ENOG410XNW0	Q:Secondary metabolites biosynthesis, transport and catabolism	PF00153.32	Mito_carr	Mitochondrial carrier protein	cytoplasmic
ENSMUSP00000023677	Atp5po	ATP synthase subunit O, mitochondrial	28080	pep chromosome:GRCm39:16:91722102:91728575:-1 gene:ENSMUSG00000022956.12 transcript:ENSMUST00000023677.10 gene_biotype:protein_coding transcript_biotype:protein_coding gene_symbol:Atp5po description:ATP synthase peripheral stalk subunit OSCP [Source:MGI Symbol;Acc:MGI:106341]	7.8434	2.9715	1.863E-5	up	yes	380045	48454	49557.1	51281.7	44523.3	393474	352426	394236	BP:nucleotide biosynthetic process;BP:small molecule metabolic process;BP:cellular response to stimulus;BP:ribonucleoside triphosphate metabolic process;BP:purine ribonucleoside triphosphate biosynthetic process;BP:purine ribonucleoside triphosphate metabolic process;BP:ribonucleoside triphosphate biosynthetic process;BP:ATP metabolic process;BP:response to cAMP;BP:cellular response to cAMP;BP:pu…	GO:0009165;GO:0044281;GO:0051716;GO:0009199;GO:0009206;GO:0009205;GO:0009201;GO:0046034;GO:0051591;GO:0071320;GO:0006163;GO:0006164;GO:0019637;GO:0009141;GO:0009142;GO:0009144;GO:0009145;GO:0034097;GO:0009152;GO:0009150;GO:0008150;GO:0008152;GO:0034654;GO:0090407;GO:0015986;GO:0009260;GO:0071345;GO:0050896;GO:1901699;GO:0046390;GO:1901293;GO:0006753;GO:0006754;GO:0070887;GO:0014074;GO:0009259;GO:…	K02137	ATPeF0O, ATP5O, ATP5	mmu05208;mmu05020;mmu05022;mmu01100;mmu00190;mmu05415;mmu04714;mmu05014;mmu05016;mmu05010;mmu05012	Chemical carcinogenesis - reactive oxygen species;Prion disease;Pathways of neurodegeneration - multiple diseases;Metabolic pathways;Oxidative phosphorylation;Diabetic cardiomyopathy;Thermogenesis;Amyotrophic lateral sclerosis;Huntington disease;Alzheimer disease;Parkinson disease	COG0712	C:Energy production and conversion	PF00213.23	OSCP	ATP synthase delta	mitochondrial
ENSMUSP00000044395	H1-3	Histone H1.3	14957	pep chromosome:GRCm39:13:23737436:23744860:1 gene:ENSMUSG00000052565.8 transcript:ENSMUST00000045301.9 gene_biotype:protein_coding transcript_biotype:protein_coding gene_symbol:H1f3 description:H1.3 linker histone, cluster member [Source:MGI Symbol;Acc:MGI:107502]	0.2822	-1.8252	5.63E-5	down	yes	89744.8	318011	294591	335585	323855	87422.9	96732.4	85079.1	BP:nucleosome organization;BP:cellular component assembly;BP:negative regulation of metabolic process;BP:regulation of primary metabolic process;BP:regulation of metabolic process;BP:macromolecular complex subunit organization;BP:chromosome condensation;BP:regulation of biological process;BP:cellular component organization or biogenesis;BP:regulation of DNA metabolic process;BP:protein-DNA comple…	GO:0034728;GO:0022607;GO:0009892;GO:0080090;GO:0019222;GO:0043933;GO:0030261;GO:0050789;GO:0071840;GO:0051052;GO:0071824;GO:0010605;GO:0009890;GO:0000122;GO:0006325;GO:0016043;GO:0065003;GO:0060255;GO:0010556;GO:0065007;GO:0065004;GO:0048519;GO:0045910;GO:0010468;GO:0051053;GO:0045934;GO:0019219;GO:0009987;GO:0009889;GO:0050794;GO:1902679;GO:0045892;GO:2001141;GO:0006996;GO:0006334;GO:0051276;GO:…	K11275	H1_5	------	------	ENOG4112541	K:Transcription	PF00538.25	Linker_histone	linker histone H1 and H5 family	nuclear
ENSMUSP00000109938	Flna	Filamin, alpha	192176	pep chromosome:GRCm39:X:73267067:73293426:-1 gene:ENSMUSG00000031328.17 transcript:ENSMUST00000114299.8 gene_biotype:protein_coding transcript_biotype:protein_coding gene_symbol:Flna description:filamin, alpha [Source:MGI Symbol;Acc:MGI:95556]	0.1652	-2.5977	0.005565	down	yes	57340.9	347040	269279	340501	431341	39324.4	107396	25301.896484375	BP:regulation of intracellular protein transport;BP:protein localization;BP:regulation of primary metabolic process;BP:regulation of metabolic process;BP:regulation of transport;BP:regulation of intracellular transport;BP:positive regulation of response to stimulus;BP:tissue remodeling;BP:signal transduction;BP:actin crosslink formation;BP:positive regulation of intracellular transport;BP:negativ…	GO:0033157;GO:0008104;GO:0080090;GO:0019222;GO:0051049;GO:0032386;GO:0048584;GO:0048771;GO:0007165;GO:0051764;GO:0032388;GO:0031345;GO:0031344;GO:0071840;GO:0031346;GO:0032231;GO:0032233;GO:0010605;GO:0070727;GO:0009966;GO:0048869;GO:0051495;GO:0032101;GO:0051493;GO:0097435;GO:1902414;GO:0010959;GO:1990778;GO:0098900;GO:0099623;GO:0048518;GO:0048519;GO:0033036;GO:0002064;GO:0042127;GO:0048762;GO:…	K04437	FLNA	mmu04010;mmu04510;mmu05132;mmu05205	MAPK signaling pathway;Focal adhesion;Salmonella infection;Proteoglycans in cancer	COG5069	Z:Cytoskeleton	PF00630.25;PF23616.1;PF00307.36	Filamin;Ig_GEX2_N;CH	Filamin/ABP280 repeat;GEX2 N-terminal Ig-like domain;Calponin homology	cytoplasmic
ENSMUSP00000031314	Alb	Albumin	11657	pep chromosome:GRCm39:5:90608756:90624461:1 gene:ENSMUSG00000029368.11 transcript:ENSMUST00000031314.10 gene_biotype:protein_coding transcript_biotype:protein_coding gene_symbol:Alb description:albumin [Source:MGI Symbol;Acc:MGI:87991]	2.546	1.3482	0.007015	up	yes	283250	111252	98255.1	108572	126928	341198	227978	280573	BP:circulatory system process;BP:vascular process in circulatory system;BP:cellular response to stimulus;BP:positive regulation of biological process;BP:negative regulation of biological process;BP:regulation of circadian rhythm;BP:positive regulation of circadian rhythm;BP:response to metal ion;BP:regulation of circadian sleep/wake cycle, non-REM sleep;BP:response to organic substance;BP:system …	GO:0003013;GO:0003018;GO:0051716;GO:0048518;GO:0048519;GO:0042752;GO:0042753;GO:0010038;GO:0045188;GO:0010033;GO:0003008;GO:0031669;GO:0031667;GO:0033554;GO:0042391;GO:0042311;GO:0050789;GO:0042749;GO:0090066;GO:0065007;GO:0065008;GO:0035150;GO:0046010;GO:0050795;GO:0050794;GO:0006950;GO:0008150;GO:0051239;GO:0050896;GO:0009267;GO:0035296;GO:0051240;GO:0032501;GO:0009987;GO:0051881;GO:0070541;GO:…	K16141	ALB	mmu04918	Thyroid hormone synthesis	ENOG410Z40H	O:Posttranslational modification, protein turnover, chaperones	PF00273.25;PF09164.15	Serum_albumin;VitD-bind_III	Serum albumin family;Vitamin D binding protein, domain III	extracellular
ENSMUSP00000070709	Fabp3	Fatty acid-binding protein, heart	14077	pep chromosome:GRCm39:4:130202388:130209256:1 gene:ENSMUSG00000028773.9 transcript:ENSMUST00000070532.8 gene_biotype:protein_coding transcript_biotype:protein_coding gene_symbol:Fabp3 description:fatty acid binding protein 3, muscle and heart [Source:MGI Symbol;Acc:MGI:95476]	384.471	8.5867	0.0005462	up	yes	388790	1011.23	1218.8419189453	906.55828857422	908.30383300781	437954	312901	415515	BP:fat cell differentiation;BP:lipid oxidation;BP:regulation of phosphate metabolic process;BP:regulation of primary metabolic process;BP:regulation of metabolic process;BP:regulation of transport;BP:small molecule metabolic process;BP:small molecule catabolic process;BP:cellular developmental process;BP:positive regulation of lipid metabolic process;BP:positive regulation of biological process;B…	GO:0045444;GO:0034440;GO:0019220;GO:0080090;GO:0019222;GO:0051049;GO:0044281;GO:0044282;GO:0048869;GO:0045834;GO:0048518;GO:0015718;GO:0051050;GO:0015849;GO:0015711;GO:0032787;GO:0072329;GO:0043436;GO:0043434;GO:0016054;GO:0048878;GO:0009893;GO:0009891;GO:0009062;GO:0050789;GO:0015908;GO:0045937;GO:0016042;GO:0065007;GO:0015909;GO:0006629;GO:0140214;GO:0150172;GO:0006810;GO:0009889;GO:0140212;GO:…	K08752	FABP3	mmu03320	PPAR signaling pathway	ENOG4111US8	H:Coenzyme transport and metabolism	PF00061.29;PF14651.12	Lipocalin;Lipocalin_7	Lipocalin / cytosolic fatty-acid binding protein family;Lipocalin / cytosolic fatty-acid binding protein family	cytoplasmic
ENSMUSP00000128399	Mb	Myoglobin	17189	pep chromosome:GRCm39:15:76899687:76934870:-1 gene:ENSMUSG00000018893.16 transcript:ENSMUST00000166179.9 gene_biotype:protein_coding transcript_biotype:protein_coding gene_symbol:Mb description:myoglobin [Source:MGI Symbol;Acc:MGI:96922]	366.905	8.5193	0.004595	up	yes	379702	1034.88	1704.5711669922	610.61145019531	789.45599365234	474584	252562	411961	BP:cell differentiation;BP:response to reactive oxygen species;BP:voluntary skeletal muscle contraction;BP:muscle system process;BP:twitch skeletal muscle contraction;BP:detoxification;BP:fat cell differentiation;BP:localization;BP:response to endogenous stimulus;BP:response to hypoxia;BP:muscle contraction;BP:gas transport;BP:cellular developmental process;BP:response to oxygen levels;BP:respons…	GO:0030154;GO:0000302;GO:0003010;GO:0003012;GO:0014721;GO:0098754;GO:0045444;GO:0051179;GO:0009719;GO:0001666;GO:0006936;GO:0015669;GO:0048869;GO:0070482;GO:0042542;GO:0048513;GO:0003009;GO:0006810;GO:0036293;GO:0032502;GO:0032501;GO:0009628;GO:0030218;GO:0009987;GO:0050873;GO:0072593;GO:0006950;GO:0008150;GO:0008152;GO:0042221;GO:0051234;GO:0006979;GO:0098869;GO:0003008;GO:1901700;GO:0007507;GO:…	K21892	MB	------	------	COG1018	C:Energy production and conversion	PF00042.28	Globin	Globin	cytoplasmic
ENSMUSP00000023116	Aco2	Aconitate hydratase, mitochondrial	11429	pep chromosome:GRCm39:15:81756510:81799334:1 gene:ENSMUSG00000022477.14 transcript:ENSMUST00000023116.7 gene_biotype:protein_coding transcript_biotype:protein_coding gene_symbol:Aco2 description:aconitase 2, mitochondrial [Source:MGI Symbol;Acc:MGI:87880]	8.3818	3.0673	7.792E-6	up	yes	302378	36075.6	38145.4	37762.6	32319	304835	286043	316257	BP:carboxylic acid metabolic process;BP:tricarboxylic acid cycle;BP:tricarboxylic acid metabolic process;BP:alcohol metabolic process;BP:animal organ development;BP:developmental process;BP:cellular process;BP:secondary alcohol metabolic process;BP:response to stress;BP:biological_process;BP:metabolic process;BP:oxoacid metabolic process;BP:primary metabolic process;BP:organic acid metabolic proc…	GO:0019752;GO:0006099;GO:0072350;GO:0006066;GO:0048513;GO:0032502;GO:0009987;GO:1902652;GO:0006950;GO:0008150;GO:0008152;GO:0043436;GO:0044238;GO:0006082;GO:0048856;GO:0035900;GO:0006101;GO:0006102;GO:0001889;GO:0048732;GO:1901615;GO:0050896;GO:0044281GO:0005829;GO:0043227;GO:0043226;GO:0043209;GO:0005739;GO:0005759;GO:0110165;GO:0031974;GO:0043231;GO:0043233;GO:0043229;GO:0005575;GO:0070013GO:00…	K01681	ACO	mmu01100;mmu00630;mmu00020;mmu01230;mmu01200;mmu01210	Metabolic pathways;Glyoxylate and dicarboxylate metabolism;Citrate cycl;Biosynthesis of amino acids;Carbon metabolism;2-Oxocarboxylic acid metabolism	COG1048	C:Energy production and conversion	PF00330.25;PF00694.25	Aconitase;Aconitase_C	Aconitase family;Aconitase C-terminal domain	mitochondrial
ENSMUSP00000042457	Eef1a1	Elongation factor 1-alpha 1	13627	pep chromosome:GRCm39:9:78385731:78389006:-1 gene:ENSMUSG00000037742.15 transcript:ENSMUST00000042235.15 gene_biotype:protein_coding transcript_biotype:protein_coding gene_symbol:Eef1a1 description:eukaryotic translation elongation factor 1 alpha 1 [Source:MGI Symbol;Acc:MGI:1096881]	0.3881	-1.3655	4.298E-5	down	yes	89422.8	230415	244486	220418	226340	91662.4	88455.6	88150.3	BP:response to epidermal growth factor;BP:response to growth factor;BP:interspecies interaction between organisms;BP:positive regulation by host of viral process;BP:interaction with symbiont;BP:protein metabolic process;BP:modulation by host of viral process;BP:biological_process;BP:metabolic process;BP:response to stimulus;BP:response to endogenous stimulus;BP:regulation of D-erythro-sphingosine…	GO:0070849;GO:0070848;GO:0044419;GO:0044794;GO:0051702;GO:0019538;GO:0044788;GO:0008150;GO:0008152;GO:0050896;GO:0009719;GO:1900022;GO:0051851;GO:0071495;GO:0044829;GO:0009987;GO:0044827;GO:0071364;GO:0071363;GO:0043170;GO:0009058;GO:0009059;GO:0044238;GO:0044403;GO:0006414;GO:0006412GO:0022626;GO:0043209;GO:0016020;GO:0043231;GO:0043232;GO:0098590;GO:0043229;GO:0043228;GO:0043227;GO:0043226;GO:0…	K03231	EEF1A	mmu03013;mmu05134;mmu05140	Nucleocytoplasmic transport;Legionellosis;Leishmaniasis	COG5256	J:Translation, ribosomal structure and biogenesis	PF00009.33;PF22594.2;PF03143.23;PF03144.31	GTP_EFTU;GTP-eEF1A_C;GTP_EFTU_D3;GTP_EFTU_D2	Elongation factor Tu GTP binding domain;GTP-eEF1A C-terminal domain-like;Elongation factor Tu C-terminal domain;Elongation factor Tu domain 2	cytoplasmic
ENSMUSP00000107717	Tnnt2	Troponin T, cardiac muscle	21956	pep chromosome:GRCm39:1:135768595:135779998:1 gene:ENSMUSG00000026414.15 transcript:ENSMUST00000112087.9 gene_biotype:protein_coding transcript_biotype:protein_coding gene_symbol:Tnnt2 description:troponin T2, cardiac [Source:MGI Symbol;Acc:MGI:104597]	369.733	8.5303	0.0001011	up	yes	315353	852.92	1405.5695800781	472.47250366211	680.71734619141	353707	284706	307646	BP:regulation of transport;BP:regulation of intracellular transport;BP:muscle system process;BP:cellular component organization or biogenesis;BP:response to external biotic stimulus;BP:response to bacterium;BP:interspecies interaction between organisms;BP:animal organ development;BP:positive regulation of molecular function;BP:negative regulation of molecular function;BP:muscle contraction;BP:reg…	GO:0051049;GO:0032386;GO:0003012;GO:0071840;GO:0043207;GO:0009617;GO:0044419;GO:0048513;GO:0044093;GO:0044092;GO:0006936;GO:0006937;GO:0032780;GO:0032781;GO:0051592;GO:0030048;GO:0010038;GO:0051707;GO:0003008;GO:0006941;GO:0009607;GO:0009605;GO:0060415;GO:0050789;GO:0016043;GO:0065007;GO:0065009;GO:0065008;GO:0008016;GO:0050794;GO:0008150;GO:0051239;GO:0051764;GO:0050896;GO:1903522;GO:0009653;GO:…	K12045	TNNT2	mmu04260;mmu04820;mmu04261;mmu05410;mmu05414;mmu04814	Cardiac muscle contraction;Cytoskeleton in muscle cells;Adrenergic signaling in cardiomyocytes;Hypertrophic cardiomyopathy;Dilated cardiomyopathy;Motor proteins	ENOG410XS6A	Z:Cytoskeleton	PF00992.25	Troponin	Troponin	cytoplasmic
ENSMUSP00000128803	Myl6	Myosin light polypeptide 6	17904	pep chromosome:GRCm39:10:128326729:128329744:-1 gene:ENSMUSG00000090841.3 transcript:ENSMUST00000164181.2 gene_biotype:protein_coding transcript_biotype:protein_coding gene_symbol:Myl6 description:myosin, light polypeptide 6, alkali, smooth muscle and non-muscle [Source:MGI Symbol;Acc:MGI:109318]	0.1111	-3.1701	0.0133	down	yes	30243.6	272203	167425	289819	359365	22315.1	51450	16965.775390625	BP:striated muscle tissue development;BP:actin filament-based process;BP:skeletal muscle tissue development;BP:actin-myosin filament sliding;BP:developmental process;BP:multicellular organismal process;BP:muscle contraction;BP:cellular process;BP:tissue development;BP:muscle filament sliding;BP:biological_process;BP:system process;BP:actin filament-based movement;BP:anatomical structure developme…	GO:0014706;GO:0030029;GO:0007519;GO:0033275;GO:0032502;GO:0032501;GO:0006936;GO:0009987;GO:0009888;GO:0030049;GO:0008150;GO:0003008;GO:0030048;GO:0048856;GO:0003012;GO:0060537;GO:0070252GO:0005903;GO:0016459;GO:0110165;GO:0098862;GO:0032991;GO:0005575;GO:0016461;GO:0016460GO:0003674;GO:0005488;GO:0043167;GO:0043169;GO:0000146;GO:0005198;GO:0005509;GO:0046872;GO:0003774;GO:0008307;GO:0036094	K12751	MYL6	mmu04530;mmu04921;mmu04270;mmu04814	Tight junction;Oxytocin signaling pathway;Vascular smooth muscle contraction;Motor proteins	COG5126;COG5126;COG5126	D:Cell cycle control, cell division, chromosome partitioning;T:Signal transduction mechanisms;Z:Cytoskeleton	PF00036.39;PF13405.12;PF13499.12	EF-hand_1;EF-hand_6;EF-hand_7	EF hand domain;EF-hand domain;EF-hand domain pair	cytoplasmic
ENSMUSP00000080538	Myh6	Myosin-6	17888	pep chromosome:GRCm39:14:55179378:55204098:-1 gene:ENSMUSG00000040752.17 transcript:ENSMUST00000081857.14 gene_biotype:protein_coding transcript_biotype:protein_coding gene_symbol:Myh6 description:myosin, heavy polypeptide 6, cardiac muscle, alpha [Source:MGI Symbol;Acc:MGI:97255]	373.06	8.5433	1.003E-5	up	yes	294743	790.069	1464.9025878906	257.84362792969	647.46044921875	312083	296592	275554	BP:cell development;BP:muscle system process;BP:small molecule metabolic process;BP:cellular component organization or biogenesis;BP:muscle organ development;BP:adult heart development;BP:cellular developmental process;BP:ribonucleoside triphosphate metabolic process;BP:purine ribonucleoside triphosphate metabolic process;BP:muscle contraction;BP:muscle hypertrophy in response to stress;BP:ATP me…	GO:0048468;GO:0003012;GO:0044281;GO:0071840;GO:0007517;GO:0007512;GO:0048869;GO:0009199;GO:0009205;GO:0006936;GO:0003299;GO:0046034;GO:0030049;GO:0007522;GO:0003008;GO:0048513;GO:0006163;GO:0048646;GO:0019637;GO:0060415;GO:0022607;GO:0009141;GO:0009144;GO:0050789;GO:0016043;GO:0065007;GO:0065008;GO:0050793;GO:0008016;GO:0009150;GO:0006950;GO:0014888;GO:0008150;GO:0008152;GO:0050896;GO:0014896;GO:…	K17751	MYH6_7	mmu04820;mmu04022;mmu04919;mmu04261;mmu04260;mmu05414;mmu05416;mmu04814;mmu05410	Cytoskeleton in muscle cells;cGMP-PKG signaling pathway;Thyroid hormone signaling pathway;Adrenergic signaling in cardiomyocytes;Cardiac muscle contraction;Dilated cardiomyopathy;Viral myocarditis;Motor proteins;Hypertrophic cardiomyopathy	COG5022	Z:Cytoskeleton	PF00063.27;PF01576.24;PF02736.25	Myosin_head;Myosin_tail_1;Myosin_N	Myosin head;Myosin tail;Myosin N-terminal SH3-like domain	cytoplasmic
ENSMUSP00000109315	Tpm1	Tropomyosin alpha-1 chain	22003	pep chromosome:GRCm39:9:66935174:66956495:-1 gene:ENSMUSG00000032366.16 transcript:ENSMUST00000113685.10 gene_biotype:protein_coding transcript_biotype:protein_coding gene_symbol:Tpm1 description:tropomyosin 1, alpha [Source:MGI Symbol;Acc:MGI:98809]	9.4693	3.2433	0.0001382	up	yes	266674	28161.9	19567.228515625	30446.939453125	34471.5	298750	249497	251774	BP:muscle system process;BP:cellular component organization or biogenesis;BP:regulation of actin filament bundle assembly;BP:cellular response to stimulus;BP:positive regulation of actin filament bundle assembly;BP:positive regulation of cell adhesion;BP:positive regulation of stress fiber assembly;BP:positive regulation of cytoskeleton organization;BP:regulation of cytoskeleton organization;BP:r…	GO:0003012;GO:0071840;GO:0032231;GO:0051716;GO:0032233;GO:0045785;GO:0051496;GO:0051495;GO:0051493;GO:0051492;GO:0006979;GO:0044093;GO:0048518;GO:0048519;GO:0042127;GO:0006936;GO:0006937;GO:0032781;GO:0030049;GO:0030048;GO:0008360;GO:0003008;GO:0010638;GO:1904752;GO:1904753;GO:0045823;GO:0031529;GO:0033554;GO:0060415;GO:0022604;GO:0022603;GO:0000302;GO:0120036;GO:0050789;GO:0030029;GO:1903524;GO:…	K10373	TPM1	mmu04260;mmu04820;mmu05206;mmu04261;mmu05410;mmu05414;mmu04814	Cardiac muscle contraction;Cytoskeleton in muscle cells;MicroRNAs in cancer;Adrenergic signaling in cardiomyocytes;Hypertrophic cardiomyopathy;Dilated cardiomyopathy;Motor proteins	ENOG410XR5K	Z:Cytoskeleton	PF00261.25;PF16526.10;PF06009.19	Tropomyosin;CLZ;Laminin_II	Tropomyosin;C-terminal leucine zipper domain of cyclic nucleotide-gated channels;Laminin Domain II	cytoplasmic
ENSMUSP00000034866	Etfa	Electron transfer flavoprotein subunit alpha, mitochondrial	110842	pep chromosome:GRCm39:9:55361792:55419527:-1 gene:ENSMUSG00000032314.15 transcript:ENSMUST00000034866.9 gene_biotype:protein_coding transcript_biotype:protein_coding gene_symbol:Etfa description:electron transferring flavoprotein, alpha polypeptide [Source:MGI Symbol;Acc:MGI:106092]	9.5487	3.2553	3.721E-5	up	yes	237938	24918.3	26703.275390625	25023.4	23028.3	235671	220779	257364	BP:lipid oxidation;BP:fatty acid metabolic process;BP:fatty acid beta-oxidation;BP:carboxylic acid metabolic process;BP:cellular catabolic process;BP:fatty acid catabolic process;BP:small molecule catabolic process;BP:generation of precursor metabolites and energy;BP:lipid modification;BP:cellular amino acid metabolic process;BP:lipid catabolic process;BP:electron transport chain;BP:respiratory e…	GO:0034440;GO:0006631;GO:0006635;GO:0019752;GO:0044248;GO:0009062;GO:0044282;GO:0006091;GO:0030258;GO:0006520;GO:0016042;GO:0022900;GO:0022904;GO:0006629;GO:0009063;GO:0009987;GO:0032787;GO:0008150;GO:0008152;GO:0072329;GO:0043436;GO:0019395;GO:0009056;GO:0044238;GO:0006082;GO:0016054;GO:0046395;GO:0033539;GO:0044281GO:0043229;GO:0043227;GO:0005739;GO:0005759;GO:0110165;GO:0017133;GO:0031974;GO:0…	K03522	fixB, etfA	------	------	COG2025	C:Energy production and conversion	PF01012.27;PF00766.25	ETF;ETF_alpha	Electron transfer flavoprotein domain;Electron transfer flavoprotein FAD-binding domain	mitochondrial
ENSMUSP00000125504	Atp5mf	ATP synthase subunit f, mitochondrial	57423	pep chromosome:GRCm39:5:145120508:145128872:-1 gene:ENSMUSG00000038690.16 transcript:ENSMUST00000161741.8 gene_biotype:protein_coding transcript_biotype:protein_coding gene_symbol:Atp5mf description:ATP synthase membrane subunit f [Source:MGI Symbol;Acc:MGI:1927558]	8.7015	3.1213	0.0005451	up	yes	229255	26346.6	27718.4	25811.9	25509.7	211150	207187	269428	BP:primary metabolic process;BP:ribose phosphate biosynthetic process;BP:nucleoside triphosphate biosynthetic process;BP:purine nucleoside triphosphate metabolic process;BP:nucleobase-containing compound metabolic process;BP:nucleobase-containing compound biosynthetic process;BP:nucleotide biosynthetic process;BP:small molecule metabolic process;BP:purine-containing compound metabolic process;BP:…	GO:0044238;GO:0046390;GO:0009142;GO:0009144;GO:0006139;GO:0034654;GO:0009165;GO:0044281;GO:0072521;GO:0006163;GO:0072522;GO:0009199;GO:0090407;GO:0006796;GO:0009259;GO:0046034;GO:0009141;GO:0009206;GO:0009205;GO:0009201;GO:0006793;GO:0009152;GO:0009058;GO:0009117;GO:0008152;GO:0042776;GO:0009150;GO:0055086;GO:0015986;GO:0009145;GO:0009260;GO:1901137;GO:1901135;GO:0019693;GO:1901293;GO:0006164;GO:…	K02130	ATPeF0F, ATP5J2	mmu04714;mmu00190;mmu01100	Thermogenesis;Oxidative phosphorylation;Metabolic pathways	ENOG4111PBN	S:Function unknown	PF10206.14	WRW	Mitochondrial F1F0-ATP synthase, subunit f	cytoplasmic
ENSMUSP00000005826	Cs	Citrate synthase, mitochondrial	12974	pep chromosome:GRCm39:10:128173603:128198348:1 gene:ENSMUSG00000005683.9 transcript:ENSMUST00000005826.9 gene_biotype:protein_coding transcript_biotype:protein_coding gene_symbol:Cs description:citrate synthase [Source:MGI Symbol;Acc:MGI:88529]	5.8479	2.5479	2.398E-6	up	yes	209223	35777.3	37469.5	36129.9	33732.6	207328	203036	217305	BP:acyl-CoA metabolic process;BP:carboxylic acid metabolic process;BP:tricarboxylic acid cycle;BP:small molecule metabolic process;BP:dicarboxylic acid metabolic process;BP:purine-containing compound metabolic process;BP:tricarboxylic acid metabolic process;BP:nucleobase-containing compound metabolic process;BP:oxaloacetate metabolic process;BP:animal organ development;BP:organic acid metabolic p…	GO:0006637;GO:0019752;GO:0006099;GO:0044281;GO:0043648;GO:0072521;GO:0072350;GO:0006139;GO:0006107;GO:0048513;GO:0006082;GO:0006101;GO:0032502;GO:0035383;GO:0007507;GO:0009987;GO:0008150;GO:0008152;GO:0043436;GO:0055086;GO:0006084;GO:0044238;GO:0005975;GO:0043603;GO:0048856;GO:0006796;GO:0006790;GO:0006793;GO:0019637;GO:0006753GO:0043227;GO:0043226;GO:0005739;GO:0005759;GO:0110165;GO:0031974;GO:0…	K01647	CS, gltA	mmu01100;mmu00630;mmu00020;mmu01230;mmu01200;mmu01210	Metabolic pathways;Glyoxylate and dicarboxylate metabolism;Citrate cycl;Biosynthesis of amino acids;Carbon metabolism;2-Oxocarboxylic acid metabolism	COG0372	C:Energy production and conversion	PF00285.26	Citrate_synt	Citrate synthase, C-terminal domain	mitochondrial
ENSMUSP00000009425	Rarres2	Retinoic acid receptor responder protein 2	71660	pep chromosome:GRCm39:6:48546630:48549622:-1 gene:ENSMUSG00000009281.7 transcript:ENSMUST00000009425.7 gene_biotype:protein_coding transcript_biotype:protein_coding gene_symbol:Rarres2 description:retinoic acid receptor responder (tazarotene induced) 2 [Source:MGI Symbol;Acc:MGI:1918910]	0.3557	-1.4913	0.004301	down	yes	63788.2	179355	162792	172565	202707	59343.4	93016.5	39004.7	BP:antifungal humoral response;BP:regulation of primary metabolic process;BP:antimicrobial humoral response;BP:positive regulation of response to stimulus;BP:regulation of response to stimulus;BP:regulation of chemotaxis;BP:positive regulation of chemotaxis;BP:cell surface receptor signaling pathway;BP:enzyme linked receptor protein signaling pathway;BP:transmembrane receptor protein tyrosine kin…	GO:0019732;GO:0080090;GO:0019730;GO:0048584;GO:0048583;GO:0050920;GO:0050921;GO:0007166;GO:0007167;GO:0007169;GO:0051716;GO:0019222;GO:0043207;GO:1905521;GO:0009966;GO:0048869;GO:0009617;GO:0044419;GO:0048513;GO:0048518;GO:0016101;GO:0006935;GO:0060255;GO:0014823;GO:0050832;GO:0050830;GO:0043434;GO:0051707;GO:0042325;GO:0042327;GO:0009607;GO:0009605;GO:0003084;GO:0031667;GO:0002376;GO:0002688;GO:…	K10044	RARRES2	------	------	ENOG410ZEJF	O:Posttranslational modification, protein turnover, chaperones	------	------	------	extracellular
ENSMUSP00000075987	Slc25a3	Solute carrier family 25 member 3	18674	pep chromosome:GRCm39:10:90952436:90959921:-1 gene:ENSMUSG00000061904.13 transcript:ENSMUST00000076694.13 gene_biotype:protein_coding transcript_biotype:protein_coding gene_symbol:Slc25a3 description:solute carrier family 25 (mitochondrial carrier, phosphate carrier), member 3 [Source:MGI Symbol;Acc:MGI:1353498]	5.2471	2.3915	5.817E-6	up	yes	203497	38782.8	43013.8	38096.8	35237.7	203074	195658	211758	BP:mitochondrial phosphate ion transmembrane transport;BP:phosphate ion transmembrane transport;BP:transmembrane transport;BP:mitochondrial transmembrane transport;BP:inorganic anion transmembrane transport;BP:inorganic ion transmembrane transport;BP:inorganic anion transport;BP:transport;BP:phosphate ion transport;BP:biological_process;BP:mitochondrial transport;BP:establishment of localization;…	GO:1990547;GO:0035435;GO:0055085;GO:1990542;GO:0098661;GO:0098660;GO:0015698;GO:0006810;GO:0006817;GO:0008150;GO:0006839;GO:0051234;GO:0051179;GO:0009987GO:0043229;GO:0043227;GO:0043226;GO:0031090;GO:0016020;GO:0005739;GO:0110165;GO:0031966;GO:0043231;GO:0019866;GO:0005743;GO:0005575;GO:0043209GO:0005315;GO:0003674;GO:0005488;GO:0015075;GO:0015317;GO:0015318;GO:0015295;GO:0015294;GO:0015291;GO:00…	K15102	SLC25A3, PHC, PIC	------	------	ENOG410XPST	S:Function unknown	PF00153.32	Mito_carr	Mitochondrial carrier protein	mitochondrial
ENSMUSP00000146972	Ckm	Creatine kinase M-type	12715	pep chromosome:GRCm39:7:19144950:19156766:1 gene:ENSMUSG00000030399.3 transcript:ENSMUST00000208710.2 gene_biotype:protein_coding transcript_biotype:protein_coding gene_symbol:Ckm description:creatine kinase, muscle [Source:MGI Symbol;Acc:MGI:88413]	31.4463	4.9748	0.0003571	up	yes	221714	7050.55	7343.3349609375	7302.7548828125	6505.5458984375	237750	183672	243720	BP:phosphagen metabolic process;BP:phosphagen biosynthetic process;BP:cellular modified amino acid biosynthetic process;BP:phosphorylation;BP:phosphocreatine metabolic process;BP:cellular process;BP:phosphocreatine biosynthetic process;BP:biosynthetic process;BP:biological_process;BP:metabolic process;BP:response to temperature stimulus;BP:response to heat;BP:organophosphate biosynthetic process;…	GO:0006599;GO:0042396;GO:0042398;GO:0016310;GO:0006603;GO:0009987;GO:0046314;GO:0009058;GO:0008150;GO:0008152;GO:0009266;GO:0009408;GO:0090407;GO:0009628;GO:0006575;GO:0050896;GO:0006950;GO:0006796;GO:0006793;GO:0019637GO:0005737;GO:0005615;GO:0110165;GO:0005575GO:0004111;GO:0003674;GO:0005488;GO:0043167;GO:1901363;GO:1901265;GO:0036094;GO:0000166;GO:0035639;GO:0016740;GO:0017076;GO:0043168;GO:00…	K27382	CKM	mmu00330;mmu04820;mmu01100	Arginine and proline metabolism;Cytoskeleton in muscle cells;Metabolic pathways	COG3869	S:Function unknown	PF00217.24;PF02807.20	ATP-gua_Ptrans;ATP-gua_PtransN	AT;AT	cytoplasmic
ENSMUSP00000029610	Hadh	Hydroxyacyl-coenzyme A dehydrogenase, mitochondrial	15107	pep chromosome:GRCm39:3:131027068:131065750:-1 gene:ENSMUSG00000027984.9 transcript:ENSMUST00000029610.9 gene_biotype:protein_coding transcript_biotype:protein_coding gene_symbol:Hadh description:hydroxyacyl-Coenzyme A dehydrogenase [Source:MGI Symbol;Acc:MGI:96009]	4.4253	2.1458	0.0006695	up	yes	183706	41513.1	51464.3	42179.3	30895.767578125	205193	158414	187512	BP:regulation of peptide transport;BP:lipid oxidation;BP:regulation of metabolic process;BP:negative regulation of secretion;BP:regulation of transport;BP:small molecule metabolic process;BP:small molecule catabolic process;BP:regulation of secretion;BP:positive regulation of biological process;BP:negative regulation of biological process;BP:negative regulation of transport;BP:response to activit…	GO:0090087;GO:0034440;GO:0019222;GO:0051048;GO:0051049;GO:0044281;GO:0044282;GO:0051046;GO:0048518;GO:0048519;GO:0051051;GO:0014823;GO:0090276;GO:0072329;GO:0043436;GO:0043434;GO:0090278;GO:0016054;GO:0046676;GO:0009893;GO:0009062;GO:0051223;GO:0051224;GO:0050789;GO:0050708;GO:0050709;GO:0016042;GO:0065007;GO:0065008;GO:0070201;GO:0006629;GO:0050796;GO:0050794;GO:0008150;GO:0008152;GO:0019395;GO:…	K00022	HADH	mmu00650;mmu00280;mmu00310;mmu01100;mmu00071;mmu00062;mmu00380;mmu01212	Butanoate metabolism;Valine, leucine and isoleucine degradation;Lysine degradation;Metabolic pathways;Fatty acid degradation;Fatty acid elongation;Tryptophan metabolism;Fatty acid metabolism	COG1250	T:Signal transduction mechanisms	PF02737.24;PF00725.27;PF07992.20	3HCDH_N;3HCDH;Pyr_redox_2	3-hydroxyacyl-CoA dehydrogenase, NAD binding domain;3-hydroxyacyl-CoA dehydrogenase, C-terminal domain;Pyridine nucleotide-disulphide oxidoreductase	mitochondrial
ENSMUSP00000000090	Cox5a	Cytochrome c oxidase subunit 5A, mitochondrial	12858	pep chromosome:GRCm39:9:57428562:57439709:1 gene:ENSMUSG00000000088.8 transcript:ENSMUST00000000090.8 gene_biotype:protein_coding transcript_biotype:protein_coding gene_symbol:Cox5a description:cytochrome c oxidase subunit 5A [Source:MGI Symbol;Acc:MGI:88474]	7.8738	2.9771	8.702E-5	up	yes	182738	23208.4	24220.560546875	22667.5	22737.3	175378	170508	202327	BP:aerobic respiration;BP:generation of precursor metabolites and energy;BP:electron transport chain;BP:respiratory electron transport chain;BP:cellular process;BP:aerobic electron transport chain;BP:cellular respiration;BP:metabolic process;BP:energy derivation by oxidation of organic compounds;BP:mitochondrial electron transport, cytochrome c to oxygen;BP:biological_processCC:organelle inner me…	GO:0009060;GO:0006091;GO:0022900;GO:0022904;GO:0009987;GO:0019646;GO:0045333;GO:0008152;GO:0015980;GO:0006123;GO:0008150GO:0019866;GO:0043229;GO:0043227;GO:0043226;GO:0031090;GO:0005743;GO:0016020;GO:0005739;GO:0005751;GO:0110165;GO:0031966;GO:0043231;GO:0005575;GO:0043209GO:0015453;GO:0003674;GO:0005488;GO:0016491;GO:0015075;GO:0015318;GO:0043167;GO:0015399;GO:0046872;GO:0004129;GO:0043169;GO:00…	K02264	COX5A	mmu05208;mmu05020;mmu05022;mmu01100;mmu00190;mmu04260;mmu05415;mmu04714;mmu05014;mmu04932;mmu05016;mmu05010;mmu05012	Chemical carcinogenesis - reactive oxygen species;Prion disease;Pathways of neurodegeneration - multiple diseases;Metabolic pathways;Oxidative phosphorylation;Cardiac muscle contraction;Diabetic cardiomyopathy;Thermogenesis;Amyotrophic lateral sclerosis;Non-alcoholic fatty liver disease;Huntington disease;Alzheimer disease;Parkinson disease	ENOG4111MPD	O:Posttranslational modification, protein turnover, chaperones	PF02284.21	COX5A	Cytochrome c oxidase subunit Va	mitochondrial
ENSMUSP00000014080	Myl2	Myosin regulatory light chain 2, ventricular/cardiac muscle isoform	17906	pep chromosome:GRCm39:5:122239014:122244917:1 gene:ENSMUSG00000013936.13 transcript:ENSMUST00000014080.13 gene_biotype:protein_coding transcript_biotype:protein_coding gene_symbol:Myl2 description:myosin, light polypeptide 2, regulatory, cardiac, slow [Source:MGI Symbol;Acc:MGI:97272]	740.832	9.533	8.985E-5	up	yes	204733	276.355	477.32388305664	123.98690032959	227.75357055664	194539	189491	230168	BP:developmental growth;BP:developmental cell growth;BP:cell development;BP:muscle system process;BP:circulatory system process;BP:heart process;BP:cellular component organization or biogenesis;BP:cellular developmental process;BP:negative regulation of biological process;BP:muscle contraction;BP:heart morphogenesis;BP:cellular component assembly involved in morphogenesis;BP:system process;BP:str…	GO:0048589;GO:0048588;GO:0048468;GO:0003012;GO:0003013;GO:0003015;GO:0071840;GO:0048869;GO:0048519;GO:0006936;GO:0003007;GO:0010927;GO:0003008;GO:0006941;GO:0048646;GO:0042694;GO:0060415;GO:0022607;GO:0050789;GO:0016049;GO:0016043;GO:0065007;GO:0065008;GO:0009887;GO:0008016;GO:0050794;GO:0008150;GO:0051239;GO:1903522;GO:0001708;GO:0030308;GO:0051128;GO:0060047;GO:0009653;GO:0060048;GO:0031032;GO:…	K10351	MYL2	mmu04530;mmu04670;mmu04820;mmu04510;mmu04520;mmu04261;mmu04260;mmu05132;mmu05414;mmu04371;mmu04810;mmu04814;mmu05410	Tight junction;Leukocyte transendothelial migration;Cytoskeleton in muscle cells;Focal adhesion;Adherens junction;Adrenergic signaling in cardiomyocytes;Cardiac muscle contraction;Salmonella infection;Dilated cardiomyopathy;Apelin signaling pathway;Regulation of actin cytoskeleton;Motor proteins;Hypertrophic cardiomyopathy	COG5126;COG5126;COG5126	D:Cell cycle control, cell division, chromosome partitioning;T:Signal transduction mechanisms;Z:Cytoskeleton	PF13499.12;PF00036.39;PF13405.12	EF-hand_7;EF-hand_1;EF-hand_6	EF-hand domain pair;EF hand domain;EF-hand domain	cytoplasmic
ENSMUSP00000003461	Ogdh	2-oxoglutarate dehydrogenase complex component E1	18293	pep chromosome:GRCm39:11:6241633:6306642:1 gene:ENSMUSG00000020456.18 transcript:ENSMUST00000003461.15 gene_biotype:protein_coding transcript_biotype:protein_coding gene_symbol:Ogdh description:oxoglutarate (alpha-ketoglutarate) dehydrogenase (lipoamide) [Source:MGI Symbol;Acc:MGI:1098267]	4.3706	2.1278	6.707E-6	up	yes	165849	37946.9	41635.8	39017	33187.8	164955	160572	172021	BP:organophosphate catabolic process;BP:cell development;BP:nucleotide catabolic process;BP:small molecule metabolic process;BP:tangential migration from the subventricular zone to the olfactory bulb;BP:ribonucleoside triphosphate metabolic process;BP:nucleobase-containing small molecule metabolic process;BP:ribonucleoside diphosphate catabolic process;BP:cerebellar cortex development;BP:purine r…	GO:0046434;GO:0048468;GO:0009166;GO:0044281;GO:0022028;GO:0009199;GO:0055086;GO:0009191;GO:0021695;GO:0009205;GO:0046034;GO:0046031;GO:0046032;GO:0043436;GO:0009179;GO:0022029;GO:0043648;GO:0048870;GO:0016052;GO:0006163;GO:0019637;GO:0048869;GO:0009144;GO:0046496;GO:0006195;GO:0106077;GO:0016477;GO:0035383;GO:0006139;GO:0009154;GO:0009150;GO:0009261;GO:0008150;GO:0008152;GO:0034655;GO:0006104;GO:…	K00164	OGDH, sucA	mmu01200;mmu01100;mmu00785;mmu00020;mmu01210	Carbon metabolism;Metabolic pathways;Lipoic acid metabolism;Citrate cycl;2-Oxocarboxylic acid metabolism	COG0567	C:Energy production and conversion	PF00676.26;PF16870.10;PF02779.29;PF16078.10	E1_dh;OxoGdeHyase_C;Transket_pyr;2-oxogl_dehyd_N	Dehydrogenase E1 component;2-oxoglutarate dehydrogenase C-terminal;Transketolase, pyrimidine binding domain;2-oxoglutarate dehydrogenase N-terminus	mitochondrial
ENSMUSP00000077349	Ckmt1	Creatine kinase U-type, mitochondrial	12716	pep chromosome:GRCm39:2:121188257:121194218:1 gene:ENSMUSG00000000308.15 transcript:ENSMUST00000078222.9 gene_biotype:protein_coding transcript_biotype:protein_coding gene_symbol:Ckmt1 description:creatine kinase, mitochondrial 1, ubiquitous [Source:MGI Symbol;Acc:MGI:99441]	3.1826	1.6702	0.04451	up	yes	145977	45866.8	70242.1	43957.9	23400.416015625	165296	83728.4	188905	BP:phosphagen metabolic process;BP:phosphagen biosynthetic process;BP:cellular modified amino acid biosynthetic process;BP:phosphorylation;BP:cellular process;BP:phosphocreatine metabolic process;BP:phosphocreatine biosynthetic process;BP:biosynthetic process;BP:biological_process;BP:metabolic process;BP:organophosphate biosynthetic process;BP:cellular modified amino acid metabolic process;BP:pho…	GO:0006599;GO:0042396;GO:0042398;GO:0016310;GO:0009987;GO:0006603;GO:0046314;GO:0009058;GO:0008150;GO:0008152;GO:0090407;GO:0006575;GO:0006796;GO:0006793;GO:0019637GO:0043229;GO:0043227;GO:0043226;GO:0031090;GO:0016020;GO:0005739;GO:0110165;GO:0031966;GO:0043231;GO:0019866;GO:0005575;GO:0005743GO:1901363;GO:0004111;GO:0003674;GO:0005488;GO:0043167;GO:1901265;GO:0043168;GO:0000166;GO:0035639;GO:00…	K00933	E2.7.3.2	mmu00330;mmu01100	Arginine and proline metabolism;Metabolic pathways	COG3869	E:Amino acid transport and metabolism	PF00217.24;PF02807.20	ATP-gua_Ptrans;ATP-gua_PtransN	AT;AT	mitochondrial
ENSMUSP00000101006	Atp5f1d	ATP synthase subunit delta, mitochondrial	66043	pep chromosome:GRCm39:10:79977291:79981647:1 gene:ENSMUSG00000003072.16 transcript:ENSMUST00000105367.8 gene_biotype:protein_coding transcript_biotype:protein_coding gene_symbol:Atp5f1d description:ATP synthase F1 subunit delta [Source:MGI Symbol;Acc:MGI:1913293]	7.0862	2.825	0.0002005	up	yes	167800	23679.8	21233.7	25293.119140625	24512.6	161548	189183	152668	BP:nucleotide biosynthetic process;BP:small molecule metabolic process;BP:mitochondrion organization;BP:ribonucleoside triphosphate metabolic process;BP:inorganic cation transmembrane transport;BP:purine ribonucleoside triphosphate biosynthetic process;BP:purine ribonucleoside triphosphate metabolic process;BP:ribonucleoside triphosphate biosynthetic process;BP:ATP metabolic process;BP:purine nuc…	GO:0009165;GO:0044281;GO:0007005;GO:0009199;GO:0098662;GO:0009206;GO:0009205;GO:0009201;GO:0046034;GO:0006163;GO:0006164;GO:0019637;GO:0022607;GO:0009141;GO:0009142;GO:0009144;GO:0009145;GO:0009060;GO:0016043;GO:0065003;GO:0071840;GO:0098660;GO:0006812;GO:0006811;GO:0006810;GO:0009152;GO:0009150;GO:0009260;GO:0008150;GO:0008152;GO:0034654;GO:0051234;GO:0090407;GO:0015986;GO:0015980;GO:0050896;GO:…	K02134	ATPeF1D, ATP5D, ATP16	mmu05208;mmu05020;mmu05022;mmu01100;mmu00190;mmu05415;mmu04714;mmu05014;mmu05016;mmu05010;mmu05012	Chemical carcinogenesis - reactive oxygen species;Prion disease;Pathways of neurodegeneration - multiple diseases;Metabolic pathways;Oxidative phosphorylation;Diabetic cardiomyopathy;Thermogenesis;Amyotrophic lateral sclerosis;Huntington disease;Alzheimer disease;Parkinson disease	COG0355	C:Energy production and conversion	PF21335.2;PF02823.21	ATPD_C_metazoa;ATP-synt_DE_N	Metazoan delta subunit of F1F0-ATP synthase, C-terminal domain;ATP synthase, Delta/Epsilon chain, beta-sandwich domain	mitochondrial
ENSMUSP00000027111	Ndufs1	NADH-ubiquinone oxidoreductase 75 kDa subunit, mitochondrial	227197	pep chromosome:GRCm39:1:63182755:63215981:-1 gene:ENSMUSG00000025968.17 transcript:ENSMUST00000027111.15 gene_biotype:protein_coding transcript_biotype:protein_coding gene_symbol:Ndufs1 description:NADH:ubiquinone oxidoreductase core subunit S1 [Source:MGI Symbol;Acc:MGI:2443241]	7.1901	2.846	4.934E-6	up	yes	165918	23075.7	22695.8	22741.3	23790.138671875	157339	169897	170518	BP:nucleotide biosynthetic process;BP:small molecule metabolic process;BP:cellular component organization or biogenesis;BP:NADH dehydrogenase complex assembly;BP:ribonucleoside triphosphate metabolic process;BP:electron transport chain;BP:respiratory electron transport chain;BP:purine ribonucleoside triphosphate biosynthetic process;BP:purine ribonucleoside triphosphate metabolic process;BP:ribon…	GO:0009165;GO:0044281;GO:0071840;GO:0010257;GO:0009199;GO:0022900;GO:0022904;GO:0009206;GO:0009205;GO:0009201;GO:0046034;GO:0019646;GO:0006163;GO:0006164;GO:0019637;GO:0042391;GO:0022607;GO:0009141;GO:0009142;GO:0009144;GO:0009145;GO:0009060;GO:0016043;GO:0065003;GO:0065007;GO:0007005;GO:0065008;GO:0009152;GO:0009150;GO:0008150;GO:0008152;GO:0034654;GO:0090407;GO:0015986;GO:0009260;GO:0046390;GO:…	K03934	NDUFS1	mmu05208;mmu00190;mmu05020;mmu05022;mmu01100;mmu04723;mmu05415;mmu04714;mmu05014;mmu04932;mmu05016;mmu05010;mmu05012	Chemical carcinogenesis - reactive oxygen species;Oxidative phosphorylation;Prion disease;Pathways of neurodegeneration - multiple diseases;Metabolic pathways;Retrograde endocannabinoid signaling;Diabetic cardiomyopathy;Thermogenesis;Amyotrophic lateral sclerosis;Non-alcoholic fatty liver disease;Huntington disease;Alzheimer disease;Parkinson disease	COG1034	C:Energy production and conversion	PF00384.28;PF22117.2;PF22151.2;PF13510.11;PF10588.14;PF09326.16;PF00111.32	Molybdopterin;Fer4_Nqo3;Fer4_NDSU1;Fer2_4;NADH-G_4Fe-4S_3;NADH_dhqG_C;Fer2	Molybdopterin oxidoreductase;NADH-quinone oxidoreductase subunit 3, ferredoxin-like domain;NADH-ubiquinone oxidoreductase NDSU1/NuoG-like, 4Fe-4S domain;2Fe-2S iron-sulfur cluster binding domain;NADH-ubiquinone oxidoreductase-G iron-sulfur binding region;NADH-ubiquinone oxidoreductase subunit G, C-terminal;2Fe-2S iron-sulfur cluster binding domain	mitochondrial
ENSMUSP00000099938	Mdh1	Malate dehydrogenase, cytoplasmic	17449	pep chromosome:GRCm39:11:21506787:21522193:-1 gene:ENSMUSG00000020321.17 transcript:ENSMUST00000102874.11 gene_biotype:protein_coding transcript_biotype:protein_coding gene_symbol:Mdh1 description:malate dehydrogenase 1, NAD (soluble) [Source:MGI Symbol;Acc:MGI:97051]	3.7983	1.9254	0.0004175	up	yes	147142	38739	46365.9	39348.5	30502.494140625	159890	129933	151601	BP:NADP metabolic process;BP:NAD metabolic process;BP:NADH metabolic process;BP:monosaccharide metabolic process;BP:tricarboxylic acid cycle;BP:nicotinamide nucleotide metabolic process;BP:small molecule biosynthetic process;BP:purine-containing compound metabolic process;BP:pyridine-containing compound metabolic process;BP:organic substance biosynthetic process;BP:carbohydrate biosynthetic proce…	GO:0006739;GO:0019674;GO:0006734;GO:0005996;GO:0006099;GO:0046496;GO:0044283;GO:0072521;GO:0072524;GO:1901576;GO:0016051;GO:0019682;GO:0006107;GO:0006081;GO:0006082;GO:0046364;GO:0006094;GO:0044281;GO:0006108;GO:0046184;GO:0006139;GO:0046166;GO:0009987;GO:0019318;GO:0019319;GO:0009058;GO:0008150;GO:0019752;GO:0008152;GO:0043436;GO:0005975;GO:0090407;GO:0055086;GO:0044238;GO:0043648;GO:1901137;GO:…	K00025	MDH1	mmu01100;mmu00270;mmu00630;mmu00020;mmu00620;mmu01200;mmu04964	Metabolic pathways;Cysteine and methionine metabolism;Glyoxylate and dicarboxylate metabolism;Citrate cycl;Pyruvate metabolism;Carbon metabolism;Proximal tubule bicarbonate reclamation	COG0039	C:Energy production and conversion	PF02866.23;PF00056.29	Ldh_1_C;Ldh_1_N	lactate/malate dehydrogenase, alpha/beta C-terminal domain;lactate/malate dehydrogenase, NAD binding domain	cytoplasmic
ENSMUSP00000113213	Gapdh	Glyceraldehyde-3-phosphate dehydrogenase	14433	pep chromosome:GRCm39:6:125138817:125142736:-1 gene:ENSMUSG00000057666.19 transcript:ENSMUST00000118875.8 gene_biotype:protein_coding transcript_biotype:protein_coding gene_symbol:Gapdh description:glyceraldehyde-3-phosphate dehydrogenase [Source:MGI Symbol;Acc:MGI:95640]	3.3076	1.7258	0.0008222	up	yes	141381	42744.3	52038.7	43167.3	33026.8	145602	123407	155135	BP:organophosphate catabolic process;BP:antimicrobial humoral response;BP:positive regulation of response to stimulus;BP:regulation of response to stimulus;BP:regulation of vascular associated smooth muscle cell apoptotic process;BP:nucleotide catabolic process;BP:canonical glycolysis;BP:glycolytic process through glucose-6-phosphate;BP:small molecule metabolic process;BP:small molecule catabolic…	GO:0046434;GO:0019730;GO:0048584;GO:0048583;GO:1905459;GO:0009166;GO:0061621;GO:0061620;GO:0044281;GO:0044282;GO:0044283;GO:0071840;GO:0080090;GO:0051402;GO:0010605;GO:0018198;GO:0043207;GO:0009179;GO:0018193;GO:0044419;GO:0009199;GO:0009137;GO:0048518;GO:0048519;GO:0009191;GO:0043122;GO:0043123;GO:0009205;GO:0060255;GO:0046034;GO:0032481;GO:0046031;GO:0046032;GO:0006734;GO:0043436;GO:0051707;GO:…	K00134	GAPDH, gapA	mmu01100;mmu05415;mmu04066;mmu00010;mmu05132;mmu01200;mmu05010;mmu01230	Metabolic pathways;Diabetic cardiomyopathy;HIF-1 signaling pathway;Glycolysis / Gluconeogenesis;Salmonella infection;Carbon metabolism;Alzheimer disease;Biosynthesis of amino acids	COG0057	G:Carbohydrate transport and metabolism	PF02800.25;PF00044.30	Gp_dh_C;Gp_dh_N	Glyceraldehyde 3-phosphate dehydrogenase, C-terminal domain;Glyceraldehyde 3-phosphate dehydrogenase, NAD binding domain	cytoplasmic
ENSMUSP00000072808	Mppe1	Metallophosphoesterase 1	225651	pep chromosome:GRCm39:18:67358114:67378901:-1 gene:ENSMUSG00000062526.5 transcript:ENSMUST00000073054.5 gene_biotype:protein_coding transcript_biotype:protein_coding gene_symbol:Mppe1 description:metallophosphoesterase 1 [Source:MGI Symbol;Acc:MGI:2661311]	2.2071	1.1422	0.004216	up	yes	126598	57359.4	66691.2	59716.4	45670.5	107321	131281	141192	BP:glycerophospholipid metabolic process;BP:liposaccharide metabolic process;BP:lipid biosynthetic process;BP:glycerolipid biosynthetic process;BP:carbohydrate derivative biosynthetic process;BP:phosphorus metabolic process;BP:lipid metabolic process;BP:ER to Golgi vesicle-mediated transport;BP:GPI anchor metabolic process;BP:GPI anchor biosynthetic process;BP:phosphatidylinositol biosynthetic pr…	GO:0006650;GO:1903509;GO:0008610;GO:0045017;GO:1901137;GO:0006793;GO:0006629;GO:0006888;GO:0006505;GO:0006506;GO:0006661;GO:0006664;GO:0006644;GO:0009987;GO:0006643;GO:0048193;GO:0006810;GO:0009247;GO:0009058;GO:0008150;GO:0008152;GO:0051649;GO:0046486;GO:0051234;GO:0090407;GO:0051179;GO:0051641;GO:0044238;GO:0016192;GO:0046907;GO:0008654;GO:1901135;GO:0046467;GO:0006796;GO:0019637;GO:0046488;GO:…	K23362	MPPE1, PGAP5, CDC1	mmu00563;mmu01100	Glycosylphosphatidylinosito;Metabolic pathways	ENOG410ZM57	S:Function unknown	PF00149.33	Metallophos	Calcineurin-like phosphoesterase	ER
ENSMUSP00000072829	Cycs	Cytochrome c, somatic	13063	pep chromosome:GRCm39:19:24853050:24853995:1 gene:ENSMUSG00000058927.7 transcript:ENSMUST00000073080.7 gene_biotype:protein_coding transcript_biotype:protein_coding gene_symbol:Gm10053 description:predicted gene 10053 [Source:MGI Symbol;Acc:MGI:3704493]	7.1169	2.8312	0.0001239	up	yes	159807	22454.7	26125.2	24475.7	16763.2	159349	144675	175399	BP:apoptotic signaling pathway;BP:intrinsic apoptotic signaling pathway;BP:aerobic respiration;BP:intracellular signal transduction;BP:cell death;BP:generation of precursor metabolites and energy;BP:regulation of biological process;BP:electron transport chain;BP:biological regulation;BP:respiratory electron transport chain;BP:apoptotic process;BP:cellular process;BP:aerobic electron transport cha…	GO:0097190;GO:0097193;GO:0009060;GO:0035556;GO:0008219;GO:0006091;GO:0050789;GO:0022900;GO:0065007;GO:0022904;GO:0006915;GO:0009987;GO:0019646;GO:0072593;GO:0050794;GO:0012501;GO:0042743;GO:0045333;GO:0008152;GO:0015980;GO:0006123;GO:0006122;GO:0008150;GO:0007165GO:0031970;GO:0043226;GO:0043229;GO:0043227;GO:0043209;GO:0005739;GO:0005758;GO:0110165;GO:0031974;GO:0043293;GO:0043231;GO:0032991;GO:0…	K08738	CYC	mmu05020;mmu05022;mmu05200;mmu05222;mmu05170;mmu05152;mmu04215;mmu05134;mmu04210;mmu05014;mmu05017;mmu05016;mmu05010;mmu05012;mmu05210;mmu01100;mmu00190;mmu05416;mmu04115;mmu04932;mmu05164;mmu05167;mmu05161;mmu05160;mmu05163;mmu05162;mmu05145;mmu05169;mmu05168;mmu05417;mmu05132;mmu01524	Prion disease;Pathways of neurodegeneration - multiple diseases;Pathways in cancer;Small cell lung cancer;Human immunodeficiency virus 1 infection;Tuberculosis;Apoptosis - multiple species;Legionellosis;Apoptosis;Amyotrophic lateral sclerosis;Spinocerebellar ataxia;Huntington disease;Alzheimer disease;Parkinson disease;Colorectal cancer;Metabolic pathways;Oxidative phosphorylation;Viral myocardit…	COG3474	S:Function unknown	PF00034.26	Cytochrom_C	Cytochrome c	cytoplasmic
ENSMUSP00000130858	Tpi1	Triosephosphate isomerase	21991	pep chromosome:GRCm39:6:124787549:124791259:-1 gene:ENSMUSG00000023456.17 transcript:ENSMUST00000172132.10 gene_biotype:protein_coding transcript_biotype:protein_coding gene_symbol:Tpi1 description:triosephosphate isomerase 1 [Source:MGI Symbol;Acc:MGI:98797]	2.088	1.0621	0.003471	up	yes	120940	57920.7	64535.8	65139.3	44087	130842	106283	125695	BP:organophosphate catabolic process;BP:nucleotide catabolic process;BP:canonical glycolysis;BP:glycolytic process through glucose-6-phosphate;BP:small molecule metabolic process;BP:small molecule catabolic process;BP:small molecule biosynthetic process;BP:ribonucleoside triphosphate metabolic process;BP:glycerol metabolic process;BP:purine nucleoside diphosphate catabolic process;BP:ribonucleosi…	GO:0046434;GO:0009166;GO:0061621;GO:0061620;GO:0044281;GO:0044282;GO:0044283;GO:0009199;GO:0006071;GO:0009137;GO:0009191;GO:0009205;GO:0046034;GO:0046031;GO:0046032;GO:0006734;GO:0043436;GO:0009179;GO:0016052;GO:0016051;GO:0006163;GO:0005996;GO:0019637;GO:0019320;GO:0009141;GO:0009144;GO:0061718;GO:0046496;GO:0006195;GO:0019405;GO:0019400;GO:0009154;GO:0019318;GO:0019319;GO:0009150;GO:0009261;GO:…	K01803	TPI, tpiA	mmu00051;mmu01100;mmu00562;mmu01230;mmu00010;mmu01200	Fructose and mannose metabolism;Metabolic pathways;Inositol phosphate metabolism;Biosynthesis of amino acids;Glycolysis / Gluconeogenesis;Carbon metabolism	COG0149	G:Carbohydrate transport and metabolism	PF00121.24	TIM	Triosephosphate isomerase	cytoplasmic
ENSMUSP00000037348	Acaa2	3-ketoacyl-CoA thiolase, mitochondrial	52538	pep chromosome:GRCm39:18:74912268:74939279:1 gene:ENSMUSG00000036880.11 transcript:ENSMUST00000041053.11 gene_biotype:protein_coding transcript_biotype:protein_coding gene_symbol:Acaa2 description:acetyl-CoA acyltransferase 2 [Source:MGI Symbol;Acc:MGI:1098623]	12.2013	3.609	0.0002232	up	yes	162437	13313.1	13610.153320312	12901.341796875	13427.749023438	169587	139451	178274	BP:negative regulation of apoptotic signaling pathway;BP:lipid oxidation;BP:regulation of apoptotic signaling pathway;BP:regulation of transport;BP:negative regulation of response to stimulus;BP:regulation of response to stimulus;BP:membrane organization;BP:small molecule metabolic process;BP:small molecule catabolic process;BP:mitochondrial membrane organization;BP:mitochondrion organization;BP:…	GO:2001234;GO:0034440;GO:2001233;GO:0051049;GO:0048585;GO:0048583;GO:0061024;GO:0044281;GO:0044282;GO:0007006;GO:0007005;GO:0051716;GO:0009968;GO:0009966;GO:0032787;GO:0072329;GO:0043436;GO:0043069;GO:0016054;GO:0010639;GO:0033554;GO:0019637;GO:1905709;GO:0009062;GO:0035795;GO:0010646;GO:0016043;GO:0016042;GO:0071453;GO:0065007;GO:0071840;GO:0071456;GO:0065008;GO:0035383;GO:0006629;GO:0050794;GO:…	K07508	ACAA2	mmu00071;mmu00062;mmu00280;mmu01212;mmu01100	Fatty acid degradation;Fatty acid elongation;Valine, leucine and isoleucine degradation;Fatty acid metabolism;Metabolic pathways	COG0183	I:Lipid transport and metabolism	PF00108.29;PF02803.24	Thiolase_N;Thiolase_C	Thiolase, N-terminal domain;Thiolase, C-terminal domain	mitochondrial
ENSMUSP00000144932	Ndufa4	Cytochrome c oxidase subunit NDUFA4	17992	pep chromosome:GRCm39:6:11900291:11907482:-1 gene:ENSMUSG00000029632.8 transcript:ENSMUST00000204978.3 gene_biotype:protein_coding transcript_biotype:protein_coding gene_symbol:Ndufa4 description:Ndufa4, mitochondrial complex associated [Source:MGI Symbol;Acc:MGI:107686]	7.7611	2.9563	2.521E-6	up	yes	154353	19888	21246.7	20065.7	18351.6	147721	158036	157301	CC:cellular_component;CC:intracellular membrane-bounded organelle;CC:organelle membrane;CC:membrane;CC:mitochondrion;CC:mitochondrial membrane;CC:mitochondrial respiratory chain complex IV;CC:intracellular organelle;CC:membrane-bounded organelle;CC:organelle;CC:cellular anatomical entity;CC:mitochondrial respiratory chain complex IMF:molecular_function;MF:binding;MF:macromolecular complex binding	GO:0005575;GO:0043231;GO:0031090;GO:0016020;GO:0005739;GO:0031966;GO:0005751;GO:0043229;GO:0043227;GO:0043226;GO:0110165;GO:0005747GO:0003674;GO:0005488;GO:0044877	K03948	NDUFA4	mmu05208;mmu00190;mmu05020;mmu05022;mmu01100;mmu04723;mmu05415;mmu04714;mmu05014;mmu04932;mmu05016;mmu05010;mmu05012	Chemical carcinogenesis - reactive oxygen species;Oxidative phosphorylation;Prion disease;Pathways of neurodegeneration - multiple diseases;Metabolic pathways;Retrograde endocannabinoid signaling;Diabetic cardiomyopathy;Thermogenesis;Amyotrophic lateral sclerosis;Non-alcoholic fatty liver disease;Huntington disease;Alzheimer disease;Parkinson disease	ENOG41124SW	U:Intracellular trafficking, secretion, and vesicular transport	PF06522.17	B12D	NADH-ubiquinone reductase complex 1 MLRQ subunit	mitochondrial
ENSMUSP00000147514	Cfl1	Cofilin-1	12631	pep chromosome:GRCm39:19:5540483:5545229:1 gene:ENSMUSG00000056201.10 transcript:ENSMUST00000209469.2 gene_biotype:protein_coding transcript_biotype:protein_coding gene_symbol:Cfl1 description:cofilin 1, non-muscle [Source:MGI Symbol;Acc:MGI:101757]	0.2337	-2.0973	0.0002129	down	yes	32952.3	141019	148730	127937	146391	31381.8	42755.1	24720.1	BP:regulation of embryonic development;BP:signal transduction;BP:establishment of organelle localization;BP:regulation of cell projection organization;BP:actin filament depolymerization;BP:response to external biotic stimulus;BP:response to virus;BP:cellular component organization or biogenesis;BP:interspecies interaction between organisms;BP:regulation of postsynapse organization;BP:positive reg…	GO:0045995;GO:0007165;GO:0051656;GO:0031344;GO:0030042;GO:0043207;GO:0009615;GO:0071840;GO:0044419;GO:0099175;GO:0048518;GO:0048519;GO:0044794;GO:0051293;GO:0010975;GO:0051702;GO:0030043;GO:0051707;GO:0000910;GO:0009607;GO:0009605;GO:0044788;GO:0022604;GO:0022603;GO:0061001;GO:0035556;GO:0120035;GO:0050789;GO:0016043;GO:0065007;GO:0051653;GO:0050793;GO:0050794;GO:0008154;GO:0008150;GO:0051239;GO:…	K05765	CFL	mmu05170;mmu04666;mmu04360;mmu04810;mmu05133	Human immunodeficiency virus 1 infection;Fc gamma R-mediated phagocytosis;Axon guidance;Regulation of actin cytoskeleton;Pertussis	ENOG41122P5	S:Function unknown	PF00241.25	Cofilin_ADF	Cofilin/tropomyosin-type actin-binding protein	nuclear
ENSMUSP00000034276	Cox4i1	Cytochrome c oxidase subunit 4 isoform 1, mitochondrial	12857	pep chromosome:GRCm39:8:121394961:121400946:1 gene:ENSMUSG00000031818.13 transcript:ENSMUST00000034276.13 gene_biotype:protein_coding transcript_biotype:protein_coding gene_symbol:Cox4i1 description:cytochrome c oxidase subunit 4I1 [Source:MGI Symbol;Acc:MGI:88473]	6.7561	2.7562	1.287E-5	up	yes	149607	22143.8	24036.2	23365.580078125	19029.689453125	143369	146797	158655	BP:aerobic respiration;BP:generation of precursor metabolites and energy;BP:electron transport chain;BP:respiratory electron transport chain;BP:response to nutrient;BP:cellular process;BP:aerobic electron transport chain;BP:cellular respiration;BP:metabolic process;BP:response to chemical;BP:energy derivation by oxidation of organic compounds;BP:mitochondrial electron transport, cytochrome c to o…	GO:0009060;GO:0006091;GO:0022900;GO:0022904;GO:0007584;GO:0009987;GO:0019646;GO:0045333;GO:0008152;GO:0042221;GO:0015980;GO:0006123;GO:0031667;GO:0008150;GO:0050896GO:0019866;GO:0043229;GO:0043227;GO:0043226;GO:0005654;GO:0031090;GO:0016020;GO:0005739;GO:0005751;GO:0110165;GO:0031966;GO:0043231;GO:0005829;GO:0005575;GO:0005743	K02263	COX4	mmu05208;mmu05020;mmu05022;mmu01100;mmu00190;mmu04260;mmu05415;mmu04714;mmu05014;mmu04932;mmu05016;mmu05010;mmu05012	Chemical carcinogenesis - reactive oxygen species;Prion disease;Pathways of neurodegeneration - multiple diseases;Metabolic pathways;Oxidative phosphorylation;Cardiac muscle contraction;Diabetic cardiomyopathy;Thermogenesis;Amyotrophic lateral sclerosis;Non-alcoholic fatty liver disease;Huntington disease;Alzheimer disease;Parkinson disease	ENOG4111T97	O:Posttranslational modification, protein turnover, chaperones	PF02936.19	COX4	Cytochrome c oxidase subunit IV	mitochondrial
ENSMUSP00000114159	Prdx1	Peroxiredoxin-1	18477	pep chromosome:GRCm39:4:116542741:116558019:1 gene:ENSMUSG00000028691.13 transcript:ENSMUST00000135573.8 gene_biotype:protein_coding transcript_biotype:protein_coding gene_symbol:Prdx1 description:peroxiredoxin 1 [Source:MGI Symbol;Acc:MGI:99523]	0.4857	-1.0419	0.0007857	down	yes	55606.6	114498	122049	118873	102573	58866.2	51405.1	56548.5	BP:regulation of response to stimulus;BP:response to external biotic stimulus;BP:regulation of signal transduction;BP:myeloid cell homeostasis;BP:interspecies interaction between organisms;BP:leukocyte mediated cytotoxicity;BP:cell killing;BP:cellular homeostasis;BP:cellular detoxification;BP:lymphocyte activation;BP:response to other organism;BP:response to biotic stimulus;BP:homeostasis of numb…	GO:0048583;GO:0043207;GO:0009966;GO:0002262;GO:0044419;GO:0001909;GO:0001906;GO:0019725;GO:1990748;GO:0046649;GO:0051707;GO:0009607;GO:0048872;GO:0048871;GO:0002376;GO:0019430;GO:0007165;GO:0000302;GO:0045321;GO:0042744;GO:0042743;GO:0098754;GO:0035556;GO:0065007;GO:0050794;GO:0006952;GO:0001775;GO:0008150;GO:0008152;GO:0006955;GO:1902531;GO:0080134;GO:0080135;GO:0006950;GO:0048144;GO:0023051;GO:…	K13279	PRDX1	mmu05146;mmu04980;mmu04146	Amoebiasis;Cobalamin transport and metabolism;Peroxisome	COG0450	J:Translation, ribosomal structure and biogenesis	PF00578.27;PF08534.16;PF10417.14	AhpC-TSA;Redoxin;1-cysPrx_C	AhpC/TSA family;Redoxin;C-terminal domain of 1-Cys peroxiredoxin	cytoplasmic
ENSMUSP00000127526	Idh3a	Isocitrate dehydrogenase [NAD] subunit alpha, mitochondrial	67834	pep chromosome:GRCm39:9:54493795:54511945:1 gene:ENSMUSG00000032279.12 transcript:ENSMUST00000167866.2 gene_biotype:protein_coding transcript_biotype:protein_coding gene_symbol:Idh3a description:isocitrate dehydrogenase 3 (NAD+) alpha [Source:MGI Symbol;Acc:MGI:1915084]	6.1636	2.6238	2.049E-6	up	yes	145954	23680	24117.646484375	25237.1	21685.2	142520	143913	151429	BP:NAD metabolic process;BP:NADH metabolic process;BP:isocitrate metabolic process;BP:tricarboxylic acid cycle;BP:nicotinamide nucleotide metabolic process;BP:dicarboxylic acid metabolic process;BP:purine-containing compound metabolic process;BP:pyridine-containing compound metabolic process;BP:tricarboxylic acid metabolic process;BP:pyridine nucleotide metabolic process;BP:organic hydroxy compou…	GO:0019674;GO:0006734;GO:0006102;GO:0006099;GO:0046496;GO:0043648;GO:0072521;GO:0072524;GO:0072350;GO:0019362;GO:1901615;GO:0044281;GO:0006139;GO:0009987;GO:1902652;GO:0009117;GO:0019752;GO:0008152;GO:0043436;GO:0055086;GO:0044238;GO:0006082;GO:0006163;GO:0006796;GO:0006066;GO:0006103;GO:0006793;GO:0019637;GO:0008150;GO:0006753GO:0043226;GO:0005962;GO:0043209;GO:0043227;GO:0005739;GO:0110165;GO:0…	K00030	IDH3	mmu01100;mmu00020;mmu01200;mmu01230;mmu01210	Metabolic pathways;Citrate cycl;Carbon metabolism;Biosynthesis of amino acids;2-Oxocarboxylic acid metabolism	COG0473	E:Amino acid transport and metabolism	PF00180.25	Iso_dh	Isocitrate/isopropylmalate dehydrogenase	mitochondrial
ENSMUSP00000120976	Hadha	Trifunctional enzyme subunit alpha, mitochondrial	97212	pep chromosome:GRCm39:5:30323302:30360160:-1 gene:ENSMUSG00000025745.13 transcript:ENSMUST00000156859.3 gene_biotype:protein_coding transcript_biotype:protein_coding gene_symbol:Hadha description:hydroxyacyl-CoA dehydrogenase trifunctional multienzyme complex subunit alpha [Source:MGI Symbol;Acc:MGI:2135593]	11.6591	3.5434	3.547E-5	up	yes	156232	13400	14831.3	12644.791992188	12724	164843	142290	161563	BP:lipid oxidation;BP:small molecule metabolic process;BP:small molecule catabolic process;BP:monocarboxylic acid metabolic process;BP:monocarboxylic acid catabolic process;BP:oxoacid metabolic process;BP:glycerolipid metabolic process;BP:organic acid catabolic process;BP:organophosphate metabolic process;BP:fatty acid catabolic process;BP:lipid catabolic process;BP:response to peptide hormone;BP…	GO:0034440;GO:0044281;GO:0044282;GO:0032787;GO:0072329;GO:0043436;GO:0046486;GO:0016054;GO:0019637;GO:0009062;GO:0016042;GO:0043434;GO:0006629;GO:0008150;GO:0008152;GO:0019395;GO:0050896;GO:0006631;GO:0009719;GO:0006635;GO:0044248;GO:0009410;GO:1901698;GO:0006644;GO:0009987;GO:0030258;GO:0006082;GO:0009725;GO:0035965;GO:0046395;GO:0046471;GO:0006650;GO:0032048;GO:0019752;GO:0032868;GO:0042221;GO:…	K07515	HADHA	mmu00650;mmu00280;mmu00310;mmu01100;mmu00410;mmu00062;mmu00071;mmu00640;mmu00380;mmu01212	Butanoate metabolism;Valine, leucine and isoleucine degradation;Lysine degradation;Metabolic pathways;beta-Alanine metabolism;Fatty acid elongation;Fatty acid degradation;Propanoate metabolism;Tryptophan metabolism;Fatty acid metabolism	COG1250	S:Function unknown	PF02737.24;PF00378.25;PF00725.27;PF16113.10	3HCDH_N;ECH_1;3HCDH;ECH_2	3-hydroxyacyl-CoA dehydrogenase, NAD binding domain;Enoyl-CoA hydratase/isomerase;3-hydroxyacyl-CoA dehydrogenase, C-terminal domain;Enoyl-CoA hydratase/isomerase	mitochondrial
ENSMUSP00000022122	Ckmt2	Creatine kinase S-type, mitochondrial	76722	pep chromosome:GRCm39:13:92001506:92025004:-1 gene:ENSMUSG00000021622.4 transcript:ENSMUST00000022122.4 gene_biotype:protein_coding transcript_biotype:protein_coding gene_symbol:Ckmt2 description:creatine kinase, mitochondrial 2 [Source:MGI Symbol;Acc:MGI:1923972]	231.88	7.8572	9.37E-5	up	yes	167122	720.725	1311.0373535156	508.54	342.59649658203	167961	148485	184919	BP:phosphagen metabolic process;BP:phosphagen biosynthetic process;BP:cellular modified amino acid biosynthetic process;BP:phosphorylation;BP:striated muscle tissue development;BP:skeletal muscle tissue development;BP:animal organ development;BP:developmental process;BP:phosphorus metabolic process;BP:phosphocreatine metabolic process;BP:cellular process;BP:tissue development;BP:phosphocreatine b…	GO:0006599;GO:0042396;GO:0042398;GO:0016310;GO:0014706;GO:0007519;GO:0048513;GO:0032502;GO:0006793;GO:0006603;GO:0009987;GO:0009888;GO:0046314;GO:0009058;GO:0008150;GO:0008152;GO:0090407;GO:0006575;GO:0007507;GO:0048856;GO:0006796;GO:0060537;GO:0019637GO:0043227;GO:0043226;GO:0031090;GO:0016020;GO:0005739;GO:0110165;GO:0031966;GO:0043231;GO:0019866;GO:0043229;GO:0005575;GO:0005743GO:1901363;GO:00…	K00933	E2.7.3.2	mmu00330;mmu01100	Arginine and proline metabolism;Metabolic pathways	COG3869	T:Signal transduction mechanisms	PF00217.24;PF02807.20	ATP-gua_Ptrans;ATP-gua_PtransN	AT;AT	mitochondrial
ENSMUSP00000034097	Got2	Aspartate aminotransferase, mitochondrial	14719	pep chromosome:GRCm39:8:96590762:96615175:-1 gene:ENSMUSG00000031672.9 transcript:ENSMUST00000034097.8 gene_biotype:protein_coding transcript_biotype:protein_coding gene_symbol:Got2 description:glutamatic-oxaloacetic transaminase 2, mitochondrial [Source:MGI Symbol;Acc:MGI:95792]	7.7914	2.9619	3.487E-5	up	yes	144616	18560.9	17063.271484375	18501.5	20117.818359375	151454	132340	150054	BP:lactation;BP:small molecule metabolic process;BP:small molecule catabolic process;BP:small molecule biosynthetic process;BP:dicarboxylic acid biosynthetic process;BP:monocarboxylic acid transport;BP:erythrose 4-phosphate/phosphoenolpyruvate family amino acid biosynthetic process;BP:response to activity;BP:erythrose 4-phosphate/phosphoenolpyruvate family amino acid metabolic process;BP:organic …	GO:0007595;GO:0044281;GO:0044282;GO:0044283;GO:0043650;GO:0015718;GO:1902223;GO:0014823;GO:1902221;GO:0015711;GO:0043436;GO:0043434;GO:0009072;GO:0009073;GO:0043649;GO:0043648;GO:0044703;GO:0016054;GO:0044706;GO:0016053;GO:0007565;GO:1901607;GO:0009063;GO:0009065;GO:0009064;GO:0009068;GO:0006533;GO:0065007;GO:0065008;GO:0009719;GO:0015908;GO:0006810;GO:0008150;GO:0008152;GO:0051234;GO:0008652;GO:…	K14455	GOT2	mmu04975;mmu01100;mmu00350;mmu00270;mmu00400;mmu00330;mmu00360;mmu00220;mmu00250;mmu01230;mmu01200;mmu01210	Fat digestion and absorption;Metabolic pathways;Tyrosine metabolism;Cysteine and methionine metabolism;Phenylalanine, tyrosine and tryptophan biosynthesis;Arginine and proline metabolism;Phenylalanine metabolism;Arginine biosynthesis;Alanine, aspartate and glutamate metabolism;Biosynthesis of amino acids;Carbon metabolism;2-Oxocarboxylic acid metabolism	COG1448	E:Amino acid transport and metabolism	PF00155.27	Aminotran_1_2	Aminotransferase class I and II	mitochondrial
ENSMUSP00000118296	Hadhb	Hydroxyacyl-CoA dehydrogenase trifunctional multienzyme complex subunit beta	-	pep chromosome:GRCm39:5:30360256:30379951:1 gene:ENSMUSG00000059447.14 transcript:ENSMUST00000123980.8 gene_biotype:protein_coding transcript_biotype:protein_coding gene_symbol:Hadhb description:hydroxyacyl-CoA dehydrogenase trifunctional multienzyme complex subunit beta [Source:MGI Symbol;Acc:MGI:2136381]	9.6653	3.2728	1.789E-5	up	yes	144317	14931.4	17149.458984375	14143.479492188	13501.389648438	141432	136974	154545	BP:lipid oxidation;BP:small molecule metabolic process;BP:small molecule catabolic process;BP:cellular response to stimulus;BP:response to external biotic stimulus;BP:monocarboxylic acid metabolic process;BP:monocarboxylic acid catabolic process;BP:oxoacid metabolic process;BP:response to biotic stimulus;BP:organic acid catabolic process;BP:fatty acid catabolic process;BP:response to lipopolysacc…	GO:0034440;GO:0044281;GO:0044282;GO:0051716;GO:0043207;GO:0032787;GO:0072329;GO:0043436;GO:0009607;GO:0016054;GO:0009062;GO:0032496;GO:0016042;GO:0071219;GO:0071216;GO:0006629;GO:0008150;GO:0008152;GO:0019395;GO:0046395;GO:0050896;GO:0006631;GO:0006635;GO:0044248;GO:0070887;GO:1901701;GO:0009987;GO:0071396;GO:0030258;GO:0006082;GO:0043170;GO:0002237;GO:0071222;GO:0019752;GO:0033993;GO:0010467;GO:…	K07509	HADHB	mmu00071;mmu00062;mmu00280;mmu01212;mmu01100	Fatty acid degradation;Fatty acid elongation;Valine, leucine and isoleucine degradation;Fatty acid metabolism;Metabolic pathways	COG0183	S:Function unknown	PF00108.29	Thiolase_N	Thiolase, N-terminal domain	mitochondrial
ENSMUSP00000051222	Atp5me	ATP synthase subunit e, mitochondrial	11958	pep chromosome:GRCm39:5:108581110:108582314:-1 gene:ENSMUSG00000050856.17 transcript:ENSMUST00000049628.16 gene_biotype:protein_coding transcript_biotype:protein_coding gene_symbol:Atp5me description:ATP synthase membrane subunit e [Source:MGI Symbol;Acc:MGI:106636]	6.9323	2.7933	5.007E-5	up	yes	137835	19883.1	20824.181640625	18871.638671875	19953.5	134561	128854	150090	BP:nucleoside triphosphate metabolic process;BP:nucleoside triphosphate biosynthetic process;BP:purine nucleoside triphosphate metabolic process;BP:purine nucleoside triphosphate biosynthetic process;BP:mitochondrial ATP synthesis coupled proton transport;BP:nucleotide biosynthetic process;BP:small molecule metabolic process;BP:purine-containing compound metabolic process;BP:purine-containing com…	GO:0009141;GO:0009142;GO:0009144;GO:0009145;GO:0042776;GO:0009165;GO:0044281;GO:0072521;GO:0072522;GO:0009259;GO:0006139;GO:0009199;GO:0009206;GO:0009205;GO:0009201;GO:0046034;GO:0009987;GO:0009152;GO:0009150;GO:0009260;GO:0009058;GO:0009117;GO:0008152;GO:0034654;GO:0090407;GO:0055086;GO:0044238;GO:0015986;GO:1901137;GO:1901135;GO:0006164;GO:0046390;GO:0019693;GO:0006163;GO:0006796;GO:1901293;GO:…	K02129	ATPeF0E, ATP5I	mmu04714;mmu00190;mmu01100	Thermogenesis;Oxidative phosphorylation;Metabolic pathways	ENOG410XYSS	Z:Cytoskeleton	PF05680.17	ATP-synt_E	ATP synthase E chain	mitochondrial
ENSMUSP00000022293	Vdac2	Non-selective voltage-gated ion channel VDAC2	22334	pep chromosome:GRCm39:14:21881337:21895947:1 gene:ENSMUSG00000021771.15 transcript:ENSMUST00000022293.14 gene_biotype:protein_coding transcript_biotype:protein_coding gene_symbol:Vdac2 description:voltage-dependent anion channel 2 [Source:MGI Symbol;Acc:MGI:106915]	2.3198	1.214	0.0002752	up	yes	110081	47452	50459.8	45334.2	46562	100443	112731	117069	BP:negative regulation of apoptotic signaling pathway;BP:regulation of apoptotic signaling pathway;BP:negative regulation of response to stimulus;BP:regulation of response to stimulus;BP:membrane organization;BP:anion transport;BP:mitochondrion organization;BP:positive regulation of mitochondrial membrane permeability involved in apoptotic process;BP:negative regulation of signal transduction;BP:…	GO:2001234;GO:2001233;GO:0048585;GO:0048583;GO:0061024;GO:0006820;GO:0007005;GO:1902110;GO:0009968;GO:0009966;GO:0048519;GO:0051129;GO:0065008;GO:0050789;GO:0010646;GO:0016043;GO:0065007;GO:0071840;GO:1905710;GO:0006811;GO:0006810;GO:0050794;GO:0008150;GO:1902532;GO:0043254;GO:1902531;GO:0046902;GO:0007006;GO:0051128;GO:0023057;GO:0010648;GO:0023051;GO:0051234;GO:0032272;GO:2001243;GO:0032271;GO:…	K15040	VDAC2	mmu05208;mmu05166;mmu05020;mmu05022;mmu04621;mmu04022;mmu04020;mmu04979;mmu04216;mmu04217;mmu05415;mmu04613;mmu05017;mmu05016;mmu04218;mmu05010;mmu05012	Chemical carcinogenesis - reactive oxygen species;Human T-cell leukemia virus 1 infection;Prion disease;Pathways of neurodegeneration - multiple diseases;NOD-like receptor signaling pathway;cGMP-PKG signaling pathway;Calcium signaling pathway;Cholesterol metabolism;Ferroptosis;Necroptosis;Diabetic cardiomyopathy;Neutrophil extracellular trap formation;Spinocerebellar ataxia;Huntington disease;Cel…	ENOG410ZBK1	U:Intracellular trafficking, secretion, and vesicular transport	PF01459.28	Porin_3	Eukaryotic porin	cytoplasmic
ENSMUSP00000026122	P4hb	Protein disulfide-isomerase	18453	pep chromosome:GRCm39:11:120451124:120464079:-1 gene:ENSMUSG00000025130.12 transcript:ENSMUST00000026122.11 gene_biotype:protein_coding transcript_biotype:protein_coding gene_symbol:P4hb description:prolyl 4-hydroxylase, beta polypeptide [Source:MGI Symbol;Acc:MGI:97464]	0.09643	-3.3744	0.0003622	down	yes	13475.9	139746	157262	143182	118793	13793.5	14923.3	11710.861328125	BP:regulation of apoptotic signaling pathway;BP:regulation of response to stimulus;BP:hormone metabolic process;BP:cellular response to stimulus;BP:positive regulation of cell adhesion;BP:regulation of signal transduction;BP:regulation of apoptotic process;BP:positive regulation of biological process;BP:modulation by symbiont of entry into host;BP:vesicle-mediated transport;BP:protein metabolic p…	GO:2001233;GO:0048583;GO:0042445;GO:0051716;GO:0045785;GO:0009966;GO:0042981;GO:0048518;GO:0052372;GO:0016192;GO:0019538;GO:0033554;GO:0006457;GO:0030070;GO:0006888;GO:0075294;GO:0010646;GO:1902175;GO:0071453;GO:0065007;GO:0071456;GO:0065008;GO:0034097;GO:0050792;GO:0006810;GO:0050794;GO:0043903;GO:0006950;GO:0008150;GO:0008152;GO:0051234;GO:0051604;GO:0036293;GO:0050896;GO:0036294;GO:1900026;GO:…	K09580	PDIA1, P4HB	mmu04141	Protein processing in endoplasmic reticulum	COG0526	O:Posttranslational modification, protein turnover, chaperones	PF00085.26;PF13848.12;PF13098.12;PF04756.19;PF13899.12;PF07912.19;PF00578.27	Thioredoxin;Thioredoxin_6;Thioredoxin_2;OST3_OST6;Thioredoxin_7;ERp29_N;AhpC-TSA	Thioredoxin;Thioredoxin-like domain;Thioredoxin-like domain;OST3 / OST6 family, transporter family;Thioredoxin-like;ERp29, N-terminal domain;AhpC/TSA family	ER
ENSMUSP00000026887	Atp5f1c	ATP synthase subunit gamma	-	pep chromosome:GRCm39:2:10060827:10085238:-1 gene:ENSMUSG00000025781.15 transcript:ENSMUST00000026887.14 gene_biotype:protein_coding transcript_biotype:protein_coding gene_symbol:Atp5f1c description:ATP synthase F1 subunit gamma [Source:MGI Symbol;Acc:MGI:1261437]	4.9935	2.3201	1.428E-6	up	yes	127038	25440.7	25557.1	24766.9	25997.990234375	124609	125040	131464	BP:nucleoside triphosphate metabolic process;BP:nucleoside triphosphate biosynthetic process;BP:purine nucleoside triphosphate metabolic process;BP:purine nucleoside triphosphate biosynthetic process;BP:mitochondrial ATP synthesis coupled proton transport;BP:nucleotide biosynthetic process;BP:small molecule metabolic process;BP:purine-containing compound metabolic process;BP:purine-containing com…	GO:0009141;GO:0009142;GO:0009144;GO:0009145;GO:0042776;GO:0009165;GO:0044281;GO:0072521;GO:0072522;GO:0009259;GO:0009199;GO:0006163;GO:0009206;GO:0009205;GO:0009987;GO:0009201;GO:0006139;GO:0046034;GO:0006793;GO:0009152;GO:0009150;GO:0009260;GO:0009058;GO:0009117;GO:0008152;GO:0034654;GO:0090407;GO:0055086;GO:0044238;GO:0015986;GO:1901137;GO:1901135;GO:0046390;GO:0019693;GO:0006796;GO:1901293;GO:…	K02136	ATPeF1G, ATP5C1, ATP3	mmu05208;mmu05020;mmu05022;mmu01100;mmu00190;mmu05415;mmu04714;mmu05014;mmu05016;mmu05010;mmu05012	Chemical carcinogenesis - reactive oxygen species;Prion disease;Pathways of neurodegeneration - multiple diseases;Metabolic pathways;Oxidative phosphorylation;Diabetic cardiomyopathy;Thermogenesis;Amyotrophic lateral sclerosis;Huntington disease;Alzheimer disease;Parkinson disease	COG0224	C:Energy production and conversion	PF00231.24	ATP-synt	ATP synthase	mitochondrial
ENSMUSP00000105796	Ndufa13	NADH dehydrogenase [ubiquinone] 1 alpha subcomplex subunit 13	67184	pep chromosome:GRCm39:8:70346830:70355208:-1 gene:ENSMUSG00000036199.10 transcript:ENSMUST00000110167.5 gene_biotype:protein_coding transcript_biotype:protein_coding gene_symbol:Ndufa13 description:NADH:ubiquinone oxidoreductase subunit A13 [Source:MGI Symbol;Acc:MGI:1914434]	9.0637	3.1801	1.265E-5	up	yes	137074	15123.3	16199.7	15713.180664062	13457.1	129727	136007	145488	BP:negative regulation of apoptotic signaling pathway;BP:protein localization;BP:regulation of primary metabolic process;BP:regulation of metabolic process;BP:regulation of apoptotic signaling pathway;BP:negative regulation of response to stimulus;BP:regulation of RNA biosynthetic process;BP:regulation of response to stimulus;BP:membrane organization;BP:signal transduction;BP:cell surface recepto…	GO:2001234;GO:0008104;GO:0080090;GO:0019222;GO:2001233;GO:0048585;GO:2001141;GO:0048583;GO:0061024;GO:0007165;GO:0007166;GO:0007007;GO:0007006;GO:0007005;GO:0051716;GO:0010605;GO:0010604;GO:0009968;GO:0070727;GO:0009966;GO:0010257;GO:0042981;GO:0048518;GO:0048519;GO:0033036;GO:0060255;GO:0045184;GO:0072657;GO:0072655;GO:0051668;GO:0070585;GO:0045039;GO:0009896;GO:0009894;GO:0022607;GO:0009892;GO:…	K11353	NDUFA13	mmu05208;mmu00190;mmu05020;mmu05022;mmu01100;mmu04723;mmu05415;mmu04714;mmu05014;mmu04932;mmu05016;mmu05010;mmu05012	Chemical carcinogenesis - reactive oxygen species;Oxidative phosphorylation;Prion disease;Pathways of neurodegeneration - multiple diseases;Metabolic pathways;Retrograde endocannabinoid signaling;Diabetic cardiomyopathy;Thermogenesis;Amyotrophic lateral sclerosis;Non-alcoholic fatty liver disease;Huntington disease;Alzheimer disease;Parkinson disease	ENOG4111KIB	U:Intracellular trafficking, secretion, and vesicular transport	PF06212.17	GRIM-19	GRIM-19 protein	cytoplasmic
ENSMUSP00000072483	Acadm	Medium-chain specific acyl-CoA dehydrogenase, mitochondrial	11364	pep chromosome:GRCm39:3:153627994:153650269:-1 gene:ENSMUSG00000062908.13 transcript:ENSMUST00000072697.13 gene_biotype:protein_coding transcript_biotype:protein_coding gene_symbol:Acadm description:acyl-Coenzyme A dehydrogenase, medium chain [Source:MGI Symbol;Acc:MGI:87867]	11.5505	3.5299	0.0002802	up	yes	139819	12105.1	12763.397460938	12347.005859375	11204.771484375	148959	118550	151948	BP:lipid oxidation;BP:response to abiotic stimulus;BP:regulation of primary metabolic process;BP:regulation of metabolic process;BP:small molecule metabolic process;BP:small molecule catabolic process;BP:cellular developmental process;BP:animal organ development;BP:energy reserve metabolic process;BP:medium-chain fatty acid metabolic process;BP:medium-chain fatty acid catabolic process;BP:respons…	GO:0034440;GO:0009628;GO:0080090;GO:0019222;GO:0044281;GO:0044282;GO:0048869;GO:0048513;GO:0006112;GO:0051791;GO:0051793;GO:0031960;GO:0032787;GO:0007507;GO:0010038;GO:0072329;GO:0043436;GO:0009791;GO:0006575;GO:0006578;GO:0016054;GO:0006577;GO:0031667;GO:0016051;GO:0042692;GO:0042398;GO:0010906;GO:0009062;GO:0045329;GO:0016042;GO:0065007;GO:0006111;GO:0006629;GO:0000271;GO:0009889;GO:0050794;GO:…	K00249	ACADM, acd	mmu00280;mmu01100;mmu00071;mmu03320;mmu04936;mmu01212	Valine, leucine and isoleucine degradation;Metabolic pathways;Fatty acid degradation;PPAR signaling pathway;Alcoholic liver disease;Fatty acid metabolism	COG1960	I:Lipid transport and metabolism	PF00441.29;PF02771.21;PF02770.24;PF08028.16	Acyl-CoA_dh_1;Acyl-CoA_dh_N;Acyl-CoA_dh_M;Acyl-CoA_dh_2	Acyl-CoA dehydrogenase, C-terminal domain;Acyl-CoA dehydrogenase, N-terminal domain;Acyl-CoA dehydrogenase, middle domain;Acyl-CoA dehydrogenase, C-terminal domain	mitochondrial
ENSMUSP00000079816	H3f3a	Histone H3	-	pep chromosome:GRCm39:1:180630262:180641112:-1 gene:ENSMUSG00000060743.13 transcript:ENSMUST00000081026.11 gene_biotype:protein_coding transcript_biotype:protein_coding gene_symbol:H3f3a description:H3.3 histone A [Source:MGI Symbol;Acc:MGI:1097686]	0.2465	-2.0203	0.001594	down	yes	29205.2	118457	106570	107021	141779	28051.6	31460.927734375	28103.080078125	CC:macromolecular complex;CC:intracellular membrane-bounded organelle;CC:protein-DNA complex;CC:nucleus;CC:nucleosome;CC:cellular_component;CC:intracellular organelle;CC:membrane-bounded organelle;CC:organelle;CC:cellular anatomical entityMF:structural constituent of chromatin;MF:organic cyclic compound binding;MF:structural molecule activity;MF:molecular_function;MF:binding;MF:protein binding;MF…	GO:0032991;GO:0043231;GO:0032993;GO:0005634;GO:0000786;GO:0005575;GO:0043229;GO:0043227;GO:0043226;GO:0110165GO:0030527;GO:0097159;GO:0005198;GO:0003674;GO:0005488;GO:0005515;GO:0003677;GO:0003676;GO:0046983;GO:0046982	K11253	H3	mmu05322;mmu05202;mmu04613;mmu05034	Systemic lupus erythematosus;Transcriptional misregulation in cancer;Neutrophil extracellular trap formation;Alcoholism	COG2036	B:Chromatin structure and dynamics	PF00125.30	Histone	Core histone H2A/H2B/H3/H4	nuclear
ENSMUSP00000034567	Dlat	Dihydrolipoyllysine-residue acetyltransferase component of pyruvate dehydrogenase complex, mitochondrial	235339	pep chromosome:GRCm39:9:50545933:50571080:-1 gene:ENSMUSG00000000168.11 transcript:ENSMUST00000034567.4 gene_biotype:protein_coding transcript_biotype:protein_coding gene_symbol:Dlat description:dihydrolipoamide S-acetyltransferase [Source:MGI Symbol;Acc:MGI:2385311]	9.0686	3.1809	1.055E-5	up	yes	132933	14658.6	14668.537109375	14195.354492188	15111.860351562	130112	127292	141395	BP:monosaccharide metabolic process;BP:acyl-CoA metabolic process;BP:carboxylic acid metabolic process;BP:oxoacid metabolic process;BP:tricarboxylic acid cycle;BP:small molecule metabolic process;BP:purine-containing compound metabolic process;BP:purine-containing compound biosynthetic process;BP:pyruvate metabolic process;BP:thioester biosynthetic process;BP:nucleobase-containing compound metabo…	GO:0005996;GO:0006637;GO:0019752;GO:0043436;GO:0006099;GO:0044281;GO:0072521;GO:0072522;GO:0006090;GO:0035384;GO:0006139;GO:1901293;GO:0006084;GO:0035383;GO:0044238;GO:0009987;GO:0019318;GO:0032787;GO:0009058;GO:0008150;GO:0008152;GO:0034654;GO:0005975;GO:0090407;GO:0055086;GO:0043604;GO:0006085;GO:0006086;GO:0006082;GO:0043603;GO:0044272;GO:0006796;GO:0006790;GO:0071616;GO:0006793;GO:0019637;GO:…	K00627	DLAT, aceF, pdhC	mmu01100;mmu00020;mmu00620;mmu00010;mmu00785;mmu01200;mmu01210	Metabolic pathways;Citrate cycl;Pyruvate metabolism;Glycolysis / Gluconeogenesis;Lipoic acid metabolism;Carbon metabolism;2-Oxocarboxylic acid metabolism	COG0508	C:Energy production and conversion	PF00198.28;PF00364.28;PF02817.22	2-oxoacid_dh;Biotin_lipoyl;E3_binding	2-oxoacid dehydrogenases acyltransferase;Biotin-requiring enzyme;e3 binding domain	mitochondrial
ENSMUSP00000052020	Flnb	Filamin-B	286940	pep chromosome:GRCm39:14:14518185:14651816:-1 gene:ENSMUSG00000025278.10 transcript:ENSMUST00000052678.9 gene_biotype:protein_coding transcript_biotype:protein_coding gene_symbol:Flnb description:filamin, beta [Source:MGI Symbol;Acc:MGI:2446089]	0.2264	-2.1431	0.0001008	down	yes	26952.2	119067	128886	119915	108399	27017.404296875	27457	26382.080078125	BP:cellular response to interferon-gamma;BP:cell development;BP:actin cytoskeleton organization;BP:striated muscle tissue development;BP:epithelial cell morphogenesis;BP:anatomical structure morphogenesis;BP:cellular component organization or biogenesis;BP:cellular developmental process;BP:skeletal muscle tissue development;BP:cellular component organization;BP:developmental process;BP:response t…	GO:0071346;GO:0048468;GO:0030036;GO:0014706;GO:0003382;GO:0009653;GO:0071840;GO:0048869;GO:0007519;GO:0016043;GO:0032502;GO:0034097;GO:0030029;GO:0009987;GO:0009888;GO:0034341;GO:0008150;GO:0042221;GO:0000902;GO:0006996;GO:0007010;GO:0071345;GO:0048856;GO:0003334;GO:1901652;GO:0002064;GO:0060537;GO:0050896GO:0032432;GO:0043229;GO:0030055;GO:0030139;GO:0005903;GO:0043227;GO:0043226;GO:0042641;GO:0…	K27392	FLNB	mmu04510	Focal adhesion	COG5069	S:Function unknown	PF00630.25;PF23616.1;PF00307.36;PF19079.5	Filamin;Ig_GEX2_N;CH;CFSR	Filamin/ABP280 repeat;GEX2 N-terminal Ig-like domain;Calponin homology;Collagen-flanked surface repeat	cytoplasmic
ENSMUSP00000067708	Actn2	Alpha-actinin-2	11472	pep chromosome:GRCm39:13:12284312:12355641:-1 gene:ENSMUSG00000052374.17 transcript:ENSMUST00000064204.14 gene_biotype:protein_coding transcript_biotype:protein_coding gene_symbol:Actn2 description:actinin alpha 2 [Source:MGI Symbol;Acc:MGI:109192]	123.958	6.9537	1.266E-6	up	yes	143948	1161.26	2347.4558105469	549.79779052734	586.54	144019	138709	149116	BP:regulation of protein localization;BP:protein localization;BP:positive regulation of intracellular transport;BP:angiotensin-activated signaling pathway;BP:regulation of transport;BP:regulation of intracellular transport;BP:cell development;BP:regulation of actin polymerization or depolymerization;BP:positive regulation of endocytic recycling;BP:signal transduction;BP:regulation of endocytic re…	GO:0032880;GO:0008104;GO:0032388;GO:0038166;GO:0051049;GO:0032386;GO:0048468;GO:0008064;GO:2001137;GO:0007165;GO:2001135;GO:0071840;GO:0072659;GO:0070727;GO:0048869;GO:0051495;GO:0051493;GO:0048518;GO:0048519;GO:0051051;GO:0051050;GO:1901881;GO:0043243;GO:0051668;GO:0007200;GO:0010638;GO:2000008;GO:2000009;GO:0032535;GO:0042391;GO:0022607;GO:1901879;GO:0120036;GO:0050789;GO:0120031;GO:0016043;GO:…	K21073	ACTN2_3	mmu05412;mmu04820	Arrhythmogenic right ventricular cardiomyopathy;Cytoskeleton in muscle cells	COG5069	S:Function unknown	PF00435.27;PF00307.36;PF08726.16;PF00036.39;PF13499.12;PF13405.12;PF13833.12	Spectrin;CH;EFhand_Ca_insen;EF-hand_1;EF-hand_7;EF-hand_6;EF-hand_8	Spectrin repeat;Calponin homology;Ca2+ insensitive EF hand;EF hand domain;EF-hand domain pair;EF-hand domain;EF-hand domain pair	cytoplasmic
ENSMUSP00000027153	Acadl	Long-chain specific acyl-CoA dehydrogenase, mitochondrial	11363	pep chromosome:GRCm39:1:66869998:66902436:-1 gene:ENSMUSG00000026003.6 transcript:ENSMUST00000027153.6 gene_biotype:protein_coding transcript_biotype:protein_coding gene_symbol:Acadl description:acyl-Coenzyme A dehydrogenase, long-chain [Source:MGI Symbol;Acc:MGI:87866]	15.6829	3.9711	2.192E-5	up	yes	135751	8655.99	7807.6	8178.14	9982.2275390625	146807	130640	129806	BP:lipid oxidation;BP:regulation of primary metabolic process;BP:regulation of metabolic process;BP:oxoacid metabolic process;BP:small molecule metabolic process;BP:small molecule catabolic process;BP:negative regulation of lipid metabolic process;BP:positive regulation of biological process;BP:negative regulation of biological process;BP:negative regulation of lipid biosynthetic process;BP:pyruv…	GO:0034440;GO:0080090;GO:0019222;GO:0043436;GO:0044281;GO:0044282;GO:0045833;GO:0048518;GO:0048519;GO:0051055;GO:0009078;GO:0072329;GO:0042758;GO:0006575;GO:0048871;GO:0006579;GO:0016054;GO:0006577;GO:0045717;GO:0009892;GO:0009893;GO:0009890;GO:0090181;GO:0009063;GO:0009062;GO:0046322;GO:0050789;GO:0016042;GO:0065007;GO:0006629;GO:0009889;GO:0050794;GO:0006950;GO:0008150;GO:0008152;GO:0009266;GO:…	K00255	ACADL	mmu03320;mmu01100;mmu01212;mmu00071	PPAR signaling pathway;Metabolic pathways;Fatty acid metabolism;Fatty acid degradation	ENOG410XNMY	U:Intracellular trafficking, secretion, and vesicular transport	PF00441.29;PF02771.21;PF02770.24;PF08028.16	Acyl-CoA_dh_1;Acyl-CoA_dh_N;Acyl-CoA_dh_M;Acyl-CoA_dh_2	Acyl-CoA dehydrogenase, C-terminal domain;Acyl-CoA dehydrogenase, N-terminal domain;Acyl-CoA dehydrogenase, middle domain;Acyl-CoA dehydrogenase, C-terminal domain	mitochondrial
ENSMUSP00000117987	Ppia	Peptidyl-prolyl cis-trans isomerase A	268373	pep chromosome:GRCm39:11:6365443:6369817:1 gene:ENSMUSG00000071866.13 transcript:ENSMUST00000132846.2 gene_biotype:protein_coding transcript_biotype:protein_coding gene_symbol:Ppia description:peptidylprolyl isomerase A [Source:MGI Symbol;Acc:MGI:97749]	0.3937	-1.3448	8.068E-5	down	yes	39477.7	100269	104696	102664	93449.1	41610.5	39762.8	37059.8	BP:negative regulation of apoptotic signaling pathway;BP:activation of protein kinase B activity;BP:negative regulation of transferase activity;BP:regulation of phosphate metabolic process;BP:regulation of primary metabolic process;BP:regulation of metabolic process;BP:regulation of apoptotic signaling pathway;BP:regulation of transport;BP:negative regulation of response to stimulus;BP:positive r…	GO:2001234;GO:0032148;GO:0051348;GO:0019220;GO:0080090;GO:0019222;GO:2001233;GO:0051049;GO:0048585;GO:0048584;GO:0048583;GO:0032147;GO:0060326;GO:0071840;GO:0051716;GO:0010605;GO:0010604;GO:0009968;GO:0009966;GO:0048869;GO:0051047;GO:0018193;GO:0044093;GO:0044092;GO:0048518;GO:0048519;GO:0030595;GO:0030593;GO:0006935;GO:0051050;GO:0060255;GO:0045859;GO:0042221;GO:0045070;GO:2001141;GO:0030168;GO:…	K03767	PPIA	mmu03250;mmu04217	Viral life cycle - HIV-1;Necroptosis	COG0652	O:Posttranslational modification, protein turnover, chaperones	PF00160.26	Pro_isomerase	Cyclophilin type peptidyl-prolyl cis-trans isomerase/CLD	cytoplasmic
ENSMUSP00000119603	Phb1	Prohibitin 1	18673	pep chromosome:GRCm39:11:95557783:95571599:1 gene:ENSMUSG00000038845.12 transcript:ENSMUST00000125172.8 gene_biotype:protein_coding transcript_biotype:protein_coding gene_symbol:Phb1 description:prohibitin 1 [Source:MGI Symbol;Acc:MGI:97572]	2.8246	1.498	3.848E-6	up	yes	102660	36344.6	37047.7	37446.5	34539.6	99896.7	105586	102497	BP:progesterone receptor signaling pathway;BP:regulation of phosphate metabolic process;BP:regulation of primary metabolic process;BP:regulation of metabolic process;BP:regulation of glucocorticoid receptor signaling pathway;BP:negative regulation of response to stimulus;BP:positive regulation of response to stimulus;BP:regulation of response to stimulus;BP:activation of protein kinase activity;B…	GO:0050847;GO:0019220;GO:0080090;GO:0019222;GO:2000322;GO:0048585;GO:0048584;GO:0048583;GO:0032147;GO:0031349;GO:0008277;GO:0043523;GO:0043525;GO:0007166;GO:0035902;GO:0051897;GO:0051896;GO:0007005;GO:0009755;GO:0010605;GO:0010604;GO:0009968;GO:0009967;GO:0044419;GO:0043066;GO:0044093;GO:0048518;GO:0048519;GO:0042127;GO:0033144;GO:0033143;GO:0031100;GO:0060255;GO:0045859;GO:1901224;GO:0003006;GO:…	K17080	PHB1	------	------	COG0330	O:Posttranslational modification, protein turnover, chaperones	PF01145.30	Band_7	SPFH domain / Band 7 family	cytoplasmic
ENSMUSP00000026743	Uqcrc1	Cytochrome b-c1 complex subunit 1, mitochondrial	22273	pep chromosome:GRCm39:9:108765701:108778691:1 gene:ENSMUSG00000025651.15 transcript:ENSMUST00000026743.14 gene_biotype:protein_coding transcript_biotype:protein_coding gene_symbol:Uqcrc1 description:ubiquinol-cytochrome c reductase core protein 1 [Source:MGI Symbol;Acc:MGI:107876]	5.6336	2.4941	4.965E-9	up	yes	118001	20946	21244.705078125	21101	20492.482421875	117141	118116	118745	BP:cellular component assembly;BP:macromolecular complex subunit organization;BP:aerobic respiration;BP:response to chemical;BP:generation of precursor metabolites and energy;BP:cellular component organization or biogenesis;BP:cellular component organization;BP:macromolecular complex assembly;BP:electron transport chain;BP:mitochondrion organization;BP:mitochondrial respiratory chain complex III …	GO:0022607;GO:0043933;GO:0009060;GO:0042221;GO:0006091;GO:0071840;GO:0016043;GO:0065003;GO:0022900;GO:0007005;GO:0034551;GO:0022904;GO:0033108;GO:0014823;GO:0009987;GO:0019646;GO:0045333;GO:0017004;GO:0008152;GO:0043279;GO:0006996;GO:0015980;GO:0050896;GO:0097250;GO:0006122;GO:0008150;GO:0017062;GO:1901698GO:0043229;GO:0043227;GO:0043226;GO:0031090;GO:0043209;GO:0016020;GO:0005739;GO:0005750;GO:0…	K00414	QCR1, UQCRC1	mmu05208;mmu05020;mmu05022;mmu01100;mmu00190;mmu04260;mmu05415;mmu04714;mmu05014;mmu04932;mmu05016;mmu05010;mmu05012	Chemical carcinogenesis - reactive oxygen species;Prion disease;Pathways of neurodegeneration - multiple diseases;Metabolic pathways;Oxidative phosphorylation;Cardiac muscle contraction;Diabetic cardiomyopathy;Thermogenesis;Amyotrophic lateral sclerosis;Non-alcoholic fatty liver disease;Huntington disease;Alzheimer disease;Parkinson disease	COG0612	T:Signal transduction mechanisms	PF00675.25;PF05193.26	Peptidase_M16;Peptidase_M16_C	Insulinase;Peptidase M16 inactive domain	mitochondrial
ENSMUSP00000128770	Pkm	Pyruvate kinase PKM	18746	pep chromosome:GRCm39:9:59563856:59586472:1 gene:ENSMUSG00000032294.18 transcript:ENSMUST00000163694.4 gene_biotype:protein_coding transcript_biotype:protein_coding gene_symbol:Pkm description:pyruvate kinase, muscle [Source:MGI Symbol;Acc:MGI:97591]	5.9509	2.5731	8.469E-5	up	yes	117881	19808.7	19579.2	19174.5	20672.537109375	129927	111266	112449	BP:organophosphate catabolic process;BP:developmental growth;BP:protein homotetramerization;BP:nucleotide catabolic process;BP:canonical glycolysis;BP:glycolytic process through glucose-6-phosphate;BP:positive regulation of sprouting angiogenesis;BP:small molecule metabolic process;BP:small molecule catabolic process;BP:small molecule biosynthetic process;BP:cellular component organization or bio…	GO:0046434;GO:0048589;GO:0051289;GO:0009166;GO:0061621;GO:0061620;GO:1903672;GO:0044281;GO:0044282;GO:0044283;GO:0071840;GO:0080090;GO:0051716;GO:0019222;GO:0010608;GO:0009199;GO:0048513;GO:0055086;GO:0048518;GO:0009191;GO:0009205;GO:0031100;GO:0060255;GO:0046034;GO:0046031;GO:0046032;GO:2001141;GO:0043436;GO:0043434;GO:0009179;GO:0048732;GO:0009891;GO:0016052;GO:0016053;GO:0006163;GO:1901136;GO:…	K00873	PK, pyk	mmu05165;mmu05230;mmu01100;mmu05203;mmu01230;mmu00010;mmu04922;mmu01200;mmu04930;mmu00620	Human papillomavirus infection;Central carbon metabolism in cancer;Metabolic pathways;Viral carcinogenesis;Biosynthesis of amino acids;Glycolysis / Gluconeogenesis;Glucagon signaling pathway;Carbon metabolism;Type II diabetes mellitus;Pyruvate metabolism	COG0469	G:Carbohydrate transport and metabolism	PF00224.27;PF02887.21	PK;PK_C	Pyruvate kinase, barrel domain;Pyruvate kinase, alpha/beta domain	cytoplasmic
ENSMUSP00000018470	Ywhab	14-3-3 protein beta/alpha	54401	pep chromosome:GRCm39:2:163836880:163860508:1 gene:ENSMUSG00000018326.10 transcript:ENSMUST00000018470.10 gene_biotype:protein_coding transcript_biotype:protein_coding gene_symbol:Ywhab description:tyrosine 3-monooxygenase/tryptophan 5-monooxygenase activation protein, beta polypeptide [Source:MGI Symbol;Acc:MGI:1891917]	0.4923	-1.0224	3.346E-5	down	yes	44838.9	91084.7	88939.2	93495.2	90819.7	41204.2	46306.7	47005.9	BP:protein localization;BP:regulation of primary metabolic process;BP:regulation of metabolic process;BP:negative regulation of response to stimulus;BP:regulation of G-protein coupled receptor protein signaling pathway;BP:signal transduction;BP:negative regulation of macromolecule metabolic process;BP:negative regulation of signal transduction;BP:cellular macromolecule localization;BP:regulation …	GO:0008104;GO:0080090;GO:0019222;GO:0048585;GO:0008277;GO:0007165;GO:0010605;GO:0009968;GO:0070727;GO:0009966;GO:0048519;GO:0033036;GO:0060255;GO:0048583;GO:0006605;GO:0045184;GO:0045185;GO:2001141;GO:0009892;GO:0009890;GO:0051220;GO:0065007;GO:0009889;GO:0050794;GO:0008150;GO:0051235;GO:0051234;GO:0035308;GO:0006355;GO:0010556;GO:0010558;GO:0023057;GO:0010648;GO:0023051;GO:0010646;GO:0045744;GO:…	K16197	YWHAB_Q_Z	mmu04114;mmu05161;mmu05160;mmu05203;mmu04110;mmu04151;mmu04390	Oocyte meiosis;Hepatitis B;Hepatitis C;Viral carcinogenesis;Cell cycle;PI3K-Akt signaling pathway;Hippo signaling pathway	COG5040	T:Signal transduction mechanisms	PF00244.26	2014-03-03	14-3-3 protein	cytoplasmic
ENSMUSP00000025961	Prdx3	Thioredoxin-dependent peroxide reductase, mitochondrial	11757	pep chromosome:GRCm39:19:60852489:60862994:-1 gene:ENSMUSG00000024997.8 transcript:ENSMUST00000025961.7 gene_biotype:protein_coding transcript_biotype:protein_coding gene_symbol:Prdx3 description:peroxiredoxin 3 [Source:MGI Symbol;Acc:MGI:88034]	5.7683	2.5281	5.179E-6	up	yes	113168	19618.8	21567.6	19528.4	17760.376953125	118329	109662	111512	BP:regulation of neuron apoptotic process;BP:negative regulation of neuron apoptotic process;BP:mitochondrion organization;BP:cellular response to stimulus;BP:response to external biotic stimulus;BP:cellular developmental process;BP:maternal placenta development;BP:positive regulation of biological process;BP:negative regulation of biological process;BP:regulation of cell proliferation;BP:regulat…	GO:0043523;GO:0043524;GO:0007005;GO:0051716;GO:0043207;GO:0048869;GO:0001893;GO:0048518;GO:0048519;GO:0042127;GO:0065008;GO:0009607;GO:0009605;GO:0033554;GO:0042391;GO:0000302;GO:0042744;GO:0032496;GO:0042981;GO:0016043;GO:0062197;GO:0065007;GO:0071840;GO:0050794;GO:0006950;GO:0008150;GO:0008152;GO:0042542;GO:0050896;GO:0032502;GO:0030154;GO:0070887;GO:0003006;GO:0008284;GO:1901700;GO:0048609;GO:…	K20011	PRDX3	------	------	COG0450	T:Signal transduction mechanisms	PF00578.27;PF08534.16;PF10417.14	AhpC-TSA;Redoxin;1-cysPrx_C	AhpC/TSA family;Redoxin;C-terminal domain of 1-Cys peroxiredoxin	mitochondrial
ENSMUSP00000038961	Cox5b-ps	Cytochrome c oxidase subunit 5B, mitochondrial	12859	pep chromosome:GRCm39:13:21685120:21685616:-1 gene:ENSMUSG00000079941.3 transcript:ENSMUST00000044043.4 gene_biotype:protein_coding transcript_biotype:protein_coding gene_symbol:Cox5b-ps description:cytochrome c oxidase subunit 5B, pseudogene [Source:MGI Symbol;Acc:MGI:3649411]	6.4432	2.6878	1.956E-5	up	yes	114202	17724.4	18853.9	16667.630859375	17651.646484375	118312	106076	118219	BP:aerobic respiration;BP:generation of precursor metabolites and energy;BP:response to endogenous stimulus;BP:response to nitrogen compound;BP:electron transport chain;BP:respiratory electron transport chain;BP:cellular process;BP:aerobic electron transport chain;BP:biological_process;BP:metabolic process;BP:response to chemical;BP:response to peptide hormone;BP:response to oxygen-containing com…	GO:0009060;GO:0006091;GO:0009719;GO:1901698;GO:0022900;GO:0022904;GO:0009987;GO:0019646;GO:0008150;GO:0008152;GO:0042221;GO:0043434;GO:1901700;GO:0015980;GO:0009725;GO:0050896;GO:0006123;GO:0045333GO:0019866;GO:0043229;GO:0043227;GO:0043226;GO:0031090;GO:0005743;GO:0016020;GO:0005739;GO:0005751;GO:0110165;GO:0031966;GO:0043231;GO:0005575;GO:0043209GO:0015453;GO:0003674;GO:0005488;GO:0016491;GO:00…	K02265	COX5B	mmu05208;mmu05020;mmu05022;mmu01100;mmu00190;mmu04260;mmu05415;mmu04714;mmu05014;mmu04932;mmu05016;mmu05010;mmu05012	Chemical carcinogenesis - reactive oxygen species;Prion disease;Pathways of neurodegeneration - multiple diseases;Metabolic pathways;Oxidative phosphorylation;Cardiac muscle contraction;Diabetic cardiomyopathy;Thermogenesis;Amyotrophic lateral sclerosis;Non-alcoholic fatty liver disease;Huntington disease;Alzheimer disease;Parkinson disease	ENOG4111XEM	O:Posttranslational modification, protein turnover, chaperones	PF01215.24	COX5B	Cytochrome c oxidase subunit Vb	mitochondrial
ENSMUSP00000027478	Ndufa10	NADH dehydrogenase [ubiquinone] 1 alpha subcomplex subunit 10, mitochondrial	67273	pep chromosome:GRCm39:1:92366732:92401582:-1 gene:ENSMUSG00000026260.13 transcript:ENSMUST00000027478.7 gene_biotype:protein_coding transcript_biotype:protein_coding gene_symbol:Ndufa10 description:NADH:ubiquinone oxidoreductase subunit A10 [Source:MGI Symbol;Acc:MGI:1914523]	6.1706	2.6254	9.869E-5	up	yes	113502	18393.9	18001.2	19464.9	17715.6	107712	107148	125646	BP:nucleotide biosynthetic process;BP:small molecule metabolic process;BP:cellular component organization or biogenesis;BP:NADH dehydrogenase complex assembly;BP:electron transport chain;BP:respiratory electron transport chain;BP:purine ribonucleoside triphosphate biosynthetic process;BP:purine ribonucleoside triphosphate metabolic process;BP:ribonucleoside triphosphate biosynthetic process;BP:AT…	GO:0009165;GO:0044281;GO:0071840;GO:0010257;GO:0022900;GO:0022904;GO:0009206;GO:0009205;GO:0009201;GO:0046034;GO:0019646;GO:0006163;GO:0006164;GO:0019637;GO:0022607;GO:0009141;GO:0009142;GO:0009144;GO:0009145;GO:0009060;GO:0016043;GO:0065003;GO:0007005;GO:0006810;GO:0009152;GO:0009150;GO:0009260;GO:0008150;GO:0008152;GO:0034654;GO:0051234;GO:0090407;GO:0015986;GO:0015980;GO:0050896;GO:0097250;GO:…	K03954	NDUFA10	mmu05208;mmu00190;mmu05020;mmu05022;mmu01100;mmu04723;mmu05415;mmu04714;mmu05014;mmu04932;mmu05016;mmu05010;mmu05012	Chemical carcinogenesis - reactive oxygen species;Oxidative phosphorylation;Prion disease;Pathways of neurodegeneration - multiple diseases;Metabolic pathways;Retrograde endocannabinoid signaling;Diabetic cardiomyopathy;Thermogenesis;Amyotrophic lateral sclerosis;Non-alcoholic fatty liver disease;Huntington disease;Alzheimer disease;Parkinson disease	ENOG41101CN	F:Nucleotide transport and metabolism	PF01712.25	dNK	Deoxynucleoside kinase	mitochondrial
ENSMUSP00000034539	Dcps	m7GpppX diphosphatase	69305	pep chromosome:GRCm39:9:35035704:35087357:-1 gene:ENSMUSG00000032040.16 transcript:ENSMUST00000034539.12 gene_biotype:protein_coding transcript_biotype:protein_coding gene_symbol:Dcps description:decapping enzyme, scavenger [Source:MGI Symbol;Acc:MGI:1916555]	0.4595	-1.1219	0.0006118	down	yes	41333.4	89950	95876.2	92327.5	81646.3	45725.3	36955.2	41319.8	BP:methylguanosine-cap decapping;BP:regulation of metabolic process;BP:nucleic acid metabolic process;BP:negative regulation of gene expression;BP:negative regulation of metabolic process;BP:regulation of biological process;BP:nucleobase-containing compound metabolic process;BP:negative regulation of macromolecule metabolic process;BP:negative regulation of biosynthetic process;BP:RNA decapping;B…	GO:0110156;GO:0019222;GO:0090304;GO:0010629;GO:0009892;GO:0050789;GO:0006139;GO:0010605;GO:0009890;GO:0110154;GO:0065007;GO:0008380;GO:0006401;GO:0006402;GO:0010468;GO:0044238;GO:0060255;GO:0009987;GO:0009889;GO:0050794;GO:0000375;GO:0000377;GO:0008150;GO:0008152;GO:0048519;GO:0034655;GO:0009056;GO:0009057;GO:0016070;GO:0016071;GO:0000290;GO:0045292;GO:0000398;GO:0043170;GO:0000956;GO:0010556;GO:…	K12584	DCPS, DCS	mmu03018	RNA degradation	COG5075	S:Function unknown	PF11969.13;PF05652.17	DcpS_C;DcpS	Scavenger mRNA decapping enzyme C-term binding;Scavenger mRNA decapping enzyme	cytoplasmic
ENSMUSP00000099819	Vdac1	Non-selective voltage-gated ion channel VDAC1	22333	pep chromosome:GRCm39:11:52251687:52280224:1 gene:ENSMUSG00000020402.12 transcript:ENSMUST00000102758.8 gene_biotype:protein_coding transcript_biotype:protein_coding gene_symbol:Vdac1 description:voltage-dependent anion channel 1 [Source:MGI Symbol;Acc:MGI:106919]	4.4553	2.1555	1.924E-6	up	yes	104274	23404.3	22218.474609375	22713.822265625	25280.705078125	100938	106224	105662	BP:oxoacid metabolic process;BP:regulation of metabolic process;BP:regulation of transport;BP:learning;BP:behavior;BP:learning or memory;BP:mitochondrial transport;BP:anion transport;BP:small molecule metabolic process;BP:regulation of ion transmembrane transport;BP:negative regulation of ion transmembrane transport;BP:regulation of transmembrane transport;BP:negative regulation of transmembrane …	GO:0043436;GO:0019222;GO:0051049;GO:0007612;GO:0007610;GO:0007611;GO:0006839;GO:0006820;GO:0044281;GO:0034765;GO:0034766;GO:0034762;GO:0034763;GO:0048869;GO:0010508;GO:0002209;GO:0030855;GO:0048518;GO:0048519;GO:0051051;GO:0043604;GO:0006753;GO:0003008;GO:0043069;GO:0070588;GO:0098916;GO:0071616;GO:0033555;GO:0019637;GO:1903146;GO:0009896;GO:0009894;GO:0009892;GO:0009893;GO:2000378;GO:0008219;GO:…	K05862	VDAC1	mmu05208;mmu05164;mmu05166;mmu05020;mmu05022;mmu04621;mmu04022;mmu04020;mmu04979;mmu04217;mmu05415;mmu04613;mmu05014;mmu05017;mmu05016;mmu04218;mmu05010;mmu05012	Chemical carcinogenesis - reactive oxygen species;Influenza A;Human T-cell leukemia virus 1 infection;Prion disease;Pathways of neurodegeneration - multiple diseases;NOD-like receptor signaling pathway;cGMP-PKG signaling pathway;Calcium signaling pathway;Cholesterol metabolism;Necroptosis;Diabetic cardiomyopathy;Neutrophil extracellular trap formation;Amyotrophic lateral sclerosis;Spinocerebellar…	ENOG410ZBK1	S:Function unknown	PF01459.28	Porin_3	Eukaryotic porin	cytoplasmic
ENSMUSP00000023210	Cyc1	Cytochrome c1, heme protein, mitochondrial	66445	pep chromosome:GRCm39:15:76227723:76230460:1 gene:ENSMUSG00000022551.9 transcript:ENSMUST00000023210.8 gene_biotype:protein_coding transcript_biotype:protein_coding gene_symbol:Cyc1 description:cytochrome c-1 [Source:MGI Symbol;Acc:MGI:1913695]	6.6758	2.7389	1.55E-5	up	yes	110866	16607.1	16303.458984375	18498.068359375	15019.778320312	105816	108826	117957	BP:response to stimulus;BP:aerobic respiration;BP:generation of precursor metabolites and energy;BP:response to endogenous stimulus;BP:electron transport chain;BP:respiratory electron transport chain;BP:response to glucagon;BP:aerobic electron transport chain;BP:biological_process;BP:metabolic process;BP:response to chemical;BP:response to peptide hormone;BP:response to oxygen-containing compound…	GO:0050896;GO:0009060;GO:0006091;GO:0009719;GO:0022900;GO:0022904;GO:0033762;GO:0019646;GO:0008150;GO:0008152;GO:0042221;GO:0043434;GO:1901700;GO:0015980;GO:1901698;GO:0006122;GO:0009725;GO:0045333;GO:0009987GO:0043229;GO:0043227;GO:0043226;GO:0005575;GO:0031090;GO:0016020;GO:0005739;GO:0005750;GO:0031966;GO:0019866;GO:0043231;GO:0005743;GO:0110165GO:0008121;GO:0003674;GO:0005488;GO:0016491;GO:00…	K00413	CYC1, CYT1, petC	mmu05208;mmu05020;mmu05022;mmu01100;mmu00190;mmu04260;mmu05415;mmu04714;mmu05014;mmu04932;mmu05016;mmu05010;mmu05012	Chemical carcinogenesis - reactive oxygen species;Prion disease;Pathways of neurodegeneration - multiple diseases;Metabolic pathways;Oxidative phosphorylation;Cardiac muscle contraction;Diabetic cardiomyopathy;Thermogenesis;Amyotrophic lateral sclerosis;Non-alcoholic fatty liver disease;Huntington disease;Alzheimer disease;Parkinson disease	COG2857	C:Energy production and conversion	PF02167.20	Cytochrom_C1	Cytochrome C1 family	mitochondrial
ENSMUSP00000034547	Acat1	Acetyl-CoA acetyltransferase, mitochondrial	110446	pep chromosome:GRCm39:9:53491822:53521682:-1 gene:ENSMUSG00000032047.6 transcript:ENSMUST00000034547.6 gene_biotype:protein_coding transcript_biotype:protein_coding gene_symbol:Acat1 description:acetyl-Coenzyme A acetyltransferase 1 [Source:MGI Symbol;Acc:MGI:87870]	5.2058	2.3801	9.304E-7	up	yes	106773	20510.5	21275.3	20472.072265625	19784.220703125	105195	105037	110088	BP:lipid oxidation;BP:small molecule metabolic process;BP:small molecule catabolic process;BP:organophosphate catabolic process;BP:isoleucine metabolic process;BP:coenzyme A metabolic process;BP:metanephric proximal convoluted tubule development;BP:animal organ development;BP:acetyl-CoA biosynthetic process;BP:ketone body metabolic process;BP:monocarboxylic acid metabolic process;BP:monocarboxyli…	GO:0034440;GO:0044281;GO:0044282;GO:0046434;GO:0006549;GO:0015936;GO:0072229;GO:0048513;GO:0006085;GO:1902224;GO:0032787;GO:0072329;GO:0043436;GO:1901568;GO:1901569;GO:0016054;GO:0031667;GO:0071616;GO:0019637;GO:0009063;GO:0009062;GO:0035384;GO:0072243;GO:1901570;GO:0016042;GO:0035383;GO:0006629;GO:0009888;GO:0006950;GO:0008150;GO:0008152;GO:0034654;GO:0019395;GO:0090407;GO:0044273;GO:0044272;GO:…	K00626	ACAT, atoB	mmu00650;mmu00280;mmu04975;mmu00310;mmu01100;mmu00071;mmu00630;mmu00620;mmu00900;mmu00380;mmu01200;mmu01212	Butanoate metabolism;Valine, leucine and isoleucine degradation;Fat digestion and absorption;Lysine degradation;Metabolic pathways;Fatty acid degradation;Glyoxylate and dicarboxylate metabolism;Pyruvate metabolism;Terpenoid backbone biosynthesis;Tryptophan metabolism;Carbon metabolism;Fatty acid metabolism	COG0183	C:Energy production and conversion	PF00108.29;PF02803.24;PF00109.32	Thiolase_N;Thiolase_C;ketoacyl-synt	Thiolase, N-terminal domain;Thiolase, C-terminal domain;Beta-ketoacyl synthase, N-terminal domain	mitochondrial
ENSMUSP00000010007	Sdhb	Succinate dehydrogenase [ubiquinone] iron-sulfur subunit, mitochondrial	67680	pep chromosome:GRCm39:4:140688514:140706504:1 gene:ENSMUSG00000009863.15 transcript:ENSMUST00000010007.9 gene_biotype:protein_coding transcript_biotype:protein_coding gene_symbol:Sdhb description:succinate dehydrogenase complex, subunit B, iron sulfur (Ip) [Source:MGI Symbol;Acc:MGI:1914930]	6.1612	2.6232	2.947E-6	up	yes	107834	17502.1	18154.7	17931.521484375	16420.2	105743	105269	112488	BP:nucleotide biosynthetic process;BP:small molecule metabolic process;BP:ribonucleoside triphosphate metabolic process;BP:electron transport chain;BP:respiratory electron transport chain;BP:purine ribonucleoside triphosphate biosynthetic process;BP:purine ribonucleoside triphosphate metabolic process;BP:ribonucleoside triphosphate biosynthetic process;BP:ATP metabolic process;BP:aerobic electron…	GO:0009165;GO:0044281;GO:0009199;GO:0022900;GO:0022904;GO:0009206;GO:0009205;GO:0009201;GO:0046034;GO:0019646;GO:0043436;GO:0043648;GO:0006163;GO:0006164;GO:0019637;GO:0009141;GO:0009142;GO:0009144;GO:0009145;GO:0009060;GO:0009152;GO:0009150;GO:0045333;GO:0008152;GO:0034654;GO:0090407;GO:0015986;GO:0009260;GO:0046390;GO:0006105;GO:1901293;GO:0008150;GO:0006753;GO:0006754;GO:0009259;GO:0006139;GO:…	K00235	SDHB, SDH2	mmu05208;mmu05020;mmu05022;mmu01100;mmu00190;mmu00020;mmu05415;mmu04714;mmu05014;mmu04932;mmu05016;mmu01200;mmu05010;mmu05012	Chemical carcinogenesis - reactive oxygen species;Prion disease;Pathways of neurodegeneration - multiple diseases;Metabolic pathways;Oxidative phosphorylation;Citrate cycl;Diabetic cardiomyopathy;Thermogenesis;Amyotrophic lateral sclerosis;Non-alcoholic fatty liver disease;Huntington disease;Carbon metabolism;Alzheimer disease;Parkinson disease	COG0479	C:Energy production and conversion	PF13085.11;PF13534.11;PF13183.11;PF13237.11	Fer2_3;Fer4_17;Fer4_8;Fer4_10	2Fe-2S iron-sulfur cluster binding domain;4Fe-4S dicluster domain;4Fe-4S dicluster domain;4Fe-4S dicluster domain	mitochondrial
ENSMUSP00000034046	Acsl1	Long-chain-fatty-acid--CoA ligase 1	14081	pep chromosome:GRCm39:8:46924074:46989088:1 gene:ENSMUSG00000018796.14 transcript:ENSMUST00000034046.13 gene_biotype:protein_coding transcript_biotype:protein_coding gene_symbol:Acsl1 description:acyl-CoA synthetase long-chain family member 1 [Source:MGI Symbol;Acc:MGI:102797]	19.3491	4.2742	9.169E-6	up	yes	118080	6102.61	6038.1069335938	5906.28	6363.4506835938	113001	115395	125844	BP:regulation of metabolic process;BP:regulation of transport;BP:small molecule metabolic process;BP:cell surface receptor signaling pathway;BP:positive regulation of transmembrane transport;BP:regulation of transmembrane transport;BP:cytokine-mediated signaling pathway;BP:hormone-mediated signaling pathway;BP:positive regulation of biological process;BP:monocarboxylic acid transport;BP:positive …	GO:0019222;GO:0051049;GO:0044281;GO:0007166;GO:0034764;GO:0034762;GO:0019221;GO:0009755;GO:0048518;GO:0015718;GO:0051050;GO:0015849;GO:0015711;GO:0043436;GO:0046486;GO:0010033;GO:1901568;GO:0031667;GO:0019432;GO:0071616;GO:0019637;GO:0007165;GO:0009893;GO:0006805;GO:0006629;GO:0043603;GO:1901570;GO:0140214;GO:0044539;GO:0065007;GO:0140354;GO:0035383;GO:0015909;GO:0035384;GO:0015908;GO:0006810;GO:…	K01897	ACSL, fadD	mmu01100;mmu00071;mmu00061;mmu04216;mmu04146;mmu03320;mmu04714;mmu04920;mmu01212	Metabolic pathways;Fatty acid degradation;Fatty acid biosynthesis;Ferroptosis;Peroxisome;PPAR signaling pathway;Thermogenesis;Adipocytokine signaling pathway;Fatty acid metabolism	COG1022	I:Lipid transport and metabolism	PF00501.34	AMP-binding	AMP-binding enzyme	cytoplasmic
ENSMUSP00000014750	Slc25a11	Mitochondrial 2-oxoglutarate/malate carrier protein	67863	pep chromosome:GRCm39:11:70535022:70537884:-1 gene:ENSMUSG00000014606.15 transcript:ENSMUST00000014750.15 gene_biotype:protein_coding transcript_biotype:protein_coding gene_symbol:Slc25a11 description:solute carrier family 25 (mitochondrial carrier oxoglutarate carrier), member 11 [Source:MGI Symbol;Acc:MGI:1915113]	10.2773	3.3614	1.099E-5	up	yes	113100	11004.8	11944.583984375	10591.401367188	10478.427734375	112820	106776	119705	BP:oxaloacetate transport;BP:lipid transport;BP:sulfur compound transport;BP:phosphate ion transmembrane transport;BP:organic acid transmembrane transport;BP:carboxylic acid transmembrane transport;BP:small molecule metabolic process;BP:sulfate transport;BP:gluconeogenesis;BP:transmembrane transport;BP:hexose metabolic process;BP:inorganic anion transmembrane transport;BP:inorganic anion transpor…	GO:0015729;GO:0006869;GO:0072348;GO:0035435;GO:1903825;GO:1905039;GO:0044281;GO:0008272;GO:0006094;GO:0055085;GO:0019318;GO:0098661;GO:0015698;GO:0015709;GO:0046364;GO:0009987;GO:0044238;GO:0015849;GO:0006810;GO:0006817;GO:0015711;GO:0009058;GO:0006835;GO:0008152;GO:0051234;GO:0051179;GO:0046942;GO:0071422;GO:0071423;GO:0005975;GO:0019319;GO:0098660;GO:0016051;GO:0005996;GO:0044283;GO:0008150;GO:…	K15104	SLC25A11, OGC	------	------	ENOG410XQHU	S:Function unknown	PF00153.32	Mito_carr	Mitochondrial carrier protein	mitochondrial
ENSMUSP00000065352	Ndufa8	NADH dehydrogenase [ubiquinone] 1 alpha subcomplex subunit 8	68375	pep chromosome:GRCm39:2:35926338:35939418:-1 gene:ENSMUSG00000026895.8 transcript:ENSMUST00000070112.6 gene_biotype:protein_coding transcript_biotype:protein_coding gene_symbol:Ndufa8 description:NADH:ubiquinone oxidoreductase subunit A8 [Source:MGI Symbol;Acc:MGI:1915625]	7.1439	2.8367	4.163E-6	up	yes	106992	14976.6	14729.072265625	16094.892578125	14105.745117188	101856	108923	110196	BP:cellular component assembly;BP:purine ribonucleoside triphosphate biosynthetic process;BP:macromolecular complex subunit organization;BP:ribose phosphate biosynthetic process;BP:nucleoside triphosphate biosynthetic process;BP:nucleotide metabolic process;BP:nucleobase-containing compound metabolic process;BP:nucleobase-containing compound biosynthetic process;BP:aerobic respiration;BP:purine-c…	GO:0022607;GO:0009206;GO:0043933;GO:0046390;GO:0009142;GO:0009117;GO:0006139;GO:0034654;GO:0009060;GO:0072521;GO:0006091;GO:0007005;GO:0006163;GO:0032981;GO:0009201;GO:0010257;GO:0016043;GO:0009259;GO:0065003;GO:0009199;GO:0022900;GO:0071840;GO:0022904;GO:0044281;GO:1901293;GO:0033108;GO:0009205;GO:0019693;GO:0006793;GO:0046034;GO:0009987;GO:0019646;GO:0009152;GO:0009260;GO:0009058;GO:0008150;GO:…	K03952	NDUFA8	mmu05208;mmu00190;mmu05020;mmu05022;mmu01100;mmu04723;mmu05415;mmu04714;mmu05014;mmu04932;mmu05016;mmu05010;mmu05012	Chemical carcinogenesis - reactive oxygen species;Oxidative phosphorylation;Prion disease;Pathways of neurodegeneration - multiple diseases;Metabolic pathways;Retrograde endocannabinoid signaling;Diabetic cardiomyopathy;Thermogenesis;Amyotrophic lateral sclerosis;Non-alcoholic fatty liver disease;Huntington disease;Alzheimer disease;Parkinson disease	ENOG4111IST	I:Lipid transport and metabolism	PF06747.18	CHCH	CHCH domain	cytoplasmic
ENSMUSP00000004375	Phb2	Prohibitin-2	12034	pep chromosome:GRCm39:6:124689299:124693913:1 gene:ENSMUSG00000004264.18 transcript:ENSMUST00000004375.16 gene_biotype:protein_coding transcript_biotype:protein_coding gene_symbol:Phb2 description:prohibitin 2 [Source:MGI Symbol;Acc:MGI:102520]	2.0584	1.0415	1.853E-6	up	yes	81156.3	39426	40882.9	37657.3	39737.9	81111.4	81661.2	80696.2	BP:protein localization;BP:regulation of phosphate metabolic process;BP:regulation of primary metabolic process;BP:regulation of metabolic process;BP:regulation of transport;BP:negative regulation of response to stimulus;BP:positive regulation of response to stimulus;BP:regulation of response to stimulus;BP:activation of protein kinase activity;BP:positive regulation of defense response;BP:signal…	GO:0008104;GO:0019220;GO:0080090;GO:0019222;GO:0051049;GO:0048585;GO:0048584;GO:0048583;GO:0032147;GO:0031349;GO:0007165;GO:0007166;GO:0002700;GO:0034765;GO:0071840;GO:0071300;GO:0009755;GO:0051716;GO:0010605;GO:0010604;GO:0043207;GO:0070727;GO:0009966;GO:0009967;GO:0071453;GO:0043433;GO:0044419;GO:0042981;GO:0044093;GO:0044092;GO:0048518;GO:0048519;GO:0033036;GO:0042127;GO:0033147;GO:0033146;GO:…	K17081	PHB2	mmu04137	Mitophagy - animal	COG0330	O:Posttranslational modification, protein turnover, chaperones	PF01145.30	Band_7	SPFH domain / Band 7 family	mitochondrial
ENSMUSP00000026196	Got1	Aspartate aminotransferase, cytoplasmic	14718	pep chromosome:GRCm39:19:43488191:43513044:-1 gene:ENSMUSG00000025190.14 transcript:ENSMUST00000026196.14 gene_biotype:protein_coding transcript_biotype:protein_coding gene_symbol:Got1 description:glutamic-oxaloacetic transaminase 1, soluble [Source:MGI Symbol;Acc:MGI:95791]	10.9915	3.4583	0.0002163	up	yes	109317	9945.6	10672.419921875	10585.036132812	8579.35	118142	93872.8	115935	BP:response to abiotic stimulus;BP:regulation of transforming growth factor beta receptor signaling pathway;BP:negative regulation of membrane depolarization;BP:regulation of metabolic process;BP:positive regulation of response to stimulus;BP:regulation of response to stimulus;BP:small molecule metabolic process;BP:small molecule biosynthetic process;BP:cellular response to stimulus;BP:Notch sign…	GO:0009628;GO:0017015;GO:1904180;GO:0019222;GO:0048584;GO:0048583;GO:0044281;GO:0044283;GO:0051716;GO:0007219;GO:0009966;GO:0009967;GO:0043650;GO:0009612;GO:0006071;GO:0048518;GO:0048519;GO:0030154;GO:0031960;GO:0043436;GO:0043434;GO:0030511;GO:0043649;GO:0043648;GO:0065008;GO:0009605;GO:0016054;GO:0016053;GO:0016051;GO:0009725;GO:0006107;GO:0048878;GO:0007165;GO:0042391;GO:0009892;GO:0007166;GO:…	K14454	GOT1	mmu01100;mmu00350;mmu00270;mmu00400;mmu00330;mmu00360;mmu00220;mmu00250;mmu01230;mmu01200;mmu01210	Metabolic pathways;Tyrosine metabolism;Cysteine and methionine metabolism;Phenylalanine, tyrosine and tryptophan biosynthesis;Arginine and proline metabolism;Phenylalanine metabolism;Arginine biosynthesis;Alanine, aspartate and glutamate metabolism;Biosynthesis of amino acids;Carbon metabolism;2-Oxocarboxylic acid metabolism	COG1448	U:Intracellular trafficking, secretion, and vesicular transport	PF00155.27	Aminotran_1_2	Aminotransferase class I and II	cytoplasmic
ENSMUSP00000004729	Etfb	Electron transfer flavoprotein subunit beta	110826	pep chromosome:GRCm39:7:43093507:43107224:1 gene:ENSMUSG00000004610.5 transcript:ENSMUST00000004729.5 gene_biotype:protein_coding transcript_biotype:protein_coding gene_symbol:Etfb description:electron transferring flavoprotein, beta polypeptide [Source:MGI Symbol;Acc:MGI:106098]	9.322	3.2206	1.424E-6	up	yes	106477	11422.1	11548.399414062	12024.411132812	10693.618164062	107849	102421	109162	BP:lipid oxidation;BP:fatty acid metabolic process;BP:fatty acid beta-oxidation;BP:carboxylic acid metabolic process;BP:cellular catabolic process;BP:fatty acid catabolic process;BP:small molecule metabolic process;BP:small molecule catabolic process;BP:generation of precursor metabolites and energy;BP:lipid modification;BP:cellular amino acid metabolic process;BP:lipid catabolic process;BP:elect…	GO:0034440;GO:0006631;GO:0006635;GO:0019752;GO:0044248;GO:0009062;GO:0044281;GO:0044282;GO:0006091;GO:0030258;GO:0006520;GO:0016042;GO:0022900;GO:0022904;GO:0006629;GO:0009063;GO:0009987;GO:0032787;GO:0008150;GO:0008152;GO:0072329;GO:0043436;GO:0019395;GO:0009056;GO:0044238;GO:0006082;GO:0033539;GO:0016054;GO:0046395GO:0043229;GO:0043227;GO:0005739;GO:0005759;GO:0110165;GO:0017133;GO:0031974;GO:0…	K03521	fixA, etfB	------	------	COG2086	C:Energy production and conversion	PF01012.27	ETF	Electron transfer flavoprotein domain	cytoplasmic
ENSMUSP00000022268	Pdhb	Pyruvate dehydrogenase E1 component subunit beta, mitochondrial	68263	pep chromosome:GRCm39:14:14296748:14303777:1 gene:ENSMUSG00000021748.10 transcript:ENSMUST00000022268.10 gene_biotype:protein_coding transcript_biotype:protein_coding gene_symbol:Pdhb description:pyruvate dehydrogenase (lipoamide) beta [Source:MGI Symbol;Acc:MGI:1915513]	10.4226	3.3816	1.369E-5	up	yes	106761	10243.2	10168.712890625	10207.727539062	10353.130859375	99840.1	107671	112771	BP:primary metabolic process;BP:acyl-CoA metabolic process;BP:carboxylic acid metabolic process;BP:oxoacid metabolic process;BP:small molecule metabolic process;BP:purine-containing compound metabolic process;BP:purine-containing compound biosynthetic process;BP:pyruvate metabolic process;BP:thioester biosynthetic process;BP:nucleoside phosphate biosynthetic process;BP:acetyl-CoA metabolic proces…	GO:0044238;GO:0006637;GO:0019752;GO:0043436;GO:0044281;GO:0072521;GO:0072522;GO:0006090;GO:0035384;GO:1901293;GO:0006084;GO:0035383;GO:0006139;GO:0009987;GO:0019318;GO:0032787;GO:0009058;GO:0008150;GO:0008152;GO:0034654;GO:0005975;GO:0090407;GO:0055086;GO:0043604;GO:0006085;GO:0006086;GO:0006082;GO:0043603;GO:0044272;GO:0005996;GO:0006099;GO:0006796;GO:0006790;GO:0071616;GO:0006793;GO:0019637;GO:…	K00162	PDHB, pdhB	mmu05230;mmu01100;mmu01210;mmu00020;mmu05415;mmu04066;mmu00010;mmu04922;mmu00785;mmu01200;mmu00620	Central carbon metabolism in cancer;Metabolic pathways;2-Oxocarboxylic acid metabolism;Citrate cycl;Diabetic cardiomyopathy;HIF-1 signaling pathway;Glycolysis / Gluconeogenesis;Glucagon signaling pathway;Lipoic acid metabolism;Carbon metabolism;Pyruvate metabolism	COG0022	U:Intracellular trafficking, secretion, and vesicular transport	PF02779.29;PF02780.25	Transket_pyr;Transketolase_C	Transketolase, pyrimidine binding domain;Transketolase, C-terminal domain	mitochondrial
ENSMUSP00000032373	Ldhb	L-lactate dehydrogenase B chain	16832	pep chromosome:GRCm39:6:142435975:142453683:-1 gene:ENSMUSG00000030246.13 transcript:ENSMUST00000032373.12 gene_biotype:protein_coding transcript_biotype:protein_coding gene_symbol:Ldhb description:lactate dehydrogenase B [Source:MGI Symbol;Acc:MGI:96763]	17.0628	4.0928	2.344E-5	up	yes	109686	6428.35	5883.45	6503.3325195312	6898.2797851562	112605	100677	115775	BP:NAD metabolic process;BP:small molecule biosynthetic process;BP:carboxylic acid metabolic process;BP:organic hydroxy compound metabolic process;BP:nicotinamide nucleotide metabolic process;BP:purine-containing compound metabolic process;BP:purine nucleotide metabolic process;BP:pyruvate metabolic process;BP:pyridine-containing compound metabolic process;BP:organic substance biosynthetic proces…	GO:0019674;GO:0044283;GO:0019752;GO:1901615;GO:0046496;GO:0072521;GO:0006163;GO:0006090;GO:0072524;GO:1901576;GO:0072330;GO:0044281;GO:0019249;GO:0006139;GO:0009987;GO:0032787;GO:0009058;GO:0008150;GO:0008152;GO:0043436;GO:0055086;GO:0044238;GO:0006082;GO:0046394;GO:0006089;GO:0016053;GO:0006796;GO:0006793;GO:0019637;GO:0009117;GO:0019244;GO:0006753;GO:1901617;GO:0019362GO:0043226;GO:0043229;GO:1…	K00016	LDH, ldh	mmu05230;mmu00640;mmu01100;mmu00270;mmu04066;mmu00010;mmu04922;mmu00620	Central carbon metabolism in cancer;Propanoate metabolism;Metabolic pathways;Cysteine and methionine metabolism;HIF-1 signaling pathway;Glycolysis / Gluconeogenesis;Glucagon signaling pathway;Pyruvate metabolism	COG0039	C:Energy production and conversion	PF00056.29;PF02866.23	Ldh_1_N;Ldh_1_C	lactate/malate dehydrogenase, NAD binding domain;lactate/malate dehydrogenase, alpha/beta C-terminal domain	cytoplasmic
ENSMUSP00000005647	Ndufs3	NADH dehydrogenase [ubiquinone] iron-sulfur protein 3, mitochondrial	68349	pep chromosome:GRCm39:2:90724980:90735171:-1 gene:ENSMUSG00000005510.10 transcript:ENSMUST00000005647.4 gene_biotype:protein_coding transcript_biotype:protein_coding gene_symbol:Ndufs3 description:NADH:ubiquinone oxidoreductase core subunit S3 [Source:MGI Symbol;Acc:MGI:1915599]	8.8982	3.1535	4.129E-5	up	yes	103428	11623.5	11279.206054688	11955.116210938	11636.206054688	96635.2	101150	112498	BP:negative regulation of apoptotic signaling pathway;BP:regulation of apoptotic signaling pathway;BP:negative regulation of response to stimulus;BP:regulation of response to stimulus;BP:nucleotide biosynthetic process;BP:small molecule metabolic process;BP:cellular component organization or biogenesis;BP:negative regulation of signal transduction;BP:NADH dehydrogenase complex assembly;BP:ribonuc…	GO:2001234;GO:2001233;GO:0048585;GO:0048583;GO:0009165;GO:0044281;GO:0071840;GO:0009968;GO:0010257;GO:0009199;GO:0022900;GO:0022904;GO:0048519;GO:0009206;GO:0009205;GO:0009201;GO:0046034;GO:0019646;GO:0023057;GO:0006163;GO:0006164;GO:0019637;GO:0022607;GO:0009141;GO:0009142;GO:0009144;GO:0009145;GO:0009060;GO:0050789;GO:0016043;GO:0065003;GO:0065007;GO:0007005;GO:0009152;GO:0050794;GO:0009260;GO:…	K03936	NDUFS3	mmu05208;mmu00190;mmu05020;mmu05022;mmu01100;mmu04723;mmu05415;mmu04714;mmu05014;mmu04932;mmu05016;mmu05010;mmu05012	Chemical carcinogenesis - reactive oxygen species;Oxidative phosphorylation;Prion disease;Pathways of neurodegeneration - multiple diseases;Metabolic pathways;Retrograde endocannabinoid signaling;Diabetic cardiomyopathy;Thermogenesis;Amyotrophic lateral sclerosis;Non-alcoholic fatty liver disease;Huntington disease;Alzheimer disease;Parkinson disease	COG0852	C:Energy production and conversion	PF00329.25	Complex1_30kDa	Respiratory-chain NADH dehydrogenase, 30 Kd subunit	mitochondrial
ENSMUSP00000115419	Cox7c	Cytochrome c oxidase subunit 7C, mitochondrial	12867	pep chromosome:GRCm39:13:86192935:86195023:-1 gene:ENSMUSG00000017778.15 transcript:ENSMUST00000131011.2 gene_biotype:protein_coding transcript_biotype:protein_coding gene_symbol:Cox7c description:cytochrome c oxidase subunit 7C [Source:MGI Symbol;Acc:MGI:103226]	8.3318	3.0586	0.002785	up	yes	101717	12208.3	6967.64	8970.21	20687.2	95442.4	83101.2	126607	BP:aerobic respiration;BP:generation of precursor metabolites and energy;BP:electron transport chain;BP:respiratory electron transport chain;BP:cellular process;BP:aerobic electron transport chain;BP:cellular respiration;BP:metabolic process;BP:energy derivation by oxidation of organic compounds;BP:mitochondrial electron transport, cytochrome c to oxygen;BP:biological_processCC:organelle inner me…	GO:0009060;GO:0006091;GO:0022900;GO:0022904;GO:0009987;GO:0019646;GO:0045333;GO:0008152;GO:0015980;GO:0006123;GO:0008150GO:0019866;GO:0043229;GO:0043227;GO:0043226;GO:0031090;GO:0016020;GO:0005739;GO:0005751;GO:0110165;GO:0031966;GO:0043231;GO:0005575;GO:0005743	K02272	COX7C	mmu05208;mmu05020;mmu05022;mmu01100;mmu00190;mmu04260;mmu05415;mmu04714;mmu05014;mmu04932;mmu05016;mmu05010;mmu05012	Chemical carcinogenesis - reactive oxygen species;Prion disease;Pathways of neurodegeneration - multiple diseases;Metabolic pathways;Oxidative phosphorylation;Cardiac muscle contraction;Diabetic cardiomyopathy;Thermogenesis;Amyotrophic lateral sclerosis;Non-alcoholic fatty liver disease;Huntington disease;Alzheimer disease;Parkinson disease	ENOG4112B97	O:Posttranslational modification, protein turnover, chaperones	PF02935.21	COX7C	Cytochrome c oxidase subunit VIIc	mitochondrial
ENSMUSP00000026841	Hadhb	Trifunctional enzyme subunit beta, mitochondrial	231086	pep chromosome:GRCm39:5:30360246:30389591:1 gene:ENSMUSG00000059447.14 transcript:ENSMUST00000026841.15 gene_biotype:protein_coding transcript_biotype:protein_coding gene_symbol:Hadhb description:hydroxyacyl-CoA dehydrogenase trifunctional multienzyme complex subunit beta [Source:MGI Symbol;Acc:MGI:2136381]	11.5338	3.5278	6.31E-6	up	yes	102781	8911.29	9215.3369140625	8861.93	8656.61	106686	96867.9	104788	BP:lipid oxidation;BP:small molecule metabolic process;BP:small molecule catabolic process;BP:cellular response to stimulus;BP:response to external biotic stimulus;BP:monocarboxylic acid metabolic process;BP:monocarboxylic acid catabolic process;BP:oxoacid metabolic process;BP:response to biotic stimulus;BP:organic acid catabolic process;BP:fatty acid catabolic process;BP:response to lipopolysacc…	GO:0034440;GO:0044281;GO:0044282;GO:0051716;GO:0043207;GO:0032787;GO:0072329;GO:0043436;GO:0009607;GO:0016054;GO:0009062;GO:0032496;GO:0016042;GO:0071219;GO:0071216;GO:0006629;GO:0008150;GO:0008152;GO:0019395;GO:0046395;GO:0050896;GO:0006631;GO:0006635;GO:0044248;GO:0070887;GO:1901701;GO:0009987;GO:0071396;GO:0030258;GO:0006082;GO:0043170;GO:0002237;GO:0071222;GO:0019752;GO:0033993;GO:0010467;GO:…	K07509	HADHB	mmu00071;mmu00062;mmu00280;mmu01212;mmu01100	Fatty acid degradation;Fatty acid elongation;Valine, leucine and isoleucine degradation;Fatty acid metabolism;Metabolic pathways	COG0183	I:Lipid transport and metabolism	PF00108.29;PF02803.24;PF00109.32	Thiolase_N;Thiolase_C;ketoacyl-synt	Thiolase, N-terminal domain;Thiolase, C-terminal domain;Beta-ketoacyl synthase, N-terminal domain	mitochondrial
ENSMUSP00000072620	Eno3	Beta-enolase	13808	pep chromosome:GRCm39:11:70548028:70553339:1 gene:ENSMUSG00000060600.16 transcript:ENSMUST00000072841.12 gene_biotype:protein_coding transcript_biotype:protein_coding gene_symbol:Eno3 description:enolase 3, beta muscle [Source:MGI Symbol;Acc:MGI:95395]	55.9151	5.8052	0.0006001	up	yes	109700	1961.91	2410.5476074219	1800.7326660156	1674.4378662109	115194	88583.1	125323	BP:organophosphate catabolic process;BP:nucleotide catabolic process;BP:canonical glycolysis;BP:glycolytic process through glucose-6-phosphate;BP:small molecule metabolic process;BP:small molecule catabolic process;BP:ribonucleoside triphosphate metabolic process;BP:nucleobase-containing small molecule metabolic process;BP:ribonucleoside diphosphate catabolic process;BP:purine ribonucleoside trip…	GO:0046434;GO:0009166;GO:0061621;GO:0061620;GO:0044281;GO:0044282;GO:0009199;GO:0055086;GO:0009191;GO:0009205;GO:0046034;GO:0046031;GO:0046032;GO:0043436;GO:0009179;GO:0016052;GO:0006163;GO:1901136;GO:0019637;GO:0019320;GO:0009141;GO:0009144;GO:0061718;GO:0006195;GO:0006139;GO:0009154;GO:0019318;GO:0009150;GO:0009261;GO:0008150;GO:0008152;GO:0034655;GO:1901292;GO:0006753;GO:0019677;GO:0019674;GO:…	K01689	ENO1_2_3, eno	mmu04820;mmu01100;mmu03018;mmu04066;mmu00010;mmu01200;mmu01230	Cytoskeleton in muscle cells;Metabolic pathways;RNA degradation;HIF-1 signaling pathway;Glycolysis / Gluconeogenesis;Carbon metabolism;Biosynthesis of amino acids	COG0148	G:Carbohydrate transport and metabolism	PF00113.28;PF03952.21;PF13378.12	Enolase_C;Enolase_N;MR_MLE_C	Enolase, C-terminal TIM barrel domain;Enolase, N-terminal domain;Enolase C-terminal domain-like	cytoplasmic
ENSMUSP00000029386	Etfdh	Electron transfer flavoprotein-ubiquinone oxidoreductase, mitochondrial	66841	pep chromosome:GRCm39:3:79511095:79536170:-1 gene:ENSMUSG00000027809.15 transcript:ENSMUST00000029386.14 gene_biotype:protein_coding transcript_biotype:protein_coding gene_symbol:Etfdh description:electron transferring flavoprotein, dehydrogenase [Source:MGI Symbol;Acc:MGI:106100]	11.804	3.5612	7.915E-6	up	yes	100545	8517.83	8509.4853515625	8476.69	8567.3232421875	100981	94927.6	105725	BP:lipid oxidation;BP:fatty acid beta-oxidation;BP:response to stimulus;BP:fatty acid metabolic process;BP:carboxylic acid metabolic process;BP:cellular catabolic process;BP:fatty acid catabolic process;BP:small molecule catabolic process;BP:generation of precursor metabolites and energy;BP:lipid modification;BP:lipid catabolic process;BP:electron transport chain;BP:lipid metabolic process;BP:cel…	GO:0034440;GO:0006635;GO:0050896;GO:0006631;GO:0019752;GO:0044248;GO:0009062;GO:0044282;GO:0006091;GO:0030258;GO:0016042;GO:0022900;GO:0006629;GO:0009987;GO:0032787;GO:0006950;GO:0008150;GO:0008152;GO:0072329;GO:0043436;GO:0019395;GO:0009056;GO:0006979;GO:0044238;GO:0006082;GO:0033539;GO:0046395;GO:0016054;GO:0044281GO:0043229;GO:0005739;GO:0043227;GO:0043226;GO:0016020;GO:0045251;GO:0031966;GO:0…	K00311	ETFDH	------	------	COG0644	C:Energy production and conversion	PF05187.19;PF21162.3;PF01266.30;PF00890.30;PF01946.23;PF13450.12;PF07992.20	Fer4_ETF_QO;ETFQO_UQ-bd;DAO;FAD_binding_2;Thi4;NAD_binding_8;Pyr_redox_2	Electron transfer flavoprotein-ubiquinone oxidoreductase, 4Fe-4S;ETF-QO, ubiquinone-binding;FAD dependent oxidoreductase;FAD binding domain;Thi4 family;NA;Pyridine nucleotide-disulphide oxidoreductase	mitochondrial
ENSMUSP00000101003	Ndufs7	NADH dehydrogenase [ubiquinone] iron-sulfur protein 7, mitochondrial	75406	pep chromosome:GRCm39:10:80084955:80092627:1 gene:ENSMUSG00000020153.15 transcript:ENSMUST00000105364.8 gene_biotype:protein_coding transcript_biotype:protein_coding gene_symbol:Ndufs7 description:NADH:ubiquinone oxidoreductase core subunit S7 [Source:MGI Symbol;Acc:MGI:1922656]	6.3148	2.6587	0.000129	up	yes	93971	14881.2	16539.2	14258.270507812	13846.013671875	86006.9	91732.9	104173	BP:nucleotide biosynthetic process;BP:small molecule metabolic process;BP:mitochondrion organization;BP:NADH dehydrogenase complex assembly;BP:ribonucleoside triphosphate metabolic process;BP:electron transport chain;BP:respiratory electron transport chain;BP:inorganic cation transmembrane transport;BP:purine ribonucleoside triphosphate biosynthetic process;BP:purine ribonucleoside triphosphate m…	GO:0009165;GO:0044281;GO:0007005;GO:0010257;GO:0009199;GO:0022900;GO:0022904;GO:0098662;GO:0009206;GO:0009205;GO:0009201;GO:0046034;GO:0019646;GO:0006163;GO:0006164;GO:0019637;GO:0022607;GO:0009141;GO:0009142;GO:0009144;GO:0009145;GO:0009060;GO:0015990;GO:0016043;GO:0065003;GO:0071840;GO:0098660;GO:0006139;GO:0006812;GO:0006811;GO:0006810;GO:0009152;GO:0009150;GO:0008150;GO:0008152;GO:0034654;GO:…	K03940	NDUFS7	mmu05208;mmu00190;mmu05020;mmu05022;mmu01100;mmu04723;mmu05415;mmu04714;mmu05014;mmu04932;mmu05016;mmu05010;mmu05012	Chemical carcinogenesis - reactive oxygen species;Oxidative phosphorylation;Prion disease;Pathways of neurodegeneration - multiple diseases;Metabolic pathways;Retrograde endocannabinoid signaling;Diabetic cardiomyopathy;Thermogenesis;Amyotrophic lateral sclerosis;Non-alcoholic fatty liver disease;Huntington disease;Alzheimer disease;Parkinson disease	COG0377	C:Energy production and conversion	PF01058.29	Oxidored_q6	NADH ubiquinone oxidoreductase, 20 Kd subunit	mitochondrial
ENSMUSP00000084846	Aldoa	Fructose-bisphosphate aldolase	11674	pep chromosome:GRCm39:7:126394408:126398313:-1 gene:ENSMUSG00000030695.17 transcript:ENSMUST00000087566.11 gene_biotype:protein_coding transcript_biotype:protein_coding gene_symbol:Aldoa description:aldolase A, fructose-bisphosphate [Source:MGI Symbol;Acc:MGI:87994]	3.5014	1.8079	0.001241	up	yes	84458.3	24121.4	23914.392578125	25557.591796875	22892.333984375	93565.9	69856.7	89952.4	BP:ribonucleoside diphosphate metabolic process;BP:organophosphate catabolic process;BP:carbohydrate catabolic process;BP:nucleotide metabolic process;BP:carboxylic acid metabolic process;BP:nucleotide catabolic process;BP:nicotinamide nucleotide metabolic process;BP:purine-containing compound metabolic process;BP:purine nucleotide metabolic process;BP:generation of precursor metabolites and ener…	GO:0009185;GO:0046434;GO:0016052;GO:0009117;GO:0019752;GO:0009166;GO:0046496;GO:0072521;GO:0006163;GO:0006091;GO:0006090;GO:0072524;GO:0006096;GO:0072526;GO:0009181;GO:0006139;GO:0009179;GO:0072523;GO:0030388;GO:0009259;GO:0009150;GO:0009199;GO:0009135;GO:0009137;GO:0009141;GO:0009191;GO:0009205;GO:0009154;GO:0006195;GO:0019693;GO:0046034;GO:0009987;GO:0046031;GO:0046032;GO:0009261;GO:0009144;GO:…	K01623	ALDO	mmu00051;mmu01100;mmu00030;mmu01230;mmu00010;mmu01200;mmu04066	Fructose and mannose metabolism;Metabolic pathways;Pentose phosphate pathway;Biosynthesis of amino acids;Glycolysis / Gluconeogenesis;Carbon metabolism;HIF-1 signaling pathway	COG3588	G:Carbohydrate transport and metabolism	PF00274.25	Glycolytic	Fructose-bisphosphate aldolase class-I	mitochondrial
ENSMUSP00000021142	Atp2a3	Sarcoplasmic/endoplasmic reticulum calcium ATPase 3	53313	pep chromosome:GRCm39:11:72851995:72883869:1 gene:ENSMUSG00000020788.16 transcript:ENSMUST00000021142.8 gene_biotype:protein_coding transcript_biotype:protein_coding gene_symbol:Atp2a3 description:ATPase, Ca++ transporting, ubiquitous [Source:MGI Symbol;Acc:MGI:1194503]	4.1915	2.0675	0.002292	up	yes	87303.9	20828.6	18245.5	22023	22217.447265625	68263.4	97185.4	96463	BP:calcium ion homeostasis;BP:inorganic ion homeostasis;BP:cellular response to stimulus;BP:cellular homeostasis;BP:cytosol to ER transport;BP:calcium ion transmembrane transport;BP:cellular response to stress;BP:signal transduction;BP:intracellular signal transduction;BP:chemical homeostasis;BP:regulation of biological process;BP:biological regulation;BP:inorganic cation transmembrane transport;…	GO:0055074;GO:0098771;GO:0051716;GO:0019725;GO:0046967;GO:0070588;GO:0033554;GO:0007165;GO:0035556;GO:0048878;GO:0050789;GO:0065007;GO:0098662;GO:0098660;GO:0006812;GO:0006811;GO:0006810;GO:0006816;GO:0006950;GO:0008150;GO:0050794;GO:0046907;GO:0070059;GO:0050896;GO:0050801;GO:0051234;GO:0006874;GO:0006873;GO:0030001;GO:0030003;GO:0055080;GO:0055082;GO:0055085;GO:0034976;GO:1903515;GO:0097190;GO:…	K05853	ATP2A	mmu04972;mmu05022;mmu04380;mmu04260;mmu04024;mmu04022;mmu04919;mmu04020;mmu04261;mmu05410;mmu05412;mmu05415;mmu05414;mmu04148;mmu05017;mmu05010	Pancreatic secretion;Pathways of neurodegeneration - multiple diseases;Osteoclast differentiation;Cardiac muscle contraction;cAMP signaling pathway;cGMP-PKG signaling pathway;Thyroid hormone signaling pathway;Calcium signaling pathway;Adrenergic signaling in cardiomyocytes;Hypertrophic cardiomyopathy;Arrhythmogenic right ventricular cardiomyopathy;Diabetic cardiomyopathy;Dilated cardiomyopathy;Ef…	COG0474	P:Inorganic ion transport and metabolism	PF00122.25;PF00689.26;PF13246.12;PF00690.31;PF00702.32;PF08282.18	E1-E2_ATPase;Cation_ATPase_C;Cation_ATPase;Cation_ATPase_N;Hydrolase;Hydrolase_3	E1-E2 ATPase;Cation transporting ATPase, C-terminus;Cation transport ATPase;Cation transporter/ATPase, N-terminus;haloacid dehalogenase-like hydrolase;haloacid dehalogenase-like hydrolase	ER
ENSMUSP00000131991	Tnnc1	Troponin C, slow skeletal and cardiac muscles	21924	pep chromosome:GRCm39:14:30930269:30933686:1 gene:ENSMUSG00000091898.9 transcript:ENSMUST00000169169.8 gene_biotype:protein_coding transcript_biotype:protein_coding gene_symbol:Tnnc1 description:troponin C, cardiac/slow skeletal [Source:MGI Symbol;Acc:MGI:98779]	54.0155	5.7553	0.0006949	up	yes	106119	1964.6	2917.9975585938	966.55969238281	2009.2403564453	89650.2	101749	126957	BP:regulation of multicellular organismal process;BP:regulation of cellular localization;BP:regulation of intracellular transport;BP:regulation of response to stimulus;BP:involuntary skeletal muscle contraction;BP:diaphragm contraction;BP:regulation of muscle adaptation;BP:regulation of biological process;BP:anatomical structure morphogenesis;BP:regulation of actin filament-based movement;BP:regu…	GO:0051239;GO:0060341;GO:0032386;GO:0048583;GO:0003011;GO:0002086;GO:0043502;GO:0050789;GO:0009653;GO:1903115;GO:0044057;GO:0014883;GO:0060048;GO:0055010;GO:0003009;GO:0065007;GO:0048729;GO:0051049;GO:0003016;GO:0032502;GO:0032501;GO:0006936;GO:0006937;GO:0055008;GO:0032972;GO:0032971;GO:0032970;GO:0050794;GO:0014733;GO:0008150;GO:0090257;GO:0010038;GO:0042221;GO:0032879;GO:0003008;GO:0006941;GO:…	K05865	TNNC1	mmu04260;mmu04820;mmu04020;mmu04261;mmu05410;mmu05414;mmu04814	Cardiac muscle contraction;Cytoskeleton in muscle cells;Calcium signaling pathway;Adrenergic signaling in cardiomyocytes;Hypertrophic cardiomyopathy;Dilated cardiomyopathy;Motor proteins	COG5126	J:Translation, ribosomal structure and biogenesis	PF13499.12;PF00036.39;PF13833.12;PF13405.12;PF13202.12;PF14658.12;PF21008.3;PF12763.14	EF-hand_7;EF-hand_1;EF-hand_8;EF-hand_6;EF-hand_5;EF-hand_9;AIF-1;EH	EF-hand domain pair;EF hand domain;EF-hand domain pair;EF-hand domain;EF hand;EF-hand domain;Allograft inflammatory factor 1;EH domain	cytoplasmic
ENSMUSP00000029877	Decr1	2,4-dienoyl-CoA reductase [(3E)-enoyl-CoA-producing], mitochondrial	67460	pep chromosome:GRCm39:4:15917240:15945507:-1 gene:ENSMUSG00000028223.9 transcript:ENSMUST00000029877.9 gene_biotype:protein_coding transcript_biotype:protein_coding gene_symbol:Decr1 description:2,4-dienoyl CoA reductase 1, mitochondrial [Source:MGI Symbol;Acc:MGI:1914710]	8.1119	3.02	8.437E-8	up	yes	93754.5	11557.6	12219.182617188	11468.486328125	10985.166015625	93608.1	92412.8	95242.5	BP:lipid oxidation;BP:fatty acid metabolic process;BP:positive regulation of metabolic process;BP:regulation of metabolic process;BP:carboxylic acid metabolic process;BP:metabolic process;BP:fatty acid catabolic process;BP:small molecule metabolic process;BP:small molecule catabolic process;BP:lipid catabolic process;BP:regulation of biological process;BP:lipid metabolic process;BP:lipid modifica…	GO:0034440;GO:0006631;GO:0009893;GO:0019222;GO:0019752;GO:0008152;GO:0009062;GO:0044281;GO:0044282;GO:0016042;GO:0050789;GO:0006629;GO:0030258;GO:0065007;GO:0006082;GO:0048518;GO:0009987;GO:0050794;GO:0006635;GO:0008150;GO:0051239;GO:0072329;GO:0043436;GO:0019395;GO:0032787;GO:0009056;GO:0044248;GO:0044238;GO:0120161;GO:0120162;GO:0016054;GO:0046395;GO:0051240;GO:0048522GO:0043229;GO:0043227;GO:0…	K13236	DECR1	------	------	COG1028	O:Posttranslational modification, protein turnover, chaperones	PF13561.12;PF00106.31;PF08659.16	adh_short_C2;adh_short;KR	Enoyl;short chain dehydrogenase;KR domain	mitochondrial
ENSMUSP00000032934	Aldoa	Fructose-bisphosphate aldolase A	11674	pep chromosome:GRCm39:7:126394406:126398426:-1 gene:ENSMUSG00000030695.17 transcript:ENSMUST00000032934.12 gene_biotype:protein_coding transcript_biotype:protein_coding gene_symbol:Aldoa description:aldolase A, fructose-bisphosphate [Source:MGI Symbol;Acc:MGI:87994]	2.9134	1.5427	0.0001324	up	yes	77570.5	26625.1	27709.4	25947.5	26218.3	78319.7	71209.3	83182.4	BP:organophosphate catabolic process;BP:protein homotetramerization;BP:nucleotide catabolic process;BP:canonical glycolysis;BP:glycolytic process through glucose-6-phosphate;BP:small molecule metabolic process;BP:small molecule catabolic process;BP:small molecule biosynthetic process;BP:cellular component organization or biogenesis;BP:ribonucleoside triphosphate metabolic process;BP:purine nucleo…	GO:0046434;GO:0051289;GO:0009166;GO:0061621;GO:0061620;GO:0044281;GO:0044282;GO:0044283;GO:0071840;GO:0009199;GO:0009137;GO:0048518;GO:0009191;GO:0009205;GO:0046034;GO:0046031;GO:0046032;GO:0043436;GO:0009179;GO:0016052;GO:0006163;GO:0005996;GO:0019637;GO:0019320;GO:0022607;GO:0009141;GO:0009144;GO:0061718;GO:0046496;GO:0006195;GO:0050789;GO:0046184;GO:0016043;GO:0065003;GO:0065007;GO:0009154;GO:…	K01623	ALDO	mmu00051;mmu01100;mmu00030;mmu01230;mmu00010;mmu01200;mmu04066	Fructose and mannose metabolism;Metabolic pathways;Pentose phosphate pathway;Biosynthesis of amino acids;Glycolysis / Gluconeogenesis;Carbon metabolism;HIF-1 signaling pathway	COG3588	G:Carbohydrate transport and metabolism	PF00274.25	Glycolytic	Fructose-bisphosphate aldolase class-I	cytoplasmic
ENSMUSP00000022062	Sdha	Succinate dehydrogenase [ubiquinone] flavoprotein subunit, mitochondrial	66945	pep chromosome:GRCm39:13:74470373:74498399:-1 gene:ENSMUSG00000021577.15 transcript:ENSMUST00000022062.8 gene_biotype:protein_coding transcript_biotype:protein_coding gene_symbol:Sdha description:succinate dehydrogenase complex, subunit A, flavoprotein (Fp) [Source:MGI Symbol;Acc:MGI:1914195]	4.7125	2.2365	4.747E-6	up	yes	84364.3	17902.3	18777.1	18195.576171875	16734.2	81090	84366.2	87636.6	BP:nucleotide biosynthetic process;BP:small molecule metabolic process;BP:ribonucleoside triphosphate metabolic process;BP:electron transport chain;BP:respiratory electron transport chain;BP:purine ribonucleoside triphosphate biosynthetic process;BP:purine ribonucleoside triphosphate metabolic process;BP:ribonucleoside triphosphate biosynthetic process;BP:ATP metabolic process;BP:aerobic electron…	GO:0009165;GO:0044281;GO:0009199;GO:0022900;GO:0022904;GO:0009206;GO:0009205;GO:0009201;GO:0046034;GO:0019646;GO:0043436;GO:0043648;GO:0006163;GO:0006164;GO:0019637;GO:0009141;GO:0009142;GO:0009144;GO:0009145;GO:0009061;GO:0009152;GO:0009150;GO:0045333;GO:0008152;GO:0034654;GO:0090407;GO:0015986;GO:0015980;GO:0009260;GO:0046390;GO:0006105;GO:1901293;GO:0008150;GO:0006753;GO:0006754;GO:0009259;GO:…	K00234	SDHA, SDH1	mmu05208;mmu05020;mmu05022;mmu01100;mmu00190;mmu00020;mmu05415;mmu04714;mmu05014;mmu04932;mmu05016;mmu01200;mmu05010;mmu05012	Chemical carcinogenesis - reactive oxygen species;Prion disease;Pathways of neurodegeneration - multiple diseases;Metabolic pathways;Oxidative phosphorylation;Citrate cycl;Diabetic cardiomyopathy;Thermogenesis;Amyotrophic lateral sclerosis;Non-alcoholic fatty liver disease;Huntington disease;Carbon metabolism;Alzheimer disease;Parkinson disease	COG1053	C:Energy production and conversion	PF00890.30;PF02910.25	FAD_binding_2;Succ_DH_flav_C	FAD binding domain;Fumarate reductase flavoprotein C-term	mitochondrial
ENSMUSP00000026328	Prdx4	Peroxiredoxin-4	53381	pep chromosome:GRCm39:X:154106914:154121463:-1 gene:ENSMUSG00000025289.16 transcript:ENSMUST00000026328.11 gene_biotype:protein_coding transcript_biotype:protein_coding gene_symbol:Prdx4 description:peroxiredoxin 4 [Source:MGI Symbol;Acc:MGI:1859815]	0.2682	-1.8986	3.739E-5	down	yes	21492.7	80139.3	76306.2	84406.5	79705.3	21771.271484375	24414.326171875	18292.470703125	BP:developmental process;BP:protein folding;BP:negative regulation of reproductive process;BP:gonad development;BP:regulation of reproductive process;BP:male gonad development;BP:metabolic process;BP:hydrogen peroxide catabolic process;BP:cellular component organization;BP:gamete generation;BP:multicellular organismal reproductive process;BP:cellular response to stimulus;BP:response to stimulus;B…	GO:0032502;GO:0006457;GO:2000242;GO:0008406;GO:2000241;GO:0008584;GO:0008152;GO:0042744;GO:0016043;GO:0007276;GO:0048609;GO:0051716;GO:0050896;GO:0051241;GO:1905937;GO:1905936;GO:0050789;GO:0042592;GO:0048513;GO:0065007;GO:0071840;GO:0043062;GO:0019725;GO:0048519;GO:0042127;GO:0008285;GO:0048608;GO:0009987;GO:2000255;GO:2000254;GO:0072593;GO:0050794;GO:0003006;GO:0007283;GO:0008150;GO:0051239;GO:…	K03386	PRDX2_4, ahpC	------	------	COG0450	J:Translation, ribosomal structure and biogenesis	PF00578.27;PF10417.14;PF08534.16	AhpC-TSA;1-cysPrx_C;Redoxin	AhpC/TSA family;C-terminal domain of 1-Cys peroxiredoxin;Redoxin	cytoplasmic
ENSMUSP00000097282	Hk1	Hexokinase-1	15275	pep chromosome:GRCm39:10:62104634:62176321:-1 gene:ENSMUSG00000037012.19 transcript:ENSMUST00000099691.11 gene_biotype:protein_coding transcript_biotype:protein_coding gene_symbol:Hk1 description:hexokinase 1 [Source:MGI Symbol;Acc:MGI:96103]	2.9	1.5361	0.0006098	up	yes	74418.1	25661.4	18889.2	25608.3	32486.9	68809	79360.3	75084.9	BP:protein localization;BP:organophosphate catabolic process;BP:regulation of metabolic process;BP:nucleotide catabolic process;BP:canonical glycolysis;BP:glycolytic process through glucose-6-phosphate;BP:small molecule metabolic process;BP:small molecule catabolic process;BP:regulation of production of molecular mediator of immune response;BP:positive regulation of interleukin-1 production;BP:ma…	GO:0008104;GO:0046434;GO:0019222;GO:0009166;GO:0061621;GO:0061620;GO:0044281;GO:0044282;GO:0002700;GO:0032732;GO:0051651;GO:0010604;GO:0043207;GO:0070727;GO:0051707;GO:0044419;GO:0055086;GO:0048518;GO:0002682;GO:0009191;GO:0033036;GO:0019725;GO:0009205;GO:0032652;GO:0032651;GO:0060255;GO:0046034;GO:0046031;GO:0046032;GO:0045184;GO:0045185;GO:0072656;GO:0072655;GO:0043436;GO:0009179;GO:0002931;GO:…	K00844	HK	mmu00052;mmu05230;mmu04973;mmu00051;mmu01100;mmu00520;mmu04910;mmu00524;mmu01250;mmu00500;mmu04066;mmu00010;mmu01200;mmu04930	Galactose metabolism;Central carbon metabolism in cancer;Carbohydrate digestion and absorption;Fructose and mannose metabolism;Metabolic pathways;Amino sugar and nucleotide sugar metabolism;Insulin signaling pathway;Neomycin, kanamycin and gentamicin biosynthesis;Biosynthesis of nucleotide sugars;Starch and sucrose metabolism;HIF-1 signaling pathway;Glycolysis / Gluconeogenesis;Carbon metabolism;…	COG5026	S:Function unknown	PF03727.22;PF00349.27	Hexokinase_2;Hexokinase_1	Hexokinase;Hexokinase	cytoplasmic
ENSMUSP00000096193	Cox7a1	Cytochrome c oxidase subunit 7A1, mitochondrial	12865	pep chromosome:GRCm39:7:29883569:29885455:1 gene:ENSMUSG00000074218.4 transcript:ENSMUST00000098594.4 gene_biotype:protein_coding transcript_biotype:protein_coding gene_symbol:Cox7a1 description:cytochrome c oxidase subunit 7A1 [Source:MGI Symbol;Acc:MGI:1316714]	27.6105	4.7871	0.0008062	up	yes	95849.1	3471.47	5341.7958984375	3147.0266113281	1925.5894775391	90948.1	81339.7	115260	BP:cellular component assembly;BP:regulation of metabolic process;BP:macromolecular complex subunit organization;BP:aerobic respiration;BP:generation of precursor metabolites and energy;BP:mitochondrion organization;BP:regulation of generation of precursor metabolites and energy;BP:regulation of aerobic respiration;BP:cellular component organization;BP:regulation of biological process;BP:macromol…	GO:0022607;GO:0019222;GO:0043933;GO:0009060;GO:0006091;GO:0007005;GO:0043467;GO:1903715;GO:0016043;GO:0050789;GO:0065003;GO:0022900;GO:0065007;GO:0071840;GO:0022904;GO:0009987;GO:0019646;GO:0050794;GO:0043457;GO:0008150;GO:0008152;GO:0006996;GO:0015980;GO:0097250;GO:0006123;GO:0002082;GO:0045333GO:0043229;GO:0005739;GO:0043227;GO:0043226;GO:0005575;GO:0005751;GO:0043231;GO:0005746;GO:0110165GO:00…	K02270	COX7A	mmu05208;mmu05020;mmu05022;mmu01100;mmu00190;mmu04260;mmu05415;mmu04714;mmu05014;mmu04932;mmu05016;mmu05010;mmu05012	Chemical carcinogenesis - reactive oxygen species;Prion disease;Pathways of neurodegeneration - multiple diseases;Metabolic pathways;Oxidative phosphorylation;Cardiac muscle contraction;Diabetic cardiomyopathy;Thermogenesis;Amyotrophic lateral sclerosis;Non-alcoholic fatty liver disease;Huntington disease;Alzheimer disease;Parkinson disease	ENOG410ZCEG	O:Posttranslational modification, protein turnover, chaperones	PF02238.20	COX7a	Cytochrome c oxidase subunit VII	mitochondrial
ENSMUSP00000042967	Ndufv1	NADH dehydrogenase [ubiquinone] flavoprotein 1, mitochondrial	17995	pep chromosome:GRCm39:19:4057497:4062806:-1 gene:ENSMUSG00000037916.15 transcript:ENSMUST00000042497.14 gene_biotype:protein_coding transcript_biotype:protein_coding gene_symbol:Ndufv1 description:NADH:ubiquinone oxidoreductase core subunit V1 [Source:MGI Symbol;Acc:MGI:107851]	6.8994	2.7865	5.69E-5	up	yes	85605	12407.7	11533.1	12744.603515625	12945.293945312	78536.1	85682.2	92596.8	BP:nucleotide biosynthetic process;BP:small molecule metabolic process;BP:ribonucleoside triphosphate metabolic process;BP:electron transport chain;BP:respiratory electron transport chain;BP:purine ribonucleoside triphosphate biosynthetic process;BP:purine ribonucleoside triphosphate metabolic process;BP:ribonucleoside triphosphate biosynthetic process;BP:ATP metabolic process;BP:aerobic electron…	GO:0009165;GO:0044281;GO:0009199;GO:0022900;GO:0022904;GO:0009206;GO:0009205;GO:0009201;GO:0046034;GO:0019646;GO:0006163;GO:0006164;GO:0019637;GO:0009141;GO:0009142;GO:0009144;GO:0009145;GO:0009060;GO:0009152;GO:0009150;GO:0009260;GO:0008150;GO:0008152;GO:0034654;GO:0090407;GO:0015986;GO:0046390;GO:1901293;GO:0045333;GO:0006753;GO:0006754;GO:0009259;GO:0006139;GO:0055086;GO:0015980;GO:1901137;GO:…	K03942	NDUFV1	mmu05208;mmu00190;mmu05020;mmu05022;mmu01100;mmu04723;mmu05415;mmu04714;mmu05014;mmu04932;mmu05016;mmu05010;mmu05012	Chemical carcinogenesis - reactive oxygen species;Oxidative phosphorylation;Prion disease;Pathways of neurodegeneration - multiple diseases;Metabolic pathways;Retrograde endocannabinoid signaling;Diabetic cardiomyopathy;Thermogenesis;Amyotrophic lateral sclerosis;Non-alcoholic fatty liver disease;Huntington disease;Alzheimer disease;Parkinson disease	COG1894	C:Energy production and conversion	PF01512.22;PF10589.14;PF22461.2	Complex1_51K;NADH_4Fe-4S;SLBB_2	Nuo51 FMN-binding domain;NADH-ubiquinone oxidoreductase-F iron-sulfur binding region;SLBB domain	mitochondrial
ENSMUSP00000025904	Prdx5	Peroxiredoxin-5, mitochondrial	54683	pep chromosome:GRCm39:19:6884074:6887474:-1 gene:ENSMUSG00000024953.18 transcript:ENSMUST00000025904.12 gene_biotype:protein_coding transcript_biotype:protein_coding gene_symbol:Prdx5 description:peroxiredoxin 5 [Source:MGI Symbol;Acc:MGI:1859821]	4.0761	2.0272	7.655E-5	up	yes	78205	19186.2	23496.021484375	18479.9	15582.8	81690.5	72907.8	80016.7	BP:regulation of primary metabolic process;BP:regulation of metabolic process;BP:cellular response to stimulus;BP:negative regulation of macromolecule metabolic process;BP:response to oxidative stress;BP:negative regulation of biological process;BP:cellular homeostasis;BP:regulation of macromolecule metabolic process;BP:regulation of RNA biosynthetic process;BP:negative regulation of macromolecul…	GO:0080090;GO:0019222;GO:0051716;GO:0010605;GO:0006979;GO:0048519;GO:0019725;GO:0060255;GO:2001141;GO:0010558;GO:0033554;GO:0009892;GO:0009890;GO:0000302;GO:0042744;GO:0042743;GO:0062197;GO:0065007;GO:0009889;GO:0050794;GO:0006950;GO:0008150;GO:0008152;GO:0050896;GO:0006355;GO:0010556;GO:0006359;GO:0070887;GO:0009987;GO:0072593;GO:0045892;GO:0045454;GO:0016480;GO:0051253;GO:0051252;GO:0042592;GO:…	K11187	PRDX5	mmu04146	Peroxisome	COG0678	O:Posttranslational modification, protein turnover, chaperones	PF08534.16;PF00578.27	Redoxin;AhpC-TSA	Redoxin;AhpC/TSA family	mitochondrial
ENSMUSP00000057308	H1-4	Histone H1.4	50709	pep chromosome:GRCm39:13:23804612:23806541:-1 gene:ENSMUSG00000051627.4 transcript:ENSMUST00000062045.4 gene_biotype:protein_coding transcript_biotype:protein_coding gene_symbol:H1f4 description:H1.4 linker histone, cluster member [Source:MGI Symbol;Acc:MGI:1931527]	0.268	-1.8997	0.0003928	down	yes	20553.2	76691.2	85658.3	76416.3	67999	20595.6	21304.779296875	19759.236328125	BP:regulation of primary metabolic process;BP:regulation of metabolic process;BP:cellular component organization or biogenesis;BP:negative regulation of macromolecule metabolic process;BP:negative regulation of biological process;BP:negative regulation of DNA metabolic process;BP:regulation of DNA metabolic process;BP:regulation of macromolecule metabolic process;BP:regulation of RNA biosynthetic…	GO:0080090;GO:0019222;GO:0071840;GO:0010605;GO:0048519;GO:0051053;GO:0051052;GO:0060255;GO:2001141;GO:0000018;GO:0006334;GO:0022607;GO:0009892;GO:0009890;GO:0050789;GO:0016043;GO:0065003;GO:0065007;GO:0065004;GO:0045910;GO:0009889;GO:0050794;GO:0008150;GO:0006355;GO:0010556;GO:0010558;GO:0034728;GO:0030261;GO:0000122;GO:0009987;GO:0045892;GO:0006338;GO:0051253;GO:0051252;GO:0043933;GO:0071824;GO:…	K11275	H1_5	------	------	ENOG4112541	C:Energy production and conversion	PF00538.25	Linker_histone	linker histone H1 and H5 family	nuclear
ENSMUSP00000025217	Hspa9	Stress-70 protein, mitochondrial	15526	pep chromosome:GRCm39:18:35070467:35087410:-1 gene:ENSMUSG00000024359.11 transcript:ENSMUST00000025217.11 gene_biotype:protein_coding transcript_biotype:protein_coding gene_symbol:Hspa9 description:heat shock protein 9 [Source:MGI Symbol;Acc:MGI:96245]	2.2791	1.1885	3.435E-5	up	yes	67587.3	29654.7	31154.646484375	29448.888671875	28360.4	70499	64692.9	67570.1	BP:nuclear transport;BP:nuclear export;BP:regulation of stem cell differentiation;BP:negative regulation of stem cell differentiation;BP:protein localization;BP:cellular component organization or biogenesis;BP:cellular macromolecule localization;BP:cellular developmental process;BP:negative regulation of cell development;BP:biological regulation;BP:macromolecule localization;BP:erythrocyte differ…	GO:0051169;GO:0051168;GO:2000736;GO:2000737;GO:0008104;GO:0071840;GO:0070727;GO:0048869;GO:0010721;GO:0065007;GO:0033036;GO:0030218;GO:0045184;GO:1903706;GO:1903707;GO:0050794;GO:0060284;GO:0022607;GO:0006457;GO:0006611;GO:0006458;GO:0050789;GO:0045647;GO:0045646;GO:0006886;GO:0016043;GO:0002682;GO:0002683;GO:0050793;GO:0006810;GO:0031163;GO:0008150;GO:0051239;GO:0051234;GO:0061077;GO:0046907;GO:…	K04043	dnaK, HSPA9	mmu03018;mmu05152	RNA degradation;Tuberculosis	COG0443	S:Function unknown	PF00012.26;PF06723.19	HSP70;MreB_Mbl	Hsp70 protein;MreB/Mbl protein	mitochondrial
ENSMUSP00000033662	Pdha1	Pyruvate dehydrogenase E1 component subunit alpha, somatic form, mitochondrial	18597	pep chromosome:GRCm39:X:158905205:158921409:-1 gene:ENSMUSG00000031299.11 transcript:ENSMUST00000033662.9 gene_biotype:protein_coding transcript_biotype:protein_coding gene_symbol:Pdha1 description:pyruvate dehydrogenase E1 alpha 1 [Source:MGI Symbol;Acc:MGI:97532]	10.0634	3.331	2.662E-5	up	yes	87974.9	8742.1	8432.2666015625	8631.77	9162.27	80826.7	90330.7	92767.2	BP:primary metabolic process;BP:acyl-CoA metabolic process;BP:carboxylic acid metabolic process;BP:oxoacid metabolic process;BP:small molecule metabolic process;BP:purine-containing compound metabolic process;BP:purine-containing compound biosynthetic process;BP:pyruvate metabolic process;BP:nucleoside phosphate biosynthetic process;BP:thioester metabolic process;BP:thioester biosynthetic process…	GO:0044238;GO:0006637;GO:0019752;GO:0043436;GO:0044281;GO:0072521;GO:0072522;GO:0006090;GO:1901293;GO:0035383;GO:0035384;GO:0006139;GO:0009987;GO:0019318;GO:0032787;GO:0009058;GO:0008150;GO:0008152;GO:0034654;GO:0005975;GO:0090407;GO:0055086;GO:0043604;GO:0006084;GO:0006085;GO:0006086;GO:0006082;GO:0043603;GO:0044272;GO:0005996;GO:0006099;GO:0006796;GO:0006790;GO:0071616;GO:0006793;GO:0019637;GO:…	K00161	PDHA, pdhA	mmu05230;mmu01100;mmu01210;mmu00020;mmu05415;mmu04066;mmu00010;mmu04922;mmu00785;mmu01200;mmu00620	Central carbon metabolism in cancer;Metabolic pathways;2-Oxocarboxylic acid metabolism;Citrate cycl;Diabetic cardiomyopathy;HIF-1 signaling pathway;Glycolysis / Gluconeogenesis;Glucagon signaling pathway;Lipoic acid metabolism;Carbon metabolism;Pyruvate metabolism	COG1071	S:Function unknown	PF00676.26	E1_dh	Dehydrogenase E1 component	mitochondrial
ENSMUSP00000045284	Uqcrfs1	Cytochrome b-c1 complex subunit Rieske, mitochondrial	66694	pep chromosome:GRCm39:13:30724291:30729345:-1 gene:ENSMUSG00000038462.4 transcript:ENSMUST00000042834.4 gene_biotype:protein_coding transcript_biotype:protein_coding gene_symbol:Uqcrfs1 description:ubiquinol-cytochrome c reductase, Rieske iron-sulfur polypeptide 1 [Source:MGI Symbol;Acc:MGI:1913944]	6.5895	2.7202	0.0002178	up	yes	83493.2	12670.6	13271.233398438	12183.576171875	12556.883789062	86427.7	72766.2	91285.7	BP:cellular component assembly;BP:macromolecular complex subunit organization;BP:cytochrome complex assembly;BP:mitochondrial electron transport, ubiquinol to cytochrome c;BP:aerobic respiration;BP:generation of precursor metabolites and energy;BP:cellular component organization or biogenesis;BP:response to endogenous stimulus;BP:macromolecular complex assembly;BP:response to xenobiotic stimulus;…	GO:0022607;GO:0043933;GO:0017004;GO:0006122;GO:0009060;GO:0006091;GO:0071840;GO:0009719;GO:0065003;GO:0009410;GO:0016043;GO:0022900;GO:0007005;GO:0034551;GO:0022904;GO:0033108;GO:0009987;GO:0019646;GO:0008150;GO:0008152;GO:0042221;GO:0006996;GO:0015980;GO:0009725;GO:0050896;GO:0097250;GO:0045333;GO:0017062GO:0043231;GO:0005739;GO:1990351;GO:0005886;GO:0043229;GO:0043227;GO:0043226;GO:0005743;GO:0…	K00411	UQCRFS1, RIP1, petA	mmu05208;mmu05020;mmu05022;mmu01100;mmu00190;mmu04260;mmu05415;mmu04714;mmu04148;mmu05014;mmu04932;mmu05016;mmu05010;mmu05012	Chemical carcinogenesis - reactive oxygen species;Prion disease;Pathways of neurodegeneration - multiple diseases;Metabolic pathways;Oxidative phosphorylation;Cardiac muscle contraction;Diabetic cardiomyopathy;Thermogenesis;Efferocytosis;Amyotrophic lateral sclerosis;Non-alcoholic fatty liver disease;Huntington disease;Alzheimer disease;Parkinson disease	COG0723	C:Energy production and conversion	PF02921.19;PF09165.15;PF00355.32	UCR_TM;Ubiq-Cytc-red_N;Rieske	Ubiquinol cytochrome reductase transmembrane region;Ubiquinol-cytochrome c reductase 8 kDa, N-terminal;Rieske [2Fe-2S] domain	mitochondrial
ENSMUSP00000007317	Krt19	Keratin, type I cytoskeletal 19	16669	pep chromosome:GRCm39:11:100031636:100036946:-1 gene:ENSMUSG00000020911.15 transcript:ENSMUST00000007317.8 gene_biotype:protein_coding transcript_biotype:protein_coding gene_symbol:Krt19 description:keratin 19 [Source:MGI Symbol;Acc:MGI:96693]	0.01397	-6.1615	3.545E-6	down	yes	1316.73	94256.9	90578	99216.6	92975.9	1631.3626708984	1071.9798583984	1246.8507080078	BP:actomyosin structure organization;BP:cell differentiation;BP:actin cytoskeleton organization;BP:signal transduction;BP:cell surface receptor signaling pathway;BP:response to chemical;BP:regulation of biological process;BP:cellular component organization or biogenesis;BP:Notch signaling pathway;BP:cellular developmental process;BP:fibril organization;BP:cellular component organization;BP:biolog…	GO:0031032;GO:0030154;GO:0030036;GO:0007165;GO:0007166;GO:0042221;GO:0050789;GO:0071840;GO:0007219;GO:0048869;GO:0097435;GO:0016043;GO:0065007;GO:0030855;GO:0032502;GO:0009719;GO:0030029;GO:0060706;GO:0009987;GO:0050794;GO:0003006;GO:0008150;GO:0043627;GO:0006996;GO:0007010;GO:0045109;GO:0022414;GO:0045104;GO:0009725;GO:0050896;GO:0045103;GO:0045214GO:0098590;GO:0099512;GO:0043229;GO:0043228;GO:0…	K07604	KRT1	mmu04915;mmu05150	Estrogen signaling pathway;Staphylococcus aureus infection	ENOG410Y9IV	U:Intracellular trafficking, secretion, and vesicular transport	PF00038.26	Filament	Intermediate filament protein	cytoplasmic
ENSMUSP00000123410	Rpl27a	Large ribosomal subunit protein uL15	26451	pep chromosome:GRCm39:7:109118354:109121574:1 gene:ENSMUSG00000046364.15 transcript:ENSMUST00000143107.2 gene_biotype:protein_coding transcript_biotype:protein_coding gene_symbol:Rpl27a description:ribosomal protein L27A [Source:MGI Symbol;Acc:MGI:1347076]	0.2505	-1.9971	0.0001868	down	yes	18685.2	74602.9	75907.8	66916.2	80984.7	17076	18698.349609375	20281.2	BP:translation at postsynapse;BP:cytoplasmic translation;BP:cellular process;BP:translation at presynapse;BP:biosynthetic process;BP:macromolecule biosynthetic process;BP:biological_process;BP:metabolic process;BP:primary metabolic process;BP:protein metabolic process;BP:macromolecule metabolic process;BP:translation;BP:translation at synapseCC:cytosolic ribosome;CC:endoplasmic reticulum;CC:cytos…	GO:0140242;GO:0002181;GO:0009987;GO:0140236;GO:0009058;GO:0009059;GO:0008150;GO:0008152;GO:0044238;GO:0019538;GO:0043170;GO:0006412;GO:0140241GO:0022626;GO:0005783;GO:0022625;GO:0043229;GO:0043228;GO:0045202;GO:0015934;GO:0043227;GO:0043226;GO:0030054;GO:0005737;GO:0110165;GO:0044391;GO:0043231;GO:0032991;GO:0005840;GO:0043232;GO:0005829;GO:1990904;GO:0005575;GO:0098794;GO:0098793GO:0003674;GO:00…	K02900	RP-L27Ae, RPL27A	mmu05171;mmu03010	Coronavirus disease - COVID-19;Ribosome	COG0200	K:Transcription	PF00828.25	Ribosomal_L27A	Ribosomal proteins 50S-L15, 50S-L18e, 60S-L27A	cytoplasmic
ENSMUSP00000033176	Uqcrc2	Cytochrome b-c1 complex subunit 2, mitochondrial	67003	pep chromosome:GRCm39:7:120234399:120258747:1 gene:ENSMUSG00000030884.13 transcript:ENSMUST00000033176.7 gene_biotype:protein_coding transcript_biotype:protein_coding gene_symbol:Uqcrc2 description:ubiquinol cytochrome c reductase core protein 2 [Source:MGI Symbol;Acc:MGI:1914253]	5.5232	2.4655	5.461E-6	up	yes	78380.7	14191.1	12789.1	15409.793945312	14374.473632812	77934.7	75451.1	81756.3	BP:aerobic respiration;BP:generation of precursor metabolites and energy;BP:response to xenobiotic stimulus;BP:electron transport chain;BP:respiratory electron transport chain;BP:proteolysis;BP:cellular process;BP:aerobic electron transport chain;BP:cellular respiration;BP:metabolic process;BP:response to chemical;BP:primary metabolic process;BP:energy derivation by oxidation of organic compounds…	GO:0009060;GO:0006091;GO:0009410;GO:0022900;GO:0022904;GO:0006508;GO:0009987;GO:0019646;GO:0045333;GO:0008152;GO:0042221;GO:0044238;GO:0015980;GO:0019538;GO:0050896;GO:0006122;GO:0043170;GO:0008150GO:0043229;GO:0043227;GO:0005751;GO:0031090;GO:0043209;GO:0016020;GO:0005739;GO:0043226;GO:0005654;GO:0005750;GO:0110165;GO:0031966;GO:0043231;GO:0019866;GO:0005575;GO:0005743GO:0004175;GO:0003674;GO:00…	K00415	QCR2, UQCRC2	mmu05208;mmu05020;mmu05022;mmu01100;mmu00190;mmu04260;mmu05415;mmu04714;mmu05014;mmu04932;mmu05016;mmu05010;mmu05012	Chemical carcinogenesis - reactive oxygen species;Prion disease;Pathways of neurodegeneration - multiple diseases;Metabolic pathways;Oxidative phosphorylation;Cardiac muscle contraction;Diabetic cardiomyopathy;Thermogenesis;Amyotrophic lateral sclerosis;Non-alcoholic fatty liver disease;Huntington disease;Alzheimer disease;Parkinson disease	COG0612	O:Posttranslational modification, protein turnover, chaperones	PF00675.25;PF05193.26	Peptidase_M16;Peptidase_M16_C	Insulinase;Peptidase M16 inactive domain	mitochondrial
ENSMUSP00000149803	Cryab	Alpha-crystallin B chain	12955	pep chromosome:GRCm39:9:50662625:50667936:1 gene:ENSMUSG00000032060.11 transcript:ENSMUST00000217475.2 gene_biotype:protein_coding transcript_biotype:protein_coding gene_symbol:Cryab description:crystallin, alpha B [Source:MGI Symbol;Acc:MGI:88516]	96.9248	6.5988	3.44E-5	up	yes	89789.1	926.379	879.37420654297	637.479	1262.2839355469	95654	81263.2	92450.2	BP:regulation of primary metabolic process;BP:regulation of metabolic process;BP:regulation of transport;BP:regulation of intracellular transport;BP:negative regulation of intracellular transport;BP:signal transduction;BP:cellular component organization or biogenesis;BP:muscle organ development;BP:negative regulation of macromolecule metabolic process;BP:negative regulation of cell growth;BP:MAPK…	GO:0080090;GO:0019222;GO:0051049;GO:0032386;GO:0032387;GO:0007165;GO:0071840;GO:0007517;GO:0010605;GO:0030308;GO:0000165;GO:0006979;GO:0048513;GO:0048519;GO:0051051;GO:0060255;GO:0031109;GO:1902904;GO:2001141;GO:0065008;GO:0033554;GO:0022607;GO:0006457;GO:0009890;GO:0000302;GO:0050821;GO:0010629;GO:0035556;GO:0050789;GO:0016043;GO:0065003;GO:0065007;GO:0014070;GO:0071214;GO:2000378;GO:0009889;GO:…	K09542	CRYAB	mmu04141;mmu04213	Protein processing in endoplasmic reticulum;Longevity regulating pathway - multiple species	ENOG410YERS	S:Function unknown	PF00525.23;PF00011.27	Crystallin;HSP20	Alpha crystallin A chain, N terminal;Hsp20/alpha crystallin family	cytoplasmic
ENSMUSP00000022433	Dnah12	Dynein heavy chain 12, axonemal	-	pep chromosome:GRCm39:14:26414429:26613660:1 gene:ENSMUSG00000021879.14 transcript:ENSMUST00000022433.12 gene_biotype:protein_coding transcript_biotype:protein_coding gene_symbol:Dnah12 description:dynein, axonemal, heavy chain 12 [Source:MGI Symbol;Acc:MGI:107720]	2.9685	1.5697	0.00644	up	yes	67598.9	22772.2	27482.138671875	19066.361328125	21768.1	75396.6	51153.7	76246.4	------	------	K10408	DNAH	mmu05014;mmu05016;mmu04814;mmu05022	Amyotrophic lateral sclerosis;Huntington disease;Motor proteins;Pathways of neurodegeneration - multiple diseases	------	------	PF12774.13;PF08393.18;PF18199.6;PF12780.13;PF12781.13;PF12775.13;PF18198.7;PF12777.12;PF03028.21;PF17852.6;PF07728.20;PF17857.7;PF22597.2	AAA_6;DHC_N2;Dynein_C;AAA_8;AAA_9;AAA_7;AAA_lid_11;MT;Dynein_heavy;Dynein_AAA_lid;AAA_5;AAA_lid_1;DYN_lid	Hydrolytic ATP binding site of dynein motor region;Dynein heavy chain, N-terminal region 2;Dynein heavy chain C-terminal domain;P-loop containing dynein motor region D4;ATP-binding dynein motor region;P-loop containing dynein motor region;Dynein heavy chain AAA lid domain;Microtubule-binding stalk of dynein motor;Dynein heavy chain region D6 P-loop domain;Dynein heavy chain AAA lid domain;AAA dom…	cytoplasmic
ENSMUSP00000013737	Ndufs2	NADH dehydrogenase [ubiquinone] iron-sulfur protein 2, mitochondrial	226646	pep chromosome:GRCm39:1:171062422:171074691:-1 gene:ENSMUSG00000013593.13 transcript:ENSMUST00000013737.13 gene_biotype:protein_coding transcript_biotype:protein_coding gene_symbol:Ndufs2 description:NADH:ubiquinone oxidoreductase core subunit S2 [Source:MGI Symbol;Acc:MGI:2385112]	7.4296	2.8933	7.65E-6	up	yes	76440.7	10288.7	10178.145507812	9848.9189453125	10838.975585938	72170.9	77599.9	79551.5	BP:primary metabolic process;BP:nucleotide biosynthetic process;BP:small molecule metabolic process;BP:cellular component organization or biogenesis;BP:macromolecular complex assembly;BP:cellular response to stimulus;BP:cellular developmental process;BP:NADH dehydrogenase complex assembly;BP:ribonucleoside triphosphate metabolic process;BP:electron transport chain;BP:respiratory electron transpor…	GO:0044238;GO:0009165;GO:0044281;GO:0071840;GO:0065003;GO:0051716;GO:0048869;GO:0010257;GO:0009199;GO:0022900;GO:0022904;GO:0009206;GO:0009205;GO:0009201;GO:0046034;GO:0019646;GO:0006163;GO:0006164;GO:0019637;GO:0022607;GO:0009141;GO:0009142;GO:0009144;GO:0009145;GO:0009060;GO:0016043;GO:0071453;GO:0007005;GO:0006139;GO:0042063;GO:0009152;GO:0006950;GO:0008150;GO:0008152;GO:0034654;GO:0009150;GO:…	K03935	NDUFS2	mmu05208;mmu00190;mmu05020;mmu05022;mmu01100;mmu04723;mmu05415;mmu04714;mmu05014;mmu04932;mmu05016;mmu05010;mmu05012	Chemical carcinogenesis - reactive oxygen species;Oxidative phosphorylation;Prion disease;Pathways of neurodegeneration - multiple diseases;Metabolic pathways;Retrograde endocannabinoid signaling;Diabetic cardiomyopathy;Thermogenesis;Amyotrophic lateral sclerosis;Non-alcoholic fatty liver disease;Huntington disease;Alzheimer disease;Parkinson disease	COG0649	C:Energy production and conversion	PF00346.24	Complex1_49kDa	Respiratory-chain NADH dehydrogenase, 49 Kd subunit	mitochondrial
ENSMUSP00000114963	Ndufb5	NADH dehydrogenase [ubiquinone] 1 beta subcomplex subunit 5, mitochondrial	66046	pep chromosome:GRCm39:3:32791139:32805715:1 gene:ENSMUSG00000027673.13 transcript:ENSMUST00000127477.8 gene_biotype:protein_coding transcript_biotype:protein_coding gene_symbol:Ndufb5 description:NADH:ubiquinone oxidoreductase subunit B5 [Source:MGI Symbol;Acc:MGI:1913296]	6.8076	2.7671	0.0002025	up	yes	74818.9	10990.5	10301.719726562	10928.7	11741.001953125	73692.9	66959.9	83803.9	BP:cellular component assembly;BP:purine ribonucleoside triphosphate biosynthetic process;BP:macromolecular complex subunit organization;BP:ribose phosphate biosynthetic process;BP:nucleoside triphosphate biosynthetic process;BP:nucleotide metabolic process;BP:nucleobase-containing compound metabolic process;BP:nucleobase-containing compound biosynthetic process;BP:aerobic respiration;BP:purine n…	GO:0022607;GO:0009206;GO:0043933;GO:0046390;GO:0009142;GO:0009117;GO:0006139;GO:0034654;GO:0009060;GO:0009145;GO:0072521;GO:0006163;GO:0006091;GO:0007005;GO:0032981;GO:0009201;GO:0010257;GO:0016043;GO:0009259;GO:0065003;GO:0009199;GO:0071840;GO:0009141;GO:1901293;GO:0033108;GO:0009205;GO:0019693;GO:0006793;GO:0046034;GO:0009987;GO:0009152;GO:0009260;GO:0009058;GO:0008150;GO:0008152;GO:0042776;GO:…	K03961	NDUFB5	mmu05208;mmu00190;mmu05020;mmu05022;mmu01100;mmu04723;mmu05415;mmu04714;mmu05014;mmu04932;mmu05016;mmu05010;mmu05012	Chemical carcinogenesis - reactive oxygen species;Oxidative phosphorylation;Prion disease;Pathways of neurodegeneration - multiple diseases;Metabolic pathways;Retrograde endocannabinoid signaling;Diabetic cardiomyopathy;Thermogenesis;Amyotrophic lateral sclerosis;Non-alcoholic fatty liver disease;Huntington disease;Alzheimer disease;Parkinson disease	ENOG4111HCK	U:Intracellular trafficking, secretion, and vesicular transport	PF09781.14	NDUF_B5	NAD	mitochondrial
ENSMUSP00000105356	Prdx2	Peroxiredoxin-2	21672	pep chromosome:GRCm39:8:85696216:85701463:1 gene:ENSMUSG00000005161.16 transcript:ENSMUST00000109734.8 gene_biotype:protein_coding transcript_biotype:protein_coding gene_symbol:Prdx2 description:peroxiredoxin 2 [Source:MGI Symbol;Acc:MGI:109486]	2.3767	1.249	0.0004031	up	yes	59874.9	25192.3	25286.193359375	26045.1	24245.537109375	58680.7	65812.8	55131.3	BP:negative regulation of apoptotic signaling pathway;BP:regulation of extrinsic apoptotic signaling pathway;BP:negative regulation of extrinsic apoptotic signaling pathway;BP:regulation of metabolic process;BP:regulation of apoptotic signaling pathway;BP:negative regulation of response to stimulus;BP:positive regulation of response to stimulus;BP:regulation of response to stimulus;BP:regulation …	GO:2001234;GO:2001236;GO:2001237;GO:0019222;GO:2001233;GO:0048585;GO:0048584;GO:0048583;GO:2001239;GO:0007162;GO:0043523;GO:0043524;GO:0007166;GO:0051716;GO:0010310;GO:0009968;GO:0009966;GO:0009967;GO:0098869;GO:0048513;GO:0010721;GO:0048518;GO:0048519;GO:0019725;GO:0002679;GO:0046649;GO:1903706;GO:1903707;GO:0048872;GO:0045580;GO:0065008;GO:0009607;GO:0009605;GO:0045581;GO:0031664;GO:0031665;GO:…	K03386	PRDX2_4, ahpC	------	------	COG0450	S:Function unknown	PF00578.27;PF08534.16;PF10417.14	AhpC-TSA;Redoxin;1-cysPrx_C	AhpC/TSA family;Redoxin;C-terminal domain of 1-Cys peroxiredoxin	cytoplasmic
ENSMUSP00000095656	Tufm	Elongation factor Tu, mitochondrial	233870	pep chromosome:GRCm39:7:126086533:126089899:1 gene:ENSMUSG00000073838.11 transcript:ENSMUST00000098048.6 gene_biotype:protein_coding transcript_biotype:protein_coding gene_symbol:Tufm description:Tu translation elongation factor, mitochondrial [Source:MGI Symbol;Acc:MGI:1923686]	2.652	1.4071	0.0001994	up	yes	61559.8	23212.3	26196.8	23305.908203125	20134.3	58164.8	60412.7	66101.8	BP:mitochondrial translational elongation;BP:cellular process;BP:biosynthetic process;BP:macromolecule biosynthetic process;BP:biological_process;BP:metabolic process;BP:response to chemical;BP:response to oxygen-containing compound;BP:response to ethanol;BP:macromolecule metabolic process;BP:translational elongation;BP:response to alcohol;BP:response to stimulusCC:intracellular organelle;CC:non-…	GO:0070125;GO:0009987;GO:0009058;GO:0009059;GO:0008150;GO:0008152;GO:0042221;GO:1901700;GO:0045471;GO:0043170;GO:0006414;GO:0097305;GO:0050896GO:0043229;GO:0043228;GO:0045202;GO:0042645;GO:0043227;GO:0043226;GO:0030054;GO:0031090;GO:0005743;GO:0043209;GO:0016020;GO:0005739;GO:0009295;GO:0110165;GO:0031966;GO:0043231;GO:0043232;GO:0005829;GO:0019866;GO:0005575GO:0045182;GO:0035639;GO:1901363;GO:00…	K02358	tuf, TUFM	------	------	COG0050	J:Translation, ribosomal structure and biogenesis	PF00009.33;PF03143.23;PF03144.31	GTP_EFTU;GTP_EFTU_D3;GTP_EFTU_D2	Elongation factor Tu GTP binding domain;Elongation factor Tu C-terminal domain;Elongation factor Tu domain 2	mitochondrial
ENSMUSP00000157291	Eci1	Enoyl-CoA delta isomerase 1, mitochondrial	13177	pep chromosome:GRCm39:17:24645615:24658294:1 gene:ENSMUSG00000024132.7 transcript:ENSMUST00000234304.2 gene_biotype:protein_coding transcript_biotype:protein_coding gene_symbol:Eci1 description:enoyl-Coenzyme A delta isomerase 1 [Source:MGI Symbol;Acc:MGI:94871]	7.5231	2.9113	9.763E-6	up	yes	74553.3	9909.9	11739.999023438	10173.173828125	7816.5170898438	77915.9	70954	74790	BP:lipid oxidation;BP:fatty acid metabolic process;BP:fatty acid beta-oxidation;BP:carboxylic acid metabolic process;BP:cellular catabolic process;BP:fatty acid catabolic process;BP:small molecule metabolic process;BP:small molecule catabolic process;BP:lipid modification;BP:lipid catabolic process;BP:lipid metabolic process;BP:cellular process;BP:monocarboxylic acid metabolic process;BP:biologic…	GO:0034440;GO:0006631;GO:0006635;GO:0019752;GO:0044248;GO:0009062;GO:0044281;GO:0044282;GO:0030258;GO:0016042;GO:0006629;GO:0009987;GO:0032787;GO:0008150;GO:0008152;GO:0072329;GO:0043436;GO:0019395;GO:0009056;GO:0044238;GO:0006082;GO:0046395;GO:0016054GO:0043229;GO:0043226;GO:0031090;GO:0070013;GO:0016020;GO:0005739;GO:0005759;GO:0110165;GO:0031974;GO:0031966;GO:0043231;GO:0043233;GO:0019866;GO:0…	K13238	ECI1, DCI	mmu00071	Fatty acid degradation	COG1024	H:Coenzyme transport and metabolism	PF00378.25;PF16113.10	ECH_1;ECH_2	Enoyl-CoA hydratase/isomerase;Enoyl-CoA hydratase/isomerase	mitochondrial
ENSMUSP00000049355	Gpi	Glucose-6-phosphate isomerase	14751	pep chromosome:GRCm39:7:33900755:33929761:-1 gene:ENSMUSG00000036427.6 transcript:ENSMUST00000038027.6 gene_biotype:protein_coding transcript_biotype:protein_coding gene_symbol:Gpi1 description:glucose-6-phosphate isomerase 1 [Source:MGI Symbol;Acc:MGI:95797]	2.067	1.0475	0.006054	up	yes	56792	27475.9	31765.3	26570.177734375	24092.2	63760.8	47003.1	59612.1	BP:organophosphate catabolic process;BP:regulation of metabolic process;BP:behavior;BP:learning or memory;BP:nucleotide catabolic process;BP:canonical glycolysis;BP:glycolytic process through glucose-6-phosphate;BP:negative regulation of neuron apoptotic process;BP:small molecule metabolic process;BP:small molecule catabolic process;BP:small molecule biosynthetic process;BP:positive regulation of…	GO:0046434;GO:0019222;GO:0007610;GO:0007611;GO:0009166;GO:0061621;GO:0061620;GO:0043524;GO:0044281;GO:0044282;GO:0044283;GO:0010557;GO:0010604;GO:0002262;GO:0009612;GO:0009199;GO:0055086;GO:0048518;GO:0048519;GO:0009191;GO:0009205;GO:0060255;GO:0046034;GO:0046031;GO:0032787;GO:0002639;GO:0010038;GO:0043436;GO:0009179;GO:0003008;GO:0048872;GO:0009605;GO:0016052;GO:0048878;GO:0006163;GO:0043523;GO:…	K01810	GPI, pgi	mmu01250;mmu01100;mmu00520;mmu00030;mmu00500;mmu00010;mmu01200	Biosynthesis of nucleotide sugars;Metabolic pathways;Amino sugar and nucleotide sugar metabolism;Pentose phosphate pathway;Starch and sucrose metabolism;Glycolysis / Gluconeogenesis;Carbon metabolism	COG0166	G:Carbohydrate transport and metabolism	PF00342.24	PGI	Phosphoglucose isomerase	cytoplasmic
ENSMUSP00000028222	Hspa5	Endoplasmic reticulum chaperone BiP	14828	pep chromosome:GRCm39:2:34661982:34667559:1 gene:ENSMUSG00000026864.14 transcript:ENSMUST00000028222.13 gene_biotype:protein_coding transcript_biotype:protein_coding gene_symbol:Hspa5 description:heat shock protein 5 [Source:MGI Symbol;Acc:MGI:95835]	0.4985	-1.0043	1.88E-5	down	yes	27659.8	55481.9	54918	54890.3	56637.3	25985.068359375	29511.9	27482.5	BP:protein localization;BP:regulation of metabolic process;BP:negative regulation of response to stimulus;BP:regulation of transmembrane receptor protein serine/threonine kinase signaling pathway;BP:signal transduction;BP:regulation of signal transduction;BP:negative regulation of response to endoplasmic reticulum stress;BP:maintenance of location in cell;BP:ER-nucleus signaling pathway;BP:cellul…	GO:0008104;GO:0019222;GO:0048585;GO:0090092;GO:0007165;GO:0009966;GO:1903573;GO:0051651;GO:0006984;GO:0051716;GO:0010604;GO:0006983;GO:0070727;GO:0048518;GO:0048519;GO:0033036;GO:0060255;GO:0048583;GO:0045184;GO:0045185;GO:0045995;GO:0043154;GO:0030512;GO:0031669;GO:0009607;GO:0030968;GO:0019538;GO:0048532;GO:0051094;GO:1903894;GO:1903895;GO:0033554;GO:0031333;GO:0010648;GO:1901873;GO:0006457;GO:…	K09490	HSPA5, BIP	mmu05020;mmu05022;mmu03060;mmu04918;mmu04141;mmu04612;mmu05417;mmu05014;mmu05012	Prion disease;Pathways of neurodegeneration - multiple diseases;Protein export;Thyroid hormone synthesis;Protein processing in endoplasmic reticulum;Antigen processing and presentation;Lipid and atherosclerosis;Amyotrophic lateral sclerosis;Parkinson disease	COG0443	T:Signal transduction mechanisms	PF00012.26;PF06723.19	HSP70;MreB_Mbl	Hsp70 protein;MreB/Mbl protein	ER
ENSMUSP00000034881	Cox7a2	Cytochrome c oxidase subunit 7A2, mitochondrial	12866	pep chromosome:GRCm39:9:79662643:79667160:-1 gene:ENSMUSG00000032330.8 transcript:ENSMUST00000034881.8 gene_biotype:protein_coding transcript_biotype:protein_coding gene_symbol:Cox7a2 description:cytochrome c oxidase subunit 7A2 [Source:MGI Symbol;Acc:MGI:1316715]	2.011	1.0079	0.0001007	up	yes	55485.9	27590.7	25205.6	30492.9	27073.560546875	56322.2	56475.9	53659.7	BP:cellular component assembly;BP:regulation of metabolic process;BP:macromolecular complex subunit organization;BP:aerobic respiration;BP:cellular component organization;BP:generation of precursor metabolites and energy;BP:mitochondrion organization;BP:regulation of generation of precursor metabolites and energy;BP:regulation of aerobic respiration;BP:regulation of biological process;BP:macromol…	GO:0022607;GO:0019222;GO:0043933;GO:0009060;GO:0016043;GO:0006091;GO:0007005;GO:0043467;GO:1903715;GO:0050789;GO:0065003;GO:0022900;GO:0065007;GO:0071840;GO:0022904;GO:0009987;GO:0019646;GO:0008150;GO:0008152;GO:0050794;GO:0006996;GO:0043457;GO:0015980;GO:0097250;GO:0006123;GO:0002082;GO:0045333GO:0019866;GO:0043229;GO:0043227;GO:0043226;GO:0005751;GO:0031090;GO:0016020;GO:0005739;GO:0110165;GO:0…	K02270	COX7A	mmu05208;mmu05020;mmu05022;mmu01100;mmu00190;mmu04260;mmu05415;mmu04714;mmu05014;mmu04932;mmu05016;mmu05010;mmu05012	Chemical carcinogenesis - reactive oxygen species;Prion disease;Pathways of neurodegeneration - multiple diseases;Metabolic pathways;Oxidative phosphorylation;Cardiac muscle contraction;Diabetic cardiomyopathy;Thermogenesis;Amyotrophic lateral sclerosis;Non-alcoholic fatty liver disease;Huntington disease;Alzheimer disease;Parkinson disease	ENOG41124EQ	O:Posttranslational modification, protein turnover, chaperones	PF02238.20	COX7a	Cytochrome c oxidase subunit VII	mitochondrial
ENSMUSP00000092746	Ndufb6	NADH dehydrogenase [ubiquinone] 1 beta subcomplex subunit 6	230075	pep chromosome:GRCm39:4:40270591:40279421:-1 gene:ENSMUSG00000071014.11 transcript:ENSMUST00000095128.10 gene_biotype:protein_coding transcript_biotype:protein_coding gene_symbol:Ndufb6 description:NADH:ubiquinone oxidoreductase subunit B6 [Source:MGI Symbol;Acc:MGI:2684983]	5.9122	2.5637	0.0002035	up	yes	70764.3	11969.3	12092.485351562	11237.999023438	12577.3	64093.1	68831.8	79367.9	BP:cellular component assembly;BP:purine ribonucleoside triphosphate biosynthetic process;BP:macromolecular complex subunit organization;BP:ribose phosphate biosynthetic process;BP:nucleoside triphosphate biosynthetic process;BP:nucleotide metabolic process;BP:nucleobase-containing compound metabolic process;BP:nucleobase-containing compound biosynthetic process;BP:aerobic respiration;BP:purine n…	GO:0022607;GO:0009206;GO:0043933;GO:0046390;GO:0009142;GO:0009117;GO:0006139;GO:0034654;GO:0009060;GO:0009145;GO:0072521;GO:0006163;GO:0006091;GO:0007005;GO:0042775;GO:0032981;GO:0009201;GO:0010257;GO:0016043;GO:0009259;GO:0065003;GO:0009199;GO:0022900;GO:0071840;GO:0022904;GO:0009141;GO:1901293;GO:0033108;GO:0009205;GO:0019693;GO:0006793;GO:0046034;GO:0009987;GO:0019646;GO:0009152;GO:0009260;GO:…	K03962	NDUFB6	mmu05208;mmu00190;mmu05020;mmu05022;mmu01100;mmu04723;mmu05415;mmu04714;mmu05014;mmu04932;mmu05016;mmu05010;mmu05012	Chemical carcinogenesis - reactive oxygen species;Oxidative phosphorylation;Prion disease;Pathways of neurodegeneration - multiple diseases;Metabolic pathways;Retrograde endocannabinoid signaling;Diabetic cardiomyopathy;Thermogenesis;Amyotrophic lateral sclerosis;Non-alcoholic fatty liver disease;Huntington disease;Alzheimer disease;Parkinson disease	ENOG4111RT5	U:Intracellular trafficking, secretion, and vesicular transport	PF09782.14	NDUF_B6	NAD	cytoplasmic
ENSMUSP00000027810	Fh	Fumarate hydratase, mitochondrial	14194	pep chromosome:GRCm39:1:175427940:175453201:-1 gene:ENSMUSG00000026526.15 transcript:ENSMUST00000027810.14 gene_biotype:protein_coding transcript_biotype:protein_coding gene_symbol:Fh1 description:fumarate hydratase 1 [Source:MGI Symbol;Acc:MGI:95530]	6.1171	2.6128	8.6E-5	up	yes	71085.8	11620.8	11635.872070312	11868.381835938	11358.275390625	71401.2	64561.4	77294.8	BP:regulation of primary metabolic process;BP:regulation of metabolic process;BP:anatomical structure homeostasis;BP:positive regulation of response to stimulus;BP:regulation of response to stimulus;BP:small molecule metabolic process;BP:regulation of double-strand break repair via nonhomologous end joining;BP:positive regulation of double-strand break repair via nonhomologous end joining;BP:cell…	GO:0080090;GO:0019222;GO:0060249;GO:0048584;GO:0048583;GO:0044281;GO:2001032;GO:2001034;GO:0051716;GO:0010604;GO:0048518;GO:0019627;GO:0051054;GO:0006282;GO:0051052;GO:0006281;GO:0060255;GO:0043436;GO:0048872;GO:0043648;GO:0048873;GO:0033554;GO:0009893;GO:0050789;GO:0090304;GO:0065007;GO:0051240;GO:0050794;GO:0006950;GO:0008150;GO:0051239;GO:0080135;GO:2000781;GO:0006106;GO:0043603;GO:0045739;GO:…	K01679	E4.2.1.2B, fumC, FH	mmu01100;mmu05200;mmu05211;mmu00020;mmu00620;mmu04934;mmu01200	Metabolic pathways;Pathways in cancer;Renal cell carcinoma;Citrate cycl;Pyruvate metabolism;Cushing syndrome;Carbon metabolism	COG0114	C:Energy production and conversion	PF00206.25;PF10415.14	Lyase_1;FumaraseC_C	Lyase;Fumarase C C-terminus	mitochondrial
ENSMUSP00000021217	Nme2	Nucleoside diphosphate kinase B	18103	pep chromosome:GRCm39:11:93840640:93847085:-1 gene:ENSMUSG00000020857.12 transcript:ENSMUST00000021217.11 gene_biotype:protein_coding transcript_biotype:protein_coding gene_symbol:Nme2 description:NME/NM23 nucleoside diphosphate kinase 2 [Source:MGI Symbol;Acc:MGI:97356]	2.6722	1.418	0.000286	up	yes	59479.8	22258.7	22775.677734375	22894.552734375	21105.9	59563.6	54112.2	64763.5	BP:cellular glucose homeostasis;BP:regulation of primary metabolic process;BP:regulation of metabolic process;BP:pyrimidine ribonucleotide metabolic process;BP:pyrimidine deoxyribonucleotide metabolic process;BP:carbohydrate homeostasis;BP:regulation of epidermal cell differentiation;BP:nucleotide biosynthetic process;BP:deoxyribonucleoside monophosphate metabolic process;BP:signal transduction;B…	GO:0001678;GO:0080090;GO:0019222;GO:0009218;GO:0009219;GO:0033500;GO:0045604;GO:0009165;GO:0009162;GO:0007165;GO:0007166;GO:0010556;GO:0031346;GO:0051716;GO:0006241;GO:0030856;GO:0071331;GO:0010721;GO:0048518;GO:0002682;GO:0030858;GO:0019725;GO:0009206;GO:0009205;GO:0046039;GO:0009201;GO:0060255;GO:0046036;GO:0009209;GO:0009208;GO:0009177;GO:0009176;GO:0010976;GO:0010975;GO:2001141;GO:0043434;GO:…	K00940	ndk, NME	mmu01240;mmu00983;mmu01100;mmu00240;mmu01232;mmu00230	Biosynthesis of cofactors;Drug metabolism - other enzymes;Metabolic pathways;Pyrimidine metabolism;Nucleotide metabolism;Purine metabolism	COG0105	S:Function unknown	PF00334.24	NDK	Nucleoside diphosphate kinase	cytoplasmic
ENSMUSP00000159138	Ndufb1	NADH dehydrogenase [ubiquinone] 1 beta subcomplex subunit 1	-	pep chromosome:GRCm39:12:101934349:101942513:-1 gene:ENSMUSG00000113902.2 transcript:ENSMUST00000221422.2 gene_biotype:protein_coding transcript_biotype:protein_coding gene_symbol:Ndufb1 description:NADH:ubiquinone oxidoreductase subunit B1 [Source:MGI Symbol;Acc:MGI:3780865]	8.4074	3.0717	0.000101	up	yes	72972.8	8679.63	9638.83	7130.9384765625	9269.1279296875	66086	72649.6	80182.8	------	------	K03957	NDUFB1	mmu05208;mmu00190;mmu05020;mmu05022;mmu01100;mmu04723;mmu05415;mmu04714;mmu05014;mmu04932;mmu05016;mmu05010;mmu05012	Chemical carcinogenesis - reactive oxygen species;Oxidative phosphorylation;Prion disease;Pathways of neurodegeneration - multiple diseases;Metabolic pathways;Retrograde endocannabinoid signaling;Diabetic cardiomyopathy;Thermogenesis;Amyotrophic lateral sclerosis;Non-alcoholic fatty liver disease;Huntington disease;Alzheimer disease;Parkinson disease	ENOG410XXU1	I:Lipid transport and metabolism	PF08040.16	NADH_oxidored	MNLL subunit	extracellular
ENSMUSP00000034966	Rpl4	Large ribosomal subunit protein uL4	67891	pep chromosome:GRCm39:9:64080657:64085948:1 gene:ENSMUSG00000032399.9 transcript:ENSMUST00000034966.9 gene_biotype:protein_coding transcript_biotype:protein_coding gene_symbol:Rpl4 description:ribosomal protein L4 [Source:MGI Symbol;Acc:MGI:1915141]	0.4286	-1.2223	0.003288	down	yes	24220.8	56513.8	65593.6	55204.9	48742.8	24763.630859375	21323.345703125	26575.5	BP:regulation of cell projection organization;BP:positive regulation of cell projection organization;BP:cellular developmental process;BP:positive regulation of cell development;BP:positive regulation of biological process;BP:translation at presynapse;BP:regulation of neuron projection development;BP:regulation of axon extension;BP:protein metabolic process;BP:positive regulation of axonogenesis;…	GO:0031344;GO:0031346;GO:0048869;GO:0010720;GO:0048518;GO:0140236;GO:0010975;GO:0030516;GO:0019538;GO:0050772;GO:0140242;GO:0140241;GO:0022603;GO:0120035;GO:0050789;GO:0061387;GO:0065007;GO:0051130;GO:0050793;GO:0050794;GO:0008150;GO:0008152;GO:0071417;GO:0051962;GO:0051960;GO:0048639;GO:0048638;GO:0051239;GO:0030307;GO:0030154;GO:0051128;GO:0050767;GO:0051240;GO:0060284;GO:0050769;GO:0002181;GO:…	K02930	RP-L4e, RPL4	mmu05171;mmu03010	Coronavirus disease - COVID-19;Ribosome	COG0088	S:Function unknown	PF00573.27;PF14374.11	Ribosomal_L4;Ribos_L4_asso_C	Ribosomal protein L4/L1 family;60S ribosomal protein L4 C-terminal domain	nuclear
ENSMUSP00000042095	Serpina3k	Serine (or cysteine) peptidase inhibitor, clade A, member 3K	20714	pep chromosome:GRCm39:12:104304745:104312403:1 gene:ENSMUSG00000058207.7 transcript:ENSMUST00000043058.5 gene_biotype:protein_coding transcript_biotype:protein_coding gene_symbol:Serpina3k description:serine (or cysteine) peptidase inhibitor, clade A, member 3K [Source:MGI Symbol;Acc:MGI:98377]	3.6078	1.8511	0.0002129	up	yes	62937	17444.6	21436.822265625	17268.314453125	13628.663085938	64409.9	57635.2	66765.8	BP:response to endogenous stimulus;BP:response to cytokine;BP:biological_process;BP:response to chemical;BP:response to peptide hormone;BP:response to oxygen-containing compound;BP:response to hormone;BP:response to nitrogen compound;BP:response to peptide;BP:response to stimulusCC:extracellular matrix;CC:extracellular space;CC:cellular anatomical entity;CC:external encapsulating structure;CC:col…	GO:0009719;GO:0034097;GO:0008150;GO:0042221;GO:0043434;GO:1901700;GO:0009725;GO:1901698;GO:1901652;GO:0050896GO:0031012;GO:0005615;GO:0110165;GO:0030312;GO:0062023;GO:0005575GO:0004866;GO:0003674;GO:0004857;GO:0098772;GO:0030234;GO:0061135;GO:0061134;GO:0030414;GO:0004867	K04525	SERPINA	------	------	COG4826	O:Posttranslational modification, protein turnover, chaperones	PF00079.25	Serpin	Serpin	extracellular
ENSMUSP00000031524	Acads	Short-chain specific acyl-CoA dehydrogenase, mitochondrial	11409	pep chromosome:GRCm39:5:115248358:115257405:-1 gene:ENSMUSG00000029545.14 transcript:ENSMUST00000031524.11 gene_biotype:protein_coding transcript_biotype:protein_coding gene_symbol:Acads description:acyl-Coenzyme A dehydrogenase, short chain [Source:MGI Symbol;Acc:MGI:87868]	5.546	2.4714	0.0003902	up	yes	67706.8	12208.3	12077.6	11624.563476562	12922.752929688	73431.1	57664.2	72025.2	BP:lipid oxidation;BP:fatty acid metabolic process;BP:response to glucocorticoid;BP:response to starvation;BP:fatty acid beta-oxidation;BP:carboxylic acid metabolic process;BP:cellular catabolic process;BP:fatty acid catabolic process;BP:small molecule metabolic process;BP:small molecule catabolic process;BP:response to chemical;BP:response to lipid;BP:lipid modification;BP:lipid catabolic proces…	GO:0034440;GO:0006631;GO:0051384;GO:0042594;GO:0006635;GO:0019752;GO:0044248;GO:0009062;GO:0044281;GO:0044282;GO:0042221;GO:0033993;GO:0030258;GO:0016042;GO:0014070;GO:0048545;GO:0019626;GO:0019605;GO:0006629;GO:0046359;GO:0009987;GO:0032787;GO:0006950;GO:0008150;GO:0008152;GO:0072329;GO:0043436;GO:0019395;GO:0009056;GO:0044238;GO:0006082;GO:0033539;GO:0016054;GO:0031667;GO:0031960;GO:0009725;GO:…	K00248	ACADS, bcd	mmu00650;mmu00280;mmu01100;mmu00410;mmu00071;mmu00640;mmu01200;mmu01212	Butanoate metabolism;Valine, leucine and isoleucine degradation;Metabolic pathways;beta-Alanine metabolism;Fatty acid degradation;Propanoate metabolism;Carbon metabolism;Fatty acid metabolism	COG1960	S:Function unknown	PF00441.29;PF02771.21;PF02770.24;PF08028.16	Acyl-CoA_dh_1;Acyl-CoA_dh_N;Acyl-CoA_dh_M;Acyl-CoA_dh_2	Acyl-CoA dehydrogenase, C-terminal domain;Acyl-CoA dehydrogenase, N-terminal domain;Acyl-CoA dehydrogenase, middle domain;Acyl-CoA dehydrogenase, C-terminal domain	mitochondrial
ENSMUSP00000158541	Ndufs8	NADH dehydrogenase [ubiquinone] iron-sulfur protein 8, mitochondrial	225887	pep chromosome:GRCm39:19:3958863:3962488:-1 gene:ENSMUSG00000059734.8 transcript:ENSMUST00000236801.2 gene_biotype:protein_coding transcript_biotype:protein_coding gene_symbol:Ndufs8 description:NADH:ubiquinone oxidoreductase core subunit S8 [Source:MGI Symbol;Acc:MGI:2385079]	6.9069	2.788	2.575E-5	up	yes	69280.8	10030.7	10546.6	9373.9970703125	10171.635742188	67116.1	66109.3	74617	BP:nucleotide biosynthetic process;BP:small molecule metabolic process;BP:mitochondrion organization;BP:NADH dehydrogenase complex assembly;BP:ribonucleoside triphosphate metabolic process;BP:electron transport chain;BP:respiratory electron transport chain;BP:purine ribonucleoside triphosphate biosynthetic process;BP:purine ribonucleoside triphosphate metabolic process;BP:ribonucleoside triphosph…	GO:0009165;GO:0044281;GO:0007005;GO:0010257;GO:0009199;GO:0022900;GO:0022904;GO:0009206;GO:0009205;GO:0009201;GO:0046034;GO:0019646;GO:0006163;GO:0006164;GO:0019637;GO:0022607;GO:0009141;GO:0009142;GO:0009144;GO:0009145;GO:0009060;GO:0016043;GO:0065003;GO:0071840;GO:0009152;GO:0009150;GO:0006950;GO:0008150;GO:0008152;GO:0034654;GO:0090407;GO:0015986;GO:0015980;GO:0009260;GO:0050896;GO:0097250;GO:…	K03941	NDUFS8	mmu05208;mmu00190;mmu05020;mmu05022;mmu01100;mmu04723;mmu05415;mmu04714;mmu05014;mmu04932;mmu05016;mmu05010;mmu05012	Chemical carcinogenesis - reactive oxygen species;Oxidative phosphorylation;Prion disease;Pathways of neurodegeneration - multiple diseases;Metabolic pathways;Retrograde endocannabinoid signaling;Diabetic cardiomyopathy;Thermogenesis;Amyotrophic lateral sclerosis;Non-alcoholic fatty liver disease;Huntington disease;Alzheimer disease;Parkinson disease	COG1143	C:Energy production and conversion	PF00037.32;PF12838.12;PF14697.11;PF13484.11;PF12837.12;PF13187.11;PF13183.11;PF12797.12;PF13237.11	Fer4;Fer4_7;Fer4_21;Fer4_16;Fer4_6;Fer4_9;Fer4_8;Fer4_2;Fer4_10	4Fe-4S binding domain;4Fe-4S dicluster domain;4Fe-4S dicluster domain;4Fe-4S double cluster binding domain;4Fe-4S binding domain;4Fe-4S dicluster domain;4Fe-4S dicluster domain;4Fe-4S binding domain;4Fe-4S dicluster domain	mitochondrial
ENSMUSP00000007012	Sod2	Superoxide dismutase [Mn], mitochondrial	20656	pep chromosome:GRCm39:17:13226704:13239021:1 gene:ENSMUSG00000006818.6 transcript:ENSMUST00000007012.6 gene_biotype:protein_coding transcript_biotype:protein_coding gene_symbol:Sod2 description:superoxide dismutase 2, mitochondrial [Source:MGI Symbol;Acc:MGI:98352]	9.8117	3.2945	0.0002098	up	yes	71966.5	7334.76	6414.8715820312	8322.02	7267.3896484375	76560.2	61997.7	77341.6	BP:negative regulation of apoptotic signaling pathway;BP:regulation of primary metabolic process;BP:regulation of metabolic process;BP:protein homotetramerization;BP:negative regulation of response to stimulus;BP:regulation of response to stimulus;BP:regulation of vascular associated smooth muscle cell apoptotic process;BP:regulation of neuron apoptotic process;BP:negative regulation of neuron ap…	GO:2001234;GO:0080090;GO:0019222;GO:0051289;GO:0048585;GO:0048583;GO:1905459;GO:0043523;GO:0043524;GO:0009966;GO:0010043;GO:0010042;GO:0010556;GO:0090066;GO:0071840;GO:0051716;GO:0010310;GO:0042311;GO:0043207;GO:0010726;GO:1903428;GO:1905915;GO:1905917;GO:0048518;GO:0048519;GO:0010728;GO:0010729;GO:0042127;GO:0035900;GO:0060255;GO:1901701;GO:0014823;GO:0010038;GO:2001141;GO:0009607;GO:0009605;GO:…	K04564	SOD2	mmu05208;mmu05016;mmu04146;mmu04211;mmu05417;mmu04213;mmu04068	Chemical carcinogenesis - reactive oxygen species;Huntington disease;Peroxisome;Longevity regulating pathway;Lipid and atherosclerosis;Longevity regulating pathway - multiple species;FoxO signaling pathway	COG0605	P:Inorganic ion transport and metabolism	PF02777.23;PF00081.27	Sod_Fe_C;Sod_Fe_N	Iron/manganese superoxide dismutases, C-terminal domain;Iron/manganese superoxide dismutases, alpha-hairpin domain	mitochondrial
ENSMUSP00000054856	Uqcr10	Cytochrome b-c1 complex subunit 9	66152	pep chromosome:GRCm39:11:4651973:4654342:-1 gene:ENSMUSG00000059534.9 transcript:ENSMUST00000058407.6 gene_biotype:protein_coding transcript_biotype:protein_coding gene_symbol:Uqcr10 description:ubiquinol-cytochrome c reductase, complex III subunit X [Source:MGI Symbol;Acc:MGI:1913402]	4.2813	2.098	1.016E-5	up	yes	63078.8	14733.6	15218.7	14499.506835938	14482.540039062	61117.2	66529.5	61589.8	BP:aerobic respiration;BP:generation of precursor metabolites and energy;BP:electron transport chain;BP:respiratory electron transport chain;BP:cellular process;BP:aerobic electron transport chain;BP:cellular respiration;BP:metabolic process;BP:energy derivation by oxidation of organic compounds;BP:mitochondrial electron transport, ubiquinol to cytochrome c;BP:biological_processCC:intracellular o…	GO:0009060;GO:0006091;GO:0022900;GO:0022904;GO:0009987;GO:0019646;GO:0045333;GO:0008152;GO:0015980;GO:0006122;GO:0008150GO:0043229;GO:0043227;GO:0043226;GO:0031090;GO:0016020;GO:0005739;GO:0005750;GO:0110165;GO:0031966;GO:0043231;GO:0019866;GO:0005575;GO:0005743	K00419	QCR9, UCRC	mmu05208;mmu05020;mmu05022;mmu01100;mmu00190;mmu04260;mmu05415;mmu04714;mmu05014;mmu04932;mmu05016;mmu05010;mmu05012	Chemical carcinogenesis - reactive oxygen species;Prion disease;Pathways of neurodegeneration - multiple diseases;Metabolic pathways;Oxidative phosphorylation;Cardiac muscle contraction;Diabetic cardiomyopathy;Thermogenesis;Amyotrophic lateral sclerosis;Non-alcoholic fatty liver disease;Huntington disease;Alzheimer disease;Parkinson disease	ENOG410XUZE	C:Energy production and conversion	PF05365.17	UCR_UQCRX_QCR9	Ubiquinol-cytochrome C reductase, UQCRX/QCR9 like	mitochondrial
ENSMUSP00000075150	Cox6b1	Cytochrome c oxidase subunit 6B1	110323	pep chromosome:GRCm39:7:30316286:30325576:-1 gene:ENSMUSG00000036751.8 transcript:ENSMUST00000075738.6 gene_biotype:protein_coding transcript_biotype:protein_coding gene_symbol:Cox6b1 description:cytochrome c oxidase, subunit 6B1 [Source:MGI Symbol;Acc:MGI:107460]	5.9236	2.5665	0.0006202	up	yes	66346.4	11200.4	10077.749023438	11817.6	11705.981445312	57173.2	76584.8	65281.2	CC:transporter complex;CC:transmembrane transporter complex;CC:organelle membrane;CC:membrane protein complex;CC:respiratory chain complex;CC:membrane;CC:organelle inner membrane;CC:catalytic complex;CC:cytochrome complex;CC:mitochondrial membrane;CC:cellular_component;CC:mitochondrial inner membrane;CC:macromolecular complex;CC:oxidoreductase complex;CC:cellular anatomical entity;CC:respiratory …	GO:1990351;GO:1902495;GO:0031090;GO:0098796;GO:0098803;GO:0016020;GO:0019866;GO:1902494;GO:0070069;GO:0031966;GO:0005575;GO:0005743;GO:0032991;GO:1990204;GO:0110165;GO:0045277	K02267	COX6B	mmu05208;mmu05020;mmu05022;mmu01100;mmu00190;mmu04260;mmu05415;mmu04714;mmu05014;mmu04932;mmu05016;mmu05010;mmu05012	Chemical carcinogenesis - reactive oxygen species;Prion disease;Pathways of neurodegeneration - multiple diseases;Metabolic pathways;Oxidative phosphorylation;Cardiac muscle contraction;Diabetic cardiomyopathy;Thermogenesis;Amyotrophic lateral sclerosis;Non-alcoholic fatty liver disease;Huntington disease;Alzheimer disease;Parkinson disease	ENOG41121WM	O:Posttranslational modification, protein turnover, chaperones	PF02297.22	COX6B	Cytochrome oxidase c subunit VIb	cytoplasmic
ENSMUSP00000087756	Myh11	Myosin-11	17880	pep chromosome:GRCm39:16:14012399:14109236:-1 gene:ENSMUSG00000018830.11 transcript:ENSMUST00000090287.5 gene_biotype:protein_coding transcript_biotype:protein_coding gene_symbol:Myh11 description:myosin, heavy polypeptide 11, smooth muscle [Source:MGI Symbol;Acc:MGI:102643]	0.04018	-4.6374	0.005833	down	yes	2994.74	74524.6	52170.6	73194.7	98208.5	1892.3680419922	4758.4711914062	2333.3754882812	BP:actomyosin structure organization;BP:actin cytoskeleton organization;BP:cellular component organization or biogenesis;BP:cellular component organization;BP:actin filament-based process;BP:cellular process;BP:biological_process;BP:organelle organization;BP:cytoskeleton organizationCC:supramolecular fiber;CC:cytoplasm;CC:cellular_component;CC:myosin filament;CC:myosin complex;CC:cellular anatomi…	GO:0031032;GO:0030036;GO:0071840;GO:0016043;GO:0030029;GO:0009987;GO:0008150;GO:0006996;GO:0007010GO:0099512;GO:0005737;GO:0005575;GO:0032982;GO:0016459;GO:0110165;GO:0032991;GO:0099080;GO:0099081;GO:0016460GO:0035639;GO:0044877;GO:0005488;GO:0043167;GO:1901363;GO:0000146;GO:0000166;GO:0003779;GO:1901265;GO:0017076;GO:0003774;GO:0043168;GO:0051015;GO:0036094;GO:0008092;GO:0097367;GO:0097159;GO:00…	K10352	MYH9s	mmu04530;mmu04810;mmu04270;mmu04814;mmu04820	Tight junction;Regulation of actin cytoskeleton;Vascular smooth muscle contraction;Motor proteins;Cytoskeleton in muscle cells	COG5022	Z:Cytoskeleton	PF01576.24;PF00063.27;PF02736.25	Myosin_tail_1;Myosin_head;Myosin_N	Myosin tail;Myosin head;Myosin N-terminal SH3-like domain	cytoplasmic
ENSMUSP00000060346	Dlst	Dihydrolipoyllysine-residue succinyltransferase component of 2-oxoglutarate dehydrogenase complex, mitochondrial	78920	pep chromosome:GRCm39:12:85157607:85180862:1 gene:ENSMUSG00000004789.11 transcript:ENSMUST00000053811.10 gene_biotype:protein_coding transcript_biotype:protein_coding gene_symbol:Dlst description:dihydrolipoamide S-succinyltransferase [Source:MGI Symbol;Acc:MGI:1926170]	4.7597	2.2509	1.358E-5	up	yes	63597.9	13361.7	14804.369140625	13305.373046875	11975.4	64332.5	60224.2	66237.1	BP:small molecule metabolic process;BP:small molecule catabolic process;BP:nicotinamide nucleotide metabolic process;BP:acetyl-CoA metabolic process;BP:oxoacid metabolic process;BP:dicarboxylic acid metabolic process;BP:purine nucleotide metabolic process;BP:organophosphate metabolic process;BP:organic acid catabolic process;BP:cellular amino acid catabolic process;BP:aspartate family amino acid …	GO:0044281;GO:0044282;GO:0046496;GO:0006084;GO:0043436;GO:0043648;GO:0006163;GO:0019637;GO:0016054;GO:0009063;GO:0009066;GO:0106077;GO:0035383;GO:0008150;GO:0008152;GO:0046395;GO:0006104;GO:0043603;GO:0006103;GO:0006753;GO:0006637;GO:0019674;GO:0006734;GO:0044248;GO:0006139;GO:1901605;GO:1901606;GO:0009987;GO:0055086;GO:0043605;GO:0006082;GO:0019474;GO:0019477;GO:0033512;GO:0019752;GO:0006099;GO:…	K00658	DLST, sucB	mmu00310;mmu01100;mmu00020;mmu00380;mmu00785;mmu01200;mmu01210	Lysine degradation;Metabolic pathways;Citrate cycl;Tryptophan metabolism;Lipoic acid metabolism;Carbon metabolism;2-Oxocarboxylic acid metabolism	COG0508	S:Function unknown	PF00198.28;PF00364.28	2-oxoacid_dh;Biotin_lipoyl	2-oxoacid dehydrogenases acyltransferase;Biotin-requiring enzyme	mitochondrial
ENSMUSP00000101821	Actg1	Actin, cytoplasmic 2	-	pep chromosome:GRCm39:11:120236859:120239301:-1 gene:ENSMUSG00000062825.16 transcript:ENSMUST00000062147.14 gene_biotype:protein_coding transcript_biotype:protein_coding gene_symbol:Actg1 description:actin, gamma, cytoplasmic 1 [Source:MGI Symbol;Acc:MGI:87906]	0.3074	-1.7018	0.002578	down	yes	18094	58862.5	65273.5	53001.7	58312.3	14592.182617188	27840	11849.8	BP:regulation of primary metabolic process;BP:regulation of metabolic process;BP:mitotic cell cycle process;BP:cytoskeleton-dependent cytokinesis;BP:anatomical structure morphogenesis;BP:regulation of biological process;BP:mitotic cytokinesis;BP:regulation of nucleobase-containing compound metabolic process;BP:regulation of macromolecule biosynthetic process;BP:biological regulation;BP:regulation…	GO:0080090;GO:0019222;GO:1903047;GO:0061640;GO:0009653;GO:0050789;GO:0000281;GO:0019219;GO:0010556;GO:0065007;GO:0010468;GO:0032502;GO:0060255;GO:0009987;GO:0009889;GO:0050794;GO:0008150;GO:2001141;GO:0000910;GO:0051252;GO:0006355;GO:0006357;GO:0022402GO:0099512;GO:0070603;GO:0099081;GO:0016514;GO:0110165;GO:1902494;GO:1904949;GO:0005884;GO:0099513;GO:0016586;GO:0032991;GO:0099080;GO:0005575GO:00…	K05692	ACTB_G1	mmu04530;mmu03082;mmu05225;mmu05205;mmu04390;mmu04921;mmu04820;mmu05135;mmu05132;mmu04145;mmu05014;mmu04510;mmu05100;mmu04520;mmu04714;mmu04810;mmu05412;mmu04814;mmu04971;mmu05164;mmu04670;mmu04210;mmu04015;mmu04919;mmu05410;mmu04613;mmu05414;mmu05416;mmu05418;mmu04611	Tight junction;ATP-dependent chromatin remodeling;Hepatocellular carcinoma;Proteoglycans in cancer;Hippo signaling pathway;Oxytocin signaling pathway;Cytoskeleton in muscle cells;Yersinia infection;Salmonella infection;Phagosome;Amyotrophic lateral sclerosis;Focal adhesion;Bacterial invasion of epithelial cells;Adherens junction;Thermogenesis;Regulation of actin cytoskeleton;Arrhythmogenic right …	COG5277	K:Transcription	PF00022.25	Actin	Actin	cytoplasmic
ENSMUSP00000035105	Rpsa	Small ribosomal subunit protein uS2	16785	pep chromosome:GRCm39:9:119956755:119961435:1 gene:ENSMUSG00000032518.7 transcript:ENSMUST00000035105.7 gene_biotype:protein_coding transcript_biotype:protein_coding gene_symbol:Rpsa description:ribosomal protein SA [Source:MGI Symbol;Acc:MGI:105381]	0.3623	-1.4647	1.511E-6	down	yes	20355.2	56184.4	55004.4	57035.9	56513.1	19532.162109375	21328.2	20205.083984375	BP:cellular component assembly;BP:macromolecular complex subunit organization;BP:cell differentiation;BP:ribosomal small subunit assembly;BP:macromolecule metabolic process;BP:cellular component organization or biogenesis;BP:ribonucleoprotein complex subunit organization;BP:cellular developmental process;BP:cellular component organization;BP:macromolecular complex assembly;BP:ribonucleoprotein co…	GO:0022607;GO:0043933;GO:0030154;GO:0000028;GO:0043170;GO:0071840;GO:0071826;GO:0048869;GO:0016043;GO:0065003;GO:0022618;GO:0030855;GO:0002181;GO:0032502;GO:0098609;GO:0009987;GO:0009058;GO:0009059;GO:0008150;GO:0008152;GO:0007155;GO:0044238;GO:0019538;GO:0006412GO:0022626;GO:0015935;GO:0030686;GO:0030684;GO:0030312;GO:0043229;GO:0043228;GO:0045202;GO:0043227;GO:0043226;GO:0022627;GO:0005737;GO:0…	K02998	RP-SAe, RPSA	mmu05171;mmu03010	Coronavirus disease - COVID-19;Ribosome	COG0052	S:Function unknown	PF16122.10;PF00318.25	40S_SA_C;Ribosomal_S2	40S ribosomal protein SA C-terminus;Ribosomal protein S2	cytoplasmic
ENSMUSP00000023514	Ndufb4	NADH dehydrogenase [ubiquinone] 1 beta subcomplex subunit 4	100042503|68194	pep chromosome:GRCm39:16:37467532:37474815:-1 gene:ENSMUSG00000022820.5 transcript:ENSMUST00000023514.4 gene_biotype:protein_coding transcript_biotype:protein_coding gene_symbol:Ndufb4 description:NADH:ubiquinone oxidoreductase subunit B4 [Source:MGI Symbol;Acc:MGI:1915444]	7.4689	2.9009	8.127E-6	up	yes	66378.6	8887.35	9411.06	9726.09	7524.9057617188	66380.5	69566.3	63188.9	BP:cellular component assembly;BP:macromolecular complex subunit organization;BP:cellular component organization or biogenesis;BP:mitochondrial respiratory chain complex I assembly;BP:NADH dehydrogenase complex assembly;BP:cellular component organization;BP:macromolecular complex assembly;BP:mitochondrion organization;BP:mitochondrial respiratory chain complex assembly;BP:cellular process;BP:resp…	GO:0022607;GO:0043933;GO:0071840;GO:0032981;GO:0010257;GO:0016043;GO:0065003;GO:0007005;GO:0033108;GO:0009987;GO:0006950;GO:0008150;GO:0006979;GO:0006996;GO:0050896;GO:0097250GO:0031090;GO:0016020;GO:0110165;GO:0031966;GO:0019866;GO:0005575;GO:0005743;GO:0005747	K03960	NDUFB4	mmu05208;mmu00190;mmu05020;mmu05022;mmu01100;mmu04723;mmu05415;mmu04714;mmu05014;mmu04932;mmu05016;mmu05010;mmu05012	Chemical carcinogenesis - reactive oxygen species;Oxidative phosphorylation;Prion disease;Pathways of neurodegeneration - multiple diseases;Metabolic pathways;Retrograde endocannabinoid signaling;Diabetic cardiomyopathy;Thermogenesis;Amyotrophic lateral sclerosis;Non-alcoholic fatty liver disease;Huntington disease;Alzheimer disease;Parkinson disease	ENOG4112CXK	U:Intracellular trafficking, secretion, and vesicular transport	PF07225.17	NDUF_B4	NADH-ubiquinone oxidoreductase B15 subunit	cytoplasmic
ENSMUSP00000096495	Defa23	Alpha-defensin 23	13226|497114	pep chromosome:GRCm39:8:21681630:21682565:1 gene:ENSMUSG00000074442.5 transcript:ENSMUST00000098896.5 gene_biotype:protein_coding transcript_biotype:protein_coding gene_symbol:Defa31 description:defensin, alpha, 31 [Source:MGI Symbol;Acc:MGI:102509]	1.337E-6	-19.5126	8.966E-6	down	yes	0.1	74769.8	79483.3	70432.4	74393.9	0.1	0.1	0.1	BP:cellular response to lipopolysaccharide;BP:antimicrobial humoral response;BP:antibacterial humoral response;BP:response to xenobiotic stimulus;BP:membrane disruption in other organism;BP:defense response to bacterium;BP:cellular response to chemical stimulus;BP:defense response to Gram-negative bacterium;BP:response to lipopolysaccharide;BP:mucosal immune response;BP:antimicrobial humoral immu…	GO:0071222;GO:0019730;GO:0019731;GO:0009410;GO:0051673;GO:0042742;GO:0070887;GO:0050829;GO:0032496;GO:0002385;GO:0061844;GO:0002376;GO:0051716;GO:0043207;GO:0033993;GO:0009617;GO:0044419;GO:0071219;GO:0071216;GO:0002227;GO:0045087;GO:0009987;GO:0071396;GO:0006952;GO:0006950;GO:0008150;GO:0006955;GO:0042221;GO:0006959;GO:0051707;GO:0002251;GO:1901700;GO:1901701;GO:0009607;GO:0009605;GO:0050896;GO:…	K05230	DEFA	mmu04621;mmu05202;mmu05150	NOD-like receptor signaling pathway;Transcriptional misregulation in cancer;Staphylococcus aureus infection	ENOG4111A2R;ENOG41116GP	O:Posttranslational modification, protein turnover, chaperones;	PF00879.23;PF00323.24	Defensin_propep;Defensin_1	Defensin propeptide;Mammalian defensin	extracellular
ENSMUSP00000018437	Pfn1	Profilin-1	18643	pep chromosome:GRCm39:11:70542676:70545470:-1 gene:ENSMUSG00000018293.5 transcript:ENSMUST00000018437.3 gene_biotype:protein_coding transcript_biotype:protein_coding gene_symbol:Pfn1 description:profilin 1 [Source:MGI Symbol;Acc:MGI:97549]	0.326	-1.6171	0.0005988	down	yes	18063.4	55416.3	62593.4	52815.1	50840.5	16664.521484375	20238.564453125	17286.966796875	BP:tube formation;BP:response to growth factor;BP:regulation of primary metabolic process;BP:regulation of metabolic process;BP:regulation of actin polymerization or depolymerization;BP:regulation of cell projection assembly;BP:maintenance of location in cell;BP:regulation of cell projection organization;BP:cellular component organization or biogenesis;BP:positive regulation of cell projection or…	GO:0035148;GO:0070848;GO:0080090;GO:0019222;GO:0008064;GO:0060491;GO:0051651;GO:0031344;GO:0071840;GO:0031346;GO:0032231;GO:0032232;GO:0032233;GO:0010604;GO:0051497;GO:0051496;GO:0051495;GO:0051494;GO:0051493;GO:0051492;GO:0099177;GO:0048518;GO:0048519;GO:0051054;GO:0051052;GO:0060255;GO:0045185;GO:0051129;GO:2001141;GO:0051128;GO:0010033;GO:0010634;GO:0010638;GO:0010639;GO:0048646;GO:0031333;GO:…	K05759	PFN	mmu05014;mmu04810;mmu05132;mmu04015	Amyotrophic lateral sclerosis;Regulation of actin cytoskeleton;Salmonella infection;Rap1 signaling pathway	ENOG41126PD	O:Posttranslational modification, protein turnover, chaperones	PF00235.25	Profilin	Profilin	cytoplasmic
ENSMUSP00000102147	Atp5pd	ATP synthase subunit d, mitochondrial	71679	pep chromosome:GRCm39:11:115306515:115310743:-1 gene:ENSMUSG00000034566.11 transcript:ENSMUST00000106537.8 gene_biotype:protein_coding transcript_biotype:protein_coding gene_symbol:Atp5pd description:ATP synthase peripheral stalk subunit d [Source:MGI Symbol;Acc:MGI:1918929]	7.337	2.8752	3.543E-5	up	yes	64038.2	8728.12	8950.92	9283.1162109375	7950.3095703125	62020.8	60693.9	69400	BP:nucleoside triphosphate metabolic process;BP:nucleoside triphosphate biosynthetic process;BP:purine nucleoside triphosphate metabolic process;BP:purine nucleoside triphosphate biosynthetic process;BP:mitochondrial ATP synthesis coupled proton transport;BP:nucleotide biosynthetic process;BP:small molecule metabolic process;BP:cellular response to chemical stimulus;BP:purine-containing compound …	GO:0009141;GO:0009142;GO:0009144;GO:0009145;GO:0042776;GO:0009165;GO:0044281;GO:0070887;GO:0072521;GO:0072522;GO:0009259;GO:0006139;GO:0051716;GO:0050896;GO:0009199;GO:1901653;GO:0009206;GO:0009205;GO:0009201;GO:0046034;GO:0009987;GO:0009152;GO:0009150;GO:0009260;GO:0009058;GO:0009117;GO:0008152;GO:0034654;GO:0042221;GO:0090407;GO:0055086;GO:0044238;GO:0015986;GO:1901137;GO:1901135;GO:0006164;GO:…	K02138	ATPeF0D, ATP5H, ATP7	mmu05208;mmu05020;mmu05022;mmu01100;mmu00190;mmu05415;mmu04714;mmu05014;mmu05016;mmu05010;mmu05012	Chemical carcinogenesis - reactive oxygen species;Prion disease;Pathways of neurodegeneration - multiple diseases;Metabolic pathways;Oxidative phosphorylation;Diabetic cardiomyopathy;Thermogenesis;Amyotrophic lateral sclerosis;Huntington disease;Alzheimer disease;Parkinson disease	ENOG4111IHJ	S:Function unknown	PF05873.17	Mt_ATP-synt_D	ATP synthase D chain, mitochondrial	cytoplasmic
ENSMUSP00000158561	Atp5mk	ATP synthase membrane subunit K, mitochondrial	66477	pep chromosome:GRCm39:19:47071903:47079064:-1 gene:ENSMUSG00000071528.5 transcript:ENSMUST00000235771.2 gene_biotype:protein_coding transcript_biotype:protein_coding gene_symbol:Atp5mk description:ATP synthase membrane subunit k [Source:MGI Symbol;Acc:MGI:1891435]	6.195	2.6311	0.0002196	up	yes	61935.6	9997.69	8645.7939453125	10969.638671875	10377.6	68716.1	54800.2	62290.4	CC:organelle membrane;CC:membrane;CC:organelle inner membrane;CC:intracellular organelle;CC:mitochondrion;CC:mitochondrial membrane;CC:cellular_component;CC:mitochondrial inner membrane;CC:mitochondrial proton-transporting ATP synthase complex;CC:membrane-bounded organelle;CC:organelle;CC:cellular anatomical entity;CC:intracellular membrane-bounded organelle	GO:0031090;GO:0016020;GO:0019866;GO:0043229;GO:0005739;GO:0031966;GO:0005575;GO:0005743;GO:0005753;GO:0043227;GO:0043226;GO:0110165;GO:0043231	K18194	USMG5, DAPIT	------	------	ENOG410XXHD	U:Intracellular trafficking, secretion, and vesicular transport	PF14960.11	ATP_synth_reg	ATP synthase regulation	cytoplasmic
ENSMUSP00000083211	Nipsnap2	Glioblastoma amplified sequence	14467	pep chromosome:GRCm39:5:129802127:129835391:1 gene:ENSMUSG00000029432.13 transcript:ENSMUST00000086046.10 gene_biotype:protein_coding transcript_biotype:protein_coding gene_symbol:Nipsnap2 description:nipsnap homolog 2 [Source:MGI Symbol;Acc:MGI:1278343]	18.4077	4.2022	9.035E-6	up	yes	68103.1	3699.7	3589.2507324219	3999.2014160156	3510.6533203125	66690	72519.9	65099.4	BP:positive regulation of ion transmembrane transporter activity;BP:positive regulation of transporter activity;BP:regulation of ion transmembrane transporter activity;BP:regulation of transport;BP:regulation of calcium ion transmembrane transport;BP:biological regulation;BP:cellular component organization;BP:generation of precursor metabolites and energy;BP:positive regulation of transmembrane t…	GO:0032414;GO:0032411;GO:0032412;GO:0051049;GO:1903169;GO:0065007;GO:0016043;GO:0006091;GO:0034764;GO:0034765;GO:0007005;GO:0034767;GO:0034762;GO:0009060;GO:0071840;GO:0050789;GO:0032409;GO:0010959;GO:1901021;GO:0043269;GO:0044093;GO:1901843;GO:1901385;GO:1901841;GO:1901387;GO:0006119;GO:0045333;GO:0051050;GO:0009987;GO:0043270;GO:0048518;GO:0008150;GO:0008152;GO:1904427;GO:0032879;GO:0065009;GO:…	------	------	------	------	ENOG410XSWP	S:Function unknown	PF07978.19	NIPSNAP	NIPSNAP	mitochondrial
ENSMUSP00000004673	Ndrg2	Protein NDRG2	29811	pep chromosome:GRCm39:14:52142728:52150887:-1 gene:ENSMUSG00000004558.16 transcript:ENSMUST00000004673.15 gene_biotype:protein_coding transcript_biotype:protein_coding gene_symbol:Ndrg2 description:N-myc downstream regulated gene 2 [Source:MGI Symbol;Acc:MGI:1352498]	35.2416	5.1392	1.526E-6	up	yes	69124.9	1961.46	2012.28	1946.2498779297	1925.8403320312	68468.5	66901.2	72005	BP:regulation of cell proliferation;BP:anatomical structure development;BP:negative regulation of metabolic process;BP:regulation of metabolic process;BP:negative regulation of cell proliferation;BP:negative regulation of response to stimulus;BP:cell differentiation;BP:regulation of platelet-derived growth factor production;BP:negative regulation of signaling;BP:vascular smooth muscle cell prolif…	GO:0042127;GO:0048856;GO:0009892;GO:0019222;GO:0008285;GO:0048585;GO:0030154;GO:0090361;GO:0023057;GO:1990874;GO:0007165;GO:0007166;GO:0023051;GO:0010646;GO:0050789;GO:0043409;GO:0043408;GO:0010605;GO:0009890;GO:0009968;GO:0009966;GO:0048869;GO:0051241;GO:0065007;GO:0001818;GO:0048519;GO:0010468;GO:0032502;GO:0048662;GO:0048660;GO:0008283;GO:0060255;GO:0048583;GO:0009987;GO:0009889;GO:0050794;GO:…	K27693	NDRG2	------	------	ENOG410XSPF	S:Function unknown	PF03096.20	Ndr	Ndr family	cytoplasmic
ENSMUSP00000123765	Sucla2	Succinate--CoA ligase [ADP-forming] subunit beta, mitochondrial	20916	pep chromosome:GRCm39:14:73790105:73833582:1 gene:ENSMUSG00000022110.14 transcript:ENSMUST00000160507.8 gene_biotype:protein_coding transcript_biotype:protein_coding gene_symbol:Sucla2 description:succinate-Coenzyme A ligase, ADP-forming, beta subunit [Source:MGI Symbol;Acc:MGI:1306775]	7.0344	2.8144	1.458E-7	up	yes	61766	8780.56	8656.4521484375	9040.27	8644.95	61532.6	60777.1	62988.2	BP:primary metabolic process;BP:acyl-CoA metabolic process;BP:carboxylic acid metabolic process;BP:purine-containing compound metabolic process;BP:thioester metabolic process;BP:nucleobase-containing compound metabolic process;BP:cellular process;BP:biological_process;BP:metabolic process;BP:oxoacid metabolic process;BP:nucleobase-containing small molecule metabolic process;BP:dicarboxylic acid m…	GO:0044238;GO:0006637;GO:0019752;GO:0072521;GO:0035383;GO:0006139;GO:0009987;GO:0008150;GO:0008152;GO:0043436;GO:0055086;GO:0043648;GO:0006082;GO:0006099;GO:0006105;GO:0006104;GO:0006796;GO:0006790;GO:0043603;GO:0006793;GO:0019637;GO:0006753;GO:0044281GO:0043229;GO:0043227;GO:0043226;GO:0043209;GO:0005739;GO:0110165;GO:1902494;GO:0009361;GO:0045239;GO:0043231;GO:0032991;GO:0005575;GO:0005829;GO:0…	K01900	LSC2	mmu00020;mmu01200;mmu00640;mmu01100	Citrate cycl;Carbon metabolism;Propanoate metabolism;Metabolic pathways	COG0045	S:Function unknown	PF08442.15;PF00549.24;PF24948.1;PF13549.11	ATP-grasp_2;Ligase_CoA;Citrate_synth_N;ATP-grasp_5	ATP-grasp domain;CoA-ligase;ATP-citrate synthase ATP-grasp domain;ATP-grasp domain	mitochondrial
ENSMUSP00000023851	Ndufa5	NADH dehydrogenase [ubiquinone] 1 alpha subcomplex subunit 5	68202	pep chromosome:GRCm39:6:24518665:24528012:-1 gene:ENSMUSG00000023089.13 transcript:ENSMUST00000023851.9 gene_biotype:protein_coding transcript_biotype:protein_coding gene_symbol:Ndufa5 description:NADH:ubiquinone oxidoreductase subunit A5 [Source:MGI Symbol;Acc:MGI:1915452]	6.6526	2.7339	2.442E-5	up	yes	60809.1	9140.66	9147.5029296875	8729.64	9544.84	57959.2	59070.3	65397.7	BP:cellular component assembly;BP:purine ribonucleoside triphosphate biosynthetic process;BP:macromolecular complex subunit organization;BP:ribose phosphate biosynthetic process;BP:nucleoside triphosphate biosynthetic process;BP:nucleotide metabolic process;BP:nucleobase-containing compound metabolic process;BP:nucleobase-containing compound biosynthetic process;BP:aerobic respiration;BP:purine n…	GO:0022607;GO:0009206;GO:0043933;GO:0046390;GO:0009142;GO:0009117;GO:0006139;GO:0034654;GO:0009060;GO:0009145;GO:0072521;GO:0006091;GO:0007005;GO:0006163;GO:0032981;GO:0010257;GO:0016043;GO:0009259;GO:0065003;GO:0009199;GO:0022900;GO:0071840;GO:0022904;GO:0009141;GO:1901293;GO:0033108;GO:0009205;GO:0019693;GO:0006793;GO:0046034;GO:0009987;GO:0009152;GO:0009260;GO:0009058;GO:0015986;GO:0008150;GO:…	K03949	NDUFA5	mmu05208;mmu00190;mmu05020;mmu05022;mmu01100;mmu04723;mmu05415;mmu04714;mmu05014;mmu04932;mmu05016;mmu05010;mmu05012	Chemical carcinogenesis - reactive oxygen species;Oxidative phosphorylation;Prion disease;Pathways of neurodegeneration - multiple diseases;Metabolic pathways;Retrograde endocannabinoid signaling;Diabetic cardiomyopathy;Thermogenesis;Amyotrophic lateral sclerosis;Non-alcoholic fatty liver disease;Huntington disease;Alzheimer disease;Parkinson disease	ENOG4111V89	I:Lipid transport and metabolism	PF04716.19	ETC_C1_NDUFA5	ETC complex I subunit conserved region	cytoplasmic
ENSMUSP00000088349	Selenbp1	Methanethiol oxidase	20341	pep chromosome:GRCm39:3:94840367:94852069:1 gene:ENSMUSG00000068874.14 transcript:ENSMUST00000090839.12 gene_biotype:protein_coding transcript_biotype:protein_coding gene_symbol:Selenbp1 description:selenium binding protein 1 [Source:MGI Symbol;Acc:MGI:96825]	2.3717	1.2459	0.004098	up	yes	49179.6	20736	20598.2	20844.2	20765.6	56840.9	40309.1	50388.7	BP:protein localization;BP:cell differentiation;BP:fat cell differentiation;BP:cellular macromolecule localization;BP:cellular developmental process;BP:nitrogen compound transport;BP:macromolecule localization;BP:developmental process;BP:transport;BP:cellular process;BP:brown fat cell differentiation;BP:establishment of protein localization;BP:biological_process;BP:establishment of localization;B…	GO:0008104;GO:0030154;GO:0045444;GO:0070727;GO:0048869;GO:0071705;GO:0033036;GO:0032502;GO:0006810;GO:0009987;GO:0050873;GO:0045184;GO:0008150;GO:0051234;GO:0051179;GO:0051641;GO:0015031GO:0043229;GO:0043227;GO:0043226;GO:0005634;GO:0016020;GO:0110165;GO:0043231;GO:0005829;GO:0005575GO:0003674;GO:0005488;GO:0016491;GO:0016667;GO:0018549;GO:0003824;GO:0036094;GO:0008430;GO:0016670	K17285	SELENBP1	mmu00920;mmu01100	Sulfur metabolism;Metabolic pathways	ENOG410XP4F	S:Function unknown	PF05694.17	SBP56	56kDa selenium binding protein	cytoplasmic
ENSMUSP00000106481	Dld	Dihydrolipoyl dehydrogenase, mitochondrial	13382	pep chromosome:GRCm39:12:31381276:31401452:-1 gene:ENSMUSG00000020664.11 transcript:ENSMUST00000110857.5 gene_biotype:protein_coding transcript_biotype:protein_coding gene_symbol:Dld description:dihydrolipoamide dehydrogenase [Source:MGI Symbol;Acc:MGI:107450]	4.3801	2.131	1.544E-5	up	yes	56865.4	12982.6	13531.916015625	13066.3	12349.5	55573.5	54734.8	60288	BP:cell maturation;BP:small molecule metabolic process;BP:small molecule catabolic process;BP:cellular developmental process;BP:gastrulation;BP:electron transport chain;BP:respiratory electron transport chain;BP:amide biosynthetic process;BP:aerobic electron transport chain;BP:monocarboxylic acid metabolic process;BP:developmental process involved in reproduction;BP:oxoacid metabolic process;BP:a…	GO:0048469;GO:0044281;GO:0044282;GO:0048869;GO:0007369;GO:0022900;GO:0022904;GO:0043604;GO:0019646;GO:0032787;GO:0003006;GO:0043436;GO:0071695;GO:0043648;GO:0019538;GO:0016054;GO:0071616;GO:0019637;GO:0042391;GO:0009063;GO:0009060;GO:0035384;GO:0106077;GO:0065007;GO:0065008;GO:0035383;GO:0006629;GO:0008150;GO:0008152;GO:0090407;GO:0015980;GO:0044272;GO:0043603;GO:0006103;GO:0045333;GO:0006753;GO:…	K00382	DLD, lpd, pdhD	mmu01240;mmu00640;mmu00310;mmu01100;mmu00020;mmu00260;mmu00630;mmu00280;mmu00620;mmu00010;mmu00380;mmu00785;mmu01200;mmu01210	Biosynthesis of cofactors;Propanoate metabolism;Lysine degradation;Metabolic pathways;Citrate cycl;Glycine, serine and threonine metabolism;Glyoxylate and dicarboxylate metabolism;Valine, leucine and isoleucine degradation;Pyruvate metabolism;Glycolysis / Gluconeogenesis;Tryptophan metabolism;Lipoic acid metabolism;Carbon metabolism;2-Oxocarboxylic acid metabolism	COG1249	U:Intracellular trafficking, secretion, and vesicular transport	PF07992.20;PF02852.28;PF00070.33;PF12831.13;PF13738.12;PF01134.28;PF13450.12;PF00890.30	Pyr_redox_2;Pyr_redox_dim;Pyr_redox;FAD_oxidored;Pyr_redox_3;GIDA;NAD_binding_8;FAD_binding_2	Pyridine nucleotide-disulphide oxidoreductase;Pyridine nucleotide-disulphide oxidoreductase, dimerisation domain;Pyridine nucleotide-disulphide oxidoreductase;FAD dependent oxidoreductase;Pyridine nucleotide-disulphide oxidoreductase;Glucose inhibited division protein A;NA;FAD binding domain	mitochondrial
ENSMUSP00000076041	Defa21	Alpha-defensin 21	66298	pep chromosome:GRCm39:8:21515561:21516532:1 gene:ENSMUSG00000074447.3 transcript:ENSMUST00000076754.3 gene_biotype:protein_coding transcript_biotype:protein_coding gene_symbol:Defa21 description:defensin, alpha, 21 [Source:MGI Symbol;Acc:MGI:1913548]	1.437E-6	-19.4085	0.007123	down	yes	0.1	69568.4	45368.3	70475.4	92861.6	0.1	0.1	0.1	BP:membrane disruption in other organism;BP:cellular response to lipopolysaccharide;BP:antimicrobial humoral response;BP:antibacterial humoral response;BP:symbiosis, encompassing mutualism through parasitism;BP:defense response to bacterium;BP:cellular response to chemical stimulus;BP:interaction with symbiont;BP:defense response to Gram-negative bacterium;BP:response to lipopolysaccharide;BP:muc…	GO:0051673;GO:0071222;GO:0019730;GO:0019731;GO:0044403;GO:0042742;GO:0070887;GO:0051702;GO:0050829;GO:0032496;GO:0002385;GO:0061844;GO:0002376;GO:0051716;GO:0043207;GO:0033993;GO:0009617;GO:0044419;GO:0071219;GO:0071216;GO:0001906;GO:0002227;GO:0051873;GO:0045087;GO:0009987;GO:0071396;GO:0006952;GO:0006950;GO:0008150;GO:0006955;GO:0042221;GO:0006959;GO:0051707;GO:0002251;GO:1901700;GO:1901701;GO:…	K05230	DEFA	mmu04621;mmu05202;mmu05150	NOD-like receptor signaling pathway;Transcriptional misregulation in cancer;Staphylococcus aureus infection	ENOG4111A2R;ENOG41116GP	O:Posttranslational modification, protein turnover, chaperones;	PF00879.23	Defensin_propep	Defensin propeptide	extracellular
ENSMUSP00000014457	Cox6c	Cytochrome c oxidase subunit 6C	12864	pep chromosome:GRCm39:15:35932122:35938392:-1 gene:ENSMUSG00000014313.16 transcript:ENSMUST00000014457.15 gene_biotype:protein_coding transcript_biotype:protein_coding gene_symbol:Cox6c description:cytochrome c oxidase subunit 6C [Source:MGI Symbol;Acc:MGI:104614]	6.2906	2.6532	0.001597	up	yes	59828.2	9510.69	11395.9	8486.81	8649.42	63216.1	47191.7	69076.7	BP:aerobic respiration;BP:generation of precursor metabolites and energy;BP:electron transport chain;BP:respiratory electron transport chain;BP:oxidative phosphorylation;BP:cellular process;BP:aerobic electron transport chain;BP:cellular respiration;BP:metabolic process;BP:energy derivation by oxidation of organic compounds;BP:mitochondrial electron transport, cytochrome c to oxygen;BP:biological…	GO:0009060;GO:0006091;GO:0022900;GO:0022904;GO:0006119;GO:0009987;GO:0019646;GO:0045333;GO:0008152;GO:0015980;GO:0006123;GO:0008150GO:0019866;GO:0043229;GO:0043227;GO:0043226;GO:0005575;GO:0031090;GO:0016020;GO:0005739;GO:0005751;GO:0031966;GO:0043231;GO:0005743;GO:0110165GO:0015453;GO:0003674;GO:0016491;GO:0015318;GO:0015399;GO:0022804;GO:0004129;GO:0005215;GO:0008324;GO:0003824;GO:0009055;GO:00…	K02268	COX6C	mmu05208;mmu05020;mmu05022;mmu01100;mmu00190;mmu04260;mmu05415;mmu04714;mmu05014;mmu04932;mmu05016;mmu05010;mmu05012	Chemical carcinogenesis - reactive oxygen species;Prion disease;Pathways of neurodegeneration - multiple diseases;Metabolic pathways;Oxidative phosphorylation;Cardiac muscle contraction;Diabetic cardiomyopathy;Thermogenesis;Amyotrophic lateral sclerosis;Non-alcoholic fatty liver disease;Huntington disease;Alzheimer disease;Parkinson disease	ENOG41124VH	O:Posttranslational modification, protein turnover, chaperones	PF02937.20	COX6C	Cytochrome c oxidase subunit VIc	mitochondrial
ENSMUSP00000085523	Ndufa9	NADH dehydrogenase [ubiquinone] 1 alpha subcomplex subunit 9, mitochondrial	-	pep chromosome:GRCm39:6:126798959:126826088:-1 gene:ENSMUSG00000000399.11 transcript:ENSMUST00000088194.7 gene_biotype:protein_coding transcript_biotype:protein_coding gene_symbol:Ndufa9 description:NADH:ubiquinone oxidoreductase subunit A9 [Source:MGI Symbol;Acc:MGI:1913358]	6.9566	2.7984	0.0001001	up	yes	60124.5	8642.78	8210.02	8978.0966796875	8740.23	56134.6	57555.3	66683.7	BP:nucleotide biosynthetic process;BP:cellular component organization;BP:small molecule biosynthetic process;BP:mitochondrion organization;BP:ubiquinone-6 biosynthetic process;BP:NADH dehydrogenase complex assembly;BP:rhythmic process;BP:ribonucleoside triphosphate metabolic process;BP:purine ribonucleoside triphosphate biosynthetic process;BP:purine ribonucleoside triphosphate metabolic process;…	GO:0009165;GO:0016043;GO:0044283;GO:0007005;GO:1901006;GO:0010257;GO:0048511;GO:0009199;GO:0009206;GO:0009205;GO:0009201;GO:0046034;GO:0034284;GO:0006163;GO:0006164;GO:0019637;GO:0044281;GO:0022607;GO:0009141;GO:0009142;GO:0009144;GO:0009145;GO:0009060;GO:1901663;GO:1901661;GO:0065003;GO:0071840;GO:0007623;GO:0009152;GO:0009150;GO:0009260;GO:0008150;GO:1901700;GO:0008152;GO:0034654;GO:0090407;GO:…	K03953	NDUFA9	mmu05208;mmu00190;mmu05020;mmu05022;mmu01100;mmu04723;mmu05415;mmu04714;mmu05014;mmu04932;mmu05016;mmu05010;mmu05012	Chemical carcinogenesis - reactive oxygen species;Oxidative phosphorylation;Prion disease;Pathways of neurodegeneration - multiple diseases;Metabolic pathways;Retrograde endocannabinoid signaling;Diabetic cardiomyopathy;Thermogenesis;Amyotrophic lateral sclerosis;Non-alcoholic fatty liver disease;Huntington disease;Alzheimer disease;Parkinson disease	COG0702;COG0702	G:Carbohydrate transport and metabolism;M:Cell wall/membrane/envelope biogenesis	PF01073.25;PF05368.20;PF01370.27;PF13460.12	3Beta_HSD;NmrA;Epimerase;NAD_binding_10	3-beta hydroxysteroid dehydrogenase/isomerase family;NmrA-like family;NAD dependent epimerase/dehydratase family;NA	peroxisomal
ENSMUSP00000014438	Ndufa2	NADH dehydrogenase [ubiquinone] 1 alpha subcomplex subunit 2	17991	pep chromosome:GRCm39:18:36875385:36877610:-1 gene:ENSMUSG00000014294.5 transcript:ENSMUST00000014438.5 gene_biotype:protein_coding transcript_biotype:protein_coding gene_symbol:Ndufa2 description:NADH:ubiquinone oxidoreductase subunit A2 [Source:MGI Symbol;Acc:MGI:1343103]	8.3795	3.0669	4.096E-6	up	yes	61306.2	7316.22	6301.85	7464.8544921875	8181.9575195312	58401.9	62896.4	62620.4	BP:nucleotide biosynthetic process;BP:small molecule metabolic process;BP:mitochondrion organization;BP:organism emergence from protective structure;BP:hatching;BP:NADH dehydrogenase complex assembly;BP:ribonucleoside triphosphate metabolic process;BP:purine ribonucleoside triphosphate biosynthetic process;BP:purine ribonucleoside triphosphate metabolic process;BP:ribonucleoside triphosphate bios…	GO:0009165;GO:0044281;GO:0007005;GO:0071684;GO:0035188;GO:0010257;GO:0009199;GO:0009206;GO:0009205;GO:0009201;GO:0046034;GO:0006163;GO:0006164;GO:0019637;GO:0022607;GO:0009141;GO:0009142;GO:0009144;GO:0009145;GO:0009060;GO:0016043;GO:0065003;GO:0071840;GO:0009152;GO:0009150;GO:0045333;GO:0008152;GO:0034654;GO:0090407;GO:0015986;GO:0015980;GO:0009260;GO:0097250;GO:0046390;GO:1901293;GO:0008150;GO:…	K03946	NDUFA2	mmu05208;mmu00190;mmu05020;mmu05022;mmu01100;mmu04723;mmu05415;mmu04714;mmu05014;mmu04932;mmu05016;mmu05010;mmu05012	Chemical carcinogenesis - reactive oxygen species;Oxidative phosphorylation;Prion disease;Pathways of neurodegeneration - multiple diseases;Metabolic pathways;Retrograde endocannabinoid signaling;Diabetic cardiomyopathy;Thermogenesis;Amyotrophic lateral sclerosis;Non-alcoholic fatty liver disease;Huntington disease;Alzheimer disease;Parkinson disease	ENOG41124JV	I:Lipid transport and metabolism	PF05047.22	L51_S25_CI-B8	Mitochondrial ribosomal protein L51 / S25 / CI-B8 domain	peroxisomal
ENSMUSP00000065113	Suclg1	Succinate--CoA ligase [ADP/GDP-forming] subunit alpha, mitochondrial	56451	pep chromosome:GRCm39:6:73225365:73253894:1 gene:ENSMUSG00000052738.15 transcript:ENSMUST00000064740.9 gene_biotype:protein_coding transcript_biotype:protein_coding gene_symbol:Suclg1 description:succinate-CoA ligase, GDP-forming, alpha subunit [Source:MGI Symbol;Acc:MGI:1927234]	4.4776	2.1627	0.001498	up	yes	55814.7	12465.4	14497	12319.383789062	10579.8	61700.1	44860.7	60883.4	BP:primary metabolic process;BP:acyl-CoA metabolic process;BP:carboxylic acid metabolic process;BP:purine-containing compound metabolic process;BP:succinyl-CoA metabolic process;BP:thioester metabolic process;BP:nucleobase-containing compound metabolic process;BP:cellular process;BP:biological_process;BP:metabolic process;BP:oxoacid metabolic process;BP:nucleobase-containing small molecule metabo…	GO:0044238;GO:0006637;GO:0019752;GO:0072521;GO:0006104;GO:0035383;GO:0006139;GO:0009987;GO:0008150;GO:0008152;GO:0043436;GO:0055086;GO:0043648;GO:0006082;GO:0006099;GO:0006105;GO:0006796;GO:0006790;GO:0043603;GO:0006793;GO:0019637;GO:0006753;GO:0044281GO:0043226;GO:0043229;GO:0043227;GO:0045244;GO:0005575;GO:0031090;GO:0016020;GO:0005739;GO:0110165;GO:1902494;GO:0042709;GO:0031966;GO:0009361;GO:0…	K01899	LSC1	mmu00020;mmu01200;mmu00640;mmu01100	Citrate cycl;Carbon metabolism;Propanoate metabolism;Metabolic pathways	COG0074	C:Energy production and conversion	PF02629.25;PF00549.24;PF13607.11	CoA_binding;Ligase_CoA;Succ_CoA_lig	CoA binding domain;CoA-ligase;Succinyl-CoA ligase like flavodoxin domain	mitochondrial
ENSMUSP00000047960	Atp5mg	ATP synthase subunit g, mitochondrial	27425	pep chromosome:GRCm39:9:44824515:44832040:-1 gene:ENSMUSG00000038717.10 transcript:ENSMUST00000043675.9 gene_biotype:protein_coding transcript_biotype:protein_coding gene_symbol:Atp5mg description:ATP synthase membrane subunit g [Source:MGI Symbol;Acc:MGI:1351597]	6.5483	2.7111	0.009345	up	yes	58759.2	8973.17	10881.802734375	8628.67	7409.03	64457	38305.4	73515.3	BP:nucleoside triphosphate metabolic process;BP:nucleoside triphosphate biosynthetic process;BP:purine nucleoside triphosphate metabolic process;BP:purine nucleoside triphosphate biosynthetic process;BP:nucleotide biosynthetic process;BP:small molecule metabolic process;BP:purine-containing compound metabolic process;BP:purine-containing compound biosynthetic process;BP:ribonucleotide metabolic p…	GO:0009141;GO:0009142;GO:0009144;GO:0009145;GO:0009165;GO:0044281;GO:0072521;GO:0072522;GO:0009259;GO:0006139;GO:0009199;GO:0009206;GO:0009205;GO:0009201;GO:0046034;GO:0009987;GO:0009152;GO:0009150;GO:0009260;GO:0009058;GO:0009117;GO:0008152;GO:0034654;GO:0090407;GO:0055086;GO:0044238;GO:0015986;GO:1901137;GO:1901135;GO:0006164;GO:0046390;GO:0019693;GO:0006163;GO:0006796;GO:1901293;GO:0006793;GO:…	K02140	ATPeFG, ATP5L, ATP20	mmu04714;mmu00190;mmu01100	Thermogenesis;Oxidative phosphorylation;Metabolic pathways	ENOG4111TZ1	I:Lipid transport and metabolism	PF04718.20	ATP-synt_G	Mitochondrial ATP synthase g subunit	cytoplasmic
ENSMUSP00000021993	Uqcrb	Cytochrome b-c1 complex subunit 7	67530	pep chromosome:GRCm39:13:67048681:67053442:-1 gene:ENSMUSG00000021520.5 transcript:ENSMUST00000021993.5 gene_biotype:protein_coding transcript_biotype:protein_coding gene_symbol:Uqcrb description:ubiquinol-cytochrome c reductase binding protein [Source:MGI Symbol;Acc:MGI:1914780]	5.4663	2.4506	7.567E-7	up	yes	57080.9	10442.3	10895.1	10618.810546875	9812.9599609375	57810.7	55449.3	57982.7	BP:aerobic respiration;BP:generation of precursor metabolites and energy;BP:electron transport chain;BP:respiratory electron transport chain;BP:cellular process;BP:aerobic electron transport chain;BP:cellular respiration;BP:metabolic process;BP:energy derivation by oxidation of organic compounds;BP:mitochondrial electron transport, ubiquinol to cytochrome c;BP:biological_processCC:intracellular o…	GO:0009060;GO:0006091;GO:0022900;GO:0022904;GO:0009987;GO:0019646;GO:0045333;GO:0008152;GO:0015980;GO:0006122;GO:0008150GO:0043229;GO:0043227;GO:0043226;GO:0031090;GO:0016020;GO:0005739;GO:0005750;GO:0110165;GO:0031966;GO:0043231;GO:0019866;GO:0005575;GO:0005743GO:0003674;GO:0044877;GO:0005488	K00417	QCR7, UQCRB	mmu05208;mmu05020;mmu05022;mmu01100;mmu00190;mmu04260;mmu05415;mmu04714;mmu05014;mmu04932;mmu05016;mmu05010;mmu05012	Chemical carcinogenesis - reactive oxygen species;Prion disease;Pathways of neurodegeneration - multiple diseases;Metabolic pathways;Oxidative phosphorylation;Cardiac muscle contraction;Diabetic cardiomyopathy;Thermogenesis;Amyotrophic lateral sclerosis;Non-alcoholic fatty liver disease;Huntington disease;Alzheimer disease;Parkinson disease	ENOG4111V1G	C:Energy production and conversion	PF02271.21	UCR_14kD	Ubiquinol-cytochrome C reductase complex 14kD subunit	mitochondrial
ENSMUSP00000006900	Acot13	Acyl-coenzyme A thioesterase 13	66834	pep chromosome:GRCm39:13:25001931:25015500:-1 gene:ENSMUSG00000006717.8 transcript:ENSMUST00000006900.7 gene_biotype:protein_coding transcript_biotype:protein_coding gene_symbol:Acot13 description:acyl-CoA thioesterase 13 [Source:MGI Symbol;Acc:MGI:1914084]	10.8657	3.4417	3.256E-6	up	yes	61831.9	5690.54	7058.53	4736.9365234375	5276.1625976562	61186.3	59875.6	64433.6	BP:cellular component assembly;BP:negative regulation of metabolic process;BP:regulation of multicellular organismal process;BP:regulation of metabolic process;BP:protein homotetramerization;BP:macromolecular complex subunit organization;BP:cellular component organization;BP:regulation of biological process;BP:cellular component organization or biogenesis;BP:negative regulation of multicellular o…	GO:0022607;GO:0009892;GO:0051239;GO:0019222;GO:0051289;GO:0043933;GO:0016043;GO:0050789;GO:0071840;GO:0051241;GO:0051260;GO:0051262;GO:0065003;GO:0065007;GO:0048519;GO:0006629;GO:0009987;GO:0050794;GO:0008150;GO:0008152;GO:0051259;GO:0044238;GO:0120161;GO:0120163;GO:0048523GO:0005739;GO:0031974;GO:0043229;GO:0043228;GO:0043227;GO:0005819;GO:0005634;GO:0043226;GO:0043233;GO:0005759;GO:0110165;GO:0…	K17362	ACOT13	------	------	COG2050	Q:Secondary metabolites biosynthesis, transport and catabolism	PF03061.28;PF13622.12	4HBT;4HBT_3	Thioesterase superfamily;Acyl-CoA thioesterase N-terminal domain	cytoplasmic
ENSMUSP00000079356	H1-5	Histone H1.5	56702	pep chromosome:GRCm39:13:21964053:21964795:-1 gene:ENSMUSG00000058773.3 transcript:ENSMUST00000080511.3 gene_biotype:protein_coding transcript_biotype:protein_coding gene_symbol:H1f5 description:H1.5 linker histone, cluster member [Source:MGI Symbol;Acc:MGI:1861461]	0.1938	-2.3674	5.269E-5	down	yes	10789.7	55686.2	59159.3	56805.5	51093.9	10649.135742188	11798.911132812	9920.9501953125	BP:protein localization;BP:regulation of primary metabolic process;BP:regulation of metabolic process;BP:cellular component organization or biogenesis;BP:muscle organ development;BP:negative regulation of macromolecule metabolic process;BP:cellular macromolecule localization;BP:animal organ development;BP:negative regulation of biological process;BP:macromolecule localization;BP:negative regulati…	GO:0008104;GO:0080090;GO:0019222;GO:0071840;GO:0007517;GO:0010605;GO:0070727;GO:0048513;GO:0048519;GO:0033036;GO:0051053;GO:0051052;GO:0060255;GO:0045184;GO:2001141;GO:0045910;GO:0000018;GO:0006334;GO:0022607;GO:0009892;GO:0009890;GO:0050821;GO:0050789;GO:0016043;GO:0065003;GO:0065007;GO:0065004;GO:0065008;GO:0009889;GO:0050794;GO:0008150;GO:0051234;GO:0070199;GO:0006355;GO:0010556;GO:0010558;GO:…	K11275	H1_5	------	------	ENOG4112541	F:Nucleotide transport and metabolism	PF00538.25	Linker_histone	linker histone H1 and H5 family	nuclear
ENSMUSP00000109831	Atp5pf	ATP synthase-coupling factor 6, mitochondrial	11957	pep chromosome:GRCm39:16:84624754:84631127:-1 gene:ENSMUSG00000022890.14 transcript:ENSMUST00000114193.8 gene_biotype:protein_coding transcript_biotype:protein_coding gene_symbol:Atp5pf description:ATP synthase peripheral stalk subunit F6 [Source:MGI Symbol;Acc:MGI:107777]	7.0149	2.8104	3.398E-6	up	yes	58025.7	8271.76	9205.44	8208.98	7400.8608398438	58649.5	55593.9	59833.6	BP:regulation of secretion;BP:negative regulation of secretion;BP:regulation of transport;BP:nucleotide biosynthetic process;BP:small molecule metabolic process;BP:ribonucleoside triphosphate metabolic process;BP:positive regulation of biological process;BP:negative regulation of biological process;BP:purine ribonucleoside triphosphate biosynthetic process;BP:purine ribonucleoside triphosphate me…	GO:0051046;GO:0051048;GO:0051049;GO:0009165;GO:0044281;GO:0009199;GO:0048518;GO:0048519;GO:0009206;GO:0009205;GO:0051051;GO:0046034;GO:0006163;GO:0032306;GO:0032307;GO:0045823;GO:0006164;GO:0019637;GO:1903530;GO:0009141;GO:0009142;GO:0009144;GO:0009145;GO:0032304;GO:0032303;GO:0065007;GO:0065008;GO:0008016;GO:0009152;GO:0050794;GO:0009260;GO:1903524;GO:0008150;GO:0051239;GO:0032890;GO:0032891;GO:…	K02131	ATPeF0F6, ATP5J	mmu05208;mmu05020;mmu05022;mmu01100;mmu00190;mmu05415;mmu04714;mmu05014;mmu05016;mmu05010;mmu05012	Chemical carcinogenesis - reactive oxygen species;Prion disease;Pathways of neurodegeneration - multiple diseases;Metabolic pathways;Oxidative phosphorylation;Diabetic cardiomyopathy;Thermogenesis;Amyotrophic lateral sclerosis;Huntington disease;Alzheimer disease;Parkinson disease	ENOG41122G1	C:Energy production and conversion	PF05511.16	ATP-synt_F6	Mitochondrial ATP synthase coupling factor 6	mitochondrial
ENSMUSP00000140657	Tuba4a	Tubulin alpha-4A chain	22145	pep chromosome:GRCm39:1:75190872:75195938:-1 gene:ENSMUSG00000026202.14 transcript:ENSMUST00000186213.7 gene_biotype:protein_coding transcript_biotype:protein_coding gene_symbol:Tuba4a description:tubulin, alpha 4A [Source:MGI Symbol;Acc:MGI:1095410]	3.7258	1.8976	0.0003645	up	yes	51745.3	13888.2	19144.4	12856.891601562	9663.29	51106	55355	48774.8	BP:cell cycle;BP:cellular component organization;BP:cellular component organization or biogenesis;BP:mitotic cell cycle;BP:cellular process;BP:biological_process;BP:organelle organization;BP:microtubule-based process;BP:cytoskeleton organization;BP:microtubule cytoskeleton organizationCC:supramolecular fiber;CC:polymeric cytoskeletal fiber;CC:intracellular organelle;CC:non-membrane-bounded organe…	GO:0007049;GO:0016043;GO:0071840;GO:0000278;GO:0009987;GO:0008150;GO:0006996;GO:0007017;GO:0007010;GO:0000226GO:0099512;GO:0099513;GO:0043229;GO:0043228;GO:0005874;GO:0043226;GO:0005737;GO:0099080;GO:0110165;GO:0043232;GO:0005856;GO:0005575;GO:0099081GO:0005200;GO:0035639;GO:1901363;GO:0019899;GO:0003674;GO:0005488;GO:0043167;GO:0043169;GO:0032561;GO:0005198;GO:0017076;GO:0046872;GO:0005525;GO:00…	K07374	TUBA	mmu04530;mmu05020;mmu05022;mmu05014;mmu04210;mmu04145;mmu05132;mmu04540;mmu05016;mmu05010;mmu04814;mmu05012	Tight junction;Prion disease;Pathways of neurodegeneration - multiple diseases;Amyotrophic lateral sclerosis;Apoptosis;Phagosome;Salmonella infection;Gap junction;Huntington disease;Alzheimer disease;Motor proteins;Parkinson disease	COG5023	Z:Cytoskeleton	PF00091.31;PF03953.22	Tubulin;Tubulin_C	Tubulin/FtsZ family, GTPase domain;Tubulin C-terminal domain	cytoplasmic
ENSMUSP00000034590	Tagln	Transgelin	21345	pep chromosome:GRCm39:9:45840917:45847356:-1 gene:ENSMUSG00000032085.6 transcript:ENSMUST00000034590.4 gene_biotype:protein_coding transcript_biotype:protein_coding gene_symbol:Tagln description:transgelin [Source:MGI Symbol;Acc:MGI:106012]	0.1265	-2.9828	0.001915	down	yes	7320.56	57861.7	48777.6	53476.3	71331.3	7068.62	9419.7509765625	5473.3002929688	BP:cellular response to endogenous stimulus;BP:cell differentiation;BP:muscle structure development;BP:cellular component organization or biogenesis;BP:muscle organ development;BP:cellular developmental process;BP:fibril organization;BP:cellular response to platelet-derived growth factor stimulus;BP:response to growth factor;BP:cellular component organization;BP:response to endogenous stimulus;BP…	GO:0071495;GO:0030154;GO:0061061;GO:0071840;GO:0007517;GO:0048869;GO:0097435;GO:0036120;GO:0070848;GO:0016043;GO:0009719;GO:0048513;GO:0030855;GO:0032502;GO:0009987;GO:0008150;GO:0036119;GO:0007015;GO:0071363;GO:0050896;GO:0048856GO:0015629;GO:0043229;GO:0043228;GO:0043226;GO:0005737;GO:0110165;GO:0005856;GO:0043232;GO:0005575GO:0003674;GO:0005488;GO:0003779;GO:0051015;GO:0060090;GO:0030674;GO:00…	K20526	TAGLN	------	------	COG5199	Z:Cytoskeleton	PF00307.36;PF00402.23	CH;Calponin	Calponin homology;Calponin family repeat	cytoplasmic
ENSMUSP00000048857	-	Calmodulin-alpha	-	pep chromosome:GRCm39:17:87740840:87754363:-1 gene:ENSMUSG00000036438.15 transcript:ENSMUST00000040440.7 gene_biotype:protein_coding transcript_biotype:protein_coding gene_symbol:Calm2 description:calmodulin 2 [Source:MGI Symbol;Acc:MGI:103250]	0.3708	-1.4313	0.009713	down	yes	17583.8	47426.3	59960.7	38783.8	43534.4	17146.6	18370.427734375	17234.513671875	BP:G2/M transition of mitotic cell cycle;BP:regulation of transport;BP:positive regulation of sequestering of calcium ion;BP:positive regulation of response to stimulus;BP:negative regulation of release of sequestered calcium ion into cytosol;BP:regulation of signal transduction;BP:regulation of ion transmembrane transport;BP:negative regulation of ion transmembrane transporter activity;BP:cellul…	GO:0000086;GO:0051049;GO:0051284;GO:0048584;GO:0051280;GO:0009966;GO:0034765;GO:0032413;GO:0071840;GO:0034763;GO:0009967;GO:0098900;GO:0098901;GO:0048518;GO:0048519;GO:1901020;GO:0006937;GO:0048583;GO:0032465;GO:0010038;GO:0055117;GO:0010880;GO:0042391;GO:1990456;GO:0032412;GO:1904062;GO:0050789;GO:1903170;GO:0005513;GO:0016043;GO:0065007;GO:0034762;GO:0065009;GO:0065008;GO:0008016;GO:0034097;GO:…	K02183	CALM	mmu04750;mmu04114;mmu05022;mmu05200;mmu04922;mmu04921;mmu04924;mmu04925;mmu04261;mmu05170;mmu04722;mmu04014;mmu04024;mmu04625;mmu04022;mmu05152;mmu04020;mmu05133;mmu04371;mmu04218;mmu05010;mmu04270;mmu05012;mmu05034;mmu04720;mmu05031;mmu04916;mmu04744;mmu04728;mmu04915;mmu04740;mmu05214;mmu04971;mmu04970;mmu05167;mmu04912;mmu05163;mmu04015;mmu04910;mmu04070;mmu05417;mmu05418;mmu04713	Inflammatory mediator regulation of TRP channels;Oocyte meiosis;Pathways of neurodegeneration - multiple diseases;Pathways in cancer;Glucagon signaling pathway;Oxytocin signaling pathway;Renin secretion;Aldosterone synthesis and secretion;Adrenergic signaling in cardiomyocytes;Human immunodeficiency virus 1 infection;Neurotrophin signaling pathway;Ras signaling pathway;cAMP signaling pathway;C-ty…	COG5126	S:Function unknown	PF00036.39;PF13499.12;PF13405.12;PF13833.12;PF13202.12;PF14658.12;PF21008.3;PF12763.14;PF24548.1;PF08976.17	EF-hand_1;EF-hand_7;EF-hand_6;EF-hand_8;EF-hand_5;EF-hand_9;AIF-1;EH;EF_EFCAB10_C;EF-hand_11	EF hand domain;EF-hand domain pair;EF-hand domain;EF-hand domain pair;EF hand;EF-hand domain;Allograft inflammatory factor 1;EH domain;EFCAB10, C-terminal EF-hand;EF-hand domain	cytoplasmic
ENSMUSP00000031617	Rpl6	Large ribosomal subunit protein eL6	19988	pep chromosome:GRCm39:5:121342544:121347304:1 gene:ENSMUSG00000029614.14 transcript:ENSMUST00000031617.13 gene_biotype:protein_coding transcript_biotype:protein_coding gene_symbol:Rpl6 description:ribosomal protein L6 [Source:MGI Symbol;Acc:MGI:108057]	0.4211	-1.2478	0.007887	down	yes	19227.9	45660.6	55657.5	37294.1	44030.2	19356.3	19300.708984375	19026.763671875	BP:translation at postsynapse;BP:cytoplasmic translation;BP:cellular process;BP:translation at presynapse;BP:biosynthetic process;BP:macromolecule biosynthetic process;BP:biological_process;BP:metabolic process;BP:primary metabolic process;BP:protein metabolic process;BP:macromolecule metabolic process;BP:translation;BP:translation at synapseCC:cytoplasmic ribonucleoprotein granule;CC:large ribos…	GO:0140242;GO:0002181;GO:0009987;GO:0140236;GO:0009058;GO:0009059;GO:0008150;GO:0008152;GO:0044238;GO:0019538;GO:0043170;GO:0006412;GO:0140241GO:0036464;GO:0015934;GO:0005783;GO:0022625;GO:0099572;GO:0043229;GO:0043228;GO:0035770;GO:0043227;GO:0043226;GO:0030054;GO:0005737;GO:0099080;GO:0005730;GO:0005634;GO:0031672;GO:0110165;GO:0005791;GO:0044391;GO:0005840;GO:0032991;GO:0043231;GO:0043232;GO:0…	K02934	RP-L6e, RPL6	mmu05171;mmu03010	Coronavirus disease - COVID-19;Ribosome	COG2163	J:Translation, ribosomal structure and biogenesis	PF01159.24;PF03868.20	Ribosomal_L6e;Ribosomal_L6e_N	Ribosomal protein L6e;Ribosomal protein L6, N-terminal domain	nuclear
ENSMUSP00000134240	Rps28	Small ribosomal subunit protein eS28	-	pep chromosome:GRCm39:17:34042011:34043320:-1 gene:ENSMUSG00000067288.14 transcript:ENSMUST00000173879.8 gene_biotype:protein_coding transcript_biotype:protein_coding gene_symbol:Rps28 description:ribosomal protein S28 [Source:MGI Symbol;Acc:MGI:1859516]	0.303	-1.7226	0.00137	down	yes	14880.6	49110.9	55866.3	42008.1	49458.2	13450.626953125	18103.1	13088.255859375	BP:cellular component assembly;BP:macromolecular complex subunit organization;BP:ribosomal small subunit assembly;BP:cellular component organization or biogenesis;BP:nucleobase-containing compound metabolic process;BP:ribonucleoprotein complex subunit organization;BP:ribosomal small subunit biogenesis;BP:ribosome biogenesis;BP:cellular component organization;BP:macromolecular complex assembly;BP:…	GO:0022607;GO:0043933;GO:0000028;GO:0071840;GO:0006139;GO:0071826;GO:0042274;GO:0042254;GO:0016043;GO:0065003;GO:0022618;GO:0006364;GO:0022613;GO:0009987;GO:0002181;GO:0009058;GO:0009059;GO:0008150;GO:0008152;GO:0016070;GO:0044238;GO:0016072;GO:0090304;GO:0030490;GO:0043170;GO:0019538;GO:0044085;GO:0006412;GO:0006396GO:0015935;GO:0030684;GO:0098554;GO:0043229;GO:0032040;GO:0098552;GO:0043228;GO:0…	K02979	RP-S28e, RPS28	mmu05171;mmu03010	Coronavirus disease - COVID-19;Ribosome	COG2053	J:Translation, ribosomal structure and biogenesis	PF01200.24	Ribosomal_S28e	Ribosomal protein S28e	cytoplasmic
ENSMUSP00000109305	Anxa4	Annexin A4	11746	pep chromosome:GRCm39:6:86713822:86742892:-1 gene:ENSMUSG00000029994.18 transcript:ENSMUST00000113675.8 gene_biotype:protein_coding transcript_biotype:protein_coding gene_symbol:Anxa4 description:annexin A4 [Source:MGI Symbol;Acc:MGI:88030]	0.05741	-4.1226	0.0007424	down	yes	3359.27	58511.4	68209.4	59561.7	47763.2	3363.7966308594	3609.9992675781	3104.0061035156	BP:negative regulation of metabolic process;BP:regulation of primary metabolic process;BP:regulation of metabolic process;BP:regulation of RNA biosynthetic process;BP:negative regulation of gene expression;BP:signal transduction;BP:cell surface receptor signaling pathway;BP:regulation of biological process;BP:negative regulation of interleukin-8 production;BP:Notch signaling pathway;BP:negative r…	GO:0009892;GO:0080090;GO:0019222;GO:2001141;GO:0010629;GO:0007165;GO:0007166;GO:0050789;GO:0032717;GO:0007219;GO:0010605;GO:0006357;GO:0006355;GO:0001822;GO:0009890;GO:0060255;GO:0048513;GO:0065007;GO:0030855;GO:0048519;GO:0032677;GO:0032502;GO:0030154;GO:0009889;GO:0009987;GO:0050794;GO:0008150;GO:0051239;GO:0051241;GO:0048856;GO:0019219;GO:0010468;GO:0001817;GO:0010556;GO:0048523;GO:0048869;GO:…	K17093	ANXA4	------	------	ENOG410XPUN	O:Posttranslational modification, protein turnover, chaperones	PF00191.25	Annexin	Annexin	cytoplasmic
ENSMUSP00000081544	Oat	Ornithine aminotransferase, mitochondrial	18242	pep chromosome:GRCm39:7:132159207:132178127:-1 gene:ENSMUSG00000030934.10 transcript:ENSMUST00000084500.8 gene_biotype:protein_coding transcript_biotype:protein_coding gene_symbol:Oat description:ornithine aminotransferase [Source:MGI Symbol;Acc:MGI:97394]	0.27	-1.889	0.001531	down	yes	13151.4	48703.3	56494.2	49076.6	40539.2	13289.235351562	13520.797851562	12644.228515625	BP:arginine catabolic process to proline;BP:small molecule catabolic process;BP:dicarboxylic acid metabolic process;BP:ornithine metabolic process;BP:carboxylic acid metabolic process;BP:cellular amino acid catabolic process;BP:arginine catabolic process to proline via ornithine;BP:small molecule metabolic process;BP:glutamine family amino acid catabolic process;BP:glutamine family amino acid met…	GO:0019493;GO:0044282;GO:0043648;GO:0006591;GO:0019752;GO:0009063;GO:0010121;GO:0044281;GO:0009065;GO:0009064;GO:0055129;GO:0006561;GO:0006560;GO:0006520;GO:0006527;GO:0019544;GO:0044248;GO:0006525;GO:1901605;GO:1901606;GO:0008652;GO:0009987;GO:0009058;GO:0008150;GO:0008152;GO:0009084;GO:0043436;GO:0009056;GO:0044238;GO:0006082;GO:0046394;GO:0046395;GO:0016054;GO:0016053;GO:0006536;GO:1901607;GO:…	K00819	rocD, OAT	mmu00330;mmu01100	Arginine and proline metabolism;Metabolic pathways	COG4992	E:Amino acid transport and metabolism	PF00202.27	Aminotran_3	Aminotransferase class-III	mitochondrial
ENSMUSP00000027193	Ndufb3	NADH dehydrogenase [ubiquinone] 1 beta subcomplex subunit 3	66495	pep chromosome:GRCm39:1:58625543:58635123:1 gene:ENSMUSG00000026032.9 transcript:ENSMUST00000027193.9 gene_biotype:protein_coding transcript_biotype:protein_coding gene_symbol:Ndufb3 description:NADH:ubiquinone oxidoreductase subunit B3 [Source:MGI Symbol;Acc:MGI:1913745]	6.4911	2.6985	1.614E-5	up	yes	53515.6	8244.47	6921.1865234375	8412.5908203125	9399.6376953125	50198.4	55748.2	54600.3	BP:cellular component assembly;BP:purine ribonucleoside triphosphate biosynthetic process;BP:macromolecular complex subunit organization;BP:ribose phosphate biosynthetic process;BP:nucleoside triphosphate biosynthetic process;BP:nucleotide metabolic process;BP:nucleobase-containing compound metabolic process;BP:nucleobase-containing compound biosynthetic process;BP:aerobic respiration;BP:purine n…	GO:0022607;GO:0009206;GO:0043933;GO:0046390;GO:0009142;GO:0009117;GO:0006139;GO:0034654;GO:0009060;GO:0009145;GO:0016043;GO:0072521;GO:0006091;GO:0007005;GO:0006163;GO:0032981;GO:0009201;GO:0010257;GO:0009259;GO:0065003;GO:0009199;GO:0022900;GO:0071840;GO:0009141;GO:1901293;GO:0033108;GO:0009205;GO:0019693;GO:0006793;GO:0046034;GO:0009987;GO:0009152;GO:0009260;GO:0009058;GO:0045333;GO:0008152;GO:…	K03959	NDUFB3	mmu05208;mmu00190;mmu05020;mmu05022;mmu01100;mmu04723;mmu05415;mmu04714;mmu05014;mmu04932;mmu05016;mmu05010;mmu05012	Chemical carcinogenesis - reactive oxygen species;Oxidative phosphorylation;Prion disease;Pathways of neurodegeneration - multiple diseases;Metabolic pathways;Retrograde endocannabinoid signaling;Diabetic cardiomyopathy;Thermogenesis;Amyotrophic lateral sclerosis;Non-alcoholic fatty liver disease;Huntington disease;Alzheimer disease;Parkinson disease	ENOG411294X	I:Lipid transport and metabolism	PF08122.17	NDUF_B12	NADH-ubiquinone oxidoreductase B12 subunit family	cytoplasmic
ENSMUSP00000080974	Cd36	Platelet glycoprotein 4	12491	pep chromosome:GRCm39:5:17987014:18040694:-1 gene:ENSMUSG00000002944.16 transcript:ENSMUST00000082367.13 gene_biotype:protein_coding transcript_biotype:protein_coding gene_symbol:Cd36 description:CD36 molecule [Source:MGI Symbol;Acc:MGI:107899]	14.3278	3.8407	2.361E-6	up	yes	56750.7	3960.89	2809.9875488281	4135.9545898438	4936.73	58730	54682.3	56839.8	BP:phagocytosis;BP:regulation of metabolic process;BP:response to bacterial lipopeptide;BP:regulation of response to stimulus;BP:circulatory system process;BP:signal transduction;BP:cell surface receptor signaling pathway;BP:lipid storage;BP:vascular process in circulatory system;BP:regulation of defense response;BP:nitrogen compound transport;BP:cellular response to stimulus;BP:response to exter…	GO:0006909;GO:0019222;GO:0070339;GO:0048583;GO:0003013;GO:0007165;GO:0007166;GO:0019915;GO:0003018;GO:0031347;GO:0071705;GO:0051716;GO:0043207;GO:0070727;GO:0009966;GO:0071726;GO:0071724;GO:0008104;GO:1990000;GO:0048518;GO:0002682;GO:0016192;GO:0015718;GO:0071219;GO:0015849;GO:0015711;GO:0045184;GO:0003008;GO:0009607;GO:0009605;GO:0006898;GO:0019538;GO:1902001;GO:0009893;GO:0038060;GO:0002831;GO:…	K06259	CD36	mmu04975;mmu04979;mmu04512;mmu05144;mmu04640;mmu04152;mmu05415;mmu04145;mmu05417;mmu04148;mmu03320;mmu04920;mmu04931	Fat digestion and absorption;Cholesterol metabolism;ECM-receptor interaction;Malaria;Hematopoietic cell lineage;AMPK signaling pathway;Diabetic cardiomyopathy;Phagosome;Lipid and atherosclerosis;Efferocytosis;PPAR signaling pathway;Adipocytokine signaling pathway;Insulin resistance	ENOG410XS17	U:Intracellular trafficking, secretion, and vesicular transport	PF01130.26	CD36	CD36 family	ER
ENSMUSP00000050220	Cltc	Clathrin heavy chain	-	pep chromosome:GRCm39:11:86585481:86648327:-1 gene:ENSMUSG00000047126.18 transcript:ENSMUST00000060766.16 gene_biotype:protein_coding transcript_biotype:protein_coding gene_symbol:Cltc description:clathrin heavy chain [Source:MGI Symbol;Acc:MGI:2388633]	0.3474	-1.5253	1.126E-5	down	yes	15648.4	45047.6	45382.4	46306.7	43453.5	15674.783203125	16838.9	14431.4	BP:protein localization;BP:regulation of primary metabolic process;BP:regulation of metabolic process;BP:clathrin coat assembly;BP:cellular component organization or biogenesis;BP:negative regulation of macromolecule metabolic process;BP:cellular macromolecule localization;BP:negative regulation of biological process;BP:macromolecule localization;BP:presynaptic endocytosis;BP:vesicle-mediated tra…	GO:0008104;GO:0080090;GO:0019222;GO:0048268;GO:0071840;GO:0010605;GO:0070727;GO:0048519;GO:0033036;GO:0140238;GO:0099003;GO:0060255;GO:0007030;GO:0045184;GO:0061919;GO:0016192;GO:0050789;GO:0043255;GO:0022607;GO:0009892;GO:0009890;GO:0048488;GO:0006886;GO:0016043;GO:0065003;GO:0065007;GO:0045912;GO:1900126;GO:1900125;GO:0006810;GO:0009889;GO:0050794;GO:0007051;GO:0007052;GO:0008150;GO:0008152;GO:…	K04646	CLTC	mmu04721;mmu04961;mmu04142;mmu05100;mmu04144;mmu05016	Synaptic vesicle cycle;Endocrine and other factor-regulated calcium reabsorption;Lysosome;Bacterial invasion of epithelial cells;Endocytosis;Huntington disease	ENOG410XPH1	S:Function unknown	PF00637.26;PF01394.26;PF13838.12;PF09268.16;PF23953.1	Clathrin;Clathrin_propel;Clathrin_H_link;Clathrin-link;TPR_COPA_B	Region in Clathrin and VPS;Clathrin propeller repeat;Clathrin-H-link;Clathrin, heavy-chain linker;COPA/B TPR domain	cytoplasmic
ENSMUSP00000099918	Crat	Carnitine acetyltransferase	-	pep chromosome:GRCm39:2:30292590:30305536:-1 gene:ENSMUSG00000026853.16 transcript:ENSMUST00000102854.10 gene_biotype:protein_coding transcript_biotype:protein_coding gene_symbol:Crat description:carnitine acetyltransferase [Source:MGI Symbol;Acc:MGI:109501]	17.6306	4.14	2.285E-6	up	yes	56469	3202.9	3436.63	3252.5356445312	2919.5275878906	57450.3	53863.5	58093.2	BP:lipid oxidation;BP:fatty acid metabolic process;BP:fatty acid beta-oxidation;BP:carboxylic acid metabolic process;BP:cellular catabolic process;BP:carnitine metabolic process;BP:small molecule metabolic process;BP:small molecule catabolic process;BP:lipid modification;BP:lipid catabolic process;BP:fatty acid beta-oxidation using acyl-CoA oxidase;BP:carnitine metabolic process, CoA-linked;BP:me…	GO:0034440;GO:0006631;GO:0006635;GO:0019752;GO:0044248;GO:0009437;GO:0044281;GO:0044282;GO:0030258;GO:0016042;GO:0033540;GO:0019254;GO:0051791;GO:0006629;GO:0009987;GO:0032787;GO:0008150;GO:0008152;GO:0072329;GO:0043436;GO:0019395;GO:0009056;GO:0006575;GO:0044238;GO:0006082;GO:0009062;GO:0046395;GO:0016054;GO:0006577;GO:0046459GO:0005783;GO:0042579;GO:0043229;GO:0043227;GO:0043226;GO:0031090;GO:0…	K00624	E2.3.1.7	mmu04146	Peroxisome	ENOG410XNZ9	S:Function unknown	PF00755.25	Carn_acyltransf	Choline/Carnitine o-acyltransferase	peroxisomal
ENSMUSP00000101813	Ndufs5	NADH dehydrogenase [ubiquinone] iron-sulfur protein 5	595136	pep chromosome:GRCm39:4:123606503:123610119:-1 gene:ENSMUSG00000028648.14 transcript:ENSMUST00000106207.8 gene_biotype:protein_coding transcript_biotype:protein_coding gene_symbol:Ndufs5 description:NADH:ubiquinone oxidoreductase core subunit S5 [Source:MGI Symbol;Acc:MGI:1890889]	7.1564	2.8392	0.0001772	up	yes	51734.8	7229.14	7397.4736328125	6856.49	7433.4448242188	49393.5	47550.6	58260.2	BP:cellular component assembly;BP:purine ribonucleoside triphosphate biosynthetic process;BP:macromolecular complex subunit organization;BP:ribose phosphate biosynthetic process;BP:nucleoside triphosphate biosynthetic process;BP:nucleotide metabolic process;BP:nucleobase-containing compound metabolic process;BP:nucleobase-containing compound biosynthetic process;BP:aerobic respiration;BP:purine n…	GO:0022607;GO:0009206;GO:0043933;GO:0046390;GO:0009142;GO:0009117;GO:0006139;GO:0034654;GO:0009060;GO:0009145;GO:0072521;GO:0006091;GO:0007005;GO:0006163;GO:0032981;GO:0009201;GO:0010257;GO:0016043;GO:0009259;GO:0065003;GO:0009199;GO:0071840;GO:0009141;GO:1901293;GO:0033108;GO:0009205;GO:0019693;GO:0006793;GO:0046034;GO:0009987;GO:0009152;GO:0009260;GO:0009058;GO:0008150;GO:0008152;GO:0042776;GO:…	K03938	NDUFS5	mmu05208;mmu00190;mmu05020;mmu05022;mmu01100;mmu04723;mmu05415;mmu04714;mmu05014;mmu04932;mmu05016;mmu05010;mmu05012	Chemical carcinogenesis - reactive oxygen species;Oxidative phosphorylation;Prion disease;Pathways of neurodegeneration - multiple diseases;Metabolic pathways;Retrograde endocannabinoid signaling;Diabetic cardiomyopathy;Thermogenesis;Amyotrophic lateral sclerosis;Non-alcoholic fatty liver disease;Huntington disease;Alzheimer disease;Parkinson disease	ENOG41123TD	C:Energy production and conversion	PF10200.14	Ndufs5	NAD	cytoplasmic
ENSMUSP00000029041	Fabp4	Fatty acid-binding protein, adipocyte	11770	pep chromosome:GRCm39:3:10269148:10273636:-1 gene:ENSMUSG00000062515.4 transcript:ENSMUST00000029041.6 gene_biotype:protein_coding transcript_biotype:protein_coding gene_symbol:Fabp4 description:fatty acid binding protein 4, adipocyte [Source:MGI Symbol;Acc:MGI:88038]	4.8617	2.2815	0.0004745	up	yes	48261.5	9926.95	8245.5	9874.77	11660.600585938	53832.3	41707.1	49245.1	BP:regulation of primary metabolic process;BP:regulation of metabolic process;BP:positive regulation of response to stimulus;BP:regulation of response to stimulus;BP:positive regulation of defense response;BP:small molecule metabolic process;BP:cellular response to metal ion;BP:regulation of defense response;BP:cellular response to stimulus;BP:positive regulation of inflammatory response;BP:negat…	GO:0080090;GO:0019222;GO:0048584;GO:0048583;GO:0031349;GO:0044281;GO:0071248;GO:0031347;GO:0051716;GO:0050729;GO:0010605;GO:0043207;GO:0048869;GO:0006869;GO:0050727;GO:0044419;GO:0048518;GO:0048519;GO:0042127;GO:0015718;GO:0060255;GO:0015849;GO:0015711;GO:0032787;GO:0042750;GO:0010038;GO:2001141;GO:0043436;GO:0051707;GO:0071285;GO:0009607;GO:0009605;GO:0048878;GO:0009892;GO:0009893;GO:0009890;GO:…	K08753	FABP4, aP2	mmu03320;mmu04923	PPAR signaling pathway;Regulation of lipolysis in adipocytes	ENOG4111US8	S:Function unknown	PF00061.29	Lipocalin	Lipocalin / cytosolic fatty-acid binding protein family	cytoplasmic
ENSMUSP00000079180	RPS25	Small ribosomal subunit protein eS25	6230	pep chromosome:GRCm39:9:44318436:44321724:1 gene:ENSMUSG00000009927.10 transcript:ENSMUST00000080300.9 gene_biotype:protein_coding transcript_biotype:protein_coding gene_symbol:Rps25 description:ribosomal protein S25 [Source:MGI Symbol;Acc:MGI:1922867]	0.3486	-1.5204	1.738E-5	down	yes	14950.8	42892.5	42131.1	44500.8	42045.5	15239	16222.8	13390.7	BP:cellular component assembly;BP:macromolecular complex subunit organization;BP:ribosomal small subunit assembly;BP:response to starvation;BP:cellular response to amino acid starvation;BP:cellular component organization or biogenesis;BP:cellular response to starvation;BP:macromolecular complex assembly;BP:ribonucleoprotein complex subunit organization;BP:cellular component organization;BP:ribonu…	GO:0022607;GO:0043933;GO:0000028;GO:0042594;GO:0034198;GO:0071840;GO:0009267;GO:0065003;GO:0071826;GO:0016043;GO:0022618;GO:0006364;GO:0022613;GO:0006139;GO:0009987;GO:0051716;GO:0006950;GO:0008150;GO:0008152;GO:0016070;GO:0044238;GO:0016072;GO:0031669;GO:0090304;GO:0050896;GO:0042274;GO:0031667;GO:0043170;GO:0044085;GO:1990928;GO:0033554;GO:0006396GO:0022626;GO:0015935;GO:0099572;GO:0043229;GO:0…	K02975	RP-S25e, RPS25	mmu05171;mmu03010	Coronavirus disease - COVID-19;Ribosome	COG4901	J:Translation, ribosomal structure and biogenesis	PF03297.21	Ribosomal_S25	S25 ribosomal protein	nuclear
ENSMUSP00000073695	Serpina1c	Serine (or cysteine) peptidase inhibitor, clade A, member 1C	20702	pep chromosome:GRCm39:12:103861185:103871146:-1 gene:ENSMUSG00000079015.3 transcript:ENSMUST00000074051.6 gene_biotype:protein_coding transcript_biotype:protein_coding gene_symbol:Serpina1c description:serine (or cysteine) peptidase inhibitor, clade A, member 1C [Source:MGI Symbol;Acc:MGI:891969]	2.835	1.5033	9.469E-5	up	yes	42266.4	14909.1	15752.864257812	16836.416015625	12137.872070312	43862.4	42505.6	40431.3	BP:inflammatory response;BP:metabolic process;BP:embryo development;BP:embryo development ending in birth or egg hatching;BP:acute inflammatory response;BP:response to methanol;BP:multicellular organism development;BP:response to lead ion;BP:response to endogenous stimulus;BP:in utero embryonic development;BP:protein glycosylation;BP:protein N-linked glycosylation;BP:response to chromate;BP:chord…	GO:0006954;GO:0008152;GO:0009790;GO:0009792;GO:0002526;GO:0033986;GO:0007275;GO:0010288;GO:0009719;GO:0001701;GO:0006486;GO:0006487;GO:0046687;GO:0043009;GO:0032502;GO:0032501;GO:0034097;GO:0009987;GO:0070085;GO:0006952;GO:0006953;GO:0043412;GO:0043413;GO:0008150;GO:0010038;GO:0042221;GO:0043434;GO:1901700;GO:0044238;GO:0019538;GO:0009725;GO:0050896;GO:0048856;GO:0006950;GO:0043170;GO:0036211;GO:…	K03984	SERPINA1, AAT	mmu04610	Complement and coagulation cascades	COG4826	S:Function unknown	PF00079.25	Serpin	Serpin	extracellular
ENSMUSP00000008812	Rps18	Small ribosomal subunit protein uS13	20084	pep chromosome:GRCm39:17:34170973:34174651:-1 gene:ENSMUSG00000008668.16 transcript:ENSMUST00000008812.9 gene_biotype:protein_coding transcript_biotype:protein_coding gene_symbol:Rps18 description:ribosomal protein S18 [Source:MGI Symbol;Acc:MGI:98146]	0.3706	-1.4321	0.000259	down	yes	15400.3	41556.9	39407.9	45256.5	40006.3	16511.482421875	16428.083984375	13261.4	BP:cellular process;BP:biosynthetic process;BP:macromolecule biosynthetic process;BP:biological_process;BP:metabolic process;BP:primary metabolic process;BP:protein metabolic process;BP:macromolecule metabolic process;BP:translationCC:small ribosomal subunit;CC:cellular anatomical entity;CC:ribosomal subunit;CC:macromolecular complex;CC:cytosol;CC:ribonucleoprotein complex;CC:cellular_componentMF…	GO:0009987;GO:0009058;GO:0009059;GO:0008150;GO:0008152;GO:0044238;GO:0019538;GO:0043170;GO:0006412GO:0015935;GO:0110165;GO:0044391;GO:0032991;GO:0005829;GO:1990904;GO:0005575GO:0003674;GO:0005488;GO:0003676;GO:0005198;GO:0003735;GO:0097159;GO:0003723	K02964	RP-S18e, RPS18	mmu05171;mmu03010	Coronavirus disease - COVID-19;Ribosome	COG0099	J:Translation, ribosomal structure and biogenesis	PF00416.27	Ribosomal_S13	Ribosomal protein S13/S18	cytoplasmic
ENSMUSP00000005077	Hspb1	Heat shock protein beta-1	15507	pep chromosome:GRCm39:5:135916773:135918417:1 gene:ENSMUSG00000004951.11 transcript:ENSMUST00000005077.7 gene_biotype:protein_coding transcript_biotype:protein_coding gene_symbol:Hspb1 description:heat shock protein 1 [Source:MGI Symbol;Acc:MGI:96240]	4.1208	2.0429	0.0001501	up	yes	45800.9	11114.6	10481.961914062	11725.783203125	11135.985351562	44650.1	42255.6	50496.9	BP:negative regulation of apoptotic signaling pathway;BP:regulation of intrinsic apoptotic signaling pathway;BP:protein localization;BP:regulation of phosphate metabolic process;BP:regulation of primary metabolic process;BP:regulation of metabolic process;BP:regulation of apoptotic signaling pathway;BP:negative regulation of response to stimulus;BP:positive regulation of response to stimulus;BP:r…	GO:2001234;GO:2001242;GO:0008104;GO:0019220;GO:0080090;GO:0019222;GO:2001233;GO:0048585;GO:0048584;GO:0048583;GO:0007162;GO:0050920;GO:0007165;GO:0007166;GO:0007167;GO:0007169;GO:0062197;GO:0031344;GO:0031346;GO:0051716;GO:0006986;GO:0010605;GO:0009968;GO:0070727;GO:0009966;GO:0009615;GO:0070848;GO:0009612;GO:1903707;GO:0044419;GO:0010721;GO:0048518;GO:0048519;GO:0033036;GO:0043122;GO:0099111;GO:…	K04455	HSPB1	mmu05146;mmu04010;mmu04370	Amoebiasis;MAPK signaling pathway;VEGF signaling pathway	ENOG410YERS	O:Posttranslational modification, protein turnover, chaperones	PF00011.27	HSP20	Hsp20/alpha crystallin family	cytoplasmic
ENSMUSP00000127076	Sap25	Sin3 associated polypeptide	751865	pep chromosome:GRCm39:5:137639699:137641164:1 gene:ENSMUSG00000079165.11 transcript:ENSMUST00000166099.3 gene_biotype:protein_coding transcript_biotype:protein_coding gene_symbol:Sap25 description:sin3 associated polypeptide [Source:MGI Symbol;Acc:MGI:3802945]	2.5588	1.3555	0.001031	up	yes	40917.8	15990.8	18244.4	18803.330078125	10924.607421875	38483.7	43469.8	40799.9	BP:negative regulation of metabolic process;BP:regulation of primary metabolic process;BP:regulation of metabolic process;BP:regulation of biological process;BP:negative regulation of macromolecule metabolic process;BP:negative regulation of biosynthetic process;BP:regulation of macromolecule metabolic process;BP:biological regulation;BP:negative regulation of biological process;BP:regulation of …	GO:0009892;GO:0080090;GO:0019222;GO:0050789;GO:0010605;GO:0009890;GO:0060255;GO:0065007;GO:0048519;GO:0010468;GO:0045934;GO:0019219;GO:0009889;GO:0050794;GO:1902679;GO:0008150;GO:2001141;GO:0051253;GO:0051252;GO:0006355;GO:0010556;GO:0045892;GO:0010558;GO:0048523GO:0043229;GO:0043227;GO:0005737;GO:0005634;GO:0043226;GO:0110165;GO:0043231;GO:0005575	K19193	SAP25	------	------	ENOG4111EFG	K:Transcription	PF15476.11	SAP25	Histone deacetylase complex subunit SAP25	cytoplasmic
ENSMUSP00000023085	Ndufa6	NADH dehydrogenase [ubiquinone] 1 alpha subcomplex subunit 6	67130	pep chromosome:GRCm39:15:82234341:82238523:-1 gene:ENSMUSG00000022450.7 transcript:ENSMUST00000023085.7 gene_biotype:protein_coding transcript_biotype:protein_coding gene_symbol:Ndufa6 description:NADH:ubiquinone oxidoreductase subunit A6 [Source:MGI Symbol;Acc:MGI:1914380]	6.8275	2.7714	3.954E-5	up	yes	49244.3	7212.69	6992.2514648438	7241.82	7404.0048828125	46984.2	47236.2	53512.6	BP:cellular component assembly;BP:purine ribonucleoside triphosphate biosynthetic process;BP:macromolecular complex subunit organization;BP:ribose phosphate biosynthetic process;BP:nucleoside triphosphate biosynthetic process;BP:nucleotide metabolic process;BP:nucleobase-containing compound metabolic process;BP:nucleobase-containing compound biosynthetic process;BP:aerobic respiration;BP:purine n…	GO:0022607;GO:0009206;GO:0043933;GO:0046390;GO:0009142;GO:0009117;GO:0006139;GO:0034654;GO:0009060;GO:0009145;GO:0072521;GO:0006091;GO:0007005;GO:0006163;GO:0032981;GO:0009201;GO:0010257;GO:0016043;GO:0009259;GO:0065003;GO:0009199;GO:0071840;GO:0009141;GO:1901293;GO:0033108;GO:0009205;GO:0019693;GO:0006793;GO:0046034;GO:0009987;GO:0009152;GO:0009260;GO:0009058;GO:0008150;GO:0008152;GO:0042776;GO:…	K03950	NDUFA6	mmu05208;mmu00190;mmu05020;mmu05022;mmu01100;mmu04723;mmu05415;mmu04714;mmu05014;mmu04932;mmu05016;mmu05010;mmu05012	Chemical carcinogenesis - reactive oxygen species;Oxidative phosphorylation;Prion disease;Pathways of neurodegeneration - multiple diseases;Metabolic pathways;Retrograde endocannabinoid signaling;Diabetic cardiomyopathy;Thermogenesis;Amyotrophic lateral sclerosis;Non-alcoholic fatty liver disease;Huntington disease;Alzheimer disease;Parkinson disease	ENOG4111S2F	I:Lipid transport and metabolism	PF05347.21;PF13233.12	Complex1_LYR;Complex1_LYR_2	Complex 1 protein;Complex1_LYR-like	mitochondrial
ENSMUSP00000020238	Hsp90b1	Endoplasmin	22027	pep chromosome:GRCm39:10:86526704:86541373:-1 gene:ENSMUSG00000020048.14 transcript:ENSMUST00000020238.14 gene_biotype:protein_coding transcript_biotype:protein_coding gene_symbol:Hsp90b1 description:heat shock protein 90, beta (Grp94), member 1 [Source:MGI Symbol;Acc:MGI:98817]	0.2266	-2.1418	1.84E-6	down	yes	10370.8	45757.6	45662.7	46149.7	45460.4	9972.08	11926.3	9213.96	BP:protein localization;BP:response to manganese ion;BP:cellular component organization or biogenesis;BP:hormone metabolic process;BP:cellular response to stimulus;BP:cellular macromolecule localization;BP:regulation of apoptotic process;BP:negative regulation of biological process;BP:macromolecule localization;BP:establishment of protein localization;BP:response to metal ion;BP:protein metabolic…	GO:0008104;GO:0010042;GO:0071840;GO:0042445;GO:0051716;GO:0070727;GO:0042981;GO:0048519;GO:0033036;GO:0045184;GO:0010038;GO:0019538;GO:0071287;GO:0033554;GO:0022607;GO:0006457;GO:0036503;GO:0031247;GO:0006886;GO:0030970;GO:0016043;GO:0065007;GO:0065008;GO:0006810;GO:0050794;GO:0006950;GO:0008150;GO:0008152;GO:0009266;GO:0051234;GO:0051603;GO:0051604;GO:0036293;GO:1901698;GO:1901699;GO:0010498;GO:…	K09487	HSP90B, TRA1	mmu04915;mmu05200;mmu04657;mmu05215;mmu04918;mmu04141;mmu04151;mmu05132;mmu05417;mmu05418;mmu05207	Estrogen signaling pathway;Pathways in cancer;IL-17 signaling pathway;Prostate cancer;Thyroid hormone synthesis;Protein processing in endoplasmic reticulum;PI3K-Akt signaling pathway;Salmonella infection;Lipid and atherosclerosis;Fluid shear stress and atherosclerosis;Chemical carcinogenesis - receptor activation	COG0326	O:Posttranslational modification, protein turnover, chaperones	PF00183.23;PF13589.12;PF02518.31	HSP90;HATPase_c_3;HATPase_c	Hsp90 protein;Histidine kinase-, DNA gyrase B-, and HSP90-like ATPase;Histidine kinase-, DNA gyrase B-, and HSP90-like ATPase	ER
ENSMUSP00000126186	Mbnl2	Muscleblind like splicing factor 2	-	pep chromosome:GRCm39:14:120513133:120669107:1 gene:ENSMUSG00000022139.18 transcript:ENSMUST00000167459.3 gene_biotype:protein_coding transcript_biotype:protein_coding gene_symbol:Mbnl2 description:muscleblind like splicing factor 2 [Source:MGI Symbol;Acc:MGI:2145597]	6.9931	2.8059	0.00278	up	yes	48779.4	6975.39	7709.7353515625	6251.12	6965.3149414062	36255.2	53213.5	56869.4	------	------	K14943	MBNL	------	------	ENOG410ZNRC	U:Intracellular trafficking, secretion, and vesicular transport	PF22628.2;PF00642.30;PF14608.12;PF18044.7;PF15663.11	zf-CCCH_10;zf-CCCH;zf-CCCH_2;zf-CCCH_4;zf-CCCH_3	ZAP-like CCCH zinc finger;Zinc finger C-x8-C-x5-C-x3-H type;RNA-binding, Nab2-type zinc finger;CCCH-type zinc finger;Zinc-finger containing family	cytoplasmic
ENSMUSP00000000756	Rpl13	Large ribosomal subunit protein eL13	270106	pep chromosome:GRCm39:8:123829089:123831983:1 gene:ENSMUSG00000000740.13 transcript:ENSMUST00000000756.6 gene_biotype:protein_coding transcript_biotype:protein_coding gene_symbol:Rpl13 description:ribosomal protein L13 [Source:MGI Symbol;Acc:MGI:105922]	0.3966	-1.3342	0.0001748	down	yes	15583.3	39293.7	37799	37719.8	42362.2	16261.943359375	13879.604492188	16608.369140625	BP:bone development;BP:macromolecule metabolic process;BP:blastocyst development;BP:animal organ development;BP:cytoplasmic translation;BP:developmental process;BP:cellular process;BP:translation at presynapse;BP:biosynthetic process;BP:macromolecule biosynthetic process;BP:biological_process;BP:metabolic process;BP:primary metabolic process;BP:protein metabolic process;BP:anatomical structure de…	GO:0060348;GO:0043170;GO:0001824;GO:0048513;GO:0002181;GO:0032502;GO:0009987;GO:0140236;GO:0009058;GO:0009059;GO:0008150;GO:0008152;GO:0044238;GO:0019538;GO:0048856;GO:0006412;GO:0140242;GO:0140241GO:0015934;GO:0005783;GO:0022625;GO:0043229;GO:0043228;GO:0045202;GO:0043227;GO:0043226;GO:0030054;GO:0005737;GO:0005730;GO:0110165;GO:0044391;GO:0005840;GO:0032991;GO:0043231;GO:0043232;GO:0005829;GO:1…	K02873	RP-L13e, RPL13	mmu05171;mmu03010	Coronavirus disease - COVID-19;Ribosome	COG4352	J:Translation, ribosomal structure and biogenesis	PF01294.23	Ribosomal_L13e	Ribosomal protein L13e	cytoplasmic
ENSMUSP00000028807	Ivd	Isovaleryl-CoA dehydrogenase, mitochondrial	56357	pep chromosome:GRCm39:2:118692435:118713390:1 gene:ENSMUSG00000027332.12 transcript:ENSMUST00000028807.6 gene_biotype:protein_coding transcript_biotype:protein_coding gene_symbol:Ivd description:isovaleryl coenzyme A dehydrogenase [Source:MGI Symbol;Acc:MGI:1929242]	8.8834	3.1511	2.759E-5	up	yes	49246.4	5543.65	4720.1040039062	5204.1752929688	6706.6650390625	52472.3	45763.6	49503.4	BP:lipid oxidation;BP:fatty acid metabolic process;BP:fatty acid beta-oxidation;BP:carboxylic acid metabolic process;BP:cellular catabolic process;BP:fatty acid catabolic process;BP:small molecule catabolic process;BP:lipid modification;BP:cellular amino acid metabolic process;BP:lipid catabolic process;BP:alpha-amino acid metabolic process;BP:alpha-amino acid catabolic process;BP:lipid metabolic…	GO:0034440;GO:0006631;GO:0006635;GO:0019752;GO:0044248;GO:0009062;GO:0044282;GO:0030258;GO:0006520;GO:0016042;GO:1901605;GO:1901606;GO:0006629;GO:0009063;GO:0009987;GO:0032787;GO:0008150;GO:0008152;GO:0072329;GO:0043436;GO:0019395;GO:0009056;GO:0044238;GO:0033539;GO:0006082;GO:0016054;GO:0006552;GO:0006551;GO:0046395;GO:0009078;GO:0009081;GO:0009080;GO:0009083;GO:0044281GO:0016020;GO:0043227;GO:0…	K00253	IVD, ivd	mmu00280;mmu01100	Valine, leucine and isoleucine degradation;Metabolic pathways	ENOG410XNMY	I:Lipid transport and metabolism	PF00441.29;PF02771.21;PF02770.24;PF08028.16	Acyl-CoA_dh_1;Acyl-CoA_dh_N;Acyl-CoA_dh_M;Acyl-CoA_dh_2	Acyl-CoA dehydrogenase, C-terminal domain;Acyl-CoA dehydrogenase, N-terminal domain;Acyl-CoA dehydrogenase, middle domain;Acyl-CoA dehydrogenase, C-terminal domain	mitochondrial
ENSMUSP00000032998	Rps3	Small ribosomal subunit protein uS3	27050	pep chromosome:GRCm39:7:99127103:99132945:-1 gene:ENSMUSG00000030744.14 transcript:ENSMUST00000032998.13 gene_biotype:protein_coding transcript_biotype:protein_coding gene_symbol:Rps3 description:ribosomal protein S3 [Source:MGI Symbol;Acc:MGI:1350917]	0.3201	-1.6434	1.57E-6	down	yes	13264.5	41439.1	41640.9	40716.5	41960.1	13349.241210938	14115.288085938	12329.087890625	BP:regulation of microtubule polymerization or depolymerization;BP:positive regulation of apoptotic signaling pathway;BP:positive regulation of microtubule polymerization or depolymerization;BP:regulation of microtubule polymerization;BP:positive regulation of microtubule polymerization;BP:regulation of apoptotic signaling pathway;BP:regulation of base-excision repair;BP:negative regulation of re…	GO:0031110;GO:2001235;GO:0031112;GO:0031113;GO:0031116;GO:2001233;GO:1905051;GO:0048585;GO:0048584;GO:0048583;GO:1901224;GO:0017148;GO:0010556;GO:0071840;GO:0080090;GO:0051716;GO:0010605;GO:0019222;GO:0045785;GO:0009966;GO:0009967;GO:0051495;GO:0051493;GO:0070663;GO:0048518;GO:0002682;GO:0042127;GO:0006284;GO:0051054;GO:0006282;GO:0051052;GO:0006281;GO:0060255;GO:0042129;GO:1903039;GO:0019538;GO:…	K02985	RP-S3e, RPS3	mmu05171;mmu05132;mmu03010	Coronavirus disease - COVID-19;Salmonella infection;Ribosome	COG0092	J:Translation, ribosomal structure and biogenesis	PF00189.25;PF07650.23	Ribosomal_S3_C;KH_2	Ribosomal protein S3, C-terminal domain;KH domain	cytoplasmic
ENSMUSP00000041260	Aldh1b1	Aldehyde dehydrogenase X, mitochondrial	72535	pep chromosome:GRCm39:4:45799022:45804604:1 gene:ENSMUSG00000035561.6 transcript:ENSMUST00000044384.5 gene_biotype:protein_coding transcript_biotype:protein_coding gene_symbol:Aldh1b1 description:aldehyde dehydrogenase 1 family, member B1 [Source:MGI Symbol;Acc:MGI:1919785]	0.1025	-3.2863	5.004E-5	down	yes	5050.67	49260.3	49952.7	52883.5	44944.6	5960.9038085938	5195.94	3995.1772460938	BP:primary alcohol catabolic process;BP:small molecule metabolic process;BP:small molecule catabolic process;BP:alcohol metabolic process;BP:ethanol metabolic process;BP:alcohol catabolic process;BP:cellular process;BP:biological_process;BP:metabolic process;BP:primary alcohol metabolic process;BP:catabolic process;BP:organic hydroxy compound catabolic process;BP:ethanol catabolic process;BP:orga…	GO:0034310;GO:0044281;GO:0044282;GO:0006066;GO:0006067;GO:0046164;GO:0009987;GO:0008150;GO:0008152;GO:0034308;GO:0009056;GO:1901616;GO:0006068;GO:1901615GO:0031974;GO:0043229;GO:0043227;GO:0043226;GO:0005739;GO:0005654;GO:0005759;GO:0110165;GO:0043231;GO:0043233;GO:0005829;GO:0005575;GO:0070013GO:0004030;GO:0043878;GO:0003674;GO:0016491;GO:0016620;GO:0004029;GO:0003824;GO:0016903	K00128	ALDH	mmu01240;mmu00053;mmu00561;mmu00280;mmu00310;mmu01100;mmu00410;mmu00071;mmu00330;mmu00620;mmu00010;mmu00380;mmu04936;mmu00340;mmu00770	Biosynthesis of cofactors;Ascorbate and aldarate metabolism;Glycerolipid metabolism;Valine, leucine and isoleucine degradation;Lysine degradation;Metabolic pathways;beta-Alanine metabolism;Fatty acid degradation;Arginine and proline metabolism;Pyruvate metabolism;Glycolysis / Gluconeogenesis;Tryptophan metabolism;Alcoholic liver disease;Histidine metabolism;Pantothenate and CoA biosynthesis	COG1012	C:Energy production and conversion	PF00171.27	Aldedh	Aldehyde dehydrogenase family	cytoplasmic
ENSMUSP00000048425	Pebp1	Phosphatidylethanolamine-binding protein 1	23980	pep chromosome:GRCm39:5:117420719:117425690:-1 gene:ENSMUSG00000032959.13 transcript:ENSMUST00000036951.13 gene_biotype:protein_coding transcript_biotype:protein_coding gene_symbol:Pebp1 description:phosphatidylethanolamine binding protein 1 [Source:MGI Symbol;Acc:MGI:1344408]	2.3592	1.2383	0.001097	up	yes	38082.3	16142	16413.5	17382.5	14629.940429688	41153.8	33167.8	39925.4	BP:regulation of phosphate metabolic process;BP:regulation of primary metabolic process;BP:regulation of metabolic process;BP:negative regulation of response to stimulus;BP:positive regulation of response to stimulus;BP:cell development;BP:cell maturation;BP:behavior;BP:response to corticosterone;BP:response to purine-containing compound;BP:negative regulation of macromolecule metabolic process;B…	GO:0019220;GO:0080090;GO:0019222;GO:0048585;GO:0048584;GO:0048468;GO:0048469;GO:0007610;GO:0051412;GO:0014074;GO:0010605;GO:0045787;GO:0009968;GO:0009966;GO:0048869;GO:0000165;GO:0033238;GO:0048518;GO:0048519;GO:0007088;GO:0060255;GO:0031960;GO:0014823;GO:0043950;GO:0007281;GO:0003006;GO:0051591;GO:0042755;GO:0051592;GO:0007286;GO:0010033;GO:0071695;GO:0042325;GO:0021766;GO:0042326;GO:0010243;GO:…	K06910	PEBP, TFS1	------	------	COG1881	S:Function unknown	PF01161.25	PBP	Phosphatidylethanolamine-binding protein	cytoplasmic
ENSMUSP00000028683	Pdia3	Protein disulfide-isomerase A3	14827	pep chromosome:GRCm39:2:121244256:121269168:1 gene:ENSMUSG00000027248.14 transcript:ENSMUST00000028683.14 gene_biotype:protein_coding transcript_biotype:protein_coding gene_symbol:Pdia3 description:protein disulfide isomerase associated 3 [Source:MGI Symbol;Acc:MGI:95834]	0.2063	-2.2772	2.826E-5	down	yes	9223.17	44700.3	47084.7	44974.5	42041.7	9288.3	10545.774414062	7835.44	BP:positive regulation of apoptotic signaling pathway;BP:regulation of extrinsic apoptotic signaling pathway;BP:regulation of apoptotic signaling pathway;BP:positive regulation of response to stimulus;BP:positive regulation of extrinsic apoptotic signaling pathway;BP:signal transduction;BP:cell surface receptor signaling pathway;BP:response to leptin;BP:cellular response to stimulus;BP:regulation…	GO:2001235;GO:2001236;GO:2001233;GO:0048584;GO:2001238;GO:0007165;GO:0007166;GO:0044321;GO:0051716;GO:0009966;GO:0009967;GO:0070848;GO:0048511;GO:0048518;GO:1904147;GO:0048583;GO:0033280;GO:0002931;GO:0031669;GO:0002501;GO:0002502;GO:0031667;GO:0071559;GO:0002376;GO:0033554;GO:0071407;GO:0022607;GO:0006457;GO:0042981;GO:0050789;GO:0071295;GO:0001666;GO:0031670;GO:0016043;GO:0065003;GO:0065007;GO:…	K08056	PDIA3, GRP58	mmu05170;mmu05163;mmu05169;mmu05168;mmu04141;mmu04612	Human immunodeficiency virus 1 infection;Human cytomegalovirus infection;Epstein-Barr virus infection;Herpes simplex virus 1 infection;Protein processing in endoplasmic reticulum;Antigen processing and presentation	COG0526	O:Posttranslational modification, protein turnover, chaperones	PF00085.26;PF13848.12;PF13098.12;PF13905.12;PF13899.12	Thioredoxin;Thioredoxin_6;Thioredoxin_2;Thioredoxin_8;Thioredoxin_7	Thioredoxin;Thioredoxin-like domain;Thioredoxin-like domain;Thioredoxin-like;Thioredoxin-like	ER
ENSMUSP00000131489	Rpl14	Large ribosomal subunit protein eL14	67115	pep chromosome:GRCm39:9:120400510:120403720:1 gene:ENSMUSG00000025794.10 transcript:ENSMUST00000165532.3 gene_biotype:protein_coding transcript_biotype:protein_coding gene_symbol:Rpl14 description:ribosomal protein L14 [Source:MGI Symbol;Acc:MGI:1914365]	0.4766	-1.0691	0.002149	down	yes	17371.9	36449.5	39494.9	31110.9	38742.8	16570.181640625	17552.052734375	17993.462890625	BP:translation at postsynapse;BP:nucleic acid metabolic process;BP:ribosomal large subunit biogenesis;BP:nucleobase-containing compound metabolic process;BP:RNA processing;BP:cellular component organization or biogenesis;BP:ribonucleoprotein complex biogenesis;BP:rRNA processing;BP:cellular process;BP:translation at presynapse;BP:cytoplasmic translation;BP:biosynthetic process;BP:macromolecule bi…	GO:0140242;GO:0090304;GO:0042273;GO:0006139;GO:0006396;GO:0071840;GO:0022613;GO:0006364;GO:0009987;GO:0140236;GO:0002181;GO:0009058;GO:0009059;GO:0008150;GO:0008152;GO:0016070;GO:0044238;GO:0016072;GO:0019538;GO:0043170;GO:0044085;GO:0006412;GO:0140241GO:0015934;GO:0022625;GO:0099572;GO:0043229;GO:0043228;GO:0045202;GO:0043226;GO:0030054;GO:0098794;GO:0110165;GO:0005737;GO:0044391;GO:0032991;GO:0…	K02875	RP-L14e, RPL14	mmu05171;mmu03010	Coronavirus disease - COVID-19;Ribosome	COG2163	J:Translation, ribosomal structure and biogenesis	PF01929.23	Ribosomal_L14e	Ribosomal protein L14	cytoplasmic
ENSMUSP00000036907	H2az1	Histone H2A.Z	51788	pep chromosome:GRCm39:3:137570248:137572683:1 gene:ENSMUSG00000037894.14 transcript:ENSMUST00000041045.14 gene_biotype:protein_coding transcript_biotype:protein_coding gene_symbol:H2az1 description:H2A.Z variant histone 1 [Source:MGI Symbol;Acc:MGI:1888388]	0.3339	-1.5825	3.32E-5	down	yes	13444.2	40269.3	40992.7	40216	39599.2	15415.5	13768.549804688	11148.572265625	BP:regulation of primary metabolic process;BP:regulation of metabolic process;BP:cellular component organization or biogenesis;BP:cellular response to stimulus;BP:positive regulation of macromolecule metabolic process;BP:DNA methylation involved in embryo development;BP:regulation of gene expression, epigenetic;BP:positive regulation of biological process;BP:regulation of macromolecule metabolic …	GO:0080090;GO:0019222;GO:0071840;GO:0051716;GO:0010604;GO:0043045;GO:0040029;GO:0048518;GO:0060255;GO:2001141;GO:0043434;GO:0071407;GO:0009893;GO:0009891;GO:0050789;GO:0016043;GO:0065007;GO:0009889;GO:0050794;GO:0008150;GO:0050896;GO:1901699;GO:0006355;GO:0010557;GO:0010556;GO:0070887;GO:0014070;GO:0009719;GO:0071375;GO:0071495;GO:0071392;GO:0009987;GO:0071396;GO:0032870;GO:0045893;GO:0006338;GO:…	K11251	H2A	mmu05322;mmu03082;mmu04217;mmu05034;mmu04613	Systemic lupus erythematosus;ATP-dependent chromatin remodeling;Necroptosis;Alcoholism;Neutrophil extracellular trap formation	COG5262	B:Chromatin structure and dynamics	PF00125.30;PF16211.10	Histone;Histone_H2A_C	Core histone H2A/H2B/H3/H4;C-terminus of histone H2A	nuclear
ENSMUSP00000099634	Acadvl	Very long-chain specific acyl-CoA dehydrogenase, mitochondrial	11370	pep chromosome:GRCm39:11:69901009:69906234:-1 gene:ENSMUSG00000018574.15 transcript:ENSMUST00000102574.10 gene_biotype:protein_coding transcript_biotype:protein_coding gene_symbol:Acadvl description:acyl-Coenzyme A dehydrogenase, very long chain [Source:MGI Symbol;Acc:MGI:895149]	13.5312	3.7582	1.448E-5	up	yes	49803	3680.59	4305.8349609375	3517.45	3218.49	48666.3	47424.9	53317.7	BP:lipid oxidation;BP:regulation of primary metabolic process;BP:regulation of metabolic process;BP:small molecule metabolic process;BP:small molecule catabolic process;BP:cellular developmental process;BP:negative regulation of lipid metabolic process;BP:epithelial cell differentiation;BP:negative regulation of biological process;BP:negative regulation of lipid biosynthetic process;BP:monocarbox…	GO:0034440;GO:0080090;GO:0019222;GO:0044281;GO:0044282;GO:0048869;GO:0045833;GO:0030855;GO:0048519;GO:0051055;GO:0072329;GO:0043436;GO:0016054;GO:0045717;GO:0009892;GO:0009890;GO:0090181;GO:0009062;GO:0046322;GO:0050789;GO:0016042;GO:0065007;GO:0006629;GO:0009889;GO:0050794;GO:0006950;GO:0008150;GO:0008152;GO:0009266;GO:0019395;GO:0042304;GO:0046395;GO:0050896;GO:0006631;GO:0006635;GO:0030154;GO:…	K09479	ACADVL	mmu01100;mmu04936;mmu01212;mmu00071	Metabolic pathways;Alcoholic liver disease;Fatty acid metabolism;Fatty acid degradation	COG1960	S:Function unknown	PF21343.2;PF00441.29;PF02770.24;PF02771.21;PF08028.16;PF22924.1	ACAD9-ACADV_C;Acyl-CoA_dh_1;Acyl-CoA_dh_M;Acyl-CoA_dh_N;Acyl-CoA_dh_2;ACOX_C_alpha1	ACAD9/ACADV, C-terminal domain;Acyl-CoA dehydrogenase, C-terminal domain;Acyl-CoA dehydrogenase, middle domain;Acyl-CoA dehydrogenase, N-terminal domain;Acyl-CoA dehydrogenase, C-terminal domain;Acyl-CoA oxidase, C-alpha1 domain	mitochondrial
ENSMUSP00000118918	Ndufb2	NADH dehydrogenase [ubiquinone] 1 beta subcomplex subunit 2, mitochondrial	68198	pep chromosome:GRCm39:6:39569508:39580316:1 gene:ENSMUSG00000002416.14 transcript:ENSMUST00000135671.8 gene_biotype:protein_coding transcript_biotype:protein_coding gene_symbol:Ndufb2 description:NADH:ubiquinone oxidoreductase subunit B2 [Source:MGI Symbol;Acc:MGI:1915448]	13.3139	3.7349	4.877E-6	up	yes	49636.2	3728.15	3783.1069335938	3523.7880859375	3877.5671386719	51560.7	46969.3	50378.6	BP:organelle organization;BP:mitochondrial respiratory chain complex assembly;BP:cellular component assembly;BP:mitochondrial respiratory chain complex I assembly;BP:macromolecular complex subunit organization;BP:mitochondrial respiratory chain supercomplex assembly;BP:NADH dehydrogenase complex assembly;BP:cellular component organization;BP:macromolecular complex assembly;BP:biological_process;B…	GO:0006996;GO:0033108;GO:0022607;GO:0032981;GO:0043933;GO:0097250;GO:0010257;GO:0016043;GO:0065003;GO:0008150;GO:0009987;GO:0071840;GO:0007005GO:0005747	K03958	NDUFB2	mmu05208;mmu00190;mmu05020;mmu05022;mmu01100;mmu04723;mmu05415;mmu04714;mmu05014;mmu04932;mmu05016;mmu05010;mmu05012	Chemical carcinogenesis - reactive oxygen species;Oxidative phosphorylation;Prion disease;Pathways of neurodegeneration - multiple diseases;Metabolic pathways;Retrograde endocannabinoid signaling;Diabetic cardiomyopathy;Thermogenesis;Amyotrophic lateral sclerosis;Non-alcoholic fatty liver disease;Huntington disease;Alzheimer disease;Parkinson disease	ENOG41128HF	I:Lipid transport and metabolism	PF14813.11	NADH_B2	NADH dehydrogenase 1 beta subcomplex subunit 2	mitochondrial
ENSMUSP00000085913	Myl9	Myosin regulatory light polypeptide 9	98932	pep chromosome:GRCm39:2:156617340:156623578:1 gene:ENSMUSG00000067818.7 transcript:ENSMUST00000088552.7 gene_biotype:protein_coding transcript_biotype:protein_coding gene_symbol:Myl9 description:myosin, light polypeptide 9, regulatory [Source:MGI Symbol;Acc:MGI:2138915]	0.06875	-3.8625	0.007455	down	yes	3431.67	49917.2	32610.9	53460.8	63680	1818.9560546875	6670.7573242188	1805.2823486328	BP:cellular component assembly;BP:actomyosin structure organization;BP:actin cytoskeleton organization;BP:cellular component assembly involved in morphogenesis;BP:cellular component organization or biogenesis;BP:fibril organization;BP:cellular component organization;BP:anatomical structure formation involved in morphogenesis;BP:developmental process;BP:actin filament-based process;BP:myofibril as…	GO:0022607;GO:0031032;GO:0030036;GO:0010927;GO:0071840;GO:0097435;GO:0016043;GO:0048646;GO:0032502;GO:0030029;GO:0030239;GO:0098609;GO:0034109;GO:0009987;GO:0008150;GO:0007155;GO:0070925;GO:0006996;GO:0007010;GO:0070527GO:0032432;GO:0099512;GO:0030016;GO:0043229;GO:0043228;GO:0043226;GO:0042641;GO:0005737;GO:0001725;GO:0097517;GO:0099080;GO:0016459;GO:0005938;GO:0032991;GO:0043232;GO:0005575;GO:0…	K12755	MYL9	mmu04530;mmu04670;mmu04510;mmu04820;mmu04024;mmu04022;mmu04520;mmu04360;mmu04270;mmu05132;mmu04810;mmu04921;mmu04814	Tight junction;Leukocyte transendothelial migration;Focal adhesion;Cytoskeleton in muscle cells;cAMP signaling pathway;cGMP-PKG signaling pathway;Adherens junction;Axon guidance;Vascular smooth muscle contraction;Salmonella infection;Regulation of actin cytoskeleton;Oxytocin signaling pathway;Motor proteins	COG5126	S:Function unknown	PF13499.12;PF00036.39;PF13405.12;PF13833.12;PF21008.3;PF13202.12	EF-hand_7;EF-hand_1;EF-hand_6;EF-hand_8;AIF-1;EF-hand_5	EF-hand domain pair;EF hand domain;EF-hand domain;EF-hand domain pair;Allograft inflammatory factor 1;EF hand	cytoplasmic
ENSMUSP00000068479	Ak1	Adenylate kinase isoenzyme 1	11636	pep chromosome:GRCm39:2:32519516:32525064:1 gene:ENSMUSG00000026817.15 transcript:ENSMUST00000068271.5 gene_biotype:protein_coding transcript_biotype:protein_coding gene_symbol:Ak1 description:adenylate kinase 1 [Source:MGI Symbol;Acc:MGI:87977]	34.2115	5.0964	0.0003743	up	yes	51774.6	1513.37	1779.5441894531	1192.7514648438	1567.8109130859	57956.8	42963	54404	BP:regulation of transport;BP:purine ribonucleoside monophosphate metabolic process;BP:nucleotide biosynthetic process;BP:small molecule metabolic process;BP:ribonucleoside monophosphate metabolic process;BP:positive regulation of transmembrane transport;BP:regulation of transmembrane transport;BP:purine ribonucleoside metabolic process;BP:ribonucleoside triphosphate metabolic process;BP:positive…	GO:0051049;GO:0009167;GO:0009165;GO:0044281;GO:0009161;GO:0034764;GO:0034762;GO:0046128;GO:0009199;GO:0048518;GO:0006172;GO:0009205;GO:0051050;GO:0046034;GO:0046031;GO:0046033;GO:0046129;GO:0009179;GO:0042455;GO:0006163;GO:0009132;GO:0006164;GO:0019637;GO:0009163;GO:0009141;GO:0009142;GO:0044283;GO:0009144;GO:0050789;GO:0065007;GO:0009152;GO:0050794;GO:0008150;GO:0008152;GO:0034654;GO:0009150;GO:…	K00939	adk, AK	mmu01240;mmu01100;mmu00730;mmu00230;mmu01232	Biosynthesis of cofactors;Metabolic pathways;Thiamine metabolism;Purine metabolism;Nucleotide metabolism	COG0563	F:Nucleotide transport and metabolism	PF00406.28;PF13207.12;PF13238.12;PF13671.12	ADK;AAA_17;AAA_18;AAA_33	Adenylate kinase;AAA domain;AAA domain;AAA domain	cytoplasmic
ENSMUSP00000003912	Calr	Calreticulin	12317	pep chromosome:GRCm39:8:85568479:85573563:-1 gene:ENSMUSG00000003814.9 transcript:ENSMUST00000003912.7 gene_biotype:protein_coding transcript_biotype:protein_coding gene_symbol:Calr description:calreticulin [Source:MGI Symbol;Acc:MGI:88252]	0.1924	-2.3778	1.751E-5	down	yes	8534.44	44369.2	41920.6	45323.6	45863.4	8670.21	9892.93	7040.18	BP:nuclear transport;BP:protein localization;BP:regulation of metabolic process;BP:negative regulation of reproductive process;BP:regulation of transport;BP:negative regulation of response to stimulus;BP:regulation of reproductive process;BP:regulation of response to stimulus;BP:nuclear export;BP:regulation of chemotaxis;BP:positive regulation of chemotaxis;BP:cellular response to metal ion;BP:ce…	GO:0051169;GO:0008104;GO:0019222;GO:2000242;GO:0051049;GO:0048585;GO:2000241;GO:0048583;GO:0051168;GO:0050920;GO:0050921;GO:0071248;GO:0071840;GO:0080090;GO:0065003;GO:0051716;GO:0010605;GO:0010604;GO:0009968;GO:0070727;GO:0009966;GO:0009615;GO:0002684;GO:0044419;GO:0045664;GO:0051246;GO:0048869;GO:0048518;GO:0048519;GO:0033036;GO:0007010;GO:1901163;GO:0042127;GO:0033144;GO:0048584;GO:0098586;GO:…	K08057	CALR	mmu05170;mmu05166;mmu05163;mmu05169;mmu05142;mmu05168;mmu04141;mmu04612;mmu04145;mmu04148	Human immunodeficiency virus 1 infection;Human T-cell leukemia virus 1 infection;Human cytomegalovirus infection;Epstein-Barr virus infection;Chagas disease;Herpes simplex virus 1 infection;Protein processing in endoplasmic reticulum;Antigen processing and presentation;Phagosome;Efferocytosis	ENOG410XRR7	J:Translation, ribosomal structure and biogenesis	PF00262.25	Calreticulin	Calreticulin family	ER
ENSMUSP00000053145	Uqcrq	Cytochrome b-c1 complex subunit 8	22272	pep chromosome:GRCm39:11:53318749:53321654:-1 gene:ENSMUSG00000044894.15 transcript:ENSMUST00000061326.5 gene_biotype:protein_coding transcript_biotype:protein_coding gene_symbol:Uqcrq description:ubiquinol-cytochrome c reductase, complex III subunit VII [Source:MGI Symbol;Acc:MGI:107807]	5.9845	2.5812	1.223E-5	up	yes	44973.4	7515	9251.59	7158.5107421875	6134.8950195312	44140	43660	47120.2	BP:neuron development;BP:cell development;BP:subthalamus development;BP:hippocampus development;BP:aerobic respiration;BP:forebrain neuron development;BP:generation of precursor metabolites and energy;BP:cellular developmental process;BP:electron transport chain;BP:hypothalamus development;BP:respiratory electron transport chain;BP:central nervous system neuron development;BP:thalamus development…	GO:0048666;GO:0048468;GO:0021539;GO:0021766;GO:0009060;GO:0021884;GO:0006091;GO:0048869;GO:0022900;GO:0021854;GO:0022904;GO:0021954;GO:0021794;GO:0032502;GO:0009987;GO:0019646;GO:0045333;GO:0008152;GO:0021548;GO:0015980;GO:0048856;GO:0006122;GO:0021680;GO:0030901;GO:0008150;GO:0021860GO:0043229;GO:0043227;GO:0043226;GO:0031090;GO:0016020;GO:0005739;GO:0005750;GO:0110165;GO:0031966;GO:0043231;GO:0…	K00418	QCR8, UQCRQ	mmu05208;mmu05020;mmu05022;mmu01100;mmu00190;mmu04260;mmu05415;mmu04714;mmu05014;mmu04932;mmu05016;mmu05010;mmu05012	Chemical carcinogenesis - reactive oxygen species;Prion disease;Pathways of neurodegeneration - multiple diseases;Metabolic pathways;Oxidative phosphorylation;Cardiac muscle contraction;Diabetic cardiomyopathy;Thermogenesis;Amyotrophic lateral sclerosis;Non-alcoholic fatty liver disease;Huntington disease;Alzheimer disease;Parkinson disease	ENOG41123BH	I:Lipid transport and metabolism	PF02939.21	UcrQ	UcrQ family	mitochondrial
ENSMUSP00000103940	Rps16	Small ribosomal subunit protein uS9	20055	pep chromosome:GRCm39:7:28050077:28052580:1 gene:ENSMUSG00000037563.16 transcript:ENSMUST00000082134.6 gene_biotype:protein_coding transcript_biotype:protein_coding gene_symbol:Rps16 description:ribosomal protein S16 [Source:MGI Symbol;Acc:MGI:98118]	0.3052	-1.7122	0.0003434	down	yes	12270.8	40201.6	44015	37058	39531.9	13726.388671875	9508.9599609375	13577	BP:nucleic acid metabolic process;BP:cellular component organization or biogenesis;BP:nucleobase-containing compound metabolic process;BP:cellular response to leukemia inhibitory factor;BP:rRNA processing;BP:ribonucleoprotein complex biogenesis;BP:response to cytokine;BP:cellular process;BP:maturation of SSU-rRNA from tricistronic rRNA transcrip;BP:macromolecule biosynthetic process;BP:biological…	GO:0090304;GO:0071840;GO:0006139;GO:1990830;GO:0006364;GO:0022613;GO:0034097;GO:0009987;GO:0000462;GO:0009059;GO:0008150;GO:0008152;GO:1990823;GO:0042221;GO:0016070;GO:0044238;GO:0016072;GO:0002181;GO:0071345;GO:0050896;GO:0042274;GO:0009058;GO:0043170;GO:0019538;GO:0006412;GO:0044085;GO:1901652;GO:0030490;GO:0006396GO:0032040;GO:0022626;GO:0015935;GO:0030684;GO:0043229;GO:0043228;GO:0045202;GO:0…	K02960	RP-S16e, RPS16	mmu05171;mmu03010	Coronavirus disease - COVID-19;Ribosome	COG0103	J:Translation, ribosomal structure and biogenesis	PF00380.25	Ribosomal_S9	Ribosomal protein S9/S16	cytoplasmic
ENSMUSP00000020768	Pgam2	Phosphoglycerate mutase 2	56012	pep chromosome:GRCm39:11:5751640:5753733:-1 gene:ENSMUSG00000020475.4 transcript:ENSMUST00000020768.4 gene_biotype:protein_coding transcript_biotype:protein_coding gene_symbol:Pgam2 description:phosphoglycerate mutase 2 [Source:MGI Symbol;Acc:MGI:1933118]	25.9247	4.6963	0.00013	up	yes	49865.7	1923.48	2859.8688964844	2021.0374755859	889.52978515625	50790.6	43836.5	54969.9	BP:organophosphate catabolic process;BP:nucleotide catabolic process;BP:canonical glycolysis;BP:glycolytic process through glucose-6-phosphate;BP:signal transduction;BP:cell surface receptor signaling pathway;BP:Notch signaling pathway;BP:ribonucleoside triphosphate metabolic process;BP:nucleobase-containing small molecule metabolic process;BP:ribonucleoside diphosphate catabolic process;BP:purin…	GO:0046434;GO:0009166;GO:0061621;GO:0061620;GO:0007165;GO:0007166;GO:0007219;GO:0009199;GO:0055086;GO:0009191;GO:0009205;GO:0006936;GO:0046034;GO:0046031;GO:0046032;GO:0003006;GO:0007283;GO:0010038;GO:0043436;GO:0010035;GO:0009179;GO:0003008;GO:0016052;GO:0003012;GO:0016051;GO:0006163;GO:1901136;GO:0019637;GO:0044281;GO:0019320;GO:0044282;GO:0009141;GO:0044283;GO:0009144;GO:0061718;GO:0046496;GO:…	K01834	PGAM, gpmA	mmu05230;mmu01100;mmu00260;mmu01230;mmu00010;mmu04922;mmu01200	Central carbon metabolism in cancer;Metabolic pathways;Glycine, serine and threonine metabolism;Biosynthesis of amino acids;Glycolysis / Gluconeogenesis;Glucagon signaling pathway;Carbon metabolism	COG0588	S:Function unknown	PF00300.27	His_Phos_1	Histidine phosphatase superfamily	cytoplasmic
ENSMUSP00000015256	Slc25a13	Electrogenic aspartate/glutamate antiporter SLC25A13, mitochondrial	50799	pep chromosome:GRCm39:6:6041218:6217118:-1 gene:ENSMUSG00000015112.16 transcript:ENSMUST00000015256.15 gene_biotype:protein_coding transcript_biotype:protein_coding gene_symbol:Slc25a13 description:solute carrier family 25 (mitochondrial carrier, adenine nucleotide translocator), member 13 [Source:MGI Symbol;Acc:MGI:1354721]	15.3806	3.943	2.618E-5	up	yes	48061.7	3124.82	3545.1091308594	3014.62	2814.7177734375	47645.4	44738.6	51801.1	BP:nucleotide biosynthetic process;BP:small molecule metabolic process;BP:small molecule biosynthetic process;BP:ribonucleoside triphosphate metabolic process;BP:purine ribonucleoside triphosphate biosynthetic process;BP:purine ribonucleoside triphosphate metabolic process;BP:ribonucleoside triphosphate biosynthetic process;BP:organic acid transport;BP:organic anion transport;BP:response to calci…	GO:0009165;GO:0044281;GO:0044283;GO:0009199;GO:0009206;GO:0009205;GO:0009201;GO:0015849;GO:0015711;GO:0051592;GO:0006835;GO:0010038;GO:0006839;GO:0016051;GO:0006163;GO:0006164;GO:0019637;GO:0009141;GO:0009142;GO:0009144;GO:0009145;GO:1905039;GO:0006139;GO:0006810;GO:0019318;GO:0009152;GO:0009150;GO:0009260;GO:0008150;GO:0008152;GO:0034654;GO:0051234;GO:0090407;GO:0043490;GO:0050896;GO:0046390;GO:…	K15105	SLC25A12_13, AGC	------	------	ENOG410XNRM	S:Function unknown	PF00153.32;PF13499.12;PF13405.12	Mito_carr;EF-hand_7;EF-hand_6	Mitochondrial carrier protein;EF-hand domain pair;EF-hand domain	cytoplasmic
ENSMUSP00000024847	Myom1	Myomesin 1	-	pep chromosome:GRCm39:17:71326516:71433850:1 gene:ENSMUSG00000024049.16 transcript:ENSMUST00000024847.14 gene_biotype:protein_coding transcript_biotype:protein_coding gene_symbol:Myom1 description:myomesin 1 [Source:MGI Symbol;Acc:MGI:1341430]	42.5705	5.4118	4.698E-6	up	yes	49936.7	1173.04	1337.5666503906	1539.6510009766	641.89385986328	49437.2	47752.9	52620.1	BP:positive regulation of metabolic process;BP:regulation of cellular localization;BP:positive regulation of secretion;BP:regulation of transport;BP:signal transduction;BP:positive regulation of macromolecule metabolic process;BP:regulation of biological process;BP:muscle system process;BP:regulation of secretion by cell;BP:intracellular signal transduction;BP:positive regulation of secretion by …	GO:0009893;GO:0060341;GO:0051047;GO:0051049;GO:0007165;GO:0010604;GO:0050789;GO:0003012;GO:1903530;GO:0035556;GO:1903532;GO:0030029;GO:0051222;GO:0051223;GO:1903829;GO:0032880;GO:0007517;GO:1904951;GO:0051046;GO:0009891;GO:0010557;GO:0016043;GO:0010556;GO:0065007;GO:0071840;GO:0048518;GO:0010468;GO:0032502;GO:0070201;GO:0032501;GO:0006936;GO:0051050;GO:0060255;GO:0009987;GO:0009889;GO:0009888;GO:…	K24495	MYOM	mmu04820	Cytoskeleton in muscle cells	ENOG410ZSRR;ENOG411180Q	S:Function unknown;	PF07679.22;PF00041.27;PF13927.12;PF13895.12;PF25059.1;PF00047.31;PF07686.23;PF16656.11	I-set;fn3;Ig_3;Ig_2;Ig_DSCAM-DSCAML_C;ig;V-set;Pur_ac_phosph_N	Immunoglobulin I-set domain;Fibronectin type III domain;Immunoglobulin domain;Immunoglobulin domain;DSCAM/DSCAML C-terminal Ig-like domain;Immunoglobulin domain;Immunoglobulin V-set domain;Purple acid Phosphatase, N-terminal domain	cytoplasmic
ENSMUSP00000129378	Csrp3	Cysteine and glycine-rich protein 3	13009	pep chromosome:GRCm39:7:48480146:48493399:-1 gene:ENSMUSG00000030470.16 transcript:ENSMUST00000167786.4 gene_biotype:protein_coding transcript_biotype:protein_coding gene_symbol:Csrp3 description:cysteine and glycine-rich protein 3 [Source:MGI Symbol;Acc:MGI:1330824]	65.9965	6.0443	0.0001707	up	yes	49910	756.252	1332.8286132812	447.157	488.76916503906	50671.9	43310.1	55747.9	BP:protein localization;BP:regulation of myotube differentiation;BP:regulation of metabolic process;BP:positive regulation of striated muscle cell differentiation;BP:membrane organization;BP:muscle system process;BP:signal transduction;BP:cell surface receptor signaling pathway;BP:enzyme linked receptor protein signaling pathway;BP:inorganic ion homeostasis;BP:transmembrane receptor protein tyros…	GO:0008104;GO:0010830;GO:0019222;GO:0051155;GO:0061024;GO:0003012;GO:0007165;GO:0007166;GO:0007167;GO:0098771;GO:0007169;GO:0071840;GO:0080090;GO:0007517;GO:0033292;GO:0010604;GO:0070727;GO:0007519;GO:0009612;GO:0048513;GO:0045661;GO:0045663;GO:0045662;GO:0048518;GO:0048519;GO:0019725;GO:1902680;GO:0010556;GO:0006936;GO:0060255;GO:2001141;GO:0003008;GO:0009605;GO:0048878;GO:0048646;GO:0055074;GO:…	K09377	CSRP	mmu04820	Cytoskeleton in muscle cells	ENOG410Z840	S:Function unknown	PF00412.28	LIM	LIM domain	cytoplasmic
ENSMUSP00000040222	Lap3	Cytosol aminopeptidase	66988	pep chromosome:GRCm39:5:45650716:45670033:1 gene:ENSMUSG00000039682.13 transcript:ENSMUST00000046122.11 gene_biotype:protein_coding transcript_biotype:protein_coding gene_symbol:Lap3 description:leucine aminopeptidase 3 [Source:MGI Symbol;Acc:MGI:1914238]	0.2819	-1.8267	0.01873	down	yes	11062.8	39242.6	50217.1	42228.6	25282.1	10981.849609375	10165.470703125	12041.197265625	BP:proteolysis;BP:cellular process;BP:biological_process;BP:metabolic process;BP:primary metabolic process;BP:protein metabolic process;BP:macromolecule metabolic processCC:intracellular organelle;CC:membrane-bounded organelle;CC:organelle;CC:cytoplasm;CC:organelle subcompartment;CC:mitochondrion;CC:cellular anatomical entity;CC:intracellular membrane-bounded organelle;CC:trans-Golgi network;CC:c…	GO:0006508;GO:0009987;GO:0008150;GO:0008152;GO:0044238;GO:0019538;GO:0043170GO:0043229;GO:0043227;GO:0043226;GO:0005737;GO:0031984;GO:0005739;GO:0110165;GO:0043231;GO:0005802;GO:0005575;GO:0098791GO:0004177;GO:0008238;GO:0003674;GO:0005488;GO:0008233;GO:0008237;GO:0043169;GO:0046914;GO:0008235;GO:0004180;GO:0043167;GO:0070006;GO:0046872;GO:0016787;GO:0140096;GO:0030145;GO:0036094;GO:0003824	K11142	LAP3	mmu00330;mmu00480;mmu01100	Arginine and proline metabolism;Glutathione metabolism;Metabolic pathways	COG0260	E:Amino acid transport and metabolism	PF00883.26;PF02789.23	Peptidase_M17;Peptidase_M17_N	Cytosol aminopeptidase family, catalytic domain;Cytosol aminopeptidase family, N-terminal domain	mitochondrial
ENSMUSP00000029761	Myoz2	Myozenin-2	59006	pep chromosome:GRCm39:3:122799855:122828664:-1 gene:ENSMUSG00000028116.14 transcript:ENSMUST00000029761.14 gene_biotype:protein_coding transcript_biotype:protein_coding gene_symbol:Myoz2 description:myozenin 2 [Source:MGI Symbol;Acc:MGI:1913063]	116.594	6.8653	0.0001159	up	yes	49842.5	427.488	458.03	533.97888183594	290.45385742188	49023.5	44581.7	55922.2	BP:anatomical structure development;BP:negative regulation of metabolic process;BP:regulation of metabolic process;BP:response to stimulus;BP:negative regulation of response to stimulus;BP:actomyosin structure organization;BP:regulation of response to stimulus;BP:negative regulation of calcium-mediated signaling;BP:regulation of calcium-mediated signaling;BP:negative regulation of signaling;BP:sk…	GO:0048856;GO:0009892;GO:0019222;GO:0050896;GO:0048585;GO:0031032;GO:0048583;GO:0050849;GO:0050848;GO:0023057;GO:0043503;GO:0023051;GO:0010646;GO:0106056;GO:0080090;GO:0051716;GO:0010605;GO:0009890;GO:0009968;GO:0000122;GO:0009966;GO:0007519;GO:0016043;GO:0050789;GO:0019219;GO:0010556;GO:0065007;GO:0071840;GO:0048519;GO:0106057;GO:0010468;GO:0032502;GO:0045934;GO:0030029;GO:0060255;GO:0009987;GO:…	K26050	MYOZ	mmu04820	Cytoskeleton in muscle cells	ENOG410ZK6W	O:Posttranslational modification, protein turnover, chaperones	PF05556.16	Calsarcin	Calcineurin-binding protein	cytoplasmic
ENSMUSP00000026538	Echs1	Enoyl-CoA hydratase, mitochondrial	93747	pep chromosome:GRCm39:7:139685623:139696389:-1 gene:ENSMUSG00000025465.14 transcript:ENSMUST00000026538.13 gene_biotype:protein_coding transcript_biotype:protein_coding gene_symbol:Echs1 description:enoyl Coenzyme A hydratase, short chain, 1, mitochondrial [Source:MGI Symbol;Acc:MGI:2136460]	6.2897	2.653	5.12E-6	up	yes	43351.5	6892.48	7687.1904296875	6866.94	6123.3129882812	43993.1	41365.1	44696.3	BP:lipid oxidation;BP:fatty acid metabolic process;BP:fatty acid beta-oxidation;BP:carboxylic acid metabolic process;BP:cellular catabolic process;BP:fatty acid catabolic process;BP:small molecule metabolic process;BP:small molecule catabolic process;BP:lipid modification;BP:lipid catabolic process;BP:lipid metabolic process;BP:cellular process;BP:monocarboxylic acid metabolic process;BP:biologic…	GO:0034440;GO:0006631;GO:0006635;GO:0019752;GO:0044248;GO:0009062;GO:0044281;GO:0044282;GO:0030258;GO:0016042;GO:0006629;GO:0009987;GO:0032787;GO:0008150;GO:0008152;GO:0072329;GO:0043436;GO:0019395;GO:0009056;GO:0044238;GO:0006082;GO:0046395;GO:0016054GO:0043229;GO:0043226;GO:0005739;GO:0005759;GO:0110165;GO:0031974;GO:0043231;GO:0043233;GO:0005575;GO:0070013;GO:0043227GO:0043956;GO:0003674;GO:00…	K07511	ECHS1	mmu00650;mmu00280;mmu00310;mmu01100;mmu00410;mmu00062;mmu00071;mmu00640;mmu00380;mmu01200;mmu01212	Butanoate metabolism;Valine, leucine and isoleucine degradation;Lysine degradation;Metabolic pathways;beta-Alanine metabolism;Fatty acid elongation;Fatty acid degradation;Propanoate metabolism;Tryptophan metabolism;Carbon metabolism;Fatty acid metabolism	COG1024	G:Carbohydrate transport and metabolism	PF00378.25;PF16113.10	ECH_1;ECH_2	Enoyl-CoA hydratase/isomerase;Enoyl-CoA hydratase/isomerase	mitochondrial
ENSMUSP00000110425	Pias2	E3 SUMO-protein ligase PIAS2	17344	pep chromosome:GRCm39:18:77152904:77241496:1 gene:ENSMUSG00000025423.17 transcript:ENSMUST00000114777.10 gene_biotype:protein_coding transcript_biotype:protein_coding gene_symbol:Pias2 description:protein inhibitor of activated STAT 2 [Source:MGI Symbol;Acc:MGI:1096566]	63.2907	5.9839	6.002E-7	up	yes	49449.2	781.302	960.55773925781	682.83459472656	700.51312255859	47732.6	50432	50183	BP:regulation of primary metabolic process;BP:regulation of metabolic process;BP:negative regulation of response to stimulus;BP:regulation of RNA biosynthetic process;BP:nucleobase-containing compound metabolic process;BP:signal transduction;BP:RNA biosynthetic process;BP:regulation of cell projection organization;BP:positive regulation of cell projection organization;BP:hormone-mediated signalin…	GO:0080090;GO:0019222;GO:0048585;GO:2001141;GO:0006139;GO:0007165;GO:0032774;GO:0031344;GO:0031346;GO:0009755;GO:0010604;GO:0009968;GO:0009966;GO:0070647;GO:0018193;GO:0032446;GO:0010720;GO:0048518;GO:0048519;GO:0033144;GO:0033143;GO:0060255;GO:0048583;GO:0010975;GO:0030518;GO:0018205;GO:0006355;GO:0010468;GO:0019538;GO:0060284;GO:0022604;GO:0009893;GO:0022603;GO:0035556;GO:0120035;GO:0006357;GO:…	K16063	PIAS2	mmu04120;mmu04630	Ubiquitin mediated proteolysis;JAK-STAT signaling pathway	ENOG410XQ2E	S:Function unknown	PF14324.12;PF02891.26;PF02037.33	PINIT;zf-MIZ;SAP	PINIT domain;MIZ/SP-RING zinc finger;SAP domain	nuclear
ENSMUSP00000142737	Pdlim5	ENH isoform 1e	56376	pep chromosome:GRCm39:3:141948441:142097569:-1 gene:ENSMUSG00000028273.17 transcript:ENSMUST00000195975.5 gene_biotype:protein_coding transcript_biotype:protein_coding gene_symbol:Pdlim5 description:PDZ and LIM domain 5 [Source:MGI Symbol;Acc:MGI:1927489]	6.0137	2.5883	6.777E-5	up	yes	42988.8	7148.42	6342.4731445312	7349.7661132812	7753.0302734375	40827.4	41058.5	47080.5	BP:anatomical structure development;BP:developmental growth;BP:regulation of anatomical structure morphogenesis;BP:regulation of synapse organization;BP:regulation of cellular component organization;BP:regulation of biological process;BP:muscle structure development;BP:cell growth involved in cardiac muscle cell development;BP:regulation of cell projection organization;BP:cellular component organ…	GO:0048856;GO:0048589;GO:0022603;GO:0050807;GO:0051128;GO:0050789;GO:0061061;GO:0061049;GO:0031344;GO:0071840;GO:0120035;GO:0016049;GO:0040007;GO:0016043;GO:0048513;GO:0065007;GO:0099175;GO:0048588;GO:0051963;GO:0032502;GO:0030029;GO:0050793;GO:0009987;GO:0050794;GO:0008150;GO:0030036;GO:0010975;GO:0007010;GO:0006996;GO:0007507;GO:0044087;GO:0061001;GO:1901888GO:0032432;GO:0005911;GO:0043226;GO:0…	K19867	PDLIM5_6_7	mmu04820	Cytoskeleton in muscle cells	ENOG410XRD4	S:Function unknown	PF00412.28;PF00595.29	LIM;PDZ	LIM domain;PDZ domain	cytoplasmic
ENSMUSP00000106953	Apoa2	Apolipoprotein A-II	11807	pep chromosome:GRCm39:1:171052623:171053948:1 gene:ENSMUSG00000005681.13 transcript:ENSMUST00000111321.8 gene_biotype:protein_coding transcript_biotype:protein_coding gene_symbol:Apoa2 description:apolipoprotein A-II [Source:MGI Symbol;Acc:MGI:88050]	6.7753	2.7603	0.000658	up	yes	43098.7	6361.12	5284.4702148438	6890.7377929688	6908.1577148438	39794	38845.7	50656.3	BP:organophosphate catabolic process;BP:regulation of metabolic process;BP:diacylglycerol catabolic process;BP:regulation of transport;BP:negative regulation of production of molecular mediator of immune response;BP:regulation of production of molecular mediator of immune response;BP:cellular component organization or biogenesis;BP:negative regulation of macromolecule metabolic process;BP:positiv…	GO:0046434;GO:0019222;GO:0046340;GO:0051049;GO:0002701;GO:0002700;GO:0071840;GO:0010605;GO:0010604;GO:0048513;GO:0045834;GO:0048518;GO:0048519;GO:0046503;GO:0034367;GO:0060255;GO:0034369;GO:1902652;GO:0030300;GO:0046486;GO:0046339;GO:0034284;GO:0019538;GO:0009891;GO:0048878;GO:0019637;GO:0044281;GO:0034377;GO:0034375;GO:0034374;GO:0009892;GO:0009893;GO:0015918;GO:0015850;GO:0015914;GO:0051051;GO:…	K08758	APOA2	mmu04979;mmu03320	Cholesterol metabolism;PPAR signaling pathway	ENOG4111552	O:Posttranslational modification, protein turnover, chaperones	PF04711.18	ApoA-II	Apolipoprotein A-II	extracellular
ENSMUSP00000080995	Mtatp8	ATP synthase protein 8	17706	pep chromosome:GRCm39:MT:7766:7969:1 gene:ENSMUSG00000064356.1 transcript:ENSMUST00000082407.1 gene_biotype:protein_coding transcript_biotype:protein_coding gene_symbol:mt-Atp8 description:mitochondrially encoded ATP synthase 8 [Source:MGI Symbol;Acc:MGI:99926]	3.8248	1.9354	0.0005208	up	yes	39088.2	10219.6	10447.384765625	10113.263671875	10098.193359375	34004.8	43778.7	39481.1	BP:purine ribonucleoside triphosphate biosynthetic process;BP:nucleoside triphosphate metabolic process;BP:nucleoside triphosphate biosynthetic process;BP:purine nucleoside triphosphate metabolic process;BP:purine nucleoside triphosphate biosynthetic process;BP:nucleotide biosynthetic process;BP:small molecule metabolic process;BP:purine-containing compound metabolic process;BP:purine-containing …	GO:0009206;GO:0009141;GO:0009142;GO:0009144;GO:0009145;GO:0009165;GO:0044281;GO:0072521;GO:0072522;GO:0009259;GO:0006139;GO:0009199;GO:0009205;GO:0009987;GO:0009201;GO:0046034;GO:0006164;GO:0009152;GO:0009150;GO:0009260;GO:0009058;GO:0009117;GO:0008152;GO:0034654;GO:0090407;GO:0055086;GO:0044238;GO:0015986;GO:1901137;GO:1901135;GO:0046390;GO:0019693;GO:0006163;GO:0006796;GO:1901293;GO:0006793;GO:…	K02125	ATPeF08, MTATP8, ATP8	mmu05208;mmu05020;mmu05022;mmu01100;mmu00190;mmu05415;mmu04714;mmu05014;mmu05016;mmu05010;mmu05012	Chemical carcinogenesis - reactive oxygen species;Prion disease;Pathways of neurodegeneration - multiple diseases;Metabolic pathways;Oxidative phosphorylation;Diabetic cardiomyopathy;Thermogenesis;Amyotrophic lateral sclerosis;Huntington disease;Alzheimer disease;Parkinson disease	ENOG411154N	C:Energy production and conversion	PF00895.25	ATP-synt_8	ATP synthase protein 8	extracellular
ENSMUSP00000080998	mt-Nd3	NADH-ubiquinone oxidoreductase chain 3	17718|3338896	pep chromosome:GRCm39:MT:9459:9806:1 gene:ENSMUSG00000064360.1 transcript:ENSMUST00000082411.1 gene_biotype:protein_coding transcript_biotype:protein_coding gene_symbol:mt-Nd3 description:mitochondrially encoded NADH dehydrogenase 3 [Source:MGI Symbol;Acc:MGI:102499]	6.2059	2.6336	0.001583	up	yes	42368.6	6827.18	6827.5581054688	7629.0224609375	6024.9575195312	33974.3	43165.6	49966	BP:nucleotide biosynthetic process;BP:small molecule metabolic process;BP:cellular response to stimulus;BP:response to oxidative stress;BP:ribonucleoside triphosphate metabolic process;BP:electron transport chain;BP:respiratory electron transport chain;BP:purine ribonucleoside triphosphate biosynthetic process;BP:purine ribonucleoside triphosphate metabolic process;BP:ribonucleoside triphosphate …	GO:0009165;GO:0044281;GO:0051716;GO:0006979;GO:0009199;GO:0022900;GO:0022904;GO:0009206;GO:0009205;GO:0009201;GO:0046034;GO:0019646;GO:0006163;GO:0006164;GO:0019637;GO:0009141;GO:0009142;GO:0009144;GO:0009145;GO:0009060;GO:0009152;GO:0009150;GO:0006950;GO:0008150;GO:0008152;GO:0034654;GO:0090407;GO:0015986;GO:0015980;GO:0009260;GO:0050896;GO:0046390;GO:1901293;GO:0045333;GO:0006753;GO:0006754;GO:…	K03880	ND3	mmu05208;mmu05020;mmu05022;mmu01100;mmu00190;mmu04723;mmu05415;mmu04714;mmu05014;mmu05016;mmu05010;mmu05012	Chemical carcinogenesis - reactive oxygen species;Prion disease;Pathways of neurodegeneration - multiple diseases;Metabolic pathways;Oxidative phosphorylation;Retrograde endocannabinoid signaling;Diabetic cardiomyopathy;Thermogenesis;Amyotrophic lateral sclerosis;Huntington disease;Alzheimer disease;Parkinson disease	COG0838	C:Energy production and conversion	PF00507.24	Oxidored_q4	NADH-ubiquinone/plastoquinone oxidoreductase, chain 3	ER
ENSMUSP00000026013	Maoa	Amine oxidase [flavin-containing] A	17161	pep chromosome:GRCm39:X:16485937:16554057:1 gene:ENSMUSG00000025037.7 transcript:ENSMUST00000026013.6 gene_biotype:protein_coding transcript_biotype:protein_coding gene_symbol:Maoa description:monoamine oxidase A [Source:MGI Symbol;Acc:MGI:96915]	0.04341	-4.5258	0.001776	down	yes	2026.8	46693.8	56228.3	48312.5	35540.8	2397.5043945312	2244.7905273438	1438.1018066406	BP:catechol-containing compound catabolic process;BP:catechol-containing compound metabolic process;BP:catecholamine catabolic process;BP:positive regulation of response to stimulus;BP:regulation of response to stimulus;BP:amine catabolic process;BP:positive regulation of signaling;BP:serotonin metabolic process;BP:regulation of signaling;BP:positive regulation of cell communication;BP:regulation…	GO:0019614;GO:0009712;GO:0042424;GO:0048584;GO:0048583;GO:0009310;GO:0023056;GO:0042428;GO:0023051;GO:0010647;GO:0010646;GO:0042443;GO:0009966;GO:0009967;GO:0065007;GO:0042420;GO:0048518;GO:0042402;GO:1901160;GO:0019336;GO:0009308;GO:0009987;GO:0006584;GO:0050794;GO:0008150;GO:0008152;GO:0018958;GO:0009056;GO:0042430;GO:0042417;GO:0006576;GO:0050789;GO:1901615;GO:1901616;GO:0097164;GO:0048522GO:0…	K00274	MAO, aofH	mmu00982;mmu05034;mmu05031;mmu05030;mmu00350;mmu01100;mmu04728;mmu00260;mmu00330;mmu00360;mmu00340;mmu04726;mmu00380;mmu05012	Drug metabolism - cytochrome P450;Alcoholism;Amphetamine addiction;Cocaine addiction;Tyrosine metabolism;Metabolic pathways;Dopaminergic synapse;Glycine, serine and threonine metabolism;Arginine and proline metabolism;Phenylalanine metabolism;Histidine metabolism;Serotonergic synapse;Tryptophan metabolism;Parkinson disease	ENOG410XSNC	T:Signal transduction mechanisms	PF01593.30;PF13450.12;PF01266.30	Amino_oxidase;NAD_binding_8;DAO	Flavin containing amine oxidoreductase;NA;FAD dependent oxidoreductase	cytoplasmic
ENSMUSP00000029454	Casq2	Calsequestrin-2	12373	pep chromosome:GRCm39:3:101993731:102053830:1 gene:ENSMUSG00000027861.14 transcript:ENSMUST00000029454.12 gene_biotype:protein_coding transcript_biotype:protein_coding gene_symbol:Casq2 description:calsequestrin 2 [Source:MGI Symbol;Acc:MGI:1309469]	92.773	6.5356	1.616E-7	up	yes	48179	519.321	855.49133300781	257.37194824219	445.101	49081.8	48370.9	47084.2	BP:regulation of transport;BP:positive regulation of sequestering of calcium ion;BP:regulation of sequestering of calcium ion;BP:muscle system process;BP:calcium ion homeostasis;BP:inorganic ion homeostasis;BP:regulation of ion transmembrane transport;BP:maintenance of location in cell;BP:regulation of transmembrane transport;BP:negative regulation of transmembrane transport;BP:cellular response …	GO:0051049;GO:0051284;GO:0051282;GO:0003012;GO:0055074;GO:0098771;GO:0034765;GO:0051651;GO:0034762;GO:0034763;GO:0051716;GO:0071840;GO:0051208;GO:0044092;GO:0048518;GO:0048519;GO:0007010;GO:0019725;GO:0006936;GO:0006937;GO:1901379;GO:0051280;GO:0055117;GO:0003008;GO:0048878;GO:0010882;GO:0010881;GO:0010880;GO:0007165;GO:0042391;GO:0022607;GO:0032410;GO:0032412;GO:0032413;GO:0060306;GO:0035556;GO:…	K23445	CASQ2	mmu04260;mmu04020	Cardiac muscle contraction;Calcium signaling pathway	ENOG4111R2M	O:Posttranslational modification, protein turnover, chaperones	PF01216.23;PF13848.12	Calsequestrin;Thioredoxin_6	Calsequestrin;Thioredoxin-like domain	cytoplasmic
ENSMUSP00000099461	Dstn	Destrin	56431	pep chromosome:GRCm39:2:143757240:143785244:1 gene:ENSMUSG00000015932.9 transcript:ENSMUST00000103172.4 gene_biotype:protein_coding transcript_biotype:protein_coding gene_symbol:Dstn description:destrin [Source:MGI Symbol;Acc:MGI:1929270]	0.1778	-2.4917	3.03E-6	down	yes	7299.94	41059.9	41912.9	41886.3	39380.6	7402.39	7807.4331054688	6690.0024414062	BP:regulation of organelle organization;BP:macromolecular complex subunit organization;BP:positive regulation of organelle organization;BP:regulation of protein depolymerization;BP:regulation of cellular component organization;BP:regulation of actin polymerization or depolymerization;BP:regulation of biological process;BP:regulation of protein complex disassembly;BP:cellular component organizatio…	GO:0033043;GO:0043933;GO:0010638;GO:1901879;GO:0051128;GO:0008064;GO:0050789;GO:0043244;GO:0071840;GO:0030832;GO:0030042;GO:0030834;GO:0030836;GO:0051495;GO:0051493;GO:0051261;GO:0016043;GO:0090066;GO:0065007;GO:0043243;GO:0048518;GO:0065008;GO:0051130;GO:0032970;GO:0030029;GO:0009987;GO:0032984;GO:1901881;GO:0050794;GO:0008154;GO:0008150;GO:0032956;GO:0030043;GO:0051014;GO:0007015;GO:0048870;GO:…	K10363	DSTN	------	------	ENOG41122P5	S:Function unknown	PF00241.25	Cofilin_ADF	Cofilin/tropomyosin-type actin-binding protein	cytoplasmic
ENSMUSP00000099962	Rpl7a	Large ribosomal subunit protein eL8	27176	pep chromosome:GRCm39:2:26800776:26803330:1 gene:ENSMUSG00000062647.17 transcript:ENSMUST00000102898.5 gene_biotype:protein_coding transcript_biotype:protein_coding gene_symbol:Rpl7a description:ribosomal protein L7A [Source:MGI Symbol;Acc:MGI:1353472]	0.3531	-1.5019	7.51E-5	down	yes	11904.8	33717.8	35640	34037.4	31475.9	12123.9	12609.313476562	10981.173828125	BP:translation at postsynapse;BP:nucleic acid metabolic process;BP:maturation of LSU-rRNA;BP:nucleobase-containing compound metabolic process;BP:RNA processing;BP:rRNA processing;BP:cytoplasmic translation;BP:cellular process;BP:translation at presynapse;BP:biosynthetic process;BP:macromolecule biosynthetic process;BP:biological_process;BP:metabolic process;BP:RNA metabolic process;BP:primary met…	GO:0140242;GO:0090304;GO:0000470;GO:0006139;GO:0006396;GO:0006364;GO:0002181;GO:0009987;GO:0140236;GO:0009058;GO:0009059;GO:0008150;GO:0008152;GO:0016070;GO:0044238;GO:0016072;GO:0019538;GO:0043170;GO:0006412;GO:0140241GO:0022626;GO:0022625;GO:0043229;GO:0043228;GO:0015934;GO:0005925;GO:0043227;GO:0043226;GO:0030054;GO:0030055;GO:0005737;GO:0005730;GO:0005634;GO:0016020;GO:0110165;GO:0070161;GO:0…	K02936	RP-L7Ae, RPL7A	mmu05171;mmu03010	Coronavirus disease - COVID-19;Ribosome	COG1358	S:Function unknown	PF01248.31	Ribosomal_L7Ae	Ribosomal protein L7Ae/L30e/S12e/Gadd45 family	cytoplasmic
ENSMUSP00000047564	Pygm	Glycogen phosphorylase, muscle form	19309	pep chromosome:GRCm39:19:6434429:6448489:1 gene:ENSMUSG00000032648.15 transcript:ENSMUST00000035269.15 gene_biotype:protein_coding transcript_biotype:protein_coding gene_symbol:Pygm description:muscle glycogen phosphorylase [Source:MGI Symbol;Acc:MGI:97830]	20.8754	4.3837	0.0001012	up	yes	43414.9	2079.71	1703.6977539062	2181.1694335938	2354.2692871094	46084	38094	46066.7	BP:response to organic substance;BP:ion homeostasis;BP:glucan catabolic process;BP:inorganic ion homeostasis;BP:generation of precursor metabolites and energy;BP:response to hypoxia;BP:glycogen catabolic process;BP:calcium ion homeostasis;BP:cellular cation homeostasis;BP:homeostatic process;BP:energy reserve metabolic process;BP:response to organic cyclic compound;BP:response to organophosphorus…	GO:0010033;GO:0050801;GO:0009251;GO:0098771;GO:0006091;GO:0001666;GO:0005980;GO:0055074;GO:0030003;GO:0042592;GO:0006112;GO:0014070;GO:0046683;GO:0019725;GO:0044238;GO:0006874;GO:0009987;GO:0006873;GO:0000272;GO:0006950;GO:0051591;GO:0008150;GO:1901700;GO:0008152;GO:0055080;GO:0042221;GO:0055082;GO:0009056;GO:0009057;GO:0070482;GO:0044042;GO:0009628;GO:0005975;GO:0015980;GO:0005977;GO:0005976;GO:…	K00688	PYG, glgP	mmu01100;mmu04910;mmu04217;mmu00500;mmu04922;mmu04931	Metabolic pathways;Insulin signaling pathway;Necroptosis;Starch and sucrose metabolism;Glucagon signaling pathway;Insulin resistance	COG0058	O:Posttranslational modification, protein turnover, chaperones	PF00343.26	Phosphorylase	Carbohydrate phosphorylase	cytoplasmic
ENSMUSP00000113022	Atp5pb	ATP synthase F(0) complex subunit B1, mitochondrial	11950	pep chromosome:GRCm39:3:105850014:105867415:-1 gene:ENSMUSG00000000563.18 transcript:ENSMUST00000118209.8 gene_biotype:protein_coding transcript_biotype:protein_coding gene_symbol:Atp5pb description:ATP synthase peripheral stalk-membrane subunit b [Source:MGI Symbol;Acc:MGI:1100495]	6.0348	2.5933	1.497E-6	up	yes	39004.8	6463.26	6416.1020507812	6613.0385742188	6360.64	39888.2	39556.4	37569.8	BP:nucleotide biosynthetic process;BP:small molecule metabolic process;BP:cellular response to stimulus;BP:ribonucleoside triphosphate metabolic process;BP:purine ribonucleoside triphosphate biosynthetic process;BP:purine ribonucleoside triphosphate metabolic process;BP:ribonucleoside triphosphate biosynthetic process;BP:ATP metabolic process;BP:purine nucleotide metabolic process;BP:cellular res…	GO:0009165;GO:0044281;GO:0051716;GO:0009199;GO:0009206;GO:0009205;GO:0009201;GO:0046034;GO:0006163;GO:0033554;GO:0006164;GO:0019637;GO:0009141;GO:0009142;GO:0009144;GO:0009145;GO:0071453;GO:0071456;GO:0009152;GO:0009150;GO:0009260;GO:0006950;GO:0008150;GO:0008152;GO:0034654;GO:0090407;GO:0015986;GO:0036293;GO:0050896;GO:0046390;GO:0036294;GO:1901293;GO:0006753;GO:0006754;GO:0070887;GO:0001666;GO:…	K02127	ATPeF0B, ATP5F1, ATP4	mmu05208;mmu05020;mmu05022;mmu01100;mmu00190;mmu05415;mmu04714;mmu05014;mmu05016;mmu05010;mmu05012	Chemical carcinogenesis - reactive oxygen species;Prion disease;Pathways of neurodegeneration - multiple diseases;Metabolic pathways;Oxidative phosphorylation;Diabetic cardiomyopathy;Thermogenesis;Amyotrophic lateral sclerosis;Huntington disease;Alzheimer disease;Parkinson disease	ENOG4111WYE	Z:Cytoskeleton	PF05405.19	Mt_ATP-synt_B	Mitochondrial ATP synthase B chain precursor	mitochondrial
ENSMUSP00000022286	Ndufs4	NADH dehydrogenase [ubiquinone] iron-sulfur protein 4, mitochondrial	17993	pep chromosome:GRCm39:13:114424331:114524794:-1 gene:ENSMUSG00000021764.9 transcript:ENSMUST00000022286.8 gene_biotype:protein_coding transcript_biotype:protein_coding gene_symbol:Ndufs4 description:NADH:ubiquinone oxidoreductase core subunit S4 [Source:MGI Symbol;Acc:MGI:1343135]	8.6826	3.1181	2.956E-5	up	yes	40629.7	4679.41	5431.0595703125	4647.2788085938	3959.8981933594	38345.6	39718.3	43825	BP:regulation of phosphate metabolic process;BP:regulation of primary metabolic process;BP:regulation of metabolic process;BP:cell development;BP:behavior;BP:nucleotide biosynthetic process;BP:small molecule metabolic process;BP:respiratory system process;BP:cellular component organization or biogenesis;BP:cellular response to stimulus;BP:response to external biotic stimulus;BP:cellular developme…	GO:0019220;GO:0080090;GO:0019222;GO:0048468;GO:0007610;GO:0009165;GO:0044281;GO:0003016;GO:0071840;GO:0051716;GO:0043207;GO:0048869;GO:0010257;GO:0044419;GO:0009199;GO:0022900;GO:0022904;GO:0048518;GO:0042127;GO:0009206;GO:0009205;GO:0009201;GO:0007605;GO:0046034;GO:0007601;GO:0007600;GO:0051591;GO:0051707;GO:0003008;GO:0042325;GO:0048513;GO:0009607;GO:0009605;GO:0002376;GO:0006164;GO:0019637;GO:…	K03937	NDUFS4	mmu05208;mmu00190;mmu05020;mmu05022;mmu01100;mmu04723;mmu05415;mmu04714;mmu05014;mmu04932;mmu05016;mmu05010;mmu05012	Chemical carcinogenesis - reactive oxygen species;Oxidative phosphorylation;Prion disease;Pathways of neurodegeneration - multiple diseases;Metabolic pathways;Retrograde endocannabinoid signaling;Diabetic cardiomyopathy;Thermogenesis;Amyotrophic lateral sclerosis;Non-alcoholic fatty liver disease;Huntington disease;Alzheimer disease;Parkinson disease	ENOG4111TR4	C:Energy production and conversion	PF04800.17	NDUS4	NADH dehydrogenase ubiquinone Fe-S protein 4	mitochondrial
ENSMUSP00000112320	Ndufb11	NADH dehydrogenase [ubiquinone] 1 beta subcomplex subunit 11, mitochondrial	104130	pep chromosome:GRCm39:X:20481565:20483858:-1 gene:ENSMUSG00000031059.10 transcript:ENSMUST00000116621.2 gene_biotype:protein_coding transcript_biotype:protein_coding gene_symbol:Ndufb11 description:NADH:ubiquinone oxidoreductase subunit B11 [Source:MGI Symbol;Acc:MGI:1349919]	6.5604	2.7138	0.0001054	up	yes	39236.4	5980.83	5833.58	5961.1577148438	6147.7631835938	34928.7	40988.4	41792.1	BP:cellular component assembly;BP:purine ribonucleoside triphosphate biosynthetic process;BP:macromolecular complex subunit organization;BP:ribose phosphate biosynthetic process;BP:nucleoside triphosphate biosynthetic process;BP:nucleotide metabolic process;BP:nucleobase-containing compound metabolic process;BP:nucleobase-containing compound biosynthetic process;BP:aerobic respiration;BP:purine n…	GO:0022607;GO:0009206;GO:0043933;GO:0046390;GO:0009142;GO:0009117;GO:0006139;GO:0034654;GO:0009060;GO:0009145;GO:0072521;GO:0006091;GO:0007005;GO:0006163;GO:0032981;GO:0009201;GO:0010257;GO:0016043;GO:0009259;GO:0065003;GO:0009199;GO:0071840;GO:0009141;GO:1901293;GO:0033108;GO:0009205;GO:0019693;GO:0006793;GO:0046034;GO:0009987;GO:0009152;GO:0009260;GO:0009058;GO:0008150;GO:0008152;GO:0042776;GO:…	K11351	NDUFB11	mmu05208;mmu00190;mmu05020;mmu05022;mmu01100;mmu04723;mmu05415;mmu04714;mmu05014;mmu04932;mmu05016;mmu05010;mmu05012	Chemical carcinogenesis - reactive oxygen species;Oxidative phosphorylation;Prion disease;Pathways of neurodegeneration - multiple diseases;Metabolic pathways;Retrograde endocannabinoid signaling;Diabetic cardiomyopathy;Thermogenesis;Amyotrophic lateral sclerosis;Non-alcoholic fatty liver disease;Huntington disease;Alzheimer disease;Parkinson disease	ENOG41120A5	U:Intracellular trafficking, secretion, and vesicular transport	PF10183.14	ESSS	ESSS subunit of NAD	mitochondrial
ENSMUSP00000030051	Txn	Thioredoxin	22166	pep chromosome:GRCm39:4:57943373:57956411:-1 gene:ENSMUSG00000028367.6 transcript:ENSMUST00000030051.6 gene_biotype:protein_coding transcript_biotype:protein_coding gene_symbol:Txn1 description:thioredoxin 1 [Source:MGI Symbol;Acc:MGI:98874]	0.1613	-2.6322	0.0002837	down	yes	6195.78	38414.1	43045.6	38157.6	34039	6635.9438476562	4776.4873046875	7174.9174804688	BP:regulation of intracellular protein transport;BP:regulation of phosphate metabolic process;BP:regulation of primary metabolic process;BP:regulation of metabolic process;BP:regulation of transport;BP:regulation of intracellular transport;BP:negative regulation of intracellular transport;BP:response to axon injury;BP:maintenance of location in cell;BP:cell redox homeostasis;BP:response to amino …	GO:0033157;GO:0019220;GO:0080090;GO:0019222;GO:0051049;GO:0032386;GO:0032387;GO:0048678;GO:0051651;GO:0045454;GO:0043200;GO:0051716;GO:0010605;GO:0010604;GO:0097066;GO:0097068;GO:0009611;GO:0098869;GO:0071331;GO:0044093;GO:0048522;GO:0048518;GO:0048519;GO:0019725;GO:0051051;GO:0060255;GO:0031960;GO:0045185;GO:1990748;GO:2001141;GO:0042325;GO:0042327;GO:0014823;GO:0034284;GO:0071322;GO:0071326;GO:…	K03671	TXN, trxA	mmu04621;mmu05418;mmu05132;mmu05012	NOD-like receptor signaling pathway;Fluid shear stress and atherosclerosis;Salmonella infection;Parkinson disease	COG0526	S:Function unknown	PF00085.26;PF13905.12	Thioredoxin;Thioredoxin_8	Thioredoxin;Thioredoxin-like	cytoplasmic
ENSMUSP00000022894	Ywhaz	14-3-3 protein zeta/delta	22631	pep chromosome:GRCm39:15:36771014:36794782:-1 gene:ENSMUSG00000022285.18 transcript:ENSMUST00000022894.14 gene_biotype:protein_coding transcript_biotype:protein_coding gene_symbol:Ywhaz description:tyrosine 3-monooxygenase/tryptophan 5-monooxygenase activation protein, zeta polypeptide [Source:MGI Symbol;Acc:MGI:109484]	0.3029	-1.7231	0.0004909	down	yes	10351.7	34177	37896.6	31577.130859375	33057.2	9408.46	12894.522460938	8752.13	BP:regulation of protein localization;BP:protein localization;BP:regulation of primary metabolic process;BP:regulation of metabolic process;BP:negative regulation of response to stimulus;BP:establishment of protein localization to mitochondrion;BP:regulation of response to stimulus;BP:negative regulation of defense response;BP:signal transduction;BP:respiratory system process;BP:establishment of …	GO:0032880;GO:0008104;GO:0080090;GO:0019222;GO:0048585;GO:0072655;GO:0048583;GO:0031348;GO:0007165;GO:0003016;GO:0051656;GO:0071840;GO:0051716;GO:0090168;GO:0009968;GO:0070727;GO:0009966;GO:0000165;GO:0001821;GO:0046879;GO:0048513;GO:0048519;GO:0033036;GO:0002683;GO:0002831;GO:0060255;GO:0051683;GO:0050777;GO:0006605;GO:0045184;GO:0050776;GO:2001141;GO:0051128;GO:0003008;GO:0070585;GO:0031669;GO:…	K16197	YWHAB_Q_Z	mmu04114;mmu05161;mmu05160;mmu05203;mmu04110;mmu04151;mmu04390	Oocyte meiosis;Hepatitis B;Hepatitis C;Viral carcinogenesis;Cell cycle;PI3K-Akt signaling pathway;Hippo signaling pathway	COG5040	T:Signal transduction mechanisms	PF00244.26	2014-03-03	14-3-3 protein	cytoplasmic
ENSMUSP00000082288	Aldh6a1	Methylmalonate-semialdehyde/malonate-semialdehyde dehydrogenase [acylating], mitochondrial	104776	pep chromosome:GRCm39:12:84477491:84497777:-1 gene:ENSMUSG00000021238.12 transcript:ENSMUST00000085192.7 gene_biotype:protein_coding transcript_biotype:protein_coding gene_symbol:Aldh6a1 description:aldehyde dehydrogenase family 6, subfamily A1 [Source:MGI Symbol;Acc:MGI:1915077]	5.6772	2.5052	0.0001768	up	yes	37787.2	6655.91	5868.5083007812	6921.4311523438	7177.8	38685.9	33466.6	41209	BP:cell differentiation;BP:carboxylic acid metabolic process;BP:cellular amino acid catabolic process;BP:pyrimidine-containing compound catabolic process;BP:small molecule metabolic process;BP:small molecule catabolic process;BP:fat cell differentiation;BP:nucleobase catabolic process;BP:nucleobase-containing compound metabolic process;BP:pyrimidine nucleobase catabolic process;BP:pyrimidine nucl…	GO:0030154;GO:0019752;GO:0009063;GO:0072529;GO:0044281;GO:0044282;GO:0045444;GO:0046113;GO:0006139;GO:0006208;GO:0006206;GO:0048869;GO:0019859;GO:0006520;GO:0055086;GO:0072527;GO:1901605;GO:1901606;GO:0032502;GO:0019484;GO:0009987;GO:0050873;GO:0008150;GO:0019482;GO:0008152;GO:0043436;GO:0009056;GO:0044248;GO:0044238;GO:0006573;GO:0006574;GO:0006082;GO:0009112;GO:0046395;GO:0016054;GO:0006210;GO:…	K00140	mmsA, iolA, ALDH6A1	mmu00280;mmu01100;mmu00562;mmu00410;mmu00640;mmu01200	Valine, leucine and isoleucine degradation;Metabolic pathways;Inositol phosphate metabolism;beta-Alanine metabolism;Propanoate metabolism;Carbon metabolism	ENOG410XNP1	I:Lipid transport and metabolism	PF00171.27	Aldedh	Aldehyde dehydrogenase family	mitochondrial
ENSMUSP00000021306	Eftud2	116 kDa U5 small nuclear ribonucleoprotein component	20624	pep chromosome:GRCm39:11:102729299:102771793:-1 gene:ENSMUSG00000020929.15 transcript:ENSMUST00000021306.14 gene_biotype:protein_coding transcript_biotype:protein_coding gene_symbol:Eftud2 description:elongation factor Tu GTP binding domain containing 2 [Source:MGI Symbol;Acc:MGI:1336880]	0.3192	-1.6475	2.613E-5	down	yes	10730.5	33615.7	32084.673828125	34617.1	34145.4	10047.767578125	12138.911132812	10004.7	BP:nucleic acid metabolic process;BP:response to xenobiotic stimulus;BP:cellular response to chemical stimulus;BP:response to alkaloid;BP:response to organic cyclic compound;BP:cellular response to stimulus;BP:response to nitrogen compound;BP:mRNA metabolic process;BP:RNA splicing;BP:primary metabolic process;BP:cellular process;BP:RNA splicing, via transesterification reactions;BP:RNA splicing, …	GO:0090304;GO:0009410;GO:0070887;GO:0043279;GO:0014070;GO:0051716;GO:1901698;GO:0016071;GO:0008380;GO:0044238;GO:0009987;GO:0000375;GO:0000377;GO:0008150;GO:1901700;GO:0008152;GO:0042220;GO:0042221;GO:0016070;GO:0006139;GO:0000398;GO:0043170;GO:0071466;GO:0006396;GO:0050896;GO:0006397GO:0071007;GO:0071005;GO:0120114;GO:0043227;GO:0043226;GO:0016607;GO:0005575;GO:0016604;GO:0005634;GO:0110165;GO:0…	K12852	EFTUD2	mmu03040	Spliceosome	COG0480	J:Translation, ribosomal structure and biogenesis	PF00009.33;PF16004.10;PF00679.30;PF03764.24;PF03144.31;PF14492.12;PF25118.1	GTP_EFTU;EFTUD2;EFG_C;EFG_IV;GTP_EFTU_D2;EFG_III;EFL1	Elongation factor Tu GTP binding domain;116 kDa U5 small nuclear ribonucleoprotein component N-terminus;Elongation factor G C-terminus;Elongation factor G, domain IV;Elongation factor Tu domain 2;Elongation Factor G, domain III;Elongation factor-like GTPase 1-like domain	nuclear
ENSMUSP00000023161	Srl	Sarcalumenin	106393	pep chromosome:GRCm39:16:4298092:4340939:-1 gene:ENSMUSG00000022519.15 transcript:ENSMUST00000023161.8 gene_biotype:protein_coding transcript_biotype:protein_coding gene_symbol:Srl description:sarcalumenin [Source:MGI Symbol;Acc:MGI:2146620]	183.206	7.5173	3.439E-5	up	yes	43911.4	239.684	264.22457885742	141.88835144043	312.93811035156	41679.4	48200	41854.9	BP:response to stimulus involved in regulation of muscle adaptation;BP:response to muscle activity involved in regulation of muscle adaptation;BP:ion transport;BP:cation transport;BP:transport;BP:calcium ion transport;BP:biological_process;BP:establishment of localization;BP:localization;BP:response to activity;BP:store-operated calcium entry;BP:response to stimulus;BP:response to muscle activity…	GO:0014874;GO:0014873;GO:0006811;GO:0006812;GO:0006810;GO:0006816;GO:0008150;GO:0051234;GO:0051179;GO:0014823;GO:0002115;GO:0050896;GO:0014850;GO:0030001GO:0005788;GO:0005789;GO:0031090;GO:0070013;GO:0016020;GO:0033017;GO:0110165;GO:0098588;GO:0031974;GO:0043233;GO:0005575;GO:0033018GO:0035639;GO:0003674;GO:0005488;GO:0043167;GO:1901363;GO:1901265;GO:0043168;GO:0000166;GO:0032561;GO:0017076;GO:00…	------	------	------	------	ENOG410XYGB	O:Posttranslational modification, protein turnover, chaperones	PF00350.29;PF16880.10;PF01926.29	Dynamin_N;EHD_N;MMR_HSR1	Dynamin family;N-terminal EH-domain containing protein;50S ribosome-binding GTPase	ER
ENSMUSP00000030345	Cpt2	Carnitine O-palmitoyltransferase 2, mitochondrial	12896	pep chromosome:GRCm39:4:107761178:107780807:-1 gene:ENSMUSG00000028607.17 transcript:ENSMUST00000030345.15 gene_biotype:protein_coding transcript_biotype:protein_coding gene_symbol:Cpt2 description:carnitine palmitoyltransferase 2 [Source:MGI Symbol;Acc:MGI:109176]	6.1134	2.612	3.802E-6	up	yes	37759	6176.46	6654.9458007812	6611.88	5262.5493164062	38102.3	36293.9	38880.9	BP:lipid oxidation;BP:regulation of metabolic process;BP:small molecule metabolic process;BP:small molecule catabolic process;BP:positive regulation of biological process;BP:monocarboxylic acid transport;BP:organic acid transport;BP:organic anion transport;BP:monocarboxylic acid catabolic process;BP:oxoacid metabolic process;BP:cellular modified amino acid metabolic process;BP:amino-acid betaine …	GO:0034440;GO:0019222;GO:0044281;GO:0044282;GO:0048518;GO:0015718;GO:0015849;GO:0015711;GO:0072329;GO:0043436;GO:0006575;GO:0006577;GO:0016054;GO:0009893;GO:0009062;GO:0050789;GO:0015908;GO:0016042;GO:0065007;GO:0015909;GO:0006629;GO:0006810;GO:0050794;GO:0008150;GO:0008152;GO:0001676;GO:0019395;GO:0051234;GO:0046395;GO:0050896;GO:0006631;GO:0051239;GO:0006635;GO:0006869;GO:0044248;GO:0009790;GO:…	K08766	CPT2	mmu03320;mmu01212;mmu05415;mmu00071;mmu04714	PPAR signaling pathway;Fatty acid metabolism;Diabetic cardiomyopathy;Fatty acid degradation;Thermogenesis	ENOG410XNZ9	S:Function unknown	PF00755.25	Carn_acyltransf	Choline/Carnitine o-acyltransferase	mitochondrial
ENSMUSP00000137440	Canx	Calnexin	12330	pep chromosome:GRCm39:11:50184788:50216500:-1 gene:ENSMUSG00000020368.16 transcript:ENSMUST00000179865.8 gene_biotype:protein_coding transcript_biotype:protein_coding gene_symbol:Canx description:calnexin [Source:MGI Symbol;Acc:MGI:88261]	0.4133	-1.2747	0.0001184	down	yes	12769.7	30895.8	32182.962890625	31915.181640625	28589.3	12471	13526.883789062	12311.061523438	BP:cellular response to stimulus;BP:presynaptic endocytosis;BP:protein catabolic process;BP:vesicle-mediated transport;BP:protein metabolic process;BP:cellular response to stress;BP:protein folding;BP:ERAD pathway;BP:macromolecule catabolic process;BP:synaptic vesicle endocytosis;BP:transport;BP:response to stress;BP:biological_process;BP:establishment of localization;BP:proteolysis involved in c…	GO:0051716;GO:0140238;GO:0030163;GO:0016192;GO:0019538;GO:0033554;GO:0006457;GO:0036503;GO:0009057;GO:0048488;GO:0006810;GO:0006950;GO:0008150;GO:0051234;GO:0051603;GO:0006897;GO:1901698;GO:0006898;GO:0010498;GO:0008152;GO:0099003;GO:0072583;GO:0006508;GO:0009987;GO:0043170;GO:0050896;GO:0034976;GO:0051649;GO:0042221;GO:0009056;GO:0051179;GO:0044238;GO:0098657GO:0005783;GO:0098576;GO:0005789;GO:0…	K08054	CANX	mmu04141;mmu04612;mmu05166;mmu04145;mmu04918	Protein processing in endoplasmic reticulum;Antigen processing and presentation;Human T-cell leukemia virus 1 infection;Phagosome;Thyroid hormone synthesis	ENOG410XP7T	U:Intracellular trafficking, secretion, and vesicular transport	PF00262.25	Calreticulin	Calreticulin family	ER
ENSMUSP00000126448	Acot1	Acyl-coenzyme A thioesterase 1	26897	pep chromosome:GRCm39:12:84056264:84065145:1 gene:ENSMUSG00000072949.7 transcript:ENSMUST00000168120.3 gene_biotype:protein_coding transcript_biotype:protein_coding gene_symbol:Acot1 description:acyl-CoA thioesterase 1 [Source:MGI Symbol;Acc:MGI:1349396]	12.8857	3.6877	0.000463	up	yes	40443.4	3138.62	3456.4365234375	3101.8452148438	2857.5708007812	47114.6	35031.8	39183.9	BP:fatty acid metabolic process;BP:acyl-CoA metabolic process;BP:organophosphate catabolic process;BP:negative regulation of cardiac muscle cell apoptotic process;BP:very long-chain fatty acid metabolic process;BP:carboxylic acid metabolic process;BP:long-chain fatty acid metabolic process;BP:cellular catabolic process;BP:negative regulation of muscle cell apoptotic process;BP:regulation of cardi…	GO:0006631;GO:0006637;GO:0046434;GO:0010667;GO:0000038;GO:0019752;GO:0001676;GO:0044248;GO:0010656;GO:0010665;GO:0010664;GO:0044281;GO:0010660;GO:0072521;GO:0035336;GO:0035337;GO:0042981;GO:0050789;GO:0006139;GO:0072523;GO:0001666;GO:0016042;GO:0043067;GO:0043066;GO:0065007;GO:1901292;GO:0036293;GO:0043069;GO:0035383;GO:0006629;GO:0070482;GO:0009628;GO:0009987;GO:0032787;GO:0006950;GO:0008150;GO:…	K01068	ACOT1_2_4	mmu01040;mmu04913;mmu00062;mmu01100	Biosynthesis of unsaturated fatty acids;Ovarian steroidogenesis;Fatty acid elongation;Metabolic pathways	COG1073	S:Function unknown	PF08840.17;PF04775.20;PF01738.24	BAAT_C;Bile_Hydr_Trans;DLH	BAAT / Acyl-CoA thioester hydrolase C terminal;Acyl-CoA thioester hydrolase/BAAT N-terminal region;Dienelactone hydrolase family	cytoplasmic
ENSMUSP00000025546	Cndp2	Cytosolic non-specific dipeptidase	66054	pep chromosome:GRCm39:18:84685590:84703827:-1 gene:ENSMUSG00000024644.18 transcript:ENSMUST00000025546.17 gene_biotype:protein_coding transcript_biotype:protein_coding gene_symbol:Cndp2 description:CNDP dipeptidase 2 [Source:MGI Symbol;Acc:MGI:1913304]	0.07779	-3.6843	0.004079	down	yes	3138.26	40342.3	49922.8	42594.5	28509.4	3024.5751953125	2955.7275390625	3434.4772949219	BP:proteolysis;BP:cellular process;BP:biological_process;BP:metabolic process;BP:primary metabolic process;BP:protein metabolic process;BP:macromolecule metabolic processCC:nucleoplasm;CC:cellular anatomical entity;CC:cytosol;CC:cellular_componentMF:exopeptidase activity;MF:molecular_function;MF:binding;MF:peptidase activity;MF:metalloexopeptidase activity;MF:metallopeptidase activity;MF:cation b…	GO:0006508;GO:0009987;GO:0008150;GO:0008152;GO:0044238;GO:0019538;GO:0043170GO:0005654;GO:0110165;GO:0005829;GO:0005575GO:0008238;GO:0003674;GO:0005488;GO:0008233;GO:0008235;GO:0008237;GO:0043169;GO:0004180;GO:0016805;GO:0043167;GO:0070573;GO:0046872;GO:0016787;GO:0103046;GO:0140096;GO:0036094;GO:0003824	K08660	CNDP2	mmu00410;mmu00330;mmu00340;mmu01100	beta-Alanine metabolism;Arginine and proline metabolism;Histidine metabolism;Metabolic pathways	COG0624	S:Function unknown	PF01546.33;PF07687.19	Peptidase_M20;M20_dimer	Peptidase family M20/M25/M40;Peptidase dimerisation domain	cytoplasmic
ENSMUSP00000126294	Rps13	Small ribosomal subunit protein uS15	68052	pep chromosome:GRCm39:7:115930740:115933430:-1 gene:ENSMUSG00000090862.4 transcript:ENSMUST00000170953.3 gene_biotype:protein_coding transcript_biotype:protein_coding gene_symbol:Rps13 description:ribosomal protein S13 [Source:MGI Symbol;Acc:MGI:1915302]	0.3675	-1.4442	2.9E-6	down	yes	11577.8	31506.5	31463	30726.876953125	32329.7	11822.443359375	11079.096679688	11831.782226562	BP:negative regulation of RNA splicing;BP:negative regulation of metabolic process;BP:regulation of primary metabolic process;BP:negative regulation of biosynthetic process;BP:negative regulation of gene expression;BP:regulation of biological process;BP:cellular component organization or biogenesis;BP:negative regulation of macromolecule metabolic process;BP:regulation of metabolic process;BP:rib…	GO:0033119;GO:0009892;GO:0080090;GO:0009890;GO:0010629;GO:0050789;GO:0071840;GO:0010605;GO:0019222;GO:0042274;GO:0043484;GO:0044085;GO:0065007;GO:0022613;GO:0048519;GO:0010468;GO:0043170;GO:0060255;GO:0009987;GO:0009889;GO:0050794;GO:0009058;GO:0009059;GO:0008150;GO:0008152;GO:0044238;GO:0019538;GO:0010556;GO:0006412;GO:0010558;GO:0048523GO:0099572;GO:0030684;GO:0043228;GO:0022627;GO:0043226;GO:0…	K02953	RP-S13e, RPS13	mmu05171;mmu03010	Coronavirus disease - COVID-19;Ribosome	COG0184	J:Translation, ribosomal structure and biogenesis	PF08069.17;PF00312.27	Ribosomal_S13_N;Ribosomal_S15	Ribosomal S13/S15 N-terminal domain;Ribosomal protein S15	mitochondrial
ENSMUSP00000067685	Iqgap2	Ras GTPase-activating-like protein IQGAP2	544963	pep chromosome:GRCm39:13:95763682:96028503:-1 gene:ENSMUSG00000021676.11 transcript:ENSMUST00000068603.8 gene_biotype:protein_coding transcript_biotype:protein_coding gene_symbol:Iqgap2 description:IQ motif containing GTPase activating protein 2 [Source:MGI Symbol;Acc:MGI:2449975]	0.06698	-3.9001	0.005446	down	yes	2700.99	40324.2	50833.2	42756.1	27383.3	2370.81	3187.5886230469	2544.5671386719	BP:regulation of organelle organization;BP:regulation of actin cytoskeleton organization;BP:signal transduction;BP:regulation of cellular component organization;BP:Arp2/3 complex-mediated actin nucleation;BP:regulation of biological process;BP:cellular component organization or biogenesis;BP:actin nucleation;BP:mitotic actomyosin contractile ring assembly actin filament organization;BP:fibril org…	GO:0033043;GO:0032956;GO:0007165;GO:0051128;GO:0034314;GO:0050789;GO:0071840;GO:0045010;GO:1903479;GO:0097435;GO:0051493;GO:0016043;GO:0065007;GO:0007186;GO:0009987;GO:0007015;GO:0032970;GO:0050794;GO:2000689;GO:0008150;GO:1903047;GO:0022402;GO:0070493GO:0030175;GO:0005737;GO:0110165;GO:0030027;GO:0009986;GO:0005938;GO:0120025;GO:0042995;GO:0005902;GO:0005575;GO:0098858GO:0019899;GO:0031267;GO:00…	K05767	IQGAP2_3	mmu04810	Regulation of actin cytoskeleton	COG5261	S:Function unknown	PF00616.24;PF03836.20;PF00307.36;PF00612.33	RasGAP;RasGAP_C;CH;IQ	GTPase-activator protein for Ras-like GTPase;RasGAP C-terminus;Calponin homology;IQ calmodulin-binding motif	cytoplasmic
ENSMUSP00000127198	Ahcy	Adenosylhomocysteinase	11615|269378	pep chromosome:GRCm39:16:45973348:45975440:-1 gene:ENSMUSG00000048087.7 transcript:ENSMUST00000059524.7 gene_biotype:protein_coding transcript_biotype:protein_coding gene_symbol:Ahcyl description:adenosylhomocysteinase like [Source:MGI Symbol;Acc:MGI:3643647]	0.2354	-2.0868	0.002567	down	yes	8135.25	34564.8	39678.5	37189.5	26826.6	8354.21	7828.12	8223.42	BP:behavior;BP:nucleoside catabolic process;BP:small molecule metabolic process;BP:small molecule catabolic process;BP:purine ribonucleoside catabolic process;BP:rhythmic process;BP:circadian behavior;BP:S-adenosylmethionine metabolic process;BP:oxoacid metabolic process;BP:purine ribonucleoside metabolic process;BP:ribonucleoside catabolic process;BP:cellular modified amino acid metabolic proces…	GO:0007610;GO:0009164;GO:0044281;GO:0044282;GO:0046130;GO:0048511;GO:0048512;GO:0046500;GO:0043436;GO:0046128;GO:0042454;GO:0006575;GO:0016054;GO:0031667;GO:0002376;GO:0002544;GO:0009063;GO:0046498;GO:0002439;GO:0002437;GO:0007623;GO:0007622;GO:0006952;GO:0006950;GO:0008150;GO:0008152;GO:0006955;GO:0034655;GO:0034656;GO:0044273;GO:0050896;GO:0006954;GO:0006730;GO:0044248;GO:0006139;GO:0042278;GO:…	K01251	AHCY, ahcY	mmu00270;mmu01100	Cysteine and methionine metabolism;Metabolic pathways	COG0499	H:Coenzyme transport and metabolism	PF05221.23;PF00670.27;PF02826.25	AdoHcyase;AdoHcyase_NAD;2-Hacid_dh_C	S-adenosyl-L-homocysteine hydrolase;S-adenosyl-L-homocysteine hydrolase, NAD binding domain;D-isomer specific 2-hydroxyacid dehydrogenase, NAD binding domain	cytoplasmic
ENSMUSP00000006496	Rps9	Small ribosomal subunit protein uS4	76846	pep chromosome:GRCm39:7:3706992:3709896:1 gene:ENSMUSG00000006333.15 transcript:ENSMUST00000006496.15 gene_biotype:protein_coding transcript_biotype:protein_coding gene_symbol:Rps9 description:ribosomal protein S9 [Source:MGI Symbol;Acc:MGI:1924096]	0.3164	-1.6602	1.252E-5	down	yes	10166	32130.2	33176.2	31660.966796875	31553.431640625	9715.8662109375	11451.8	9330.29	BP:regulation of cell proliferation;BP:regulation of biological process;BP:macromolecule metabolic process;BP:ribosomal small subunit biogenesis;BP:biological regulation;BP:cellular component organization or biogenesis;BP:ribonucleoprotein complex biogenesis;BP:positive regulation of cell proliferation;BP:cellular process;BP:cytoplasmic translation;BP:biosynthetic process;BP:macromolecule biosynt…	GO:0042127;GO:0050789;GO:0043170;GO:0042274;GO:0065007;GO:0071840;GO:0022613;GO:0008284;GO:0009987;GO:0002181;GO:0009058;GO:0009059;GO:0008150;GO:0008152;GO:0050794;GO:0044238;GO:0019538;GO:0044085;GO:0048518;GO:0006412;GO:0048522GO:0032040;GO:0022626;GO:0015935;GO:0030684;GO:0043229;GO:0043228;GO:0045202;GO:0005925;GO:0043227;GO:0043226;GO:0030054;GO:0030055;GO:0005737;GO:0070062;GO:0005634;GO:0…	K02997	RP-S9e, RPS9	mmu05171;mmu03010	Coronavirus disease - COVID-19;Ribosome	COG0522	J:Translation, ribosomal structure and biogenesis	PF00163.24;PF01479.30	Ribosomal_S4;S4	Ribosomal protein S4/S9 N-terminal domain;S4 domain	cytoplasmic
ENSMUSP00000081474	Rplp2	Large ribosomal subunit protein P2	67186	pep chromosome:GRCm39:7:141027283:141031498:1 gene:ENSMUSG00000025508.14 transcript:ENSMUST00000084434.11 gene_biotype:protein_coding transcript_biotype:protein_coding gene_symbol:Rplp2 description:ribosomal protein lateral stalk subunit P2 [Source:MGI Symbol;Acc:MGI:1914436]	0.3972	-1.3321	0.001384	down	yes	12023	30267	34696.3	28617.900390625	27486.669921875	12624.067382812	10907.772460938	12537.231445312	BP:cytoplasmic translation;BP:cytoplasmic translational elongation;BP:cellular process;BP:biosynthetic process;BP:macromolecule biosynthetic process;BP:biological_process;BP:metabolic process;BP:primary metabolic process;BP:protein metabolic process;BP:macromolecule metabolic process;BP:translational elongation;BP:translationCC:large ribosomal subunit;CC:cytosolic large ribosomal subunit;CC:focal…	GO:0002181;GO:0002182;GO:0009987;GO:0009058;GO:0009059;GO:0008150;GO:0008152;GO:0044238;GO:0019538;GO:0043170;GO:0006414;GO:0006412GO:0015934;GO:0022625;GO:0005925;GO:0043227;GO:0043226;GO:0030054;GO:0030055;GO:0005737;GO:0070062;GO:0016020;GO:0110165;GO:0070161;GO:0044391;GO:0032991;GO:1903561;GO:0031982;GO:0043230;GO:0005829;GO:1990904;GO:0005575;GO:0065010GO:0003674;GO:0005198;GO:0003735	K02943	RP-LP2, RPLP2	mmu05171;mmu03010	Coronavirus disease - COVID-19;Ribosome	COG2058	J:Translation, ribosomal structure and biogenesis	PF00428.24	Ribosomal_60s	60s Acidic ribosomal protein	cytoplasmic
ENSMUSP00000023071	Samm50	Sorting and assembly machinery component 50 homolog	68653	pep chromosome:GRCm39:15:84076442:84101468:1 gene:ENSMUSG00000022437.8 transcript:ENSMUST00000023071.8 gene_biotype:protein_coding transcript_biotype:protein_coding gene_symbol:Samm50 description:SAMM50 sorting and assembly machinery component [Source:MGI Symbol;Acc:MGI:1915903]	4.4886	2.1663	4.36E-5	up	yes	34569.2	7701.6	7201.87	7320.7	8582.23	32003.1	35246.5	36458	BP:cellular component assembly;BP:macromolecular complex subunit organization;BP:establishment of protein localization to mitochondrion;BP:protein localization;BP:membrane organization;BP:outer mitochondrial membrane organization;BP:cristae formation;BP:mitochondrial membrane organization;BP:cellular component organization or biogenesis;BP:cellular macromolecule localization;BP:inner mitochondria…	GO:0022607;GO:0043933;GO:0072655;GO:0008104;GO:0061024;GO:0007008;GO:0042407;GO:0007006;GO:0071840;GO:0070727;GO:0007007;GO:0006886;GO:0016043;GO:0065003;GO:0007005;GO:0071705;GO:0033108;GO:0051668;GO:0006810;GO:0072594;GO:0009987;GO:0045184;GO:0033365;GO:0008150;GO:0072657;GO:0051649;GO:0006839;GO:0051234;GO:0051179;GO:0051641;GO:0006996;GO:0070585;GO:0033036;GO:0090151;GO:0046907;GO:0045040;GO:…	K07277	SAM50, TOB55, bamA	mmu04137	Mitophagy - animal	COG4775	M:Cell wall/membrane/envelope biogenesis	PF01103.29	Omp85	Omp85 superfamily domain	cytoplasmic
ENSMUSP00000080991	Mtnd1	NADH-ubiquinone oxidoreductase chain 1	17716|3338902	pep chromosome:GRCm39:MT:2751:3707:1 gene:ENSMUSG00000064341.1 transcript:ENSMUST00000082392.1 gene_biotype:protein_coding transcript_biotype:protein_coding gene_symbol:mt-Nd1 description:mitochondrially encoded NADH dehydrogenase 1 [Source:MGI Symbol;Acc:MGI:101787]	8.8984	3.1535	0.0001048	up	yes	37919.4	4261.36	4023.3264160156	3915.1772460938	4845.5649414062	33579.6	39936.8	40241.8	BP:nucleotide biosynthetic process;BP:small molecule metabolic process;BP:mitochondrion organization;BP:NADH dehydrogenase complex assembly;BP:ribonucleoside triphosphate metabolic process;BP:electron transport chain;BP:respiratory electron transport chain;BP:purine ribonucleoside triphosphate biosynthetic process;BP:purine ribonucleoside triphosphate metabolic process;BP:ribonucleoside triphosph…	GO:0009165;GO:0044281;GO:0007005;GO:0010257;GO:0009199;GO:0022900;GO:0022904;GO:0009206;GO:0009205;GO:0009201;GO:0046034;GO:0019646;GO:0006163;GO:0006164;GO:0019637;GO:0022607;GO:0009141;GO:0009142;GO:0009144;GO:0009145;GO:0009060;GO:0016043;GO:0065003;GO:0071840;GO:0009152;GO:0009150;GO:0006950;GO:0008150;GO:0008152;GO:0090407;GO:0015986;GO:0015980;GO:0009260;GO:0036293;GO:0050896;GO:0097250;GO:…	K03878	ND1	mmu05208;mmu05020;mmu05022;mmu01100;mmu00190;mmu04723;mmu05415;mmu04714;mmu05014;mmu05016;mmu05010;mmu05012	Chemical carcinogenesis - reactive oxygen species;Prion disease;Pathways of neurodegeneration - multiple diseases;Metabolic pathways;Oxidative phosphorylation;Retrograde endocannabinoid signaling;Diabetic cardiomyopathy;Thermogenesis;Amyotrophic lateral sclerosis;Huntington disease;Alzheimer disease;Parkinson disease	COG1005	C:Energy production and conversion	PF00146.26	NADHdh	NADH dehydrogenase	ER
ENSMUSP00000033683	RPS4X	Small ribosomal subunit protein eS4	101829735	pep chromosome:GRCm39:X:101228547:101233000:-1 gene:ENSMUSG00000031320.10 transcript:ENSMUST00000033683.8 gene_biotype:protein_coding transcript_biotype:protein_coding gene_symbol:Rps4x description:ribosomal protein S4, X-linked [Source:MGI Symbol;Acc:MGI:98158]	0.3643	-1.4568	1.158E-6	down	yes	11205.8	30763.2	30584.927734375	30211.748046875	31492.779296875	11231	11458.201171875	10928.1	BP:regulation of cell proliferation;BP:regulation of metabolic process;BP:positive regulation of biosynthetic process;BP:positive regulation of macromolecule metabolic process;BP:regulation of biological process;BP:ribonucleoprotein complex biogenesis;BP:cellular component biogenesis;BP:posttranscriptional regulation of gene expression;BP:regulation of protein metabolic process;BP:positive regula…	GO:0042127;GO:0019222;GO:0009891;GO:0010604;GO:0050789;GO:0022613;GO:0044085;GO:0010608;GO:0051246;GO:0051247;GO:0010556;GO:0065007;GO:0071840;GO:0002181;GO:0045727;GO:0010468;GO:0008284;GO:0009987;GO:0060255;GO:0009889;GO:0009893;GO:0010628;GO:0009058;GO:0009059;GO:0008152;GO:0050794;GO:0044238;GO:0080090;GO:0019538;GO:0042274;GO:0043170;GO:0010557;GO:0048518;GO:0006417;GO:0008150;GO:0006412;GO:…	K02987	RP-S4e, RPS4	mmu05171;mmu03010	Coronavirus disease - COVID-19;Ribosome	COG1471	J:Translation, ribosomal structure and biogenesis	PF00900.26;PF16121.10;PF08071.17;PF00467.35	Ribosomal_S4e;40S_S4_C;RS4NT;KOW	Ribosomal family S4e;40S ribosomal protein S4 C-terminus;RS4NT;KOW motif	cytoplasmic
ENSMUSP00000022529	Tkt	Transketolase	21881	pep chromosome:GRCm39:14:30271088:30296677:1 gene:ENSMUSG00000021957.8 transcript:ENSMUST00000022529.8 gene_biotype:protein_coding transcript_biotype:protein_coding gene_symbol:Tkt description:transketolase [Source:MGI Symbol;Acc:MGI:105992]	0.0854	-3.5496	4.661E-6	down	yes	3278.04	38383.9	38859.7	39879.2	36412.9	3222.5317382812	3609.8530273438	3001.7375488281	BP:xylulose 5-phosphate metabolic process;BP:regulation of biological process;BP:pentose-phosphate shunt;BP:purine-containing compound metabolic process;BP:purine nucleotide metabolic process;BP:generation of precursor metabolites and energy;BP:pyridine nucleotide metabolic process;BP:xylulose 5-phosphate biosynthetic process;BP:pyridine-containing compound metabolic process;BP:regulation of grow…	GO:0051167;GO:0050789;GO:0006098;GO:0072521;GO:0006163;GO:0006091;GO:0019362;GO:1901159;GO:0072524;GO:0040008;GO:0019682;GO:0009117;GO:0065007;GO:0044281;GO:0046496;GO:0006740;GO:0046184;GO:0006139;GO:0046166;GO:0009987;GO:0009058;GO:0008150;GO:0008152;GO:0009052;GO:0090407;GO:0055086;GO:0044238;GO:0006081;GO:1901137;GO:1901135;GO:0006739;GO:0006796;GO:0006793;GO:0019637;GO:0051156;GO:0006753GO:0…	K00615	E2.2.1.1, tktA, tktB	mmu00030;mmu01200;mmu01230;mmu01100	Pentose phosphate pathway;Carbon metabolism;Biosynthesis of amino acids;Metabolic pathways	COG0021	G:Carbohydrate transport and metabolism	PF02779.29;PF00456.26;PF02780.25;PF00676.26	Transket_pyr;Transketolase_N;Transketolase_C;E1_dh	Transketolase, pyrimidine binding domain;Transketolase, thiamine diphosphate binding domain;Transketolase, C-terminal domain;Dehydrogenase E1 component	cytoplasmic
ENSMUSP00000099878	RPS6	Small ribosomal subunit protein eS6	6194	pep chromosome:GRCm39:4:86772897:86775649:-1 gene:ENSMUSG00000028495.15 transcript:ENSMUST00000102814.5 gene_biotype:protein_coding transcript_biotype:protein_coding gene_symbol:Rps6 description:ribosomal protein S6 [Source:MGI Symbol;Acc:MGI:98159]	0.3768	-1.4081	9.625E-6	down	yes	11399.4	30250.5	30943.732421875	29202.158203125	30605.634765625	10773.069335938	11255.4	12169.633789062	BP:T cell apoptotic process;BP:G1/S transition of mitotic cell cycle;BP:signal transduction;BP:cellular component organization or biogenesis;BP:cellular developmental process;BP:gastrulation;BP:animal organ development;BP:positive regulation of biological process;BP:negative regulation of biological process;BP:T cell proliferation involved in immune response;BP:regulation of cell proliferation;BP…	GO:0070231;GO:0000082;GO:0007165;GO:0071840;GO:0048869;GO:0007369;GO:0048513;GO:0048518;GO:0048519;GO:0002309;GO:0042127;GO:0030217;GO:0048468;GO:0070227;GO:0046649;GO:0019538;GO:0048878;GO:0002376;GO:0022605;GO:0006924;GO:0045321;GO:0046651;GO:0035556;GO:0050789;GO:0090304;GO:0002286;GO:0002285;GO:0042098;GO:0002366;GO:0065007;GO:0006364;GO:0033077;GO:1903131;GO:0050794;GO:0012501;GO:0001775;GO:…	K02991	RP-S6e, RPS6	mmu05171;mmu04910;mmu05205;mmu04151;mmu04150;mmu04066;mmu04371;mmu01521;mmu04714;mmu03010	Coronavirus disease - COVID-19;Insulin signaling pathway;Proteoglycans in cancer;PI3K-Akt signaling pathway;mTOR signaling pathway;HIF-1 signaling pathway;Apelin signaling pathway;EGFR tyrosine kinase inhibitor resistance;Thermogenesis;Ribosome	COG2125	J:Translation, ribosomal structure and biogenesis	PF01092.24	Ribosomal_S6e	Ribosomal protein S6e	nuclear
ENSMUSP00000020227	Cry1	Cryptochrome-1	12952	pep chromosome:GRCm39:10:84967564:85020928:-1 gene:ENSMUSG00000020038.11 transcript:ENSMUST00000020227.11 gene_biotype:protein_coding transcript_biotype:protein_coding gene_symbol:Cry1 description:cryptochrome circadian regulator 1 [Source:MGI Symbol;Acc:MGI:1270841]	217.479	7.7647	0.03099	up	yes	41363.6	190.196	264.72763061523	160.86254882812	144.99732971191	28800.003038194	28691.606336806	66599.2	BP:circadian regulation of gene expression;BP:regulation of primary metabolic process;BP:negative regulation of glucocorticoid receptor signaling pathway;BP:regulation of glucocorticoid receptor signaling pathway;BP:negative regulation of secretion;BP:regulation of transport;BP:negative regulation of response to stimulus;BP:regulation of response to stimulus;BP:regulation of G-protein coupled rec…	GO:0032922;GO:0080090;GO:2000323;GO:2000322;GO:0051048;GO:0051049;GO:0048585;GO:0048583;GO:0008277;GO:0044281;GO:0019915;GO:2000831;GO:2000832;GO:0051716;GO:0010605;GO:0019222;GO:0009968;GO:0009966;GO:0048511;GO:0048518;GO:0048519;GO:0033144;GO:0033143;GO:0060255;GO:0014823;GO:0045913;GO:0042752;GO:0042754;GO:2001141;GO:0043434;GO:0043255;GO:0048878;GO:0045722;GO:0033554;GO:0009725;GO:1903531;GO:…	K02295	CRY	mmu04710	Circadian rhythm	COG0415	L:Replication, recombination and repair	PF03441.19;PF00875.24	FAD_binding_7;DNA_photolyase	FAD binding domain of DNA photolyase;DNA photolyase	nuclear
ENSMUSP00000098859	Immt	MICOS complex subunit Mic60	76614	pep chromosome:GRCm39:6:71808397:71851914:1 gene:ENSMUSG00000052337.16 transcript:ENSMUST00000101301.10 gene_biotype:protein_coding transcript_biotype:protein_coding gene_symbol:Immt description:inner membrane protein, mitochondrial [Source:MGI Symbol;Acc:MGI:1923864]	5.4098	2.4356	3.055E-5	up	yes	35061.2	6481.04	6925.5014648438	6296.6943359375	6220.9331054688	33640.6	33794.6	37748.3	BP:homeostatic process;BP:membrane organization;BP:cellular component organization;BP:cristae formation;BP:inorganic ion homeostasis;BP:inner mitochondrial membrane organization;BP:mitochondrial membrane organization;BP:mitochondrion organization;BP:mitochondrial calcium ion homeostasis;BP:calcium ion homeostasis;BP:cellular component organization or biogenesis;BP:ion homeostasis;BP:cellular home…	GO:0042592;GO:0061024;GO:0016043;GO:0042407;GO:0098771;GO:0007007;GO:0007006;GO:0007005;GO:0051560;GO:0055074;GO:0071840;GO:0050801;GO:0019725;GO:0006874;GO:0009987;GO:0006873;GO:0008150;GO:0030003;GO:0055080;GO:0055082;GO:0006996;GO:0070050;GO:0048878GO:0098796;GO:0031970;GO:0031974;GO:0043229;GO:0098800;GO:0031090;GO:0070013;GO:0043209;GO:0043227;GO:0016020;GO:0005739;GO:0043226;GO:0005758;GO:0…	K17785	IMMT, MIC60	------	------	ENOG410Y49V	U:Intracellular trafficking, secretion, and vesicular transport	PF09731.14	Mitofilin	Mitochondrial inner membrane protein	mitochondrial
ENSMUSP00000008893	Coro1b	Coronin-1B	23789	pep chromosome:GRCm39:19:4198618:4204034:1 gene:ENSMUSG00000024835.16 transcript:ENSMUST00000008893.9 gene_biotype:protein_coding transcript_biotype:protein_coding gene_symbol:Coro1b description:coronin, actin binding protein 1B [Source:MGI Symbol;Acc:MGI:1345963]	0.1665	-2.5864	0.002861	down	yes	5909.34	35499.7	38540.8	41347.2	26611.041015625	5770.9365234375	6748.4252929688	5208.6616210938	BP:protein localization;BP:negative regulation of response to stimulus;BP:regulation of response to stimulus;BP:regulation of chemotaxis;BP:signal transduction;BP:negative regulation of chemotaxis;BP:cell chemotaxis;BP:negative regulation of cell projection organization;BP:regulation of cell projection organization;BP:cellular component organization or biogenesis;BP:positive regulation of cell pr…	GO:0008104;GO:0048585;GO:0048583;GO:0050920;GO:0007165;GO:0050922;GO:0060326;GO:0031345;GO:0031344;GO:0071840;GO:0031346;GO:0042330;GO:0070727;GO:0051494;GO:0051493;GO:0070848;GO:2000145;GO:0048518;GO:0048519;GO:0033036;GO:0006935;GO:0048870;GO:0010639;GO:0031529;GO:0022604;GO:0022607;GO:0022603;GO:0030334;GO:0120036;GO:0035556;GO:0120035;GO:0050789;GO:0043542;GO:2000392;GO:2000393;GO:2000394;GO:…	K13886	CORO1B_1C_6	------	------	ENOG410XQAD	S:Function unknown	PF08953.17;PF16300.11;PF00400.38;PF24814.1;PF24807.1;PF24105.1;PF24817.1;PF25047.1;PF24796.1;PF23414.1;PF23775.1;PF24805.1;PF12894.13;PF23609.1	DUF1899;WD40_4;WD40;WD40_Prp19;WD40_CDC20-Fz;Beta-prop_CAF1B_HIR1;WD40_WDHD1_1st;Beta-prop_TEP1_2nd;WDR55;Beta-prop_EML_2;Beta-prop_RIG_2nd;EIF3I;ANAPC4_WD40;Beta-prop_EIPR1	Domain of unknown function;Type of WD40 repeat;WD domain, G-beta repeat;Prp19 WD40 domain;CDC20/Fizzy WD40 domain;CAF1B/HIR1 beta-propeller domain;WDHD1 first WD40 domain;TEP-1 second beta-propeller;WDR55;Echinoderm microtubule-associated protein second beta-propeller;RIG second beta-propeller;EIF3I;Anaphase-promoting complex subunit 4 WD40 domain;EIPR1 beta-propeller	cytoplasmic
ENSMUSP00000026576	Taldo1	Transaldolase	21351	pep chromosome:GRCm39:7:140972112:140982881:1 gene:ENSMUSG00000025503.6 transcript:ENSMUST00000026576.5 gene_biotype:protein_coding transcript_biotype:protein_coding gene_symbol:Taldo1 description:transaldolase 1 [Source:MGI Symbol;Acc:MGI:1274789]	0.1722	-2.5378	2.271E-5	down	yes	6042.39	35093.7	35614.2	36977.5	32689.3	5752.14	5880.4125976562	6494.6279296875	BP:NADP metabolic process;BP:nucleotide metabolic process;BP:pentose-phosphate shunt;BP:purine-containing compound metabolic process;BP:generation of precursor metabolites and energy;BP:pyridine-containing compound metabolic process;BP:purine nucleotide metabolic process;BP:pyridine nucleotide metabolic process;BP:glyceraldehyde-3-phosphate metabolic process;BP:small molecule metabolic process;BP…	GO:0006739;GO:0009117;GO:0006098;GO:0072521;GO:0006091;GO:0072524;GO:0006163;GO:0019362;GO:0019682;GO:0044281;GO:0006740;GO:0006139;GO:0009987;GO:0008150;GO:0008152;GO:0009052;GO:0055086;GO:0044238;GO:0005975;GO:0006081;GO:0006796;GO:0006793;GO:0019637;GO:0051156;GO:0006753;GO:1901135;GO:0006002;GO:0046496GO:0043229;GO:0043226;GO:0005737;GO:0043227;GO:0005634;GO:0110165;GO:0043231;GO:0005829;GO:0…	K00616	TALDO1, talB, talA	mmu00030;mmu01200;mmu01230;mmu01100	Pentose phosphate pathway;Carbon metabolism;Biosynthesis of amino acids;Metabolic pathways	COG0176	G:Carbohydrate transport and metabolism	PF00923.25	TAL_FSA	Transaldolase/Fructose-6-phosphate aldolase	cytoplasmic
[truncated: 4,095 more rows]

## Sheet: Heart  vs. Skeletal muscle
Accession	Symbol	Protein Name	Entrez ID	Description	FC(D/A)	Log2FC(D/A)	P_value(D/A)	Regulate	Significant	D	A	Intestine_1	Intestine_2	Intestine_3	PMM_1	PMM_2	PMM_3	GO Term	GO ID	KO ID	KO Name	Pathway ID	Pathway_defition	EggNOG ID	EggNOG_Functional Categories	Pfam ID	Domain	Domain Description	Subcellular Loc
[truncated: 4,163 more rows]

## Sheet: Intestine vs. Skeletal muscle
Accession	Symbol	Protein Name	Entrez ID	Description	FC(D/B)	Log2FC(D/B)	P_value(D/B)	Regulate	Significant	D	B	Heart_1	Heart_2	Heart_3	PMM_1	PMM_2	PMM_3	GO Term	GO ID	KO ID	KO Name	Pathway ID	Pathway_defition	EggNOG ID	EggNOG_Functional Categories	Pfam ID	Domain	Domain Description	Subcellular Loc
[truncated: 2,206 more rows]
