# Supplementary material for: An Integrated Multi-Omics Study of Mammalian Skeletal, Cardiac, and Smooth Muscles
Source: Int J Mol Sci. 2025 Dec 25;27(1):242. doi: 10.3390/ijms27010242 (PMC12785520; doi:10.3390/ijms27010242)
Supplement: Supplementary file 1 [file ijms-27-00242-s001.zip › Table S5. Metabolome, Pig.xlsx]

## Sheet: Heart vs. Jejunum
Metabolite	P_value	FDR	VIP_pred_OPLS-DA	VIP_PLS-DA	FC(B/A)	Log2FC(B/A)	Significant	Regulate	level	KEGG Compound ID	KEGG Compound First Category	KEGG Compound Second Category	KEGG Pathway ID	KEGG Pathway Description	KEGG Pathway First Category	KEGG Pathway Second Category	Library ID	HMDB Superclass	HMDB Class	HMDB Subclass	CAS ID	M/Z	Retention time	Adducts	Formula	Fragmentation Score	Theoretical Fragmentation Score	Metab ID	ID	Mode	RSD	Score	Mass Error	b_mean	b_SD	a_mean	a_SD
Cichorioside D	3.589E-7	4.018E-6	3.4553	3.4496	0.1079	-3.2122	yes	down	B(ii)	-	-	-	-	-	-	-	HMDB0302051	Organic oxygen compounds	Organooxygen compounds	Carbohydrates and carbohydrate conjugates		603.262	2.346	M+CH3OH+H	C27H38O13	0	68.1	metab_10060	pos_15024	pos		51.4		0.6881	1.161	6.377	0.246
Acaciabiuronic Acid	3.772E-9	1.163E-7	3.3982	3.3904	2270.66	11.1489	yes	up	B(ii)	-	-	-	-	-	-	-	HMDB0029938	Organic oxygen compounds	Organooxygen compounds	Carbohydrates and carbohydrate conjugates	7264-19-9	337.078	0.7921	M-H2O-H	C12H20O12	0	54.5	metab_20707	neg_15178	neg		49.4		5.386	0.6985	0.002372	0.0004139
Dephospho-Coa	9.25E-7	8.866E-6	3.3824	3.3672	8.7612	3.1311	yes	up	B(i)	C00882	-	-	map01100;map00770;map01240	Metabolic pathways;Pantothenate and CoA biosynthesis;Biosynthesis of cofactors	Metabolism;Metabolism;Metabolism	Global and overview maps;Metabolism of cofactors and vitamins;Global and overview maps	HMDB0001373;LMFA07050315;PW_C001061	Nucleosides, nucleotides, and analogues	Purine nucleotides	Purine ribonucleotides	3633-59-8;	688.156	2.9141	M+H	C21H35N7O13P2S	78.8	0	metab_1667	pos_2265	pos		54.1		6.167	0.1517	0.7039	1.253
(X)-1,2-Propanediol 1-O-B-D-Glucopyranoside	3.563E-13	1.348E-10	3.3075	3.3009	11.266	3.4939	yes	up	B(ii)	-	-	-	-	-	-	-	HMDB0033065	Organic oxygen compounds	Organooxygen compounds	Carbohydrates and carbohydrate conjugates		259.08	1.4654	M+Na-2H	C9H18O7	0	57.1	metab_20466	neg_14800	neg		50.5		5.535	0.1301	0.4913	0.2208
Galactoarabinan	3.606E-7	4.034E-6	3.2705	3.2769	10.6945	3.4188	yes	up	B(ii)	-	-	-	-	-	-	-	HMDB0252576	Organic oxygen compounds	Organooxygen compounds	Carbohydrates and carbohydrate conjugates		564.23	3.7507	M+ACN+Na	C20H36O14	0	74	metab_8453	pos_12400	pos		52.4		5.667	0.1172	0.5299	1.066
15-Deoxy-Delta12,14 -Prostaglandin J2	4.181E-9	1.252E-7	3.1611	3.1509	0.0907	-3.4625	yes	down	B(i)	-	-	-	-	-	-	-	-	-	-	-		315.197	5.7525	M-H	C20H28O3	98	0	metab_18641	neg_11254	neg		58.3		0.464	0.3472	5.115	0.5015
N6-(1,2-Dicarboxyethyl)-Amp	4.823E-12	8.728E-10	3.112	3.1063	2.8869	1.5295	yes	up	B(i)	C03794	-	-	map01100;map00250;map01232;map00230;map01240	Metabolic pathways;Alanine, aspartate and glutamate metabolism;Nucleotide metabolism;Purine metabolism;Biosynthesis of cofactors	Metabolism;Metabolism;Metabolism;Metabolism;Metabolism	Global and overview maps;Amino acid metabolism;Global and overview maps;Nucleotide metabolism;Global and overview maps	HMDB0000536	Benzenoids	Benzene and substituted derivatives	Biphenyls and derivatives	19046-78-7	464.081	2.6384	M+H	C14H18N5O11P	98.2	0	metab_9973	pos_14891	pos		58.8		6.842	0.08208	2.37	0.2837
8-((4-Chlorophenyl)Thio)Cyclic-3',5'-Gmp	1.968E-16	1.092E-12	3.0604	3.0563	7.4017	2.8879	yes	up	B(ii)	-	-	-	-	-	-	-	HMDB0247412	Nucleosides, nucleotides, and analogues	Purine nucleotides	Cyclic purine nucleotides		546.02	2.6691	M+Hac-H	C16H15ClN5O7PS	0	52.4	metab_13040	neg_2625	neg		41.6		4.991	0.0849	0.6743	0.0591
Dovitinib	7.178E-9	1.924E-7	3.0201	3.0138	2.3478	1.2313	yes	up	B(ii)	-	-	-	-	-	-	-	HMDB0251597	Organoheterocyclic compounds	Diazinanes	Piperazines		431.141	2.378	M+K	C21H21FN6O	0	51.7	metab_10054	pos_15015	pos		48.4		7.426	0.2802	3.163	0.5202
Cyclic Adp-Ribose	1.002E-7	1.413E-6	3.0131	3.0094	4.8756	2.2856	yes	up	B(i)	C13050;_	-	-	map04921;map04972;map04970;map04020	Oxytocin signaling pathway;Pancreatic secretion;Salivary secretion;Calcium signaling pathway	Organismal Systems;Organismal Systems;Organismal Systems;Environmental Information Processing	Endocrine system;Digestive system;Digestive system;Signal transduction	-;HMDB0249529	Organic oxygen compounds	Organooxygen compounds	Carbohydrates and carbohydrate conjugates	119340-53-3;_	542.068	0.8526	M+H	C15H21N5O13P2	95.8	0	metab_10449	pos_15481	pos		56.7		5.407	0.7815	1.109	0.05494
Frangulanine	6.878E-15	1.636E-11	3.0098	3.0058	4.1079	2.0384	yes	up	B(ii)	C10003	-	-	-	-	-	-	HMDB0030199	Organic acids and derivatives	Carboxylic acids and derivatives	Amino acids, peptides, and analogues	25350-22-5	501.339	0.3683	M+H	C28H44N4O4	0	78.1	metab_283	pos_327	pos		50.9		5.521	0.1311	1.344	0.05685
Verbascose	0.000102	0.0004819	2.9541	2.9319	3.6471	1.8667	yes	up	B(i)	C08252;_	-	-	-	-	-	-	-;HMDB0259784	Organic oxygen compounds	Organooxygen compounds	Carbohydrates and carbohydrate conjugates	546-62-3;_	863.245	0.5944	M+Cl	C30H52O26	54.8	0	metab_12457	neg_1628	neg		47.4		6.138	0.5314	1.683	1.679
Tyr-Glu-Thr	8.022E-10	3.805E-8	2.9213	2.9128	0.0994	-3.3302	yes	down	B(i)	-	-	-	-	-	-	-	-	-	-	-		412.171	3.2863	M+H	C18H25N3O8	67.5	0	metab_2258	pos_3217	pos		49.3		0.437	0.01723	4.395	0.4381
Methyl 2,6-Dimethyl-5-Nitro-4-[2-(Trifluoromethyl)Phenyl]-1,4-Dihydropyridine-3-Carboxylate	0.0001745	0.0007641	2.8665	2.8431	3.7895	1.922	yes	up	B(ii)	C13758	-	-	-	-	-	-	HMDB0247310	Benzenoids	Benzene and substituted derivatives	Trifluoromethylbenzenes		337.078	0.5944	M-H2O-H	C16H15F3N2O4	0	46.5	metab_12453	neg_1612	neg		45.8		5.779	0.5747	1.525	1.704
Leu-Met	1.684E-6	1.472E-5	2.7961	2.7866	9.7376	3.2836	yes	up	B(i)	-	-	-	-	-	-	-	HMDB0028935	Organic acids and derivatives	Carboxylic acids and derivatives	Amino acids, peptides, and analogues		261.128	3.0571	M-H	C11H22N2O3S	75.8	0	metab_19767	neg_13510	neg		53.3		4.193	0.1948	0.4306	0.9066
Deoxypyridinoline	2.74E-7	3.213E-6	2.7947	2.7887	2.8861	1.5291	yes	up	B(ii)	-	-	-	-	-	-	-	HMDB0000569	Organic acids and derivatives	Carboxylic acids and derivatives	Amino acids, peptides, and analogues	83462-55-9	435.187	3.5744	M+Na	C18H28N4O7	0	59.4	metab_8662	pos_12730	pos		49.9		5.677	0.08773	1.967	0.7469
Trp-Val	1.039E-10	7.897E-9	2.7911	2.7846	3.3976	1.7645	yes	up	B(i)	-	-	-	-	-	-	-	HMDB0029096	Organic acids and derivatives	Carboxylic acids and derivatives	Amino acids, peptides, and analogues		304.166	3.6601	M+H	C16H21N3O3	78.3	0	metab_8534	pos_12545	pos		54.4		5.11	0.3194	1.504	0.05767
2-Amino-3-[[(2R)-2-Carboxy-2-(Diacetylamino)Ethyl]Disulfanyl]Propanoic Acid	3.751E-10	2.226E-8	2.7561	2.749	0.4406	-1.1823	yes	down	B(ii)	-	-	-	-	-	-	-	HMDB0257578	Organic acids and derivatives	Carboxylic acids and derivatives	Amino acids, peptides, and analogues		369.043	0.5838	M+FA-H	C10H16N2O6S2	0	65.7	metab_12440	neg_1580	neg		51.8		2.773	0.02209	6.293	0.3602
Nadh	3.355E-7	3.791E-6	2.7359	2.7264	2.8328	1.5022	yes	up	B(i)	C00004	-	-	map01100;map00190;map04020;map04714;map04925	Metabolic pathways;Oxidative phosphorylation;Calcium signaling pathway;Thermogenesis;Aldosterone synthesis and secretion	Metabolism;Metabolism;Environmental Information Processing;Organismal Systems;Organismal Systems	Global and overview maps;Energy metabolism;Signal transduction;Environmental adaptation;Endocrine system	HMDB0001487;PW_C001144	Nucleosides, nucleotides, and analogues	(5''->5'')-dinucleotides	Not Available	58-68-4	666.132	2.3243	M+H	C21H29N7O14P2	62.9	0	metab_1158	pos_1418	pos		50.5		5.49	0.6205	1.938	0.3957
Trichlormethine	2.132E-13	1.014E-10	2.7216	2.7176	5.1613	2.3677	yes	up	B(ii)	C19305;_	-	-	-	-	-	-	HMDB0259169	Organic nitrogen compounds	Organonitrogen compounds	Nitrogen mustard compounds	817-09-4;_	404.999	0.6317	2M-H	C6H12Cl3N	0	46.7	metab_20765	neg_15289	neg		36.9		4.239	0.1522	0.8213	0.06361
Gly Pro Trp	1.633E-9	6.293E-8	2.7046	2.7076	3.2242	1.6889	yes	up	B(i)	-	-	-	-	-	-	-	-	-	-	-		359.171	3.7135	M+H	C18H22N4O4	78.4	0	metab_2707	pos_3976	pos		53		4.962	0.4036	1.539	0.05781
Chloroacetaldehyde	3.972E-7	4.385E-6	2.6887	2.6807	3.8611	1.949	yes	up	B(ii)	C06754	-	-	map01100;map05204;map00982	Metabolic pathways;Chemical carcinogenesis - DNA adducts;Drug metabolism - cytochrome P450	Metabolism;Human Diseases;Metabolism	Global and overview maps;Cancer: overview;Xenobiotics biodegradation and metabolism	HMDB0013860	Organohalogen compounds	Organochlorides	Not Available	107-20-0	200.972	1.2929	2M+FA-H	C2H3ClO	0	47.1	metab_20533	neg_14881	neg		43.2		4.641	0.3153	1.202	0.6532
Tolmetin Glucuronide	0.0001216	0.0005598	2.6784	2.6727	3.8089	1.9294	yes	up	B(ii)	-	-	-	-	-	-	-	HMDB0042044	Organic acids and derivatives	Carboxylic acids and derivatives	Amino acids, peptides, and analogues	71595-19-2	432.132	2.4995	M-H	C21H23NO9	0	41.5	metab_12988	neg_2527	neg		44.2		5.043	0.3534	1.324	1.46
Ala-Met	1.896E-10	1.278E-8	2.6753	2.6696	5.3624	2.4229	yes	up	B(i)	-	-	-	-	-	-	-	HMDB0028693	Organic acids and derivatives	Carboxylic acids and derivatives	Amino acids, peptides, and analogues	14486-05-6	219.081	1.4654	M-H	C8H16N2O3S	76.3	0	metab_20467	neg_14801	neg		53.4		4.077	0.3112	0.7603	0.06193
Globo-H	8.432E-12	1.297E-9	2.6742	2.6678	0.2829	-1.8215	yes	down	B(ii)	C22469;_	-	-	-	-	-	-	HMDB0252749	Organic oxygen compounds	Organooxygen compounds	Carbohydrates and carbohydrate conjugates	-;_	588.217	3.6312	M+Hac-H	C20H35NO15	0	73.7	metab_19418	neg_12777	neg		52.3		1.302	0.02098	4.602	0.2296
Linustatin	1.555E-5	9.753E-5	2.6741	2.6694	0.1163	-3.1038	yes	down	B(ii)	C08333;_	-	-	-	-	-	-	HMDB0303673	Organic oxygen compounds	Organooxygen compounds	Carbohydrates and carbohydrate conjugates	72229-40-4;_	410.167	2.5809	M+H	C16H27NO11	0	69.1	metab_1241	pos_1536	pos		52.8		0.4675	1.102	4.019	0.2129
Glu-Ser-Pro	1.744E-13	9.067E-11	2.6532	2.6495	14.3645	3.8444	yes	up	B(i)	-	-	-	-	-	-	-	-	-	-	-		332.145	2.0466	M+H	C13H21N3O7	52.9	0	metab_1085	pos_1338	pos		48.9		3.492	0.1515	0.2431	0.02569
Zanamivir	5.729E-7	5.95E-6	2.6467	2.6369	5.0473	2.3355	yes	up	B(ii)	C08095	-	-	-	-	-	-	HMDB0014698	Organic acids and derivatives	Carboxylic acids and derivatives	Carboxylic acid derivatives	139110-80-8	331.128	3.4682	M-H	C12H20N4O7	0	43.8	metab_19481	neg_12906	neg		44.3		4.163	0.3387	0.8248	0.6491
Leu-Ser-Ile	9.377E-8	1.341E-6	2.6372	2.6395	7.9924	2.9986	yes	up	B(i)	-	-	-	-	-	-	-	-	-	-	-		332.218	3.868	M+H	C15H29N3O5	39.1	0	metab_2828	pos_4198	pos		46.4		3.774	0.5963	0.4722	0.03962
Ile-Pro-Ile	8.988E-10	4.145E-8	2.6163	2.6115	2.6133	1.3859	yes	up	B(i)	-	-	-	-	-	-	-	-	-	-	-		342.238	4.2002	M+H	C17H31N3O4	77.2	0	metab_3044	pos_4626	pos		54		5.156	0.1493	1.973	0.3239
Pyrimidin-4-Yl-Methanol	3.883E-10	2.286E-8	2.6076	2.6051	0.4451	-1.1676	yes	down	B(i)	-	-	-	-	-	-	-	-	-	-	-		111.055	0.5543	M+H	C5H6N2O	56.1	0	metab_10578	pos_15642	pos		49.8		2.536	0.2908	5.697	0.1456
3-Carbamoyl-2-Phenylpropionic Acid	7.978E-10	3.805E-8	2.5945	2.5903	0.361	-1.4701	yes	down	B(ii)	C16591	-	-	map00982	Drug metabolism - cytochrome P450	Metabolism	Xenobiotics biodegradation and metabolism	HMDB0060367	Benzenoids	Benzene and substituted derivatives	Not Available	139262-66-1;_	192.065	3.3877	M+H-H2O	C10H11NO4	0	61.8	metab_8840	pos_13021	pos		51.7		1.768	0.1623	4.898	0.3061
Cay10410	0.00218	0.006802	2.5799	2.5508	0.3498	-1.5153	yes	down	B(i)	-	-	-	-	-	-	-	-	-	-	-		301.216	5.9083	M+H-H2O	C20H30O3	74.6	0	metab_6949	pos_9878	pos		53.2		2.036	2.244	5.82	0.3161
7Z, 10Z, 13Z, 16Z, 19Z-Docosapentaenoic Acid	3.703E-5	0.0002028	2.5643	2.5488	0.3401	-1.5558	yes	down	B(i)	-	-	-	-	-	-	-	-	-	-	-		329.248	6.0784	M-H	C22H34O2	51.2	0	metab_18198	neg_10582	neg		47.1		1.697	1.081	4.989	0.3955
Gln-Val	1.381E-9	5.636E-8	2.5549	2.5481	2.0093	1.0067	yes	up	B(i)	-	-	-	-	-	-	-	HMDB0028810	Organic acids and derivatives	Carboxylic acids and derivatives	Amino acids, peptides, and analogues	31189-73-8	246.145	0.9325	M+H	C10H19N3O4	67.9	0	metab_841	pos_1041	pos		52		6.038	0.1406	3.005	0.3261
10-Hydroxy-Octadec-12Z-Enoate-9-Beta-D-Glucuronide	6.527E-6	4.65E-5	2.5482	2.534	0.4291	-1.2205	yes	down	B(ii)	-	-	-	-	-	-	-	HMDB0060120	Lipids and lipid-like molecules	Saccharolipids	Not Available		471.261	5.8596	M-H2O-H	C24H42O10	0	96.1	metab_14866	neg_6042	neg		56.7		2.377	0.7815	5.539	0.4576
Leu Thr	6.898E-8	1.061E-6	2.5442	2.5384	2.2009	1.1381	yes	up	B(i)	-	-	-	-	-	-	-	-	-	-	-		233.149	1.1085	M+H	C10H20N2O4	41.4	0	metab_10360	pos_15375	pos		47.1		5.588	0.09345	2.539	0.5264
Ascorbic Acid	5.321E-6	3.905E-5	2.5288	2.5219	0.4931	-1.02	yes	down	B(i)	C00072;C01041	Vitamins and cofactors;-	Vitamins;-	map01100;map00480;map01240;map04977;map00053;map04066	Metabolic pathways;Glutathione metabolism;Biosynthesis of cofactors;Vitamin digestion and absorption;Ascorbate and aldarate metabolism;HIF-1 signaling pathway	Metabolism;Metabolism;Metabolism;Organismal Systems;Metabolism;Environmental Information Processing	Global and overview maps;Metabolism of other amino acids;Global and overview maps;Digestive system;Carbohydrate metabolism;Signal transduction	-;HMDB0000044;PW_C000031	Organoheterocyclic compounds	Dihydrofurans	Furanones	50-81-7	175.025	0.5997	M-H	C6H8O6	92.7	0	metab_20804	neg_15404	neg		58		3.038	0.4716	6.161	0.7359
N-(3-(Dimethylamino)Propyl)Tridecafluorohexanesulphonamide	1.325E-10	9.485E-9	2.5091	2.5047	2.2669	1.1807	yes	up	B(i)	-	-	-	-	-	-	-	-	-	-	-		529.052	2.5215	M+FA-H	C11H13F13N2O2S	86.8	0	metab_20258	neg_14475	neg		53.6		5.223	0.2585	2.304	0.07515
Perfluoro-Tert-Butanol	6.605E-13	2.114E-10	2.495	2.4902	0.4291	-1.2206	yes	down	B(i)	-	-	-	-	-	-	-	-	-	-	-		280.984	1.2127	M+FA-H	C4HF9O	41.9	0	metab_12707	neg_2091	neg		45.7		2.158	0.02196	5.029	0.1537
Asn-Ile-Leu	3.263E-6	2.596E-5	2.4871	2.4785	3.1165	1.6399	yes	up	B(i)	-	-	-	-	-	-	-	-	-	-	-		357.215	4.2515	M-H	C16H30N4O5	80	0	metab_19229	neg_12312	neg		54.1		4.413	0.1969	1.416	0.7698
Crassin Acetate	0.0008596	0.003036	2.4626	2.4501	0.1643	-2.6053	yes	down	B(i)	-	-	-	-	-	-	-	-	-	-	-		377.23	5.781	M+H	C22H32O5	45.4	0	metab_7071	pos_10023	pos		45.8		0.6575	0.02125	4.001	1.748
S-Adenosylmethionine	4.492E-11	4.313E-9	2.4263	2.4226	2.0353	1.0252	yes	up	B(i)	C00019	Vitamins and cofactors	Cofactors	map01100;map01240;map00270;map00261;map00330;map01230;map05208;map04148;map04122	Metabolic pathways;Biosynthesis of cofactors;Cysteine and methionine metabolism;Monobactam biosynthesis;Arginine and proline metabolism;Biosynthesis of amino acids;Chemical carcinogenesis - reactive oxygen species;Efferocytosis;Sulfur relay system	Metabolism;Metabolism;Metabolism;Metabolism;Metabolism;Metabolism;Human Diseases;Cellular Processes;Genetic Information Processing	Global and overview maps;Global and overview maps;Amino acid metabolism;Biosynthesis of other secondary metabolites;Amino acid metabolism;Global and overview maps;Cancer: overview;Transport and catabolism;Folding, sorting and degradation	HMDB0001185;PW_C000921	Nucleosides, nucleotides, and analogues	5''-deoxyribonucleosides	5''-deoxy-5''-thionucleosides	29908-03-0;485-80-3	399.144	0.4479	M+H	C15H22N6O5S	90.7	0	metab_10711	pos_15814	pos		54.9		5.361	0.2175	2.634	0.05938
23-Hydroxyphysalolactone	0.0003957	0.001552	2.4178	2.4012	0.4681	-1.095	yes	down	B(ii)	-	-	-	-	-	-	-	HMDB0031388	Lipids and lipid-like molecules	Steroids and steroid derivatives	Steroid lactones	118194-16-4	587.267	2.7858	M+CH3OH+H	C28H39ClO9	0	57.5	metab_9842	pos_14671	pos		43.8		2.74	1.45	5.853	0.2011
Dg(Pgf2Alpha/0:0/2:0)	0.0002866	0.001179	2.4132	2.4178	0.4097	-1.2873	yes	down	B(ii)	-	-	-	-	-	-	-	HMDB0296918	Not Available	Not Available	Not Available		470.287	5.8075	M+	C25H42O8	0	64.1	metab_7043	pos_9990	pos		50.6		2.167	1.151	5.289	0.8096
2-Hydroxy-1-Naphthaldehyde Salicyloylhydrazone	1.094E-9	4.778E-8	2.4024	2.4001	0.4908	-1.0267	yes	down	B(ii)	-	-	-	-	-	-	-	HMDB0245142	Benzenoids	Naphthalenes	Naphthols and derivatives		271.086	1.1245	M+H-2H2O	C18H14N2O3	0	50	metab_885	pos_1102	pos		46.9		2.592	0.02731	5.281	0.3062
Febantel	2.811E-8	5.385E-7	2.4014	2.396	2.1408	1.0981	yes	up	B(ii)	-	-	-	-	-	-	-	HMDB0252182	Organosulfur compounds	Thioethers	Aryl thioethers		467.101	2.5215	M+Na-2H	C20H22N4O6S	0	52.1	metab_12995	neg_2542	neg		46.5		5.08	0.3444	2.373	0.2609
Safflomin C	0.0003315	0.001338	2.3981	2.3934	2.384	1.2534	yes	up	B(ii)	-	-	-	-	-	-	-	HMDB0034052	Phenylpropanoids and polyketides	Diarylheptanoids	Linear diarylheptanoids	126093-98-9;	659.167	2.6422	M+FA-H	C30H30O14	0	58.1	metab_20220	neg_14412	neg		47.6		5.283	1.194	2.216	0.7476
2-(Arabinosylamino)-3-(Glucosylamino)Propanenitrile	6.754E-8	1.048E-6	2.3978	2.3883	0.3132	-1.6751	yes	down	B(ii)	-	-	-	-	-	-	-	HMDB0039505	Organic oxygen compounds	Organooxygen compounds	Carbohydrates and carbohydrate conjugates	26401-22-9	400.135	5.9608	M+Na-2H	C14H25N3O9	0	47.3	metab_18306	neg_10764	neg		48		1.231	0.02078	3.931	0.4719
2-Hydroxy-4-Trifluoromethyl Benzoic Acid	2.562E-7	3.057E-6	2.3942	2.3924	2.3042	1.2043	yes	up	B(ii)	-	-	-	-	-	-	-	HMDB0060715	Benzenoids	Benzene and substituted derivatives	Benzoic acids and derivatives	328-90-5	457.038	0.6958	2M+FA-H	C8H5F3O3	0	44.8	metab_20732	neg_15227	neg		47.4		4.825	0.2165	2.094	0.5052
Floridin	7.809E-11	6.468E-9	2.3925	2.3923	2.4902	1.3163	yes	up	B(ii)	C11754	-	-	map04976	Bile secretion	Organismal Systems	Digestive system	HMDB0303624	Organoheterocyclic compounds	Lactams	Beta lactams		396.046	0.7545	M-H2O-H	C19H17N3O4S2	0	65.1	metab_12538	neg_1834	neg		46.8		4.445	0.1456	1.785	0.1815
Bis(2-(Pyridin-3-Yl)Piperidin-1-Yl)Methane	8.595E-5	0.0004179	2.3603	2.3343	0.4167	-1.2629	yes	down	B(i)	-	-	-	-	-	-	-	-	-	-	-		337.237	5.7863	M+H	C21H28N4	65.3	0	metab_7066	pos_10017	pos		50		2.009	0.8882	4.821	0.6291
Uridine Monophosphate (Ump)	1.93E-11	2.186E-9	2.3546	2.3515	2.0999	1.0703	yes	up	B(i)	-	-	-	-	-	-	-	-	-	-	-		325.043	0.7622	M+H	C9H13N2O9P	70.7	0	metab_10498	pos_15540	pos		52.2		4.899	0.1857	2.333	0.05924
Pentacarboxyl Porphyrinogen Iii	8.706E-5	0.0004221	2.3229	2.3193	0.491	-1.0261	yes	down	B(ii)	-	-	-	-	-	-	-	HMDB0001957	Organoheterocyclic compounds	Tetrapyrroles and derivatives	Porphyrins		718.307	3.1386	M+NH4	C37H40N4O10	0	42.8	metab_9078	pos_13429	pos		45.3		2.68	1.048	5.458	0.2476
Val-Trp	6.034E-9	1.683E-7	2.3099	2.3039	2.2673	1.181	yes	up	B(i)	-	-	-	-	-	-	-	HMDB0029138	Organic acids and derivatives	Carboxylic acids and derivatives	Amino acids, peptides, and analogues	24587-37-9	302.151	3.6475	M-H	C16H21N3O3	56	0	metab_19413	neg_12766	neg		50.1		4.453	0.3308	1.964	0.07399
Lpe(22:1)	1.165E-5	7.606E-5	2.2784	2.2867	0.494	-1.0175	yes	down	B(i)	-	-	-	-	-	-	-	HMDB0011491	Lipids and lipid-like molecules	Glycerophospholipids	Glycerophosphoethanolamines		534.357	6.5426	M-H	C27H54NO7P	85.5	0	metab_17635	neg_9685	neg		54.2		2.535	0.5458	5.132	0.5769
Germine	5.648E-7	5.881E-6	2.2713	2.2649	0.4434	-1.1734	yes	down	B(i)	C10807	-	-	-	-	-	-	-	-	-	-	508-65-6	564.318	4.1093	M+CH3OH+Na	C27H43NO8	73.9	0	metab_8177	pos_11940	pos		50		1.961	0.02707	4.423	0.5386
Glu Tyr	1.442E-5	9.13E-5	2.2702	2.2605	2.451	1.2934	yes	up	B(i)	-	-	-	-	-	-	-	-	-	-	-		311.124	2.41	M+H	C14H18N2O6	91.8	0	metab_1178	pos_1445	pos		57.2		4.299	0.3638	1.754	0.7097
2-O-Methylascorbic Acid	1.022E-11	1.391E-9	2.236	2.2334	2.0087	1.0063	yes	up	B(ii)	-	-	-	-	-	-	-	HMDB0240294	Organoheterocyclic compounds	Dihydrofurans	Furanones	17860-87-6	211.023	3.0949	M+Na-2H	C7H10O6	0	57.4	metab_13521	neg_3583	neg		50.6		4.608	0.09153	2.294	0.137
Prostaglandin K2	0.0007381	0.002669	2.2205	2.2198	0.3608	-1.4709	yes	down	B(i)	-	-	-	-	-	-	-	LMFA03010023	-	-	-		351.216	5.6098	M+H	C20H30O5	82.7	0	metab_3895	pos_6201	pos		55.1		1.539	1.362	4.266	0.3055
2-Keto-6-Acetamidocaproate	0.0005727	0.00214	2.2052	2.1973	2.9812	1.5759	yes	up	B(ii)	C05548	-	-	map01100;map00310	Metabolic pathways;Lysine degradation	Metabolism;Metabolism	Global and overview maps;Amino acid metabolism	HMDB0012150	Organic acids and derivatives	Keto acids and derivatives	Medium-chain keto acids and derivatives		229.118	1.1885	M+ACN+H	C8H13NO4	0	44.9	metab_10329	pos_15342	pos		48.2		3.968	1.302	1.331	0.05677
Tyr-Asn-Asn	0.000922	0.003229	2.1981	2.1973	0.3379	-1.5653	yes	down	B(i)	-	-	-	-	-	-	-	-	-	-	-		408.153	2.6368	M-H	C17H23N5O7	77.5	0	metab_20223	neg_14417	neg		54.8		1.377	1.412	4.075	0.1887
17(18)-Epete	0.0008047	0.002875	2.1908	2.1767	0.4914	-1.025	yes	down	B(i)	C13843	-	-	-	-	-	-	LMFA03000004	-	-	-		301.216	5.9879	M+H-H2O	C20H30O3	83	0	metab_4279	pos_6684	pos		55.4		2.544	1.325	5.177	0.3205
Glu-Met	1.172E-6	1.077E-5	2.1871	2.1801	2.0503	1.0359	yes	up	B(i)	-	-	-	-	-	-	-	HMDB0028825	Organic acids and derivatives	Carboxylic acids and derivatives	Amino acids, peptides, and analogues	4423-22-7	277.087	1.624	M-H	C10H18N2O5S	83	0	metab_12833	neg_2275	neg		54.2		4.48	0.2787	2.185	0.467
Leu-Pro-Leu	1.11E-11	1.444E-9	2.1868	2.1847	2.0091	1.0066	yes	up	B(i)	-	-	-	-	-	-	-	-	-	-	-		340.225	4.1875	M-H	C17H31N3O4	72.5	0	metab_14034	neg_4637	neg		53		4.408	0.1406	2.194	0.07432
Thr-Met	4.224E-10	2.375E-8	2.1839	2.1805	2.1596	1.1108	yes	up	B(i)	-	-	-	-	-	-	-	HMDB0029067	Organic acids and derivatives	Carboxylic acids and derivatives	Amino acids, peptides, and analogues	90729-28-5	249.092	1.4708	M-H	C9H18N2O4S	80.5	0	metab_20462	neg_14795	neg		54.1		4.127	0.2178	1.911	0.07388
3-Hydroxy-N6,N6,N6-Trimethyl-L-Lysine	5.453E-5	0.0002826	2.1826	2.1935	0.3909	-1.355	yes	down	B(ii)	C01259	-	-	map01100;map00310	Metabolic pathways;Lysine degradation	Metabolism;Metabolism	Global and overview maps;Amino acid metabolism	HMDB0001422	Organic acids and derivatives	Carboxylic acids and derivatives	Amino acids, peptides, and analogues		244.118	3.4143	M+K	C9H21N2O3+	0	49.7	metab_2389	pos_3466	pos		48.7		1.57	0.8709	4.016	0.2112
Leu-Glu-Lys	0.003342	0.009888	2.1766	2.1725	7.2857	2.8651	yes	up	B(i)	-	-	-	-	-	-	-	-	-	-	-		389.24	3.7986	M+H	C17H32N4O6	49.7	0	metab_8412	pos_12333	pos		48.8		3.256	1.571	0.4469	0.8757
Gly Val Ile	0.000122	0.0005615	2.173	2.161	2.0724	1.0513	yes	up	B(i)	-	-	-	-	-	-	-	-	-	-	-		288.192	3.6921	M+H	C13H25N3O4	61.7	0	metab_2689	pos_3946	pos		51.2		4.692	0.1338	2.264	0.9721
Pro-Phe	0.001114	0.003791	2.16	2.1528	2.2972	1.1999	yes	up	B(i)	-	-	-	-	-	-	-	HMDB0011179	Organic acids and derivatives	Carboxylic acids and derivatives	Amino acids, peptides, and analogues	13589-02-1	261.125	3.1865	M-H	C14H18N2O3	61.5	0	metab_19611	neg_13241	neg		50.6		4.622	0.1131	2.012	1.411
Coumestan	1.934E-9	6.999E-8	2.1526	2.1478	2.2448	1.1666	yes	up	B(ii)	-	-	-	-	-	-	-	HMDB0250498	Phenylpropanoids and polyketides	Isoflavonoids	Coumestans		217.03	1.7735	M-H2O-H	C15H8O3	0	41	metab_12847	neg_2298	neg		44.9		3.888	0.2485	1.732	0.08091
Prostaglandin A3	2.812E-5	0.000161	2.1507	2.135	0.4592	-1.1229	yes	down	B(i)	-	-	-	-	-	-	-	LMFA03010140	-	-	-		333.206	5.7757	M+H	C20H28O4	80.5	0	metab_4052	pos_6408	pos		54.3		1.951	0.6734	4.249	0.3899
Ketoprofen Glucuronide	0.0003623	0.00144	2.1482	2.1326	2.1113	1.0781	yes	up	B(ii)	-	-	-	-	-	-	-	HMDB0010334	Benzenoids	Benzene and substituted derivatives	Benzophenones	76690-94-3	451.103	1.4113	M+Na-2H	C22H22O9	0	40.2	metab_12772	neg_2182	neg		44.3		4.647	0.09364	2.201	1.133
Tyr-Met	0.001217	0.0041	2.1409	2.1294	3.0487	1.6082	yes	up	B(i)	-	-	-	-	-	-	-	HMDB0029111	Organic acids and derivatives	Carboxylic acids and derivatives	Amino acids, peptides, and analogues		313.122	2.9623	M+H	C14H20N2O4S	74.5	0	metab_9402	pos_13947	pos		52.2		3.817	0.2256	1.252	1.391
Gln Phe	2.017E-6	1.72E-5	2.1389	2.1327	2.0105	1.0076	yes	up	B(i)	-	-	-	-	-	-	-	-	-	-	-		294.145	3.037	M+H	C14H19N3O4	95.9	0	metab_1968	pos_2730	pos		56.8		4.393	0.1675	2.185	0.5294
Asp-His-Tyr	0.0004771	0.001829	2.13	2.1058	2.0181	1.013	yes	up	B(i)	-	-	-	-	-	-	-	-	-	-	-		432.156	2.9219	M-H	C19H23N5O7	35.4	0	metab_13373	neg_3284	neg		43.7		4.783	0.347	2.37	1.11
Glu-Leu-Lys	0.00158	0.005119	2.1214	2.1219	0.449	-1.1552	yes	down	B(i)	-	-	-	-	-	-	-	-	-	-	-		389.239	2.9516	M+H	C17H32N4O6	73.3	0	metab_1788	pos_2465	pos		49.6		2.105	1.461	4.688	0.1981
Val-Leu-Pro	5.329E-11	4.821E-9	2.0985	2.0957	2.122	1.0855	yes	up	B(i)	-	-	-	-	-	-	-	-	-	-	-		326.209	3.5442	M-H	C16H29N3O4	56.3	0	metab_19454	neg_12849	neg		49.2		3.86	0.1551	1.819	0.07367
Lpe(14:0)	0.003811	0.01105	2.0721	2.0909	0.3667	-1.4472	yes	down	B(i)	-	-	-	-	-	-	-	HMDB0011470	Lipids and lipid-like molecules	Glycerophospholipids	Glycerophosphoethanolamines		424.247	6.057	M-H	C19H40NO7P	96.2	0	metab_18220	neg_10614	neg		56		1.53	0.8286	4.172	1.516
Ile Thr Thr	0.0002412	0.001015	2.0676	2.0742	0.3964	-1.3349	yes	down	B(i)	-	-	-	-	-	-	-	-	-	-	-		334.198	2.8391	M+H	C14H27N3O6	61.1	0	metab_1532	pos_1998	pos		50.9		1.502	0.8012	3.789	0.611
Trp-Gly	0.0009521	0.003322	2.0612	2.0659	2.2949	1.1984	yes	up	B(i)	-	-	-	-	-	-	-	HMDB0029083	Organic acids and derivatives	Carboxylic acids and derivatives	Amino acids, peptides, and analogues		262.118	3.0477	M+H	C13H15N3O3	94	0	metab_9212	pos_13671	pos		57		4.234	0.1897	1.845	1.252
Kaur-16-En-18-Oic Acid, 15-Oxo-(7Ci,8Ci)	0.0106	0.02474	2.0386	2.0154	0.4984	-1.0046	yes	down	B(i)	-	-	-	-	-	-	-	-	-	-	-		317.209	6.0359	M+H	C20H28O3	83.8	0	metab_4365	pos_6788	pos		53.4		2.635	2.052	5.287	0.2906
Dimp	0.001836	0.005836	2.0194	2.0317	2.0398	1.0284	yes	up	B(ii)	C06196	-	-	map01232;map00230	Nucleotide metabolism;Purine metabolism	Metabolism;Metabolism	Global and overview maps;Nucleotide metabolism	HMDB0006555	Nucleosides, nucleotides, and analogues	Purine nucleotides	Purine deoxyribonucleotides	-;3393-18-8	371.013	0.4001	M+K	C10H13N4O7P	0	56	metab_10899	pos_16048	pos		47.4		4.669	0.1458	2.289	1.381
Naringenin 7-Sulfate	5.508E-8	9.035E-7	1.9647	1.9643	0.3216	-1.6365	yes	down	B(ii)	-	-	-	-	-	-	-	HMDB0240547	Phenylpropanoids and polyketides	Flavonoids	Flavans		333.008	4.8779	M-H2O-H	C15H12O8S	0	69.6	metab_14268	neg_5077	neg		52.6		0.8655	0.01902	2.691	0.312
Asp Glu Val	0.002266	0.007042	1.963	1.9514	2.3768	1.249	yes	up	B(i)	-	-	-	-	-	-	-	-	-	-	-		362.155	2.8178	M+H	C14H23N3O8	65	0	metab_9751	pos_14526	pos		50.6		3.848	0.1934	1.619	1.329
Ile Ser Val	0.0002719	0.001124	1.9535	1.9444	2.1068	1.0751	yes	up	B(i)	-	-	-	-	-	-	-	-	-	-	-		318.202	3.6547	M+H	C14H27N3O5	67.9	0	metab_8541	pos_12555	pos		52.8		3.826	0.2515	1.816	0.8638
Tryptophyl-Serine	0.003732	0.01086	1.8893	1.8793	2.1469	1.1022	yes	up	B(ii)	-	-	-	-	-	-	-	HMDB0029092	Organic acids and derivatives	Carboxylic acids and derivatives	Amino acids, peptides, and analogues		336.121	3.0893	M+FA-H	C14H17N3O4	0	65.6	metab_13516	neg_3576	neg		51.7		3.976	0.2876	1.852	1.354
H-Beta-Ala-Tyr-Oh	0.0006678	0.002444	1.8026	1.7984	3.2629	1.7062	yes	up	B(ii)	-	-	-	-	-	-	-	HMDB0253008	Organic acids and derivatives	Peptidomimetics	Hybrid peptides		253.118	2.5223	M+H	C12H16N2O4	0	58.8	metab_10006	pos_14945	pos		50.8		2.563	0.8955	0.7855	0.04986
Ser Val Val	4.783E-7	5.127E-6	1.7802	1.7785	0.3999	-1.3222	yes	down	B(i)	-	-	-	-	-	-	-	-	-	-	-		304.187	3.0264	M+H	C13H25N3O5	75.4	0	metab_9255	pos_13731	pos		53.2		1.011	0.02466	2.528	0.3253
Ile Asn Val	0.01149	0.0265	1.7404	1.7404	628.133	9.2949	yes	up	B(i)	-	-	-	-	-	-	-	-	-	-	-		345.213	3.5904	M+H	C15H28N4O5	67	0	metab_8648	pos_12705	pos		52.1		2.005	1.588	0.003192	0.0004412
Asp-Gln-Leu	0.006304	0.01698	1.7273	1.7298	6.947	2.7964	yes	up	B(i)	-	-	-	-	-	-	-	-	-	-	-		375.187	3.1652	M+H	C15H26N4O7	49.9	0	metab_2159	pos_3048	pos		46.8		2.189	1.219	0.3151	0.539
Etiracetam	0.001252	0.004204	1.5713	1.5736	0.2838	-1.8173	yes	down	B(ii)	-	-	-	-	-	-	-	HMDB0252105	Organic acids and derivatives	Carboxylic acids and derivatives	Amino acids, peptides, and analogues		171.113	1.7371	M+H	C8H14N2O2	0	52.3	metab_1001	pos_1238	pos		49.6		0.5553	0.01963	1.957	0.7728
Cadazolid	0.04591	0.08517	1.505	1.482	2.2117	1.1452	yes	up	B(ii)	-	-	-	-	-	-	-	HMDB0249528	Organoheterocyclic compounds	Quinolines and derivatives	Quinoline carboxylic acids		584.186	2.8632	M-H	C29H29F2N3O8	0	61.2	metab_19912	neg_13817	neg		49.1		3.165	1.361	1.431	1.274
Pentostatin	0.0007907	0.002832	1.4205	1.4199	2.193	1.1329	yes	up	B(ii)	_;C02267	-	-	-	-	-	-	HMDB0014692	Organoheterocyclic compounds	Imidazodiazepines	Not Available	53910-25-1;_	269.124	2.5008	M+H	C11H16N4O4	0	57.6	metab_1215	pos_1492	pos		49.7		2.057	0.5755	0.938	0.05273
Vindolinine	0.001016	0.003507	1.3467	1.3435	2.3571	1.237	yes	up	B(i)	-	-	-	-	-	-	-	-	-	-	-		391.197	4.0083	M+CH3OH+Na	C21H24N2O2	41.3	0	metab_8246	pos_12058	pos		43.5		1.757	0.539	0.7454	0.04893

## Sheet: Jejunum vs. Skeletal muscle
Metabolite	P_value	FDR	VIP_pred_OPLS-DA	VIP_PLS-DA	FC(D/A)	Log2FC(D/A)	Significant	Regulate	level	KEGG Compound ID	KEGG Compound First Category	KEGG Compound Second Category	KEGG Pathway ID	KEGG Pathway Description	KEGG Pathway First Category	KEGG Pathway Second Category	Library ID	HMDB Superclass	HMDB Class	HMDB Subclass	CAS ID	M/Z	Retention time	Adducts	Formula	Fragmentation Score	Theoretical Fragmentation Score	Metab ID	ID	Mode	RSD	Score	Mass Error	d_mean	d_SD	a_mean	a_SD
Cichorioside D	3.208E-14	3.052E-12	3.167	3.1641	0.0334	-4.9033	yes	down	B(ii)	-	-	-	-	-	-	-	HMDB0302051	Organic oxygen compounds	Organooxygen compounds	Carbohydrates and carbohydrate conjugates		603.262	2.346	M+CH3OH+H	C27H38O13	0	68.1	metab_10060	pos_15024	pos		51.4		0.2131	0.002592	6.377	0.246
Pc(22:4/0:0)	4.057E-7	2.835E-6	3.0624	3.0614	0.0817	-3.6134	yes	down	B(i)	-	-	-	-	-	-	-	-	-	-	-		572.37	6.7951	M+H	C30H54NO7P	70.3	0	metab_6172	pos_8952	pos		51.8		0.5316	1.224	6.506	0.3115
Cay10410	7.566E-13	3.568E-11	3.0618	3.059	0.0089	-6.8094	yes	down	B(i)	-	-	-	-	-	-	-	-	-	-	-		301.216	5.9083	M+H-H2O	C20H30O3	74.6	0	metab_6949	pos_9878	pos		53.2		0.05189	0.000754	5.82	0.3161
Glycohyodeoxycholic Acid	5.2E-11	1.253E-9	3.0313	3.0316	0.1425	-2.8107	yes	down	B(i)	-	-	-	-	-	-	-	HMDB0304944	Lipids and lipid-like molecules	Steroids and steroid derivatives	Bile acids, alcohols and derivatives		450.321	5.7969	M+H	C26H43NO5	71.5	0	metab_4082	pos_6443	pos		53.6		0.9448	0.00591	6.629	0.477
Gant61	4.349E-6	2.191E-5	2.9582	2.9454	0.1477	-2.7588	yes	down	B(i)	-	-	-	-	-	-	-	-	-	-	-		430.295	5.7757	M+H	C27H35N5	36.1	0	metab_7081	pos_10038	pos		44.8		0.9806	1.434	6.637	0.584
Pentolame	1.404E-9	2.21E-8	2.9417	2.943	0.0242	-5.3676	yes	down	B(ii)	-	-	-	-	-	-	-	HMDB0256289	Lipids and lipid-like molecules	Steroids and steroid derivatives	Hydroxysteroids		412.284	5.7704	M+CH3OH+Na	C23H35NO2	0	45.7	metab_4046	pos_6399	pos		47		0.1337	0.001772	5.52	0.6317
23-Hydroxyphysalolactone	4.741E-7	3.218E-6	2.9195	2.9049	0.08	-3.6434	yes	down	B(ii)	-	-	-	-	-	-	-	HMDB0031388	Lipids and lipid-like molecules	Steroids and steroid derivatives	Steroid lactones	118194-16-4	587.267	2.7858	M+CH3OH+H	C28H39ClO9	0	57.5	metab_9842	pos_14671	pos		43.8		0.4684	1.14	5.853	0.2011
Cholyltryptophan	1.772E-13	1.118E-11	2.88	2.8777	0.0244	-5.3568	yes	down	B(ii)	-	-	-	-	-	-	-	HMDB0242374	Lipids and lipid-like molecules	Steroids and steroid derivatives	Bile acids, alcohols and derivatives		617.354	3.8305	M+Na	C35H50N2O6	0	42.1	metab_8374	pos_12279	pos		44.5		0.1276	0.001703	5.229	0.2417
Acyclovir Triphosphate	4.197E-8	4.154E-7	2.849	2.844	6.1336	2.6167	yes	up	B(ii)	-	-	-	-	-	-	-	HMDB0247992	Organoheterocyclic compounds	Imidazopyrimidines	Purines and purine derivatives		465.996	0.4267	M+H	C8H14N5O12P3	0	45	metab_10795	pos_15923	pos		46.5		6.079	0.08784	0.9911	0.8422
Mytilin A	8.51E-15	1.137E-12	2.8145	2.8117	36.0403	5.1715	yes	up	B(ii)	-	-	-	-	-	-	-	HMDB0039002	Organic acids and derivatives	Carboxylic acids and derivatives	Amino acids, peptides, and analogues	73112-73-9	353.096	0.3864	M+Na-2H	C13H20N2O8	0	73.8	metab_11711	neg_334	neg		53.9		5.006	0.1688	0.1389	0.02069
15-Deoxy-Delta12,14 -Prostaglandin J2	2.581E-9	3.776E-8	2.7799	2.7758	0.0618	-4.0167	yes	down	B(i)	-	-	-	-	-	-	-	-	-	-	-		315.197	5.7525	M-H	C20H28O3	98	0	metab_18641	neg_11254	neg		58.3		0.316	0.3276	5.115	0.5015
Glu-Leu-Lys	5.709E-14	4.8E-12	2.7612	2.7582	0.0006	-10.5983	yes	down	B(i)	-	-	-	-	-	-	-	-	-	-	-		389.239	2.9516	M+H	C17H32N4O6	73.3	0	metab_1788	pos_2465	pos		49.6		0.003024	4.65E-5	4.688	0.1981
(R)-Benzylsuccinyl-Coa	2.163E-16	7.367E-14	2.7604	2.7599	3.8441	1.9426	yes	up	B(ii)	C09817	-	-	map01100	Metabolic pathways	Metabolism	Global and overview maps	HMDB0012129	Lipids and lipid-like molecules	Prenol lipids	Polyprenols		1002.17	0.6476	M+FA-H	C32H46N7O19P3S	0	56.4	metab_12497	neg_1759	neg		46		6.335	0.08663	1.648	0.07313
N-Acetyl-D-Galactosamine 4-Sulfate	5.436E-6	2.673E-5	2.7384	2.724	0.1517	-2.7207	yes	down	B(i)	C16265	-	-	-	-	-	-	HMDB0000781	Organic oxygen compounds	Organooxygen compounds	Carbohydrates and carbohydrate conjugates	45233-43-0	300.04	0.5838	M-H	C8H15NO9S	83.6	0	metab_20825	neg_15462	neg		54.8		0.8676	1.341	5.719	0.2325
Cyclic Adp-Ribose	8.513E-13	3.904E-11	2.6579	2.6554	4.9206	2.2988	yes	up	B(i)	C13050;_	-	-	map04921;map04972;map04970;map04020	Oxytocin signaling pathway;Pancreatic secretion;Salivary secretion;Calcium signaling pathway	Organismal Systems;Organismal Systems;Organismal Systems;Environmental Information Processing	Endocrine system;Digestive system;Digestive system;Signal transduction	-;HMDB0249529	Organic oxygen compounds	Organooxygen compounds	Carbohydrates and carbohydrate conjugates	119340-53-3;_	542.068	0.8526	M+H	C15H21N5O13P2	95.8	0	metab_10449	pos_15481	pos		56.7		5.457	0.2348	1.109	0.05494
Pe(18:0/0:0)	7.081E-5	0.0002594	2.6435	2.6422	0.1401	-2.8355	yes	down	B(i)	-	-	-	-	-	-	-	LMGP02050001	-	-	-		504.305	6.8907	M+Na	C23H48NO7P	67.6	0	metab_6125	pos_8896	pos		50.7		0.7778	1.675	5.552	0.6722
2-[(4-Chlorophenyl)Sulfonyl]-3-[(4,6-Dimethylpyrimidin-2-Yl)Amino]Acrylonitrile	5.136E-17	3.288E-14	2.634	2.6332	2.1081	1.0759	yes	up	B(i)	-	-	-	-	-	-	-	-	-	-	-		695.087	0.9201	2M-H	C15H13ClN4O2S	93.3	0	metab_20677	neg_15111	neg		51.6		8.116	0.04892	3.85	0.07478
Glu-Ser-Pro	2.586E-19	6.149E-16	2.6266	2.6253	18.4369	4.2045	yes	up	B(i)	-	-	-	-	-	-	-	-	-	-	-		332.145	2.0466	M+H	C13H21N3O7	52.9	0	metab_1085	pos_1338	pos		48.9		4.482	0.04556	0.2431	0.02569
Talaroflavone	1.78E-15	3.614E-13	2.6146	2.6122	0.1102	-3.1816	yes	down	B(i)	-	-	-	-	-	-	-	-	-	-	-		275.056	0.3864	M-H	C14H12O6	39.8	0	metab_11707	neg_330	neg		45.2		0.5201	0.005314	4.719	0.1253
Sn38 Glucuronide	7.648E-13	3.597E-11	2.607	2.6035	3.117	1.6402	yes	up	B(ii)	C11376	-	-	map00983	Drug metabolism - other enzymes	Metabolism	Xenobiotics biodegradation and metabolism	HMDB0060511	Alkaloids and derivatives	Camptothecins	Not Available	-;_	603.143	0.4025	M+Cl	C28H28N2O11	0	45.2	metab_11754	neg_415	neg		44.9		6.153	0.08968	1.974	0.211
Dimp	1.308E-5	5.787E-5	2.5924	2.5969	2.948	1.5597	yes	up	B(ii)	C06196	-	-	map01232;map00230	Nucleotide metabolism;Purine metabolism	Metabolism;Metabolism	Global and overview maps;Nucleotide metabolism	HMDB0006555	Nucleosides, nucleotides, and analogues	Purine nucleotides	Purine deoxyribonucleotides	-;3393-18-8	371.013	0.4001	M+K	C10H13N4O7P	0	56	metab_10899	pos_16048	pos		47.4		6.748	0.04032	2.289	1.381
Galactoarabinan	2.224E-6	1.226E-5	2.5866	2.5897	9.1904	3.2001	yes	up	B(ii)	-	-	-	-	-	-	-	HMDB0252576	Organic oxygen compounds	Organooxygen compounds	Carbohydrates and carbohydrate conjugates		564.23	3.7507	M+ACN+Na	C20H36O14	0	74	metab_8453	pos_12400	pos		52.4		4.87	0.2827	0.5299	1.066
H-Beta-Ala-Tyr-Oh	1.292E-17	1.024E-14	2.586	2.5847	6.2317	2.6396	yes	up	B(ii)	-	-	-	-	-	-	-	HMDB0253008	Organic acids and derivatives	Peptidomimetics	Hybrid peptides		253.118	2.5223	M+H	C12H16N2O4	0	58.8	metab_10006	pos_14945	pos		50.8		4.895	0.05601	0.7855	0.04986
Dephospho-Coa	1.362E-5	5.99E-5	2.5753	2.5609	7.1743	2.8428	yes	up	B(i)	C00882	-	-	map01100;map00770;map01240	Metabolic pathways;Pantothenate and CoA biosynthesis;Biosynthesis of cofactors	Metabolism;Metabolism;Metabolism	Global and overview maps;Metabolism of cofactors and vitamins;Global and overview maps	HMDB0001373;LMFA07050315;PW_C001061	Nucleosides, nucleotides, and analogues	Purine nucleotides	Purine ribonucleotides	3633-59-8;	688.156	2.9141	M+H	C21H35N7O13P2S	78.8	0	metab_1667	pos_2265	pos		54.1		5.05	0.5117	0.7039	1.253
20-Ethyl-Pge2	0.0001043	0.0003628	2.5673	2.5541	0.2448	-2.0303	yes	down	B(i)	-	-	-	-	-	-	-	LMFA03010174	-	-	-		379.25	5.8543	M-H	C22H36O5	80.4	0	metab_14847	neg_6019	neg		54.4		1.461	1.745	5.968	0.3804
Tyr-Asn-Asn	1.566E-13	1.019E-11	2.5663	2.5659	0.0046	-7.7622	yes	down	B(i)	-	-	-	-	-	-	-	-	-	-	-		408.153	2.6368	M-H	C17H23N5O7	77.5	0	metab_20223	neg_14417	neg		54.8		0.01877	0.02047	4.075	0.1887
Kaur-16-En-18-Oic Acid, 15-Oxo-(7Ci,8Ci)	4.154E-5	0.0001608	2.5558	2.5549	0.1652	-2.5979	yes	down	B(i)	-	-	-	-	-	-	-	-	-	-	-		317.209	6.0359	M+H	C20H28O3	83.8	0	metab_4365	pos_6788	pos		53.4		0.8733	1.538	5.287	0.2906
Linustatin	5.605E-13	2.787E-11	2.5486	2.5481	0.0042	-7.8997	yes	down	B(ii)	C08333;_	-	-	-	-	-	-	HMDB0303673	Organic oxygen compounds	Organooxygen compounds	Carbohydrates and carbohydrate conjugates	72229-40-4;_	410.167	2.5809	M+H	C16H27NO11	0	69.1	metab_1241	pos_1536	pos		52.8		0.01683	0.0002547	4.019	0.2129
Trichlormethine	9.303E-13	4.178E-11	2.5395	2.5363	5.8298	2.5434	yes	up	B(ii)	C19305;_	-	-	-	-	-	-	HMDB0259169	Organic nitrogen compounds	Organonitrogen compounds	Nitrogen mustard compounds	817-09-4;_	404.999	0.6317	2M-H	C6H12Cl3N	0	46.7	metab_20765	neg_15289	neg		36.9		4.788	0.2126	0.8213	0.06361
Glycocholenate Sulfate	0.0001284	0.0004372	2.5358	2.5238	0.2997	-1.7382	yes	down	B(ii)	-	-	-	-	-	-	-	HMDB0242178	Lipids and lipid-like molecules	Steroids and steroid derivatives	Bile acids, alcohols and derivatives		564.228	5.7365	M+Na-2H, M+FA-H	C26H41NO9S	0	72.6	metab_21878	neg_17131	neg		52.1		1.892	1.732	6.312	0.4843
2-Cis-Abscisate	5.069E-10	9.074E-9	2.5344	2.5306	2.3321	1.2216	yes	up	B(ii)	-	-	-	-	-	-	-	HMDB0304067	Lipids and lipid-like molecules	Prenol lipids	Sesquiterpenoids		228.117	0.3576	M+H-2H2O	C15H19O4-	0	47.7	metab_10993	pos_16172	pos		45.2		6.959	0.01998	2.984	0.4197
Tyr-Glu-Thr	7.897E-10	1.34E-8	2.5294	2.5255	0.0987	-3.3414	yes	down	B(i)	-	-	-	-	-	-	-	-	-	-	-		412.171	3.2863	M+H	C18H25N3O8	67.5	0	metab_2258	pos_3217	pos		49.3		0.4336	0.004216	4.395	0.4381
Pro Trp Trp	4.967E-8	4.774E-7	2.5277	2.5183	0.3241	-1.6256	yes	down	B(i)	-	-	-	-	-	-	-	-	-	-	-		488.235	2.7166	M+H	C27H29N5O4	68.4	0	metab_1290	pos_1617	pos		48.9		1.914	0.6358	5.906	0.2303
Inosine 2'-Phosphate	1.11E-12	4.739E-11	2.5258	2.5265	2.7054	1.4358	yes	up	B(ii)	-	-	-	-	-	-	-	HMDB0011681	Organic oxygen compounds	Organooxygen compounds	Carbohydrates and carbohydrate conjugates		371.036	0.5809	M+Na	C10H13N4O8P	0	50.1	metab_10537	pos_15594	pos		48.4		6.244	0.04783	2.308	0.219
D-4'-Phosphopantothenate	4.909E-14	4.279E-12	2.5118	2.5092	0.1716	-2.5432	yes	down	B(ii)	C03492	-	-	map01100;map00770;map00410;map01240	Metabolic pathways;Pantothenate and CoA biosynthesis;beta-Alanine metabolism;Biosynthesis of cofactors	Metabolism;Metabolism;Metabolism;Metabolism	Global and overview maps;Metabolism of cofactors and vitamins;Metabolism of other amino acids;Global and overview maps	HMDB0001016	Organic acids and derivatives	Carboxylic acids and derivatives	Amino acids, peptides, and analogues	-;5875-50-3;_	300.084	1.8708	M+H	C9H18NO8P	0	75.9	metab_1029	pos_1269	pos		54.4		0.8029	0.005619	4.68	0.1614
6-(4-Methyl-2-Oxopentyl)-4-Hydroxy-2-Pyrone	1.089E-10	2.378E-9	2.5001	2.4964	2.2412	1.1643	yes	up	B(ii)	-	-	-	-	-	-	-	HMDB0304223	Organoheterocyclic compounds	Pyrans	Pyranones and derivatives		210.087	0.3576	M+H	C11H13O4-	0	62	metab_254	pos_295	pos		50		6.968	0.02097	3.109	0.3483
Dg(Pgf2Alpha/0:0/2:0)	3.592E-7	2.559E-6	2.4646	2.4684	0.2664	-1.9083	yes	down	B(ii)	-	-	-	-	-	-	-	HMDB0296918	Not Available	Not Available	Not Available		470.287	5.8075	M+	C25H42O8	0	64.1	metab_7043	pos_9990	pos		50.6		1.409	0.006404	5.289	0.8096
Pentacarboxyl Porphyrinogen Iii	4.988E-12	1.688E-10	2.4627	2.4613	0.315	-1.6668	yes	down	B(ii)	-	-	-	-	-	-	-	HMDB0001957	Organoheterocyclic compounds	Tetrapyrroles and derivatives	Porphyrins		718.307	3.1386	M+NH4	C37H40N4O10	0	42.8	metab_9078	pos_13429	pos		45.3		1.719	0.006536	5.458	0.2476
Dopa Sulfate	7.866E-8	7.048E-7	2.458	2.4582	0.2341	-2.0949	yes	down	B(ii)	-	-	-	-	-	-	-	HMDB0002028	Organic acids and derivatives	Carboxylic acids and derivatives	Amino acids, peptides, and analogues	96253-55-3	310.059	1.5289	M+CH3OH+H	C9H11NO7S	0	55	metab_951	pos_1183	pos		49		1.165	0.6596	4.977	0.1552
8-Methylcaffeine	9.097E-18	8.414E-15	2.454	2.4528	2.444	1.2893	yes	up	B(i)	-	-	-	-	-	-	-	-	-	-	-		209.103	0.3576	M+H	C9H12N4O2	36.8	0	metab_10996	pos_16176	pos		45.9		6.264	0.02699	2.563	0.05935
Lpc(22:5-Sn1)	1.85E-8	2.034E-7	2.4498	2.454	0.4433	-1.1737	yes	down	B(i)	-	-	-	-	-	-	-	-	-	-	-		570.355	6.3539	M+H	C30H52NO7P	94	0	metab_6401	pos_9229	pos		57.7		3.005	0.5383	6.779	0.2073
N-Acetyl-3-Methylhistidine	5.833E-8	5.462E-7	2.4229	2.4181	2.2146	1.1471	yes	up	B(ii)	-	-	-	-	-	-	-	HMDB0240341	Organic acids and derivatives	Carboxylic acids and derivatives	Amino acids, peptides, and analogues	37841-04-6	212.103	0.3576	M+H	C9H13N3O3	0	61.6	metab_10995	pos_16175	pos		51.6		6.717	0.03576	3.033	0.6335
Thiomorpholine 3-Carboxylate	0.0001454	0.0004872	2.3793	2.3652	0.2725	-1.8757	yes	down	B(ii)	C03901	-	-	-	-	-	-	HMDB0059611	Organic acids and derivatives	Carboxylic acids and derivatives	Amino acids, peptides, and analogues	20960-92-3;_	148.043	0.8686	M+H	C5H9NO2S	0	59.5	metab_10435	pos_15465	pos		51.1		1.46	1.604	5.358	0.1458
Leu-Met	2.863E-6	1.528E-5	2.3617	2.3595	9.3776	3.2292	yes	up	B(i)	-	-	-	-	-	-	-	HMDB0028935	Organic acids and derivatives	Carboxylic acids and derivatives	Amino acids, peptides, and analogues		261.128	3.0571	M-H	C11H22N2O3S	75.8	0	metab_19767	neg_13510	neg		53.3		4.038	0.258	0.4306	0.9066
Tyrosine Conjugated Cholic Acid	9.888E-10	1.622E-8	2.3543	2.3536	0.4582	-1.1259	yes	down	B(i)	-	-	-	-	-	-	-	-	-	-	-		536.334	5.8659	M+H-2H2O	C33H49NO7	49.6	0	metab_4147	pos_6524	pos		46.3		2.911	0.006655	6.353	0.3895
Ascorbic Acid	3.944E-7	2.773E-6	2.3451	2.3407	0.4332	-1.2069	yes	down	B(i)	C00072;C01041	Vitamins and cofactors;-	Vitamins;-	map01100;map00480;map01240;map04977;map00053;map04066	Metabolic pathways;Glutathione metabolism;Biosynthesis of cofactors;Vitamin digestion and absorption;Ascorbate and aldarate metabolism;HIF-1 signaling pathway	Metabolism;Metabolism;Metabolism;Organismal Systems;Metabolism;Environmental Information Processing	Global and overview maps;Metabolism of other amino acids;Global and overview maps;Digestive system;Carbohydrate metabolism;Signal transduction	-;HMDB0000044;PW_C000031	Organoheterocyclic compounds	Dihydrofurans	Furanones	50-81-7	175.025	0.5997	M-H	C6H8O6	92.7	0	metab_20804	neg_15404	neg		58		2.669	0.007621	6.161	0.7359
Trp-Asp-Thr	4.375E-9	5.889E-8	2.3362	2.3331	0.4626	-1.1123	yes	down	B(i)	-	-	-	-	-	-	-	-	-	-	-		419.153	6.0304	M-H	C19H24N4O7	83.8	0	metab_15100	neg_6391	neg		53.8		2.922	0.3754	6.317	0.2432
Pitavastatin	5.267E-12	1.764E-10	2.3323	2.3294	0.4277	-1.2254	yes	down	B(ii)	C13334	-	-	-	-	-	-	HMDB0041991	Organoheterocyclic compounds	Quinolines and derivatives	Phenylquinolines	147511-69-1	402.151	6.0251	M-H2O-H	C25H24FNO4	0	59.3	metab_15095	neg_6381	neg		50.1		2.502	0.03407	5.85	0.2205
Globo-H	7.866E-12	2.518E-10	2.3191	2.3159	0.2805	-1.8338	yes	down	B(ii)	C22469;_	-	-	-	-	-	-	HMDB0252749	Organic oxygen compounds	Organooxygen compounds	Carbohydrates and carbohydrate conjugates	-;_	588.217	3.6312	M+Hac-H	C20H35NO15	0	73.7	metab_19418	neg_12777	neg		52.3		1.291	0.007243	4.602	0.2296
Cytidine	3.345E-6	1.744E-5	2.3179	2.314	0.3553	-1.4931	yes	down	B(i)	C00475;_	Nucleic acids;-	Nucleosides;-	map00240;map01100;map02010;map01232	Pyrimidine metabolism;Metabolic pathways;ABC transporters;Nucleotide metabolism	Metabolism;Metabolism;Environmental Information Processing;Metabolism	Nucleotide metabolism;Global and overview maps;Membrane transport;Global and overview maps	HMDB0000089;HMDB0248553;PW_C000061	Nucleosides, nucleotides, and analogues	Pyrimidine nucleosides	Not Available	65-46-3;_	278.055	0.5944	M+Cl	C9H13N3O5	76.4	0	metab_20812	neg_15425	neg		53.5		1.918	0.8854	5.399	0.2689
10(S),17(S)-Dihdohe	1.822E-7	1.451E-6	2.3125	2.3062	0.3623	-1.4648	yes	down	B(i)	-	-	-	-	-	-	-	-	-	-	-		359.223	5.8863	M-H	C22H32O4	45	0	metab_14923	neg_6116	neg		47.9		1.915	0.326	5.286	0.5676
Cbmida	1.539E-7	1.259E-6	2.3113	2.306	3.8868	1.9586	yes	up	B(ii)	-	-	-	-	-	-	-	HMDB0249715	Organic acids and derivatives	Carboxylic acids and derivatives	Tetracarboxylic acids and derivatives		421.083	0.3918	M+Na-2H	C16H20N2O10	0	41.8	metab_21477	neg_16682	neg		46.3		4.532	0.1401	1.166	0.6265
Glutamic Acid-Betaxanthin	1.457E-9	2.277E-8	2.3031	2.2975	2.0126	1.0091	yes	up	B(ii)	-	-	-	-	-	-	-	HMDB0304683	Organic acids and derivatives	Carboxylic acids and derivatives	Amino acids, peptides, and analogues		339.08	0.3918	M-H	C14H16N2O8	0	45.9	metab_21478	neg_16686	neg		44.8		6.525	0.09925	3.242	0.3736
Canescein	4.608E-12	1.593E-10	2.3017	2.2994	0.2076	-2.2678	yes	down	B(ii)	-	-	-	-	-	-	-	HMDB0029313	Organoheterocyclic compounds	Isobenzofurans	Not Available	22333-73-9	608.303	3.8039	M+ACN+H	C29H42O11	0	46.3	metab_8404	pos_12321	pos		45.3		0.8551	0.005737	4.118	0.2144
(X)-1,2-Propanediol 1-O-B-D-Glucopyranoside	7.404E-7	4.732E-6	2.2986	2.2959	7.871	2.9765	yes	up	B(ii)	-	-	-	-	-	-	-	HMDB0033065	Organic oxygen compounds	Organooxygen compounds	Carbohydrates and carbohydrate conjugates		259.08	1.4654	M+Na-2H	C9H18O7	0	57.1	metab_20466	neg_14800	neg		50.5		3.867	0.7285	0.4913	0.2208
Prostaglandin K2	1.068E-5	4.848E-5	2.2928	2.2787	0.1964	-2.3482	yes	down	B(i)	-	-	-	-	-	-	-	LMFA03010023	-	-	-		351.216	5.6098	M+H	C20H30O5	82.7	0	metab_3895	pos_6201	pos		55.1		0.8378	0.992	4.266	0.3055
6,8-Dihydroxypurine	5.476E-5	0.0002056	2.29	2.289	0.4324	-1.2097	yes	down	B(ii)	-	-	-	-	-	-	-	HMDB0001182	Organoheterocyclic compounds	Imidazopyrimidines	Purines and purine derivatives	13231-00-0	153.041	1.0553	M+H	C5H4N4O2	0	54.8	metab_10378	pos_15395	pos		49.5		2.714	1.3	6.277	0.1251
Lintitript	2.739E-15	4.913E-13	2.2898	2.2883	2.258	1.175	yes	up	B(ii)	-	-	-	-	-	-	-	HMDB0254108	Organoheterocyclic compounds	Indoles and derivatives	Indolyl carboxylic acids and derivatives		432.018	0.7012	M+Na-2H	C20H14ClN3O3S	0	72.9	metab_20731	neg_15226	neg		45.7		5.785	0.07358	2.562	0.0685
Allopurinol Riboside	2.611E-10	5.114E-9	2.282	2.2785	2.2816	1.19	yes	up	B(ii)	-	-	-	-	-	-	-	HMDB0000481	Nucleosides, nucleotides, and analogues	Pyrazolo[3,4-d]pyrimidine glycosides	Not Available	16220-07-8	233.066	0.5596	M+H-2H2O	C10H12N4O5	0	46.5	metab_694	pos_864	pos		46.7		5.729	0.02675	2.511	0.3169
Sl(11:1_O/18:5)	2.229E-6	1.228E-5	2.2767	2.2723	0.4564	-1.1316	yes	down	B(i)	-	-	-	-	-	-	-	-	-	-	-		580.327	5.8328	M+Hac-H	C29H47NO5S	94.5	0	metab_18506	neg_11054	neg		55		2.805	0.7757	6.146	0.3458
3-Carbamoyl-2-Phenylpropionic Acid	1.933E-10	3.915E-9	2.2743	2.2703	0.3479	-1.5233	yes	down	B(ii)	C16591	-	-	map00982	Drug metabolism - cytochrome P450	Metabolism	Xenobiotics biodegradation and metabolism	HMDB0060367	Benzenoids	Benzene and substituted derivatives	Not Available	139262-66-1;_	192.065	3.3877	M+H-H2O	C10H11NO4	0	61.8	metab_8840	pos_13021	pos		51.7		1.704	0.006532	4.898	0.3061
Dhesn	4.425E-9	5.945E-8	2.2695	2.2694	0.393	-1.3472	yes	down	B(ii)	-	-	-	-	-	-	-	HMDB0251109	Alkaloids and derivatives	Ergoline and derivatives	Lysergic acids and derivatives		530.279	5.6992	M-H2O-H	C30H39N5O5	0	43.4	metab_14622	neg_5667	neg		45.7		2.08	0.007573	5.292	0.4236
7-Methylguanosine 5'-Diphosphate	2.14E-10	4.29E-9	2.2652	2.2657	2.0176	1.0126	yes	up	B(ii)	C20183	-	-	-	-	-	-	HMDB0059613	Nucleosides, nucleotides, and analogues	Purine nucleotides	Purine ribonucleotides		503.044	0.6852	M+FA-H	C11H18N5O11P2+	0	57.5	metab_20736	neg_15234	neg		49.8		6.305	0.1429	3.125	0.2728
Val Gly Val	3.626E-8	3.654E-7	2.2652	2.2684	0.0534	-4.2271	yes	down	B(i)	-	-	-	-	-	-	-	-	-	-	-		274.176	3.0744	M+H	C12H23N3O4	66.4	0	metab_9161	pos_13580	pos		51.8		0.1824	0.4269	3.416	0.3142
7Z, 10Z, 13Z, 16Z, 19Z-Docosapentaenoic Acid	1.411E-8	1.611E-7	2.2603	2.2567	0.361	-1.47	yes	down	B(i)	-	-	-	-	-	-	-	-	-	-	-		329.248	6.0784	M-H	C22H34O2	51.2	0	metab_18198	neg_10582	neg		47.1		1.801	0.261	4.989	0.3955
(+/-)19,20-Dihdpa	5.489E-6	2.696E-5	2.259	2.2559	0.4025	-1.3129	yes	down	B(i)	-	-	-	-	-	-	-	-	-	-	-		361.239	5.9182	M-H	C22H34O4	66.6	0	metab_18368	neg_10855	neg		51.5		2.242	0.8428	5.57	0.4046
N2-(2-{[(2-Thienylmethyl)Amino]Carbonyl}Phenyl)-5-Nitro-2-Furamide	4.217E-12	1.491E-10	2.2354	2.2324	0.3598	-1.4746	yes	down	B(i)	-	-	-	-	-	-	-	-	-	-	-		416.053	1.2395	M+FA-H	C17H13N3O5S	67.4	0	metab_12719	neg_2109	neg		49.7		1.729	0.007494	4.805	0.2002
3-Phenylpropyl Glucosinolate	3.044E-8	3.143E-7	2.2271	2.228	2.1807	1.1248	yes	up	B(ii)	-	-	-	-	-	-	-	HMDB0038422	Organic oxygen compounds	Organooxygen compounds	Carbohydrates and carbohydrate conjugates	76265-25-3	472.055	0.5891	M+Cl	C16H23NO9S2	0	79.9	metab_12447	neg_1597	neg		50.8		5.757	0.07497	2.64	0.496
16(17)-Epdpe	1.355E-7	1.127E-6	2.2179	2.2109	0.4973	-1.0078	yes	down	B(i)	-	-	-	-	-	-	-	HMDB0013621;LMFA04000037	Lipids and lipid-like molecules	Fatty Acyls	Fatty acids and conjugates	_;	343.228	5.9981	M-H	C22H32O3	84.1	0	metab_15073	neg_6341	neg		56.1		3.06	0.4752	6.153	0.3361
Cyclo(Glycylleucylvalylleucylprolylseryl)	1.087E-7	9.283E-7	2.2137	2.208	0.4844	-1.0459	yes	down	B(ii)	-	-	-	-	-	-	-	HMDB0303709	Organic acids and derivatives	Carboxylic acids and derivatives	Amino acids, peptides, and analogues		547.33	1.4654	M-H2O-H	C27H46N6O7	0	77.1	metab_20463	neg_14796	neg		52.2		2.894	0.5555	5.975	0.1116
4-Methylcatechol	2.802E-11	7.347E-10	2.2117	2.209	0.008	-6.9674	yes	down	B(i)	C06730	-	-	map01100	Metabolic pathways	Metabolism	Global and overview maps	HMDB0000873	Benzenoids	Phenols	Benzenediols	452-86-8	123.045	3.122	M-H	C7H8O2	55.6	0	metab_13541	neg_3621	neg		49.4		0.0243	0.028	3.041	0.2362
Gln-Gln-Leu	3.871E-6	1.975E-5	2.2042	2.2027	0.0489	-4.3553	yes	down	B(i)	-	-	-	-	-	-	-	-	-	-	-		386.205	3.1489	M-H	C16H29N5O6	46.5	0	metab_19659	neg_13310	neg		48.1		0.1623	0.3941	3.322	0.7573
Zanamivir	1.042E-6	6.346E-6	2.2016	2.1966	4.7563	2.2498	yes	up	B(ii)	C08095	-	-	-	-	-	-	HMDB0014698	Organic acids and derivatives	Carboxylic acids and derivatives	Carboxylic acid derivatives	139110-80-8	331.128	3.4682	M-H	C12H20N4O7	0	43.8	metab_19481	neg_12906	neg		44.3		3.923	0.3225	0.8248	0.6491
Flunoxaprofen	4.214E-13	2.256E-11	2.1929	2.1903	0.4236	-1.2394	yes	down	B(ii)	-	-	-	-	-	-	-	HMDB0252341	Organoheterocyclic compounds	Azoles	Oxazoles		320.052	2.2098	M+Cl	C16H12FNO3	0	41.9	metab_20316	neg_14570	neg		44.5		2.172	0.007586	5.128	0.1526
Griseolic Acid	5.023E-13	2.573E-11	2.186	2.1845	0.3534	-1.5005	yes	down	B(ii)	-	-	-	-	-	-	-	HMDB0242674	Nucleosides, nucleotides, and analogues	Purine nucleosides	Not Available		414.044	0.7331	M+Cl	C14H13N5O8	0	57.6	metab_20719	neg_15200	neg		47.7		1.607	0.07144	4.547	0.1372
Trp-Val	4.833E-10	8.726E-9	2.1731	2.1684	2.9402	1.5559	yes	up	B(i)	-	-	-	-	-	-	-	HMDB0029096	Organic acids and derivatives	Carboxylic acids and derivatives	Amino acids, peptides, and analogues		304.166	3.6601	M+H	C16H21N3O3	78.3	0	metab_8534	pos_12545	pos		54.4		4.422	0.3015	1.504	0.05767
Asn-Gly-Ile	1.771E-11	5.015E-10	2.17	2.1682	0.1021	-3.2924	yes	down	B(i)	-	-	-	-	-	-	-	-	-	-	-		301.152	2.9489	M-H	C12H22N4O5	79.2	0	metab_13384	neg_3318	neg		54.4		0.3302	0.004047	3.235	0.2186
Val Thr Trp	1.398E-7	1.158E-6	2.1698	2.1661	0.3973	-1.3316	yes	down	B(i)	-	-	-	-	-	-	-	-	-	-	-		409.187	3.096	M+Na-H2O	C20H28N4O5	58.4	0	metab_9131	pos_13524	pos		49.5		1.958	0.5234	4.928	0.2012
3-Hydroxy-N6,N6,N6-Trimethyl-L-Lysine	5.682E-10	1.004E-8	2.1692	2.163	0.2769	-1.8526	yes	down	B(ii)	C01259	-	-	map01100;map00310	Metabolic pathways;Lysine degradation	Metabolism;Metabolism	Global and overview maps;Amino acid metabolism	HMDB0001422	Organic acids and derivatives	Carboxylic acids and derivatives	Amino acids, peptides, and analogues		244.118	3.4143	M+K	C9H21N2O3+	0	49.7	metab_2389	pos_3466	pos		48.7		1.112	0.2278	4.016	0.2112
Tyr-His-His	1.001E-12	4.364E-11	2.1524	2.1495	0.4669	-1.0989	yes	down	B(i)	-	-	-	-	-	-	-	-	-	-	-		436.173	4.1174	M-H2O-H	C21H25N7O5	75.9	0	metab_19284	neg_12410	neg		53.8		2.495	0.03817	5.344	0.156
Glutamyl-S-Methylcysteine	4.352E-12	1.525E-10	2.1503	2.1474	0.4419	-1.1784	yes	down	B(i)	-	-	-	-	-	-	-	-	-	-	-		323.089	2.9328	M+Hac-H	C9H16N2O5S	42.9	0	metab_19851	neg_13692	neg		45.4		2.253	0.04182	5.099	0.1812
Gamma-L-Glutamyl-Gamma-L-Glutamyl-L-Methionine	4.335E-9	5.844E-8	2.1428	2.1399	0.0247	-5.3373	yes	down	B(ii)	-	-	-	-	-	-	-	HMDB0038674	Organic acids and derivatives	Carboxylic acids and derivatives	Amino acids, peptides, and analogues	41515-84-8	406.129	3.0949	M-H	C15H25N3O8S	0	41.7	metab_13525	neg_3587	neg		46.1		0.07245	0.001163	2.929	0.3759
10-Deacetylbaccatin Iii	1.062E-5	4.828E-5	2.1418	2.1445	8.9449	3.1611	yes	up	B(ii)	C11700;_	-	-	map01100	Metabolic pathways	Metabolism	Global and overview maps	HMDB0244264	Lipids and lipid-like molecules	Prenol lipids	Diterpenoids	32981-86-5;_	589.227	4.166	M+FA-H	C29H36O10	0	52.1	metab_19264	neg_12368	neg		48.2		3.408	0.2518	0.381	0.8808
Ser-Thr-Pro	2.926E-10	5.653E-9	2.1363	2.1332	0.3366	-1.5708	yes	down	B(i)	-	-	-	-	-	-	-	-	-	-	-		304.15	0.5649	M+H	C12H21N3O6	45	0	metab_10548	pos_15607	pos		47.7		1.431	0.006417	4.251	0.2819
Crassin Acetate	0.0008516	0.002306	2.1336	2.1249	0.1633	-2.6145	yes	down	B(i)	-	-	-	-	-	-	-	-	-	-	-		377.23	5.781	M+H	C22H32O5	45.4	0	metab_7071	pos_10023	pos		45.8		0.6533	0.005189	4.001	1.748
Deoxypyridinoline	3.064E-6	1.618E-5	2.1314	2.1309	2.4962	1.3197	yes	up	B(ii)	-	-	-	-	-	-	-	HMDB0000569	Organic acids and derivatives	Carboxylic acids and derivatives	Amino acids, peptides, and analogues	83462-55-9	435.187	3.5744	M+Na	C18H28N4O7	0	59.4	metab_8662	pos_12730	pos		49.9		4.91	0.2058	1.967	0.7469
Ile-Pro-Ile	1.317E-8	1.516E-7	2.125	2.1206	2.4268	1.279	yes	up	B(i)	-	-	-	-	-	-	-	-	-	-	-		342.238	4.2002	M+H	C17H31N3O4	77.2	0	metab_3044	pos_4626	pos		54		4.788	0.2601	1.973	0.3239
Ergocristine	9.1E-5	0.0003219	2.1025	2.1014	0.4556	-1.1343	yes	down	B(ii)	C09164;_	-	-	-	-	-	-	HMDB0251908	Alkaloids and derivatives	Ergoline and derivatives	Lysergic acids and derivatives	511-08-0;_	608.29	5.881	M-H	C35H39N5O5	0	61.8	metab_18405	neg_10909	neg		50.6		2.543	0.6953	5.582	0.9593
5-Azanonane Deriv.	6.521E-5	0.0002407	2.089	2.0826	0.4767	-1.0689	yes	down	B(ii)	-	-	-	-	-	-	-	HMDB0249975	Benzenoids	Benzene and substituted derivatives	Phenylbutylamines		614.332	5.5869	M+Cl	C29H49N5O7	0	56.6	metab_14504	neg_5505	neg		49.2		2.698	1.043	5.66	0.3769
2-Hydroxy-1-Naphthaldehyde Salicyloylhydrazone	1.035E-9	1.684E-8	2.0835	2.082	0.4899	-1.0295	yes	down	B(ii)	-	-	-	-	-	-	-	HMDB0245142	Benzenoids	Naphthalenes	Naphthols and derivatives		271.086	1.1245	M+H-2H2O	C18H14N2O3	0	50	metab_885	pos_1102	pos		46.9		2.587	0.006646	5.281	0.3062
Dihydroxycitracridone I	5.423E-6	2.669E-5	2.0766	2.0679	0.4936	-1.0187	yes	down	B(ii)	-	-	-	-	-	-	-	HMDB0031401	Organoheterocyclic compounds	Quinolines and derivatives	Benzoquinolines	161043-20-5	446.142	2.7334	M+Hac-H	C20H21NO7	0	45.5	metab_13099	neg_2729	neg		46		2.725	0.6698	5.521	0.4084
Uridine Monophosphate (Ump)	1.034E-9	1.684E-8	2.0717	2.0667	2.138	1.0963	yes	up	B(i)	-	-	-	-	-	-	-	-	-	-	-		325.043	0.7622	M+H	C9H13N2O9P	70.7	0	metab_10498	pos_15540	pos		52.2		4.988	0.2959	2.333	0.05924
Prostaglandin A3	1.167E-8	1.366E-7	2.0699	2.068	0.3702	-1.4336	yes	down	B(i)	-	-	-	-	-	-	-	LMFA03010140	-	-	-		333.206	5.7757	M+H	C20H28O4	80.5	0	metab_4052	pos_6408	pos		54.3		1.573	0.006486	4.249	0.3899
Kaempferol 3-Xylosylglucoside	6.107E-8	5.667E-7	2.0686	2.0723	2.2611	1.177	yes	up	B(ii)	-	-	-	-	-	-	-	HMDB0039507	Phenylpropanoids and polyketides	Flavonoids	Flavonoid glycosides	29322-07-4	603.127	0.3789	M+Na	C26H28O15	0	57.8	metab_10949	pos_16115	pos		45.3		4.85	0.4645	2.145	0.05909
Nadh	2.663E-6	1.438E-5	2.063	2.0712	2.4345	1.2836	yes	up	B(i)	C00004	-	-	map01100;map00190;map04020;map04714;map04925	Metabolic pathways;Oxidative phosphorylation;Calcium signaling pathway;Thermogenesis;Aldosterone synthesis and secretion	Metabolism;Metabolism;Environmental Information Processing;Organismal Systems;Organismal Systems	Global and overview maps;Energy metabolism;Signal transduction;Environmental adaptation;Endocrine system	HMDB0001487;PW_C001144	Nucleosides, nucleotides, and analogues	(5''->5'')-dinucleotides	Not Available	58-68-4	666.132	2.3243	M+H	C21H29N7O14P2	62.9	0	metab_1158	pos_1418	pos		50.5		4.718	0.6024	1.938	0.3957
Leu Thr	5.815E-7	3.837E-6	2.0629	2.0625	2.0689	1.0489	yes	up	B(i)	-	-	-	-	-	-	-	-	-	-	-		233.149	1.1085	M+H	C10H20N2O4	41.4	0	metab_10360	pos_15375	pos		47.1		5.253	0.2804	2.539	0.5264
N-Acetyl-Dl-Glutamic Acid	1.607E-8	1.802E-7	2.0573	2.0512	0.4717	-1.0839	yes	down	B(i)	-	-	-	-	-	-	-	-	-	-	-		188.057	1.1381	M-H	C7H11NO5	98.1	0	metab_20593	neg_14969	neg		58.5		2.354	0.3725	4.99	0.1376
1-Methylhistidine	3.071E-9	4.384E-8	2.0522	2.0525	2.2296	1.1568	yes	up	B(i)	C01152	-	-	map01100;map00340	Metabolic pathways;Histidine metabolism	Metabolism;Metabolism	Global and overview maps;Amino acid metabolism	HMDB0000001;HMDB0000479;HMDB0000001;PW_C000001	Organic acids and derivatives	Carboxylic acids and derivatives	Amino acids, peptides, and analogues	368-16-1;332-80-9	170.092	0.6446	M+H	C7H11N3O2	79.9	0	metab_730	pos_911	pos		54.3		4.758	0.04203	2.134	0.3308
Davallialactone	0.0001975	0.000641	2.0472	2.0323	0.354	-1.4983	yes	down	B(ii)	-	-	-	-	-	-	-	HMDB0250883	Benzenoids	Phenols	Benzenediols		445.093	1.2395	M-H2O-H	C25H20O9	0	43.1	metab_20554	neg_14910	neg		44.9		1.59	1.231	4.492	0.1959
Gabazine	1.907E-11	5.349E-10	2.02	2.017	0.4843	-1.046	yes	down	B(ii)	C13796	-	-	-	-	-	-	HMDB0252568	Organoheterocyclic compounds	Diazines	Pyridazines and derivatives		332.125	3.8047	M+FA-H	C15H17N3O3	0	58.3	metab_19359	neg_12637	neg		51		2.36	0.007604	4.873	0.1905
3-Hydroxy-L-Proline	2.802E-9	4.049E-8	2.0164	2.0171	0.4467	-1.1626	yes	down	B(ii)	C04397	-	-	-	-	-	-	HMDB0002113	Organic acids and derivatives	Carboxylic acids and derivatives	Amino acids, peptides, and analogues	4298-08-02	190.072	1.6075	M+Hac-H	C5H9NO3	0	45	metab_20430	neg_14752	neg		46.9		2.045	0.2592	4.578	0.1857
Lpe(14:0)	0.0006934	0.001923	2.0103	2.0199	0.2836	-1.8183	yes	down	B(i)	-	-	-	-	-	-	-	HMDB0011470	Lipids and lipid-like molecules	Glycerophospholipids	Glycerophosphoethanolamines		424.247	6.057	M-H	C19H40NO7P	96.2	0	metab_18220	neg_10614	neg		56		1.183	0.007131	4.172	1.516
Ala-Thr-Pro	6.38E-8	5.882E-7	2.0085	2.0102	0.4913	-1.0253	yes	down	B(i)	-	-	-	-	-	-	-	-	-	-	-		342.166	2.6172	M+CH3OH+Na	C12H21N3O5	78.6	0	metab_1252	pos_1550	pos		53.6		2.46	0.00664	5.007	0.4428
Glu Tyr	5.254E-6	2.595E-5	2.0046	2.0051	2.4943	1.3186	yes	up	B(i)	-	-	-	-	-	-	-	-	-	-	-		311.124	2.41	M+H	C14H18N2O6	91.8	0	metab_1178	pos_1445	pos		57.2		4.375	0.1818	1.754	0.7097
S-Cysteinosuccinic Acid	2.399E-11	6.484E-10	2	2	0.4949	-1.0148	yes	down	B(ii)	-	-	-	-	-	-	-	HMDB0029418	Organic acids and derivatives	Carboxylic acids and derivatives	Amino acids, peptides, and analogues	34317-60-7	292.048	2.4901	M+CH3OH+Na	C7H11NO6S	0	42.3	metab_10022	pos_14968	pos		44.8		2.422	0.006638	4.894	0.1918
Pentostatin	7.964E-8	7.117E-7	1.9922	1.9865	3.6546	1.8697	yes	up	B(ii)	_;C02267	-	-	-	-	-	-	HMDB0014692	Organoheterocyclic compounds	Imidazodiazepines	Not Available	53910-25-1;_	269.124	2.5008	M+H	C11H16N4O4	0	57.6	metab_1215	pos_1492	pos		49.7		3.428	0.4399	0.938	0.05273
Car(6:1)	6.802E-11	1.577E-9	1.9844	1.9864	2.4687	1.3038	yes	up	B(i)	-	-	-	-	-	-	-	-	-	-	-		258.17	3.6814	M+	C13H24NO4	42.2	0	metab_2680	pos_3930	pos		46.6		4.103	0.2023	1.662	0.05823
Germine	5.478E-7	3.637E-6	1.9696	1.9652	0.4422	-1.1771	yes	down	B(i)	C10807	-	-	-	-	-	-	-	-	-	-	508-65-6	564.318	4.1093	M+CH3OH+Na	C27H43NO8	73.9	0	metab_8177	pos_11940	pos		50		1.956	0.006589	4.423	0.5386
Asn-Lys	3.228E-11	8.331E-10	1.9584	1.958	0.4851	-1.0436	yes	down	B(i)	-	-	-	-	-	-	-	HMDB0028736	Organic acids and derivatives	Carboxylic acids and derivatives	Amino acids, peptides, and analogues		261.155	0.347	M+H	C10H20N4O4	51.4	0	metab_221	pos_259	pos		41.5		2.233	0.006624	4.603	0.1894
N-Palmitoyl Phenylalanine	0.000539	0.001546	1.9532	1.9392	0.4573	-1.1289	yes	down	B(ii)	-	-	-	-	-	-	-	HMDB0062339	Organic acids and derivatives	Carboxylic acids and derivatives	Amino acids, peptides, and analogues	_;	402.302	6.2755	M-H	C25H41NO3	0	62.4	metab_17908	neg_10148	neg		51		2.305	1.321	5.041	0.2306
Bis(2-(Pyridin-3-Yl)Piperidin-1-Yl)Methane	5.153E-5	0.0001949	1.9388	1.9393	0.4702	-1.0885	yes	down	B(i)	-	-	-	-	-	-	-	-	-	-	-		337.237	5.7863	M+H	C21H28N4	65.3	0	metab_7066	pos_10017	pos		50		2.267	0.6837	4.821	0.6291
Floridin	3.032E-9	4.34E-8	1.9261	1.9239	2.2919	1.1965	yes	up	B(ii)	C11754	-	-	map04976	Bile secretion	Organismal Systems	Digestive system	HMDB0303624	Organoheterocyclic compounds	Lactams	Beta lactams		396.046	0.7545	M-H2O-H	C19H17N3O4S2	0	65.1	metab_12538	neg_1834	neg		46.8		4.091	0.2296	1.785	0.1815
2-(Arabinosylamino)-3-(Glucosylamino)Propanenitrile	3.493E-5	0.0001381	1.9141	1.8978	0.3829	-1.3851	yes	down	B(ii)	-	-	-	-	-	-	-	HMDB0039505	Organic oxygen compounds	Organooxygen compounds	Carbohydrates and carbohydrate conjugates	26401-22-9	400.135	5.9608	M+Na-2H	C14H25N3O9	0	47.3	metab_18306	neg_10764	neg		48		1.505	0.6985	3.931	0.4719
Menthol Glucuronide	0.0002794	0.0008696	1.9135	1.9107	0.4066	-1.2984	yes	down	B(ii)	-	-	-	-	-	-	-	HMDB0254445	Lipids and lipid-like molecules	Prenol lipids	Terpene glycosides		391.198	5.6833	M+Hac-H	C16H28O7	0	81.4	metab_18736	neg_11405	neg		53.4		1.778	1.007	4.373	0.5871
Ile Gln Ser Glu	0.001223	0.003164	1.8762	1.8752	0.2924	-1.7739	yes	down	B(i)	-	-	-	-	-	-	-	-	-	-	-		474.221	2.8359	M-H	C19H33N5O9	41	0	metab_19992	neg_13970	neg		45.3		1.096	1.434	3.748	0.2583
2-Aminoadipic Acid	2.727E-11	7.182E-10	1.8704	1.8679	0.4572	-1.1291	yes	down	B(i)	C00956	-	-	map01100;map00310;map00311;map00300;map01210;map01230	Metabolic pathways;Lysine degradation;Penicillin and cephalosporin biosynthesis;Lysine biosynthesis;2-Oxocarboxylic acid metabolism;Biosynthesis of amino acids	Metabolism;Metabolism;Metabolism;Metabolism;Metabolism;Metabolism	Global and overview maps;Amino acid metabolism;Biosynthesis of other secondary metabolites;Amino acid metabolism;Global and overview maps;Global and overview maps	HMDB0302754	Organic acids and derivatives	Carboxylic acids and derivatives	Amino acids, peptides, and analogues		160.062	2.2152	M-H	C6H11NO4	48	0	metab_12938	neg_2450	neg		48.4		1.816	0.07449	3.972	0.1523
Glu-Met	4.776E-7	3.236E-6	1.8673	1.8673	2.0169	1.0122	yes	up	B(i)	-	-	-	-	-	-	-	HMDB0028825	Organic acids and derivatives	Carboxylic acids and derivatives	Amino acids, peptides, and analogues	4423-22-7	277.087	1.624	M-H	C10H18N2O5S	83	0	metab_12833	neg_2275	neg		54.2		4.407	0.1017	2.185	0.467
17-O-Acetylnorajmaline	1.34E-6	7.905E-6	1.8578	1.8609	0.2288	-2.1278	yes	down	B(ii)	C11809;_	-	-	map01100	Metabolic pathways	Metabolism	Global and overview maps	HMDB0304031	Alkaloids and derivatives	Ajmaline-sarpagine alkaloids	Not Available	-;_	413.205	3.4465	M+Hac-H	C21H26N2O3	0	59.8	metab_19488	neg_12922	neg		48.2		0.6617	0.3459	2.892	0.4096
Ile-Asp-Lys	7.756E-5	0.0002801	1.8539	1.8512	0.36	-1.4738	yes	down	B(i)	-	-	-	-	-	-	-	-	-	-	-		375.223	2.8285	M+H	C16H30N4O6	45.8	0	metab_9714	pos_14472	pos		47.9		1.322	0.8905	3.672	0.1189
P-[(R)-3-[Bis-[(R)-Beta-Hydroxyphenethyl]Amino]Butyl]Benzamide	0.0006869	0.001907	1.8192	1.8289	0.4349	-1.2013	yes	down	B(ii)	-	-	-	-	-	-	-	HMDB0247637	Benzenoids	Benzene and substituted derivatives	Benzoic acids and derivatives		432.244	2.9247	M+	C27H32N2O3	0	44.1	metab_9511	pos_14106	pos		43.1		1.89	1.011	4.346	0.7256
Ile Thr Thr	0.0003242	0.0009912	1.813	1.8156	0.3795	-1.3978	yes	down	B(i)	-	-	-	-	-	-	-	-	-	-	-		334.198	2.8391	M+H	C14H27N3O6	61.1	0	metab_1532	pos_1998	pos		50.9		1.438	0.8866	3.789	0.611
2-Hydroxy-4-Trifluoromethyl Benzoic Acid	5.111E-5	0.0001935	1.7925	1.7892	2.0387	1.0276	yes	up	B(ii)	-	-	-	-	-	-	-	HMDB0060715	Benzenoids	Benzene and substituted derivatives	Benzoic acids and derivatives	328-90-5	457.038	0.6958	2M+FA-H	C8H5F3O3	0	44.8	metab_20732	neg_15227	neg		47.4		4.269	0.6079	2.094	0.5052
Lys Asp Leu Glu	7.34E-5	0.0002677	1.7798	1.7776	0.4268	-1.2285	yes	down	B(i)	-	-	-	-	-	-	-	-	-	-	-		502.252	2.7978	M-H	C21H37N5O9	68.5	0	metab_13203	neg_2948	neg		49.4		1.611	0.803	3.775	0.1745
Tolmetin Glucuronide	0.003204	0.007335	1.7127	1.7116	2.7598	1.4646	yes	up	B(ii)	-	-	-	-	-	-	-	HMDB0042044	Organic acids and derivatives	Carboxylic acids and derivatives	Amino acids, peptides, and analogues	71595-19-2	432.132	2.4995	M-H	C21H23NO9	0	41.5	metab_12988	neg_2527	neg		44.2		3.654	0.2523	1.324	1.46
Naringenin 7-Sulfate	5.144E-8	4.928E-7	1.709	1.7074	0.3179	-1.6533	yes	down	B(ii)	-	-	-	-	-	-	-	HMDB0240547	Phenylpropanoids and polyketides	Flavonoids	Flavans		333.008	4.8779	M-H2O-H	C15H12O8S	0	69.6	metab_14268	neg_5077	neg		52.6		0.8555	0.006562	2.691	0.312
8-((4-Chlorophenyl)Thio)Cyclic-3',5'-Gmp	1.086E-10	2.377E-9	1.6817	1.6818	3.5978	1.8471	yes	up	B(ii)	-	-	-	-	-	-	-	HMDB0247412	Nucleosides, nucleotides, and analogues	Purine nucleotides	Cyclic purine nucleotides		546.02	2.6691	M+Hac-H	C16H15ClN5O7PS	0	52.4	metab_13040	neg_2625	neg		41.6		2.426	0.1469	0.6743	0.0591
Gly Pro Trp	1.409E-7	1.166E-6	1.6487	1.6453	2.1131	1.0793	yes	up	B(i)	-	-	-	-	-	-	-	-	-	-	-		359.171	3.7135	M+H	C18H22N4O4	78.4	0	metab_2707	pos_3976	pos		53		3.252	0.3186	1.539	0.05781
Flurithromycin	4.551E-6	2.284E-5	1.6183	1.6155	0.4987	-1.0038	yes	down	B(ii)	-	-	-	-	-	-	-	HMDB0252409	Organic oxygen compounds	Organooxygen compounds	Carbohydrates and carbohydrate conjugates		756.424	4.1733	M+Na-H2O	C37H66FNO13	0	67.7	metab_3031	pos_4598	pos		47.8		1.693	0.006528	3.395	0.4681
Homovanillic Acid Sulfate	1.279E-5	5.669E-5	1.6076	1.6065	2.1171	1.0821	yes	up	B(i)	-	-	-	-	-	-	-	HMDB0011719	Organic acids and derivatives	Organic sulfuric acids and derivatives	Arylsulfates	38339-06-9	261.008	3.0625	M-H	C9H10O7S	66.1	0	metab_13473	neg_3501	neg		51.6		3.235	0.06881	1.528	0.5233
Pro-Arg	0.00886	0.01722	1.5983	1.6057	0.3602	-1.4733	yes	down	B(i)	-	-	-	-	-	-	-	HMDB0029011	Organic acids and derivatives	Carboxylic acids and derivatives	Amino acids, peptides, and analogues		272.171	2.9303	M+H	C11H21N5O3	77	0	metab_1721	pos_2356	pos		52.2		1.244	1.402	3.454	0.9083
Ala-Met	0.001537	0.003863	1.587	1.5749	3.4842	1.8008	yes	up	B(i)	-	-	-	-	-	-	-	HMDB0028693	Organic acids and derivatives	Carboxylic acids and derivatives	Amino acids, peptides, and analogues	14486-05-6	219.081	1.4654	M-H	C8H16N2O3S	76.3	0	metab_20467	neg_14801	neg		53.4		2.649	1.072	0.7603	0.06193
Ser Val Val	4.529E-7	3.098E-6	1.5441	1.544	0.3983	-1.3279	yes	down	B(i)	-	-	-	-	-	-	-	-	-	-	-		304.187	3.0264	M+H	C13H25N3O5	75.4	0	metab_9255	pos_13731	pos		53.2		1.007	0.00601	2.528	0.3253
Leu Val Thr	0.007129	0.01422	1.5099	1.5143	0.1549	-2.6905	yes	down	B(i)	-	-	-	-	-	-	-	-	-	-	-		332.218	2.9729	M+H	C15H29N3O5	88.5	0	metab_9380	pos_13909	pos		56.6		0.3546	0.7964	2.289	1.159
Hexadecanedioic Acid Mono-L-Carnitine Ester	0.01023	0.01952	1.4382	1.4263	2.094	1.0663	yes	up	B(ii)	-	-	-	-	-	-	-	HMDB0000712	Lipids and lipid-like molecules	Fatty Acyls	Fatty acid esters	42150-38-9;	394.295	5.7275	M+H-2H2O	C23H43NO6	0	42.8	metab_7142	pos_10116	pos		46.4		3.386	1.372	1.617	0.05809
N-Methoxysuccinyl-Ala-Ala-Pro-Val	0.01297	0.02394	1.4365	1.4235	0.0653	-3.9375	yes	down	B(ii)	-	-	-	-	-	-	-	HMDB0255168	Organic acids and derivatives	Carboxylic acids and derivatives	Amino acids, peptides, and analogues		453.234	3.069	M+H-H2O	C21H34N4O8	0	55.7	metab_9162	pos_13586	pos		49.5		0.1259	0.001684	1.929	1.464
Salmeterol	0.002618	0.006152	1.4237	1.4242	4.5327	2.1804	yes	up	B(ii)	C07241	-	-	-	-	-	-	HMDB0015073	Benzenoids	Benzene and substituted derivatives	Benzyl alcohols	89365-50-4	414.265	6.0784	M-H	C25H37NO4	0	67.6	metab_15137	neg_6450	neg		51.5		2.032	0.6181	0.4483	0.7552
Cadazolid	0.01213	0.02263	1.3549	1.3746	2.1398	1.0975	yes	up	B(ii)	-	-	-	-	-	-	-	HMDB0249528	Organoheterocyclic compounds	Quinolines and derivatives	Quinoline carboxylic acids		584.186	2.8632	M-H	C29H29F2N3O8	0	61.2	metab_19912	neg_13817	neg		49.1		3.062	0.2953	1.431	1.274
Glu Val Glu	0.02017	0.03525	1.2979	1.2932	0.3749	-1.4155	yes	down	B(i)	-	-	-	-	-	-	-	-	-	-	-		376.172	3.0637	M+H	C15H25N3O8	53.2	0	metab_9169	pos_13595	pos		47.6		0.9357	1.129	2.496	0.8019
Ile-Phe-Leu	0.01698	0.03035	1.2907	1.2941	0.4873	-1.0372	yes	down	B(i)	-	-	-	-	-	-	-	-	-	-	-		414.235	3.0584	M+Na	C21H33N3O4	52.9	0	metab_2029	pos_2823	pos		47.7		1.454	0.702	2.984	1.107
Chloroacetaldehyde	0.01725	0.03075	1.2261	1.233	2.1514	1.1053	yes	up	B(ii)	C06754	-	-	map01100;map05204;map00982	Metabolic pathways;Chemical carcinogenesis - DNA adducts;Drug metabolism - cytochrome P450	Metabolism;Human Diseases;Metabolism	Global and overview maps;Cancer: overview;Xenobiotics biodegradation and metabolism	HMDB0013860	Organohalogen compounds	Organochlorides	Not Available	107-20-0	200.972	1.2929	2M+FA-H	C2H3ClO	0	47.1	metab_20533	neg_14881	neg		43.2		2.586	0.9944	1.202	0.6532
Val-Gly-Leu	0.01058	0.02008	1.161	1.1671	0.4936	-1.0186	yes	down	B(i)	-	-	-	-	-	-	-	-	-	-	-		286.178	3.4518	M-H	C13H25N3O4	67.9	0	metab_13764	neg_4057	neg		52.6		1.159	0.007102	2.348	0.9287
Asn-Phe-Ser	0.04002	0.06381	1.1348	1.1548	0.3673	-1.4449	yes	down	B(i)	-	-	-	-	-	-	-	-	-	-	-		365.147	3.0084	M-H	C16H22N4O6	37.5	0	metab_13430	neg_3406	neg		45.4		0.7945	0.4045	2.163	1.362

## Sheet: Heart  vs. Skeletal muscle
Metabolite	P_value	FDR	VIP_pred_OPLS-DA	VIP_PLS-DA	FC(D/A)	Log2FC(D/A)	Significant	Regulate	level	KEGG Compound ID	KEGG Compound First Category	KEGG Compound Second Category	KEGG Pathway ID	KEGG Pathway Description	KEGG Pathway First Category	KEGG Pathway Second Category	Library ID	HMDB Superclass	HMDB Class	HMDB Subclass	CAS ID	M/Z	Retention time	Adducts	Formula	Fragmentation Score	Theoretical Fragmentation Score	Metab ID	ID	Mode	RSD	Score	Mass Error	d_mean	d_SD	a_mean	a_SD
Cichorioside D	3.208E-14	3.052E-12	3.167	3.1641	0.0334	-4.9033	yes	down	B(ii)	-	-	-	-	-	-	-	HMDB0302051	Organic oxygen compounds	Organooxygen compounds	Carbohydrates and carbohydrate conjugates		603.262	2.346	M+CH3OH+H	C27H38O13	0	68.1	metab_10060	pos_15024	pos		51.4		0.2131	0.002592	6.377	0.246
Pc(22:4/0:0)	4.057E-7	2.835E-6	3.0624	3.0614	0.0817	-3.6134	yes	down	B(i)	-	-	-	-	-	-	-	-	-	-	-		572.37	6.7951	M+H	C30H54NO7P	70.3	0	metab_6172	pos_8952	pos		51.8		0.5316	1.224	6.506	0.3115
Cay10410	7.566E-13	3.568E-11	3.0618	3.059	0.0089	-6.8094	yes	down	B(i)	-	-	-	-	-	-	-	-	-	-	-		301.216	5.9083	M+H-H2O	C20H30O3	74.6	0	metab_6949	pos_9878	pos		53.2		0.05189	0.000754	5.82	0.3161
Glycohyodeoxycholic Acid	5.2E-11	1.253E-9	3.0313	3.0316	0.1425	-2.8107	yes	down	B(i)	-	-	-	-	-	-	-	HMDB0304944	Lipids and lipid-like molecules	Steroids and steroid derivatives	Bile acids, alcohols and derivatives		450.321	5.7969	M+H	C26H43NO5	71.5	0	metab_4082	pos_6443	pos		53.6		0.9448	0.00591	6.629	0.477
Gant61	4.349E-6	2.191E-5	2.9582	2.9454	0.1477	-2.7588	yes	down	B(i)	-	-	-	-	-	-	-	-	-	-	-		430.295	5.7757	M+H	C27H35N5	36.1	0	metab_7081	pos_10038	pos		44.8		0.9806	1.434	6.637	0.584
Pentolame	1.404E-9	2.21E-8	2.9417	2.943	0.0242	-5.3676	yes	down	B(ii)	-	-	-	-	-	-	-	HMDB0256289	Lipids and lipid-like molecules	Steroids and steroid derivatives	Hydroxysteroids		412.284	5.7704	M+CH3OH+Na	C23H35NO2	0	45.7	metab_4046	pos_6399	pos		47		0.1337	0.001772	5.52	0.6317
23-Hydroxyphysalolactone	4.741E-7	3.218E-6	2.9195	2.9049	0.08	-3.6434	yes	down	B(ii)	-	-	-	-	-	-	-	HMDB0031388	Lipids and lipid-like molecules	Steroids and steroid derivatives	Steroid lactones	118194-16-4	587.267	2.7858	M+CH3OH+H	C28H39ClO9	0	57.5	metab_9842	pos_14671	pos		43.8		0.4684	1.14	5.853	0.2011
Cholyltryptophan	1.772E-13	1.118E-11	2.88	2.8777	0.0244	-5.3568	yes	down	B(ii)	-	-	-	-	-	-	-	HMDB0242374	Lipids and lipid-like molecules	Steroids and steroid derivatives	Bile acids, alcohols and derivatives		617.354	3.8305	M+Na	C35H50N2O6	0	42.1	metab_8374	pos_12279	pos		44.5		0.1276	0.001703	5.229	0.2417
Acyclovir Triphosphate	4.197E-8	4.154E-7	2.849	2.844	6.1336	2.6167	yes	up	B(ii)	-	-	-	-	-	-	-	HMDB0247992	Organoheterocyclic compounds	Imidazopyrimidines	Purines and purine derivatives		465.996	0.4267	M+H	C8H14N5O12P3	0	45	metab_10795	pos_15923	pos		46.5		6.079	0.08784	0.9911	0.8422
Mytilin A	8.51E-15	1.137E-12	2.8145	2.8117	36.0403	5.1715	yes	up	B(ii)	-	-	-	-	-	-	-	HMDB0039002	Organic acids and derivatives	Carboxylic acids and derivatives	Amino acids, peptides, and analogues	73112-73-9	353.096	0.3864	M+Na-2H	C13H20N2O8	0	73.8	metab_11711	neg_334	neg		53.9		5.006	0.1688	0.1389	0.02069
15-Deoxy-Delta12,14 -Prostaglandin J2	2.581E-9	3.776E-8	2.7799	2.7758	0.0618	-4.0167	yes	down	B(i)	-	-	-	-	-	-	-	-	-	-	-		315.197	5.7525	M-H	C20H28O3	98	0	metab_18641	neg_11254	neg		58.3		0.316	0.3276	5.115	0.5015
Glu-Leu-Lys	5.709E-14	4.8E-12	2.7612	2.7582	0.0006	-10.5983	yes	down	B(i)	-	-	-	-	-	-	-	-	-	-	-		389.239	2.9516	M+H	C17H32N4O6	73.3	0	metab_1788	pos_2465	pos		49.6		0.003024	4.65E-5	4.688	0.1981
(R)-Benzylsuccinyl-Coa	2.163E-16	7.367E-14	2.7604	2.7599	3.8441	1.9426	yes	up	B(ii)	C09817	-	-	map01100	Metabolic pathways	Metabolism	Global and overview maps	HMDB0012129	Lipids and lipid-like molecules	Prenol lipids	Polyprenols		1002.17	0.6476	M+FA-H	C32H46N7O19P3S	0	56.4	metab_12497	neg_1759	neg		46		6.335	0.08663	1.648	0.07313
N-Acetyl-D-Galactosamine 4-Sulfate	5.436E-6	2.673E-5	2.7384	2.724	0.1517	-2.7207	yes	down	B(i)	C16265	-	-	-	-	-	-	HMDB0000781	Organic oxygen compounds	Organooxygen compounds	Carbohydrates and carbohydrate conjugates	45233-43-0	300.04	0.5838	M-H	C8H15NO9S	83.6	0	metab_20825	neg_15462	neg		54.8		0.8676	1.341	5.719	0.2325
Cyclic Adp-Ribose	8.513E-13	3.904E-11	2.6579	2.6554	4.9206	2.2988	yes	up	B(i)	C13050;_	-	-	map04921;map04972;map04970;map04020	Oxytocin signaling pathway;Pancreatic secretion;Salivary secretion;Calcium signaling pathway	Organismal Systems;Organismal Systems;Organismal Systems;Environmental Information Processing	Endocrine system;Digestive system;Digestive system;Signal transduction	-;HMDB0249529	Organic oxygen compounds	Organooxygen compounds	Carbohydrates and carbohydrate conjugates	119340-53-3;_	542.068	0.8526	M+H	C15H21N5O13P2	95.8	0	metab_10449	pos_15481	pos		56.7		5.457	0.2348	1.109	0.05494
Pe(18:0/0:0)	7.081E-5	0.0002594	2.6435	2.6422	0.1401	-2.8355	yes	down	B(i)	-	-	-	-	-	-	-	LMGP02050001	-	-	-		504.305	6.8907	M+Na	C23H48NO7P	67.6	0	metab_6125	pos_8896	pos		50.7		0.7778	1.675	5.552	0.6722
2-[(4-Chlorophenyl)Sulfonyl]-3-[(4,6-Dimethylpyrimidin-2-Yl)Amino]Acrylonitrile	5.136E-17	3.288E-14	2.634	2.6332	2.1081	1.0759	yes	up	B(i)	-	-	-	-	-	-	-	-	-	-	-		695.087	0.9201	2M-H	C15H13ClN4O2S	93.3	0	metab_20677	neg_15111	neg		51.6		8.116	0.04892	3.85	0.07478
Glu-Ser-Pro	2.586E-19	6.149E-16	2.6266	2.6253	18.4369	4.2045	yes	up	B(i)	-	-	-	-	-	-	-	-	-	-	-		332.145	2.0466	M+H	C13H21N3O7	52.9	0	metab_1085	pos_1338	pos		48.9		4.482	0.04556	0.2431	0.02569
Talaroflavone	1.78E-15	3.614E-13	2.6146	2.6122	0.1102	-3.1816	yes	down	B(i)	-	-	-	-	-	-	-	-	-	-	-		275.056	0.3864	M-H	C14H12O6	39.8	0	metab_11707	neg_330	neg		45.2		0.5201	0.005314	4.719	0.1253
Sn38 Glucuronide	7.648E-13	3.597E-11	2.607	2.6035	3.117	1.6402	yes	up	B(ii)	C11376	-	-	map00983	Drug metabolism - other enzymes	Metabolism	Xenobiotics biodegradation and metabolism	HMDB0060511	Alkaloids and derivatives	Camptothecins	Not Available	-;_	603.143	0.4025	M+Cl	C28H28N2O11	0	45.2	metab_11754	neg_415	neg		44.9		6.153	0.08968	1.974	0.211
Dimp	1.308E-5	5.787E-5	2.5924	2.5969	2.948	1.5597	yes	up	B(ii)	C06196	-	-	map01232;map00230	Nucleotide metabolism;Purine metabolism	Metabolism;Metabolism	Global and overview maps;Nucleotide metabolism	HMDB0006555	Nucleosides, nucleotides, and analogues	Purine nucleotides	Purine deoxyribonucleotides	-;3393-18-8	371.013	0.4001	M+K	C10H13N4O7P	0	56	metab_10899	pos_16048	pos		47.4		6.748	0.04032	2.289	1.381
Galactoarabinan	2.224E-6	1.226E-5	2.5866	2.5897	9.1904	3.2001	yes	up	B(ii)	-	-	-	-	-	-	-	HMDB0252576	Organic oxygen compounds	Organooxygen compounds	Carbohydrates and carbohydrate conjugates		564.23	3.7507	M+ACN+Na	C20H36O14	0	74	metab_8453	pos_12400	pos		52.4		4.87	0.2827	0.5299	1.066
H-Beta-Ala-Tyr-Oh	1.292E-17	1.024E-14	2.586	2.5847	6.2317	2.6396	yes	up	B(ii)	-	-	-	-	-	-	-	HMDB0253008	Organic acids and derivatives	Peptidomimetics	Hybrid peptides		253.118	2.5223	M+H	C12H16N2O4	0	58.8	metab_10006	pos_14945	pos		50.8		4.895	0.05601	0.7855	0.04986
Dephospho-Coa	1.362E-5	5.99E-5	2.5753	2.5609	7.1743	2.8428	yes	up	B(i)	C00882	-	-	map01100;map00770;map01240	Metabolic pathways;Pantothenate and CoA biosynthesis;Biosynthesis of cofactors	Metabolism;Metabolism;Metabolism	Global and overview maps;Metabolism of cofactors and vitamins;Global and overview maps	HMDB0001373;LMFA07050315;PW_C001061	Nucleosides, nucleotides, and analogues	Purine nucleotides	Purine ribonucleotides	3633-59-8;	688.156	2.9141	M+H	C21H35N7O13P2S	78.8	0	metab_1667	pos_2265	pos		54.1		5.05	0.5117	0.7039	1.253
20-Ethyl-Pge2	0.0001043	0.0003628	2.5673	2.5541	0.2448	-2.0303	yes	down	B(i)	-	-	-	-	-	-	-	LMFA03010174	-	-	-		379.25	5.8543	M-H	C22H36O5	80.4	0	metab_14847	neg_6019	neg		54.4		1.461	1.745	5.968	0.3804
Tyr-Asn-Asn	1.566E-13	1.019E-11	2.5663	2.5659	0.0046	-7.7622	yes	down	B(i)	-	-	-	-	-	-	-	-	-	-	-		408.153	2.6368	M-H	C17H23N5O7	77.5	0	metab_20223	neg_14417	neg		54.8		0.01877	0.02047	4.075	0.1887
Kaur-16-En-18-Oic Acid, 15-Oxo-(7Ci,8Ci)	4.154E-5	0.0001608	2.5558	2.5549	0.1652	-2.5979	yes	down	B(i)	-	-	-	-	-	-	-	-	-	-	-		317.209	6.0359	M+H	C20H28O3	83.8	0	metab_4365	pos_6788	pos		53.4		0.8733	1.538	5.287	0.2906
Linustatin	5.605E-13	2.787E-11	2.5486	2.5481	0.0042	-7.8997	yes	down	B(ii)	C08333;_	-	-	-	-	-	-	HMDB0303673	Organic oxygen compounds	Organooxygen compounds	Carbohydrates and carbohydrate conjugates	72229-40-4;_	410.167	2.5809	M+H	C16H27NO11	0	69.1	metab_1241	pos_1536	pos		52.8		0.01683	0.0002547	4.019	0.2129
Trichlormethine	9.303E-13	4.178E-11	2.5395	2.5363	5.8298	2.5434	yes	up	B(ii)	C19305;_	-	-	-	-	-	-	HMDB0259169	Organic nitrogen compounds	Organonitrogen compounds	Nitrogen mustard compounds	817-09-4;_	404.999	0.6317	2M-H	C6H12Cl3N	0	46.7	metab_20765	neg_15289	neg		36.9		4.788	0.2126	0.8213	0.06361
Glycocholenate Sulfate	0.0001284	0.0004372	2.5358	2.5238	0.2997	-1.7382	yes	down	B(ii)	-	-	-	-	-	-	-	HMDB0242178	Lipids and lipid-like molecules	Steroids and steroid derivatives	Bile acids, alcohols and derivatives		564.228	5.7365	M+Na-2H, M+FA-H	C26H41NO9S	0	72.6	metab_21878	neg_17131	neg		52.1		1.892	1.732	6.312	0.4843
2-Cis-Abscisate	5.069E-10	9.074E-9	2.5344	2.5306	2.3321	1.2216	yes	up	B(ii)	-	-	-	-	-	-	-	HMDB0304067	Lipids and lipid-like molecules	Prenol lipids	Sesquiterpenoids		228.117	0.3576	M+H-2H2O	C15H19O4-	0	47.7	metab_10993	pos_16172	pos		45.2		6.959	0.01998	2.984	0.4197
Tyr-Glu-Thr	7.897E-10	1.34E-8	2.5294	2.5255	0.0987	-3.3414	yes	down	B(i)	-	-	-	-	-	-	-	-	-	-	-		412.171	3.2863	M+H	C18H25N3O8	67.5	0	metab_2258	pos_3217	pos		49.3		0.4336	0.004216	4.395	0.4381
Pro Trp Trp	4.967E-8	4.774E-7	2.5277	2.5183	0.3241	-1.6256	yes	down	B(i)	-	-	-	-	-	-	-	-	-	-	-		488.235	2.7166	M+H	C27H29N5O4	68.4	0	metab_1290	pos_1617	pos		48.9		1.914	0.6358	5.906	0.2303
Inosine 2'-Phosphate	1.11E-12	4.739E-11	2.5258	2.5265	2.7054	1.4358	yes	up	B(ii)	-	-	-	-	-	-	-	HMDB0011681	Organic oxygen compounds	Organooxygen compounds	Carbohydrates and carbohydrate conjugates		371.036	0.5809	M+Na	C10H13N4O8P	0	50.1	metab_10537	pos_15594	pos		48.4		6.244	0.04783	2.308	0.219
D-4'-Phosphopantothenate	4.909E-14	4.279E-12	2.5118	2.5092	0.1716	-2.5432	yes	down	B(ii)	C03492	-	-	map01100;map00770;map00410;map01240	Metabolic pathways;Pantothenate and CoA biosynthesis;beta-Alanine metabolism;Biosynthesis of cofactors	Metabolism;Metabolism;Metabolism;Metabolism	Global and overview maps;Metabolism of cofactors and vitamins;Metabolism of other amino acids;Global and overview maps	HMDB0001016	Organic acids and derivatives	Carboxylic acids and derivatives	Amino acids, peptides, and analogues	-;5875-50-3;_	300.084	1.8708	M+H	C9H18NO8P	0	75.9	metab_1029	pos_1269	pos		54.4		0.8029	0.005619	4.68	0.1614
6-(4-Methyl-2-Oxopentyl)-4-Hydroxy-2-Pyrone	1.089E-10	2.378E-9	2.5001	2.4964	2.2412	1.1643	yes	up	B(ii)	-	-	-	-	-	-	-	HMDB0304223	Organoheterocyclic compounds	Pyrans	Pyranones and derivatives		210.087	0.3576	M+H	C11H13O4-	0	62	metab_254	pos_295	pos		50		6.968	0.02097	3.109	0.3483
Dg(Pgf2Alpha/0:0/2:0)	3.592E-7	2.559E-6	2.4646	2.4684	0.2664	-1.9083	yes	down	B(ii)	-	-	-	-	-	-	-	HMDB0296918	Not Available	Not Available	Not Available		470.287	5.8075	M+	C25H42O8	0	64.1	metab_7043	pos_9990	pos		50.6		1.409	0.006404	5.289	0.8096
Pentacarboxyl Porphyrinogen Iii	4.988E-12	1.688E-10	2.4627	2.4613	0.315	-1.6668	yes	down	B(ii)	-	-	-	-	-	-	-	HMDB0001957	Organoheterocyclic compounds	Tetrapyrroles and derivatives	Porphyrins		718.307	3.1386	M+NH4	C37H40N4O10	0	42.8	metab_9078	pos_13429	pos		45.3		1.719	0.006536	5.458	0.2476
Dopa Sulfate	7.866E-8	7.048E-7	2.458	2.4582	0.2341	-2.0949	yes	down	B(ii)	-	-	-	-	-	-	-	HMDB0002028	Organic acids and derivatives	Carboxylic acids and derivatives	Amino acids, peptides, and analogues	96253-55-3	310.059	1.5289	M+CH3OH+H	C9H11NO7S	0	55	metab_951	pos_1183	pos		49		1.165	0.6596	4.977	0.1552
8-Methylcaffeine	9.097E-18	8.414E-15	2.454	2.4528	2.444	1.2893	yes	up	B(i)	-	-	-	-	-	-	-	-	-	-	-		209.103	0.3576	M+H	C9H12N4O2	36.8	0	metab_10996	pos_16176	pos		45.9		6.264	0.02699	2.563	0.05935
Lpc(22:5-Sn1)	1.85E-8	2.034E-7	2.4498	2.454	0.4433	-1.1737	yes	down	B(i)	-	-	-	-	-	-	-	-	-	-	-		570.355	6.3539	M+H	C30H52NO7P	94	0	metab_6401	pos_9229	pos		57.7		3.005	0.5383	6.779	0.2073
N-Acetyl-3-Methylhistidine	5.833E-8	5.462E-7	2.4229	2.4181	2.2146	1.1471	yes	up	B(ii)	-	-	-	-	-	-	-	HMDB0240341	Organic acids and derivatives	Carboxylic acids and derivatives	Amino acids, peptides, and analogues	37841-04-6	212.103	0.3576	M+H	C9H13N3O3	0	61.6	metab_10995	pos_16175	pos		51.6		6.717	0.03576	3.033	0.6335
Thiomorpholine 3-Carboxylate	0.0001454	0.0004872	2.3793	2.3652	0.2725	-1.8757	yes	down	B(ii)	C03901	-	-	-	-	-	-	HMDB0059611	Organic acids and derivatives	Carboxylic acids and derivatives	Amino acids, peptides, and analogues	20960-92-3;_	148.043	0.8686	M+H	C5H9NO2S	0	59.5	metab_10435	pos_15465	pos		51.1		1.46	1.604	5.358	0.1458
Leu-Met	2.863E-6	1.528E-5	2.3617	2.3595	9.3776	3.2292	yes	up	B(i)	-	-	-	-	-	-	-	HMDB0028935	Organic acids and derivatives	Carboxylic acids and derivatives	Amino acids, peptides, and analogues		261.128	3.0571	M-H	C11H22N2O3S	75.8	0	metab_19767	neg_13510	neg		53.3		4.038	0.258	0.4306	0.9066
Tyrosine Conjugated Cholic Acid	9.888E-10	1.622E-8	2.3543	2.3536	0.4582	-1.1259	yes	down	B(i)	-	-	-	-	-	-	-	-	-	-	-		536.334	5.8659	M+H-2H2O	C33H49NO7	49.6	0	metab_4147	pos_6524	pos		46.3		2.911	0.006655	6.353	0.3895
Ascorbic Acid	3.944E-7	2.773E-6	2.3451	2.3407	0.4332	-1.2069	yes	down	B(i)	C00072;C01041	Vitamins and cofactors;-	Vitamins;-	map01100;map00480;map01240;map04977;map00053;map04066	Metabolic pathways;Glutathione metabolism;Biosynthesis of cofactors;Vitamin digestion and absorption;Ascorbate and aldarate metabolism;HIF-1 signaling pathway	Metabolism;Metabolism;Metabolism;Organismal Systems;Metabolism;Environmental Information Processing	Global and overview maps;Metabolism of other amino acids;Global and overview maps;Digestive system;Carbohydrate metabolism;Signal transduction	-;HMDB0000044;PW_C000031	Organoheterocyclic compounds	Dihydrofurans	Furanones	50-81-7	175.025	0.5997	M-H	C6H8O6	92.7	0	metab_20804	neg_15404	neg		58		2.669	0.007621	6.161	0.7359
Trp-Asp-Thr	4.375E-9	5.889E-8	2.3362	2.3331	0.4626	-1.1123	yes	down	B(i)	-	-	-	-	-	-	-	-	-	-	-		419.153	6.0304	M-H	C19H24N4O7	83.8	0	metab_15100	neg_6391	neg		53.8		2.922	0.3754	6.317	0.2432
Pitavastatin	5.267E-12	1.764E-10	2.3323	2.3294	0.4277	-1.2254	yes	down	B(ii)	C13334	-	-	-	-	-	-	HMDB0041991	Organoheterocyclic compounds	Quinolines and derivatives	Phenylquinolines	147511-69-1	402.151	6.0251	M-H2O-H	C25H24FNO4	0	59.3	metab_15095	neg_6381	neg		50.1		2.502	0.03407	5.85	0.2205
Globo-H	7.866E-12	2.518E-10	2.3191	2.3159	0.2805	-1.8338	yes	down	B(ii)	C22469;_	-	-	-	-	-	-	HMDB0252749	Organic oxygen compounds	Organooxygen compounds	Carbohydrates and carbohydrate conjugates	-;_	588.217	3.6312	M+Hac-H	C20H35NO15	0	73.7	metab_19418	neg_12777	neg		52.3		1.291	0.007243	4.602	0.2296
Cytidine	3.345E-6	1.744E-5	2.3179	2.314	0.3553	-1.4931	yes	down	B(i)	C00475;_	Nucleic acids;-	Nucleosides;-	map00240;map01100;map02010;map01232	Pyrimidine metabolism;Metabolic pathways;ABC transporters;Nucleotide metabolism	Metabolism;Metabolism;Environmental Information Processing;Metabolism	Nucleotide metabolism;Global and overview maps;Membrane transport;Global and overview maps	HMDB0000089;HMDB0248553;PW_C000061	Nucleosides, nucleotides, and analogues	Pyrimidine nucleosides	Not Available	65-46-3;_	278.055	0.5944	M+Cl	C9H13N3O5	76.4	0	metab_20812	neg_15425	neg		53.5		1.918	0.8854	5.399	0.2689
10(S),17(S)-Dihdohe	1.822E-7	1.451E-6	2.3125	2.3062	0.3623	-1.4648	yes	down	B(i)	-	-	-	-	-	-	-	-	-	-	-		359.223	5.8863	M-H	C22H32O4	45	0	metab_14923	neg_6116	neg		47.9		1.915	0.326	5.286	0.5676
Cbmida	1.539E-7	1.259E-6	2.3113	2.306	3.8868	1.9586	yes	up	B(ii)	-	-	-	-	-	-	-	HMDB0249715	Organic acids and derivatives	Carboxylic acids and derivatives	Tetracarboxylic acids and derivatives		421.083	0.3918	M+Na-2H	C16H20N2O10	0	41.8	metab_21477	neg_16682	neg		46.3		4.532	0.1401	1.166	0.6265
Glutamic Acid-Betaxanthin	1.457E-9	2.277E-8	2.3031	2.2975	2.0126	1.0091	yes	up	B(ii)	-	-	-	-	-	-	-	HMDB0304683	Organic acids and derivatives	Carboxylic acids and derivatives	Amino acids, peptides, and analogues		339.08	0.3918	M-H	C14H16N2O8	0	45.9	metab_21478	neg_16686	neg		44.8		6.525	0.09925	3.242	0.3736
Canescein	4.608E-12	1.593E-10	2.3017	2.2994	0.2076	-2.2678	yes	down	B(ii)	-	-	-	-	-	-	-	HMDB0029313	Organoheterocyclic compounds	Isobenzofurans	Not Available	22333-73-9	608.303	3.8039	M+ACN+H	C29H42O11	0	46.3	metab_8404	pos_12321	pos		45.3		0.8551	0.005737	4.118	0.2144
(X)-1,2-Propanediol 1-O-B-D-Glucopyranoside	7.404E-7	4.732E-6	2.2986	2.2959	7.871	2.9765	yes	up	B(ii)	-	-	-	-	-	-	-	HMDB0033065	Organic oxygen compounds	Organooxygen compounds	Carbohydrates and carbohydrate conjugates		259.08	1.4654	M+Na-2H	C9H18O7	0	57.1	metab_20466	neg_14800	neg		50.5		3.867	0.7285	0.4913	0.2208
Prostaglandin K2	1.068E-5	4.848E-5	2.2928	2.2787	0.1964	-2.3482	yes	down	B(i)	-	-	-	-	-	-	-	LMFA03010023	-	-	-		351.216	5.6098	M+H	C20H30O5	82.7	0	metab_3895	pos_6201	pos		55.1		0.8378	0.992	4.266	0.3055
6,8-Dihydroxypurine	5.476E-5	0.0002056	2.29	2.289	0.4324	-1.2097	yes	down	B(ii)	-	-	-	-	-	-	-	HMDB0001182	Organoheterocyclic compounds	Imidazopyrimidines	Purines and purine derivatives	13231-00-0	153.041	1.0553	M+H	C5H4N4O2	0	54.8	metab_10378	pos_15395	pos		49.5		2.714	1.3	6.277	0.1251
Lintitript	2.739E-15	4.913E-13	2.2898	2.2883	2.258	1.175	yes	up	B(ii)	-	-	-	-	-	-	-	HMDB0254108	Organoheterocyclic compounds	Indoles and derivatives	Indolyl carboxylic acids and derivatives		432.018	0.7012	M+Na-2H	C20H14ClN3O3S	0	72.9	metab_20731	neg_15226	neg		45.7		5.785	0.07358	2.562	0.0685
Allopurinol Riboside	2.611E-10	5.114E-9	2.282	2.2785	2.2816	1.19	yes	up	B(ii)	-	-	-	-	-	-	-	HMDB0000481	Nucleosides, nucleotides, and analogues	Pyrazolo[3,4-d]pyrimidine glycosides	Not Available	16220-07-8	233.066	0.5596	M+H-2H2O	C10H12N4O5	0	46.5	metab_694	pos_864	pos		46.7		5.729	0.02675	2.511	0.3169
Sl(11:1_O/18:5)	2.229E-6	1.228E-5	2.2767	2.2723	0.4564	-1.1316	yes	down	B(i)	-	-	-	-	-	-	-	-	-	-	-		580.327	5.8328	M+Hac-H	C29H47NO5S	94.5	0	metab_18506	neg_11054	neg		55		2.805	0.7757	6.146	0.3458
3-Carbamoyl-2-Phenylpropionic Acid	1.933E-10	3.915E-9	2.2743	2.2703	0.3479	-1.5233	yes	down	B(ii)	C16591	-	-	map00982	Drug metabolism - cytochrome P450	Metabolism	Xenobiotics biodegradation and metabolism	HMDB0060367	Benzenoids	Benzene and substituted derivatives	Not Available	139262-66-1;_	192.065	3.3877	M+H-H2O	C10H11NO4	0	61.8	metab_8840	pos_13021	pos		51.7		1.704	0.006532	4.898	0.3061
Dhesn	4.425E-9	5.945E-8	2.2695	2.2694	0.393	-1.3472	yes	down	B(ii)	-	-	-	-	-	-	-	HMDB0251109	Alkaloids and derivatives	Ergoline and derivatives	Lysergic acids and derivatives		530.279	5.6992	M-H2O-H	C30H39N5O5	0	43.4	metab_14622	neg_5667	neg		45.7		2.08	0.007573	5.292	0.4236
7-Methylguanosine 5'-Diphosphate	2.14E-10	4.29E-9	2.2652	2.2657	2.0176	1.0126	yes	up	B(ii)	C20183	-	-	-	-	-	-	HMDB0059613	Nucleosides, nucleotides, and analogues	Purine nucleotides	Purine ribonucleotides		503.044	0.6852	M+FA-H	C11H18N5O11P2+	0	57.5	metab_20736	neg_15234	neg		49.8		6.305	0.1429	3.125	0.2728
Val Gly Val	3.626E-8	3.654E-7	2.2652	2.2684	0.0534	-4.2271	yes	down	B(i)	-	-	-	-	-	-	-	-	-	-	-		274.176	3.0744	M+H	C12H23N3O4	66.4	0	metab_9161	pos_13580	pos		51.8		0.1824	0.4269	3.416	0.3142
7Z, 10Z, 13Z, 16Z, 19Z-Docosapentaenoic Acid	1.411E-8	1.611E-7	2.2603	2.2567	0.361	-1.47	yes	down	B(i)	-	-	-	-	-	-	-	-	-	-	-		329.248	6.0784	M-H	C22H34O2	51.2	0	metab_18198	neg_10582	neg		47.1		1.801	0.261	4.989	0.3955
(+/-)19,20-Dihdpa	5.489E-6	2.696E-5	2.259	2.2559	0.4025	-1.3129	yes	down	B(i)	-	-	-	-	-	-	-	-	-	-	-		361.239	5.9182	M-H	C22H34O4	66.6	0	metab_18368	neg_10855	neg		51.5		2.242	0.8428	5.57	0.4046
N2-(2-{[(2-Thienylmethyl)Amino]Carbonyl}Phenyl)-5-Nitro-2-Furamide	4.217E-12	1.491E-10	2.2354	2.2324	0.3598	-1.4746	yes	down	B(i)	-	-	-	-	-	-	-	-	-	-	-		416.053	1.2395	M+FA-H	C17H13N3O5S	67.4	0	metab_12719	neg_2109	neg		49.7		1.729	0.007494	4.805	0.2002
3-Phenylpropyl Glucosinolate	3.044E-8	3.143E-7	2.2271	2.228	2.1807	1.1248	yes	up	B(ii)	-	-	-	-	-	-	-	HMDB0038422	Organic oxygen compounds	Organooxygen compounds	Carbohydrates and carbohydrate conjugates	76265-25-3	472.055	0.5891	M+Cl	C16H23NO9S2	0	79.9	metab_12447	neg_1597	neg		50.8		5.757	0.07497	2.64	0.496
16(17)-Epdpe	1.355E-7	1.127E-6	2.2179	2.2109	0.4973	-1.0078	yes	down	B(i)	-	-	-	-	-	-	-	HMDB0013621;LMFA04000037	Lipids and lipid-like molecules	Fatty Acyls	Fatty acids and conjugates	_;	343.228	5.9981	M-H	C22H32O3	84.1	0	metab_15073	neg_6341	neg		56.1		3.06	0.4752	6.153	0.3361
Cyclo(Glycylleucylvalylleucylprolylseryl)	1.087E-7	9.283E-7	2.2137	2.208	0.4844	-1.0459	yes	down	B(ii)	-	-	-	-	-	-	-	HMDB0303709	Organic acids and derivatives	Carboxylic acids and derivatives	Amino acids, peptides, and analogues		547.33	1.4654	M-H2O-H	C27H46N6O7	0	77.1	metab_20463	neg_14796	neg		52.2		2.894	0.5555	5.975	0.1116
4-Methylcatechol	2.802E-11	7.347E-10	2.2117	2.209	0.008	-6.9674	yes	down	B(i)	C06730	-	-	map01100	Metabolic pathways	Metabolism	Global and overview maps	HMDB0000873	Benzenoids	Phenols	Benzenediols	452-86-8	123.045	3.122	M-H	C7H8O2	55.6	0	metab_13541	neg_3621	neg		49.4		0.0243	0.028	3.041	0.2362
Gln-Gln-Leu	3.871E-6	1.975E-5	2.2042	2.2027	0.0489	-4.3553	yes	down	B(i)	-	-	-	-	-	-	-	-	-	-	-		386.205	3.1489	M-H	C16H29N5O6	46.5	0	metab_19659	neg_13310	neg		48.1		0.1623	0.3941	3.322	0.7573
Zanamivir	1.042E-6	6.346E-6	2.2016	2.1966	4.7563	2.2498	yes	up	B(ii)	C08095	-	-	-	-	-	-	HMDB0014698	Organic acids and derivatives	Carboxylic acids and derivatives	Carboxylic acid derivatives	139110-80-8	331.128	3.4682	M-H	C12H20N4O7	0	43.8	metab_19481	neg_12906	neg		44.3		3.923	0.3225	0.8248	0.6491
Flunoxaprofen	4.214E-13	2.256E-11	2.1929	2.1903	0.4236	-1.2394	yes	down	B(ii)	-	-	-	-	-	-	-	HMDB0252341	Organoheterocyclic compounds	Azoles	Oxazoles		320.052	2.2098	M+Cl	C16H12FNO3	0	41.9	metab_20316	neg_14570	neg		44.5		2.172	0.007586	5.128	0.1526
Griseolic Acid	5.023E-13	2.573E-11	2.186	2.1845	0.3534	-1.5005	yes	down	B(ii)	-	-	-	-	-	-	-	HMDB0242674	Nucleosides, nucleotides, and analogues	Purine nucleosides	Not Available		414.044	0.7331	M+Cl	C14H13N5O8	0	57.6	metab_20719	neg_15200	neg		47.7		1.607	0.07144	4.547	0.1372
Trp-Val	4.833E-10	8.726E-9	2.1731	2.1684	2.9402	1.5559	yes	up	B(i)	-	-	-	-	-	-	-	HMDB0029096	Organic acids and derivatives	Carboxylic acids and derivatives	Amino acids, peptides, and analogues		304.166	3.6601	M+H	C16H21N3O3	78.3	0	metab_8534	pos_12545	pos		54.4		4.422	0.3015	1.504	0.05767
Asn-Gly-Ile	1.771E-11	5.015E-10	2.17	2.1682	0.1021	-3.2924	yes	down	B(i)	-	-	-	-	-	-	-	-	-	-	-		301.152	2.9489	M-H	C12H22N4O5	79.2	0	metab_13384	neg_3318	neg		54.4		0.3302	0.004047	3.235	0.2186
Val Thr Trp	1.398E-7	1.158E-6	2.1698	2.1661	0.3973	-1.3316	yes	down	B(i)	-	-	-	-	-	-	-	-	-	-	-		409.187	3.096	M+Na-H2O	C20H28N4O5	58.4	0	metab_9131	pos_13524	pos		49.5		1.958	0.5234	4.928	0.2012
3-Hydroxy-N6,N6,N6-Trimethyl-L-Lysine	5.682E-10	1.004E-8	2.1692	2.163	0.2769	-1.8526	yes	down	B(ii)	C01259	-	-	map01100;map00310	Metabolic pathways;Lysine degradation	Metabolism;Metabolism	Global and overview maps;Amino acid metabolism	HMDB0001422	Organic acids and derivatives	Carboxylic acids and derivatives	Amino acids, peptides, and analogues		244.118	3.4143	M+K	C9H21N2O3+	0	49.7	metab_2389	pos_3466	pos		48.7		1.112	0.2278	4.016	0.2112
Tyr-His-His	1.001E-12	4.364E-11	2.1524	2.1495	0.4669	-1.0989	yes	down	B(i)	-	-	-	-	-	-	-	-	-	-	-		436.173	4.1174	M-H2O-H	C21H25N7O5	75.9	0	metab_19284	neg_12410	neg		53.8		2.495	0.03817	5.344	0.156
Glutamyl-S-Methylcysteine	4.352E-12	1.525E-10	2.1503	2.1474	0.4419	-1.1784	yes	down	B(i)	-	-	-	-	-	-	-	-	-	-	-		323.089	2.9328	M+Hac-H	C9H16N2O5S	42.9	0	metab_19851	neg_13692	neg		45.4		2.253	0.04182	5.099	0.1812
Gamma-L-Glutamyl-Gamma-L-Glutamyl-L-Methionine	4.335E-9	5.844E-8	2.1428	2.1399	0.0247	-5.3373	yes	down	B(ii)	-	-	-	-	-	-	-	HMDB0038674	Organic acids and derivatives	Carboxylic acids and derivatives	Amino acids, peptides, and analogues	41515-84-8	406.129	3.0949	M-H	C15H25N3O8S	0	41.7	metab_13525	neg_3587	neg		46.1		0.07245	0.001163	2.929	0.3759
10-Deacetylbaccatin Iii	1.062E-5	4.828E-5	2.1418	2.1445	8.9449	3.1611	yes	up	B(ii)	C11700;_	-	-	map01100	Metabolic pathways	Metabolism	Global and overview maps	HMDB0244264	Lipids and lipid-like molecules	Prenol lipids	Diterpenoids	32981-86-5;_	589.227	4.166	M+FA-H	C29H36O10	0	52.1	metab_19264	neg_12368	neg		48.2		3.408	0.2518	0.381	0.8808
Ser-Thr-Pro	2.926E-10	5.653E-9	2.1363	2.1332	0.3366	-1.5708	yes	down	B(i)	-	-	-	-	-	-	-	-	-	-	-		304.15	0.5649	M+H	C12H21N3O6	45	0	metab_10548	pos_15607	pos		47.7		1.431	0.006417	4.251	0.2819
Crassin Acetate	0.0008516	0.002306	2.1336	2.1249	0.1633	-2.6145	yes	down	B(i)	-	-	-	-	-	-	-	-	-	-	-		377.23	5.781	M+H	C22H32O5	45.4	0	metab_7071	pos_10023	pos		45.8		0.6533	0.005189	4.001	1.748
Deoxypyridinoline	3.064E-6	1.618E-5	2.1314	2.1309	2.4962	1.3197	yes	up	B(ii)	-	-	-	-	-	-	-	HMDB0000569	Organic acids and derivatives	Carboxylic acids and derivatives	Amino acids, peptides, and analogues	83462-55-9	435.187	3.5744	M+Na	C18H28N4O7	0	59.4	metab_8662	pos_12730	pos		49.9		4.91	0.2058	1.967	0.7469
Ile-Pro-Ile	1.317E-8	1.516E-7	2.125	2.1206	2.4268	1.279	yes	up	B(i)	-	-	-	-	-	-	-	-	-	-	-		342.238	4.2002	M+H	C17H31N3O4	77.2	0	metab_3044	pos_4626	pos		54		4.788	0.2601	1.973	0.3239
Ergocristine	9.1E-5	0.0003219	2.1025	2.1014	0.4556	-1.1343	yes	down	B(ii)	C09164;_	-	-	-	-	-	-	HMDB0251908	Alkaloids and derivatives	Ergoline and derivatives	Lysergic acids and derivatives	511-08-0;_	608.29	5.881	M-H	C35H39N5O5	0	61.8	metab_18405	neg_10909	neg		50.6		2.543	0.6953	5.582	0.9593
5-Azanonane Deriv.	6.521E-5	0.0002407	2.089	2.0826	0.4767	-1.0689	yes	down	B(ii)	-	-	-	-	-	-	-	HMDB0249975	Benzenoids	Benzene and substituted derivatives	Phenylbutylamines		614.332	5.5869	M+Cl	C29H49N5O7	0	56.6	metab_14504	neg_5505	neg		49.2		2.698	1.043	5.66	0.3769
2-Hydroxy-1-Naphthaldehyde Salicyloylhydrazone	1.035E-9	1.684E-8	2.0835	2.082	0.4899	-1.0295	yes	down	B(ii)	-	-	-	-	-	-	-	HMDB0245142	Benzenoids	Naphthalenes	Naphthols and derivatives		271.086	1.1245	M+H-2H2O	C18H14N2O3	0	50	metab_885	pos_1102	pos		46.9		2.587	0.006646	5.281	0.3062
Dihydroxycitracridone I	5.423E-6	2.669E-5	2.0766	2.0679	0.4936	-1.0187	yes	down	B(ii)	-	-	-	-	-	-	-	HMDB0031401	Organoheterocyclic compounds	Quinolines and derivatives	Benzoquinolines	161043-20-5	446.142	2.7334	M+Hac-H	C20H21NO7	0	45.5	metab_13099	neg_2729	neg		46		2.725	0.6698	5.521	0.4084
Uridine Monophosphate (Ump)	1.034E-9	1.684E-8	2.0717	2.0667	2.138	1.0963	yes	up	B(i)	-	-	-	-	-	-	-	-	-	-	-		325.043	0.7622	M+H	C9H13N2O9P	70.7	0	metab_10498	pos_15540	pos		52.2		4.988	0.2959	2.333	0.05924
Prostaglandin A3	1.167E-8	1.366E-7	2.0699	2.068	0.3702	-1.4336	yes	down	B(i)	-	-	-	-	-	-	-	LMFA03010140	-	-	-		333.206	5.7757	M+H	C20H28O4	80.5	0	metab_4052	pos_6408	pos		54.3		1.573	0.006486	4.249	0.3899
Kaempferol 3-Xylosylglucoside	6.107E-8	5.667E-7	2.0686	2.0723	2.2611	1.177	yes	up	B(ii)	-	-	-	-	-	-	-	HMDB0039507	Phenylpropanoids and polyketides	Flavonoids	Flavonoid glycosides	29322-07-4	603.127	0.3789	M+Na	C26H28O15	0	57.8	metab_10949	pos_16115	pos		45.3		4.85	0.4645	2.145	0.05909
Nadh	2.663E-6	1.438E-5	2.063	2.0712	2.4345	1.2836	yes	up	B(i)	C00004	-	-	map01100;map00190;map04020;map04714;map04925	Metabolic pathways;Oxidative phosphorylation;Calcium signaling pathway;Thermogenesis;Aldosterone synthesis and secretion	Metabolism;Metabolism;Environmental Information Processing;Organismal Systems;Organismal Systems	Global and overview maps;Energy metabolism;Signal transduction;Environmental adaptation;Endocrine system	HMDB0001487;PW_C001144	Nucleosides, nucleotides, and analogues	(5''->5'')-dinucleotides	Not Available	58-68-4	666.132	2.3243	M+H	C21H29N7O14P2	62.9	0	metab_1158	pos_1418	pos		50.5		4.718	0.6024	1.938	0.3957
Leu Thr	5.815E-7	3.837E-6	2.0629	2.0625	2.0689	1.0489	yes	up	B(i)	-	-	-	-	-	-	-	-	-	-	-		233.149	1.1085	M+H	C10H20N2O4	41.4	0	metab_10360	pos_15375	pos		47.1		5.253	0.2804	2.539	0.5264
N-Acetyl-Dl-Glutamic Acid	1.607E-8	1.802E-7	2.0573	2.0512	0.4717	-1.0839	yes	down	B(i)	-	-	-	-	-	-	-	-	-	-	-		188.057	1.1381	M-H	C7H11NO5	98.1	0	metab_20593	neg_14969	neg		58.5		2.354	0.3725	4.99	0.1376
1-Methylhistidine	3.071E-9	4.384E-8	2.0522	2.0525	2.2296	1.1568	yes	up	B(i)	C01152	-	-	map01100;map00340	Metabolic pathways;Histidine metabolism	Metabolism;Metabolism	Global and overview maps;Amino acid metabolism	HMDB0000001;HMDB0000479;HMDB0000001;PW_C000001	Organic acids and derivatives	Carboxylic acids and derivatives	Amino acids, peptides, and analogues	368-16-1;332-80-9	170.092	0.6446	M+H	C7H11N3O2	79.9	0	metab_730	pos_911	pos		54.3		4.758	0.04203	2.134	0.3308
Davallialactone	0.0001975	0.000641	2.0472	2.0323	0.354	-1.4983	yes	down	B(ii)	-	-	-	-	-	-	-	HMDB0250883	Benzenoids	Phenols	Benzenediols		445.093	1.2395	M-H2O-H	C25H20O9	0	43.1	metab_20554	neg_14910	neg		44.9		1.59	1.231	4.492	0.1959
Gabazine	1.907E-11	5.349E-10	2.02	2.017	0.4843	-1.046	yes	down	B(ii)	C13796	-	-	-	-	-	-	HMDB0252568	Organoheterocyclic compounds	Diazines	Pyridazines and derivatives		332.125	3.8047	M+FA-H	C15H17N3O3	0	58.3	metab_19359	neg_12637	neg		51		2.36	0.007604	4.873	0.1905
3-Hydroxy-L-Proline	2.802E-9	4.049E-8	2.0164	2.0171	0.4467	-1.1626	yes	down	B(ii)	C04397	-	-	-	-	-	-	HMDB0002113	Organic acids and derivatives	Carboxylic acids and derivatives	Amino acids, peptides, and analogues	4298-08-02	190.072	1.6075	M+Hac-H	C5H9NO3	0	45	metab_20430	neg_14752	neg		46.9		2.045	0.2592	4.578	0.1857
Lpe(14:0)	0.0006934	0.001923	2.0103	2.0199	0.2836	-1.8183	yes	down	B(i)	-	-	-	-	-	-	-	HMDB0011470	Lipids and lipid-like molecules	Glycerophospholipids	Glycerophosphoethanolamines		424.247	6.057	M-H	C19H40NO7P	96.2	0	metab_18220	neg_10614	neg		56		1.183	0.007131	4.172	1.516
Ala-Thr-Pro	6.38E-8	5.882E-7	2.0085	2.0102	0.4913	-1.0253	yes	down	B(i)	-	-	-	-	-	-	-	-	-	-	-		342.166	2.6172	M+CH3OH+Na	C12H21N3O5	78.6	0	metab_1252	pos_1550	pos		53.6		2.46	0.00664	5.007	0.4428
Glu Tyr	5.254E-6	2.595E-5	2.0046	2.0051	2.4943	1.3186	yes	up	B(i)	-	-	-	-	-	-	-	-	-	-	-		311.124	2.41	M+H	C14H18N2O6	91.8	0	metab_1178	pos_1445	pos		57.2		4.375	0.1818	1.754	0.7097
S-Cysteinosuccinic Acid	2.399E-11	6.484E-10	2	2	0.4949	-1.0148	yes	down	B(ii)	-	-	-	-	-	-	-	HMDB0029418	Organic acids and derivatives	Carboxylic acids and derivatives	Amino acids, peptides, and analogues	34317-60-7	292.048	2.4901	M+CH3OH+Na	C7H11NO6S	0	42.3	metab_10022	pos_14968	pos		44.8		2.422	0.006638	4.894	0.1918
Pentostatin	7.964E-8	7.117E-7	1.9922	1.9865	3.6546	1.8697	yes	up	B(ii)	_;C02267	-	-	-	-	-	-	HMDB0014692	Organoheterocyclic compounds	Imidazodiazepines	Not Available	53910-25-1;_	269.124	2.5008	M+H	C11H16N4O4	0	57.6	metab_1215	pos_1492	pos		49.7		3.428	0.4399	0.938	0.05273
Car(6:1)	6.802E-11	1.577E-9	1.9844	1.9864	2.4687	1.3038	yes	up	B(i)	-	-	-	-	-	-	-	-	-	-	-		258.17	3.6814	M+	C13H24NO4	42.2	0	metab_2680	pos_3930	pos		46.6		4.103	0.2023	1.662	0.05823
Germine	5.478E-7	3.637E-6	1.9696	1.9652	0.4422	-1.1771	yes	down	B(i)	C10807	-	-	-	-	-	-	-	-	-	-	508-65-6	564.318	4.1093	M+CH3OH+Na	C27H43NO8	73.9	0	metab_8177	pos_11940	pos		50		1.956	0.006589	4.423	0.5386
Asn-Lys	3.228E-11	8.331E-10	1.9584	1.958	0.4851	-1.0436	yes	down	B(i)	-	-	-	-	-	-	-	HMDB0028736	Organic acids and derivatives	Carboxylic acids and derivatives	Amino acids, peptides, and analogues		261.155	0.347	M+H	C10H20N4O4	51.4	0	metab_221	pos_259	pos		41.5		2.233	0.006624	4.603	0.1894
N-Palmitoyl Phenylalanine	0.000539	0.001546	1.9532	1.9392	0.4573	-1.1289	yes	down	B(ii)	-	-	-	-	-	-	-	HMDB0062339	Organic acids and derivatives	Carboxylic acids and derivatives	Amino acids, peptides, and analogues	_;	402.302	6.2755	M-H	C25H41NO3	0	62.4	metab_17908	neg_10148	neg		51		2.305	1.321	5.041	0.2306
Bis(2-(Pyridin-3-Yl)Piperidin-1-Yl)Methane	5.153E-5	0.0001949	1.9388	1.9393	0.4702	-1.0885	yes	down	B(i)	-	-	-	-	-	-	-	-	-	-	-		337.237	5.7863	M+H	C21H28N4	65.3	0	metab_7066	pos_10017	pos		50		2.267	0.6837	4.821	0.6291
Floridin	3.032E-9	4.34E-8	1.9261	1.9239	2.2919	1.1965	yes	up	B(ii)	C11754	-	-	map04976	Bile secretion	Organismal Systems	Digestive system	HMDB0303624	Organoheterocyclic compounds	Lactams	Beta lactams		396.046	0.7545	M-H2O-H	C19H17N3O4S2	0	65.1	metab_12538	neg_1834	neg		46.8		4.091	0.2296	1.785	0.1815
2-(Arabinosylamino)-3-(Glucosylamino)Propanenitrile	3.493E-5	0.0001381	1.9141	1.8978	0.3829	-1.3851	yes	down	B(ii)	-	-	-	-	-	-	-	HMDB0039505	Organic oxygen compounds	Organooxygen compounds	Carbohydrates and carbohydrate conjugates	26401-22-9	400.135	5.9608	M+Na-2H	C14H25N3O9	0	47.3	metab_18306	neg_10764	neg		48		1.505	0.6985	3.931	0.4719
Menthol Glucuronide	0.0002794	0.0008696	1.9135	1.9107	0.4066	-1.2984	yes	down	B(ii)	-	-	-	-	-	-	-	HMDB0254445	Lipids and lipid-like molecules	Prenol lipids	Terpene glycosides		391.198	5.6833	M+Hac-H	C16H28O7	0	81.4	metab_18736	neg_11405	neg		53.4		1.778	1.007	4.373	0.5871
Ile Gln Ser Glu	0.001223	0.003164	1.8762	1.8752	0.2924	-1.7739	yes	down	B(i)	-	-	-	-	-	-	-	-	-	-	-		474.221	2.8359	M-H	C19H33N5O9	41	0	metab_19992	neg_13970	neg		45.3		1.096	1.434	3.748	0.2583
2-Aminoadipic Acid	2.727E-11	7.182E-10	1.8704	1.8679	0.4572	-1.1291	yes	down	B(i)	C00956	-	-	map01100;map00310;map00311;map00300;map01210;map01230	Metabolic pathways;Lysine degradation;Penicillin and cephalosporin biosynthesis;Lysine biosynthesis;2-Oxocarboxylic acid metabolism;Biosynthesis of amino acids	Metabolism;Metabolism;Metabolism;Metabolism;Metabolism;Metabolism	Global and overview maps;Amino acid metabolism;Biosynthesis of other secondary metabolites;Amino acid metabolism;Global and overview maps;Global and overview maps	HMDB0302754	Organic acids and derivatives	Carboxylic acids and derivatives	Amino acids, peptides, and analogues		160.062	2.2152	M-H	C6H11NO4	48	0	metab_12938	neg_2450	neg		48.4		1.816	0.07449	3.972	0.1523
Glu-Met	4.776E-7	3.236E-6	1.8673	1.8673	2.0169	1.0122	yes	up	B(i)	-	-	-	-	-	-	-	HMDB0028825	Organic acids and derivatives	Carboxylic acids and derivatives	Amino acids, peptides, and analogues	4423-22-7	277.087	1.624	M-H	C10H18N2O5S	83	0	metab_12833	neg_2275	neg		54.2		4.407	0.1017	2.185	0.467
17-O-Acetylnorajmaline	1.34E-6	7.905E-6	1.8578	1.8609	0.2288	-2.1278	yes	down	B(ii)	C11809;_	-	-	map01100	Metabolic pathways	Metabolism	Global and overview maps	HMDB0304031	Alkaloids and derivatives	Ajmaline-sarpagine alkaloids	Not Available	-;_	413.205	3.4465	M+Hac-H	C21H26N2O3	0	59.8	metab_19488	neg_12922	neg		48.2		0.6617	0.3459	2.892	0.4096
Ile-Asp-Lys	7.756E-5	0.0002801	1.8539	1.8512	0.36	-1.4738	yes	down	B(i)	-	-	-	-	-	-	-	-	-	-	-		375.223	2.8285	M+H	C16H30N4O6	45.8	0	metab_9714	pos_14472	pos		47.9		1.322	0.8905	3.672	0.1189
P-[(R)-3-[Bis-[(R)-Beta-Hydroxyphenethyl]Amino]Butyl]Benzamide	0.0006869	0.001907	1.8192	1.8289	0.4349	-1.2013	yes	down	B(ii)	-	-	-	-	-	-	-	HMDB0247637	Benzenoids	Benzene and substituted derivatives	Benzoic acids and derivatives		432.244	2.9247	M+	C27H32N2O3	0	44.1	metab_9511	pos_14106	pos		43.1		1.89	1.011	4.346	0.7256
Ile Thr Thr	0.0003242	0.0009912	1.813	1.8156	0.3795	-1.3978	yes	down	B(i)	-	-	-	-	-	-	-	-	-	-	-		334.198	2.8391	M+H	C14H27N3O6	61.1	0	metab_1532	pos_1998	pos		50.9		1.438	0.8866	3.789	0.611
2-Hydroxy-4-Trifluoromethyl Benzoic Acid	5.111E-5	0.0001935	1.7925	1.7892	2.0387	1.0276	yes	up	B(ii)	-	-	-	-	-	-	-	HMDB0060715	Benzenoids	Benzene and substituted derivatives	Benzoic acids and derivatives	328-90-5	457.038	0.6958	2M+FA-H	C8H5F3O3	0	44.8	metab_20732	neg_15227	neg		47.4		4.269	0.6079	2.094	0.5052
Lys Asp Leu Glu	7.34E-5	0.0002677	1.7798	1.7776	0.4268	-1.2285	yes	down	B(i)	-	-	-	-	-	-	-	-	-	-	-		502.252	2.7978	M-H	C21H37N5O9	68.5	0	metab_13203	neg_2948	neg		49.4		1.611	0.803	3.775	0.1745
Tolmetin Glucuronide	0.003204	0.007335	1.7127	1.7116	2.7598	1.4646	yes	up	B(ii)	-	-	-	-	-	-	-	HMDB0042044	Organic acids and derivatives	Carboxylic acids and derivatives	Amino acids, peptides, and analogues	71595-19-2	432.132	2.4995	M-H	C21H23NO9	0	41.5	metab_12988	neg_2527	neg		44.2		3.654	0.2523	1.324	1.46
Naringenin 7-Sulfate	5.144E-8	4.928E-7	1.709	1.7074	0.3179	-1.6533	yes	down	B(ii)	-	-	-	-	-	-	-	HMDB0240547	Phenylpropanoids and polyketides	Flavonoids	Flavans		333.008	4.8779	M-H2O-H	C15H12O8S	0	69.6	metab_14268	neg_5077	neg		52.6		0.8555	0.006562	2.691	0.312
8-((4-Chlorophenyl)Thio)Cyclic-3',5'-Gmp	1.086E-10	2.377E-9	1.6817	1.6818	3.5978	1.8471	yes	up	B(ii)	-	-	-	-	-	-	-	HMDB0247412	Nucleosides, nucleotides, and analogues	Purine nucleotides	Cyclic purine nucleotides		546.02	2.6691	M+Hac-H	C16H15ClN5O7PS	0	52.4	metab_13040	neg_2625	neg		41.6		2.426	0.1469	0.6743	0.0591
Gly Pro Trp	1.409E-7	1.166E-6	1.6487	1.6453	2.1131	1.0793	yes	up	B(i)	-	-	-	-	-	-	-	-	-	-	-		359.171	3.7135	M+H	C18H22N4O4	78.4	0	metab_2707	pos_3976	pos		53		3.252	0.3186	1.539	0.05781
Flurithromycin	4.551E-6	2.284E-5	1.6183	1.6155	0.4987	-1.0038	yes	down	B(ii)	-	-	-	-	-	-	-	HMDB0252409	Organic oxygen compounds	Organooxygen compounds	Carbohydrates and carbohydrate conjugates		756.424	4.1733	M+Na-H2O	C37H66FNO13	0	67.7	metab_3031	pos_4598	pos		47.8		1.693	0.006528	3.395	0.4681
Homovanillic Acid Sulfate	1.279E-5	5.669E-5	1.6076	1.6065	2.1171	1.0821	yes	up	B(i)	-	-	-	-	-	-	-	HMDB0011719	Organic acids and derivatives	Organic sulfuric acids and derivatives	Arylsulfates	38339-06-9	261.008	3.0625	M-H	C9H10O7S	66.1	0	metab_13473	neg_3501	neg		51.6		3.235	0.06881	1.528	0.5233
Pro-Arg	0.00886	0.01722	1.5983	1.6057	0.3602	-1.4733	yes	down	B(i)	-	-	-	-	-	-	-	HMDB0029011	Organic acids and derivatives	Carboxylic acids and derivatives	Amino acids, peptides, and analogues		272.171	2.9303	M+H	C11H21N5O3	77	0	metab_1721	pos_2356	pos		52.2		1.244	1.402	3.454	0.9083
Ala-Met	0.001537	0.003863	1.587	1.5749	3.4842	1.8008	yes	up	B(i)	-	-	-	-	-	-	-	HMDB0028693	Organic acids and derivatives	Carboxylic acids and derivatives	Amino acids, peptides, and analogues	14486-05-6	219.081	1.4654	M-H	C8H16N2O3S	76.3	0	metab_20467	neg_14801	neg		53.4		2.649	1.072	0.7603	0.06193
Ser Val Val	4.529E-7	3.098E-6	1.5441	1.544	0.3983	-1.3279	yes	down	B(i)	-	-	-	-	-	-	-	-	-	-	-		304.187	3.0264	M+H	C13H25N3O5	75.4	0	metab_9255	pos_13731	pos		53.2		1.007	0.00601	2.528	0.3253
Leu Val Thr	0.007129	0.01422	1.5099	1.5143	0.1549	-2.6905	yes	down	B(i)	-	-	-	-	-	-	-	-	-	-	-		332.218	2.9729	M+H	C15H29N3O5	88.5	0	metab_9380	pos_13909	pos		56.6		0.3546	0.7964	2.289	1.159
Hexadecanedioic Acid Mono-L-Carnitine Ester	0.01023	0.01952	1.4382	1.4263	2.094	1.0663	yes	up	B(ii)	-	-	-	-	-	-	-	HMDB0000712	Lipids and lipid-like molecules	Fatty Acyls	Fatty acid esters	42150-38-9;	394.295	5.7275	M+H-2H2O	C23H43NO6	0	42.8	metab_7142	pos_10116	pos		46.4		3.386	1.372	1.617	0.05809
N-Methoxysuccinyl-Ala-Ala-Pro-Val	0.01297	0.02394	1.4365	1.4235	0.0653	-3.9375	yes	down	B(ii)	-	-	-	-	-	-	-	HMDB0255168	Organic acids and derivatives	Carboxylic acids and derivatives	Amino acids, peptides, and analogues		453.234	3.069	M+H-H2O	C21H34N4O8	0	55.7	metab_9162	pos_13586	pos		49.5		0.1259	0.001684	1.929	1.464
Salmeterol	0.002618	0.006152	1.4237	1.4242	4.5327	2.1804	yes	up	B(ii)	C07241	-	-	-	-	-	-	HMDB0015073	Benzenoids	Benzene and substituted derivatives	Benzyl alcohols	89365-50-4	414.265	6.0784	M-H	C25H37NO4	0	67.6	metab_15137	neg_6450	neg		51.5		2.032	0.6181	0.4483	0.7552
Cadazolid	0.01213	0.02263	1.3549	1.3746	2.1398	1.0975	yes	up	B(ii)	-	-	-	-	-	-	-	HMDB0249528	Organoheterocyclic compounds	Quinolines and derivatives	Quinoline carboxylic acids		584.186	2.8632	M-H	C29H29F2N3O8	0	61.2	metab_19912	neg_13817	neg		49.1		3.062	0.2953	1.431	1.274
Glu Val Glu	0.02017	0.03525	1.2979	1.2932	0.3749	-1.4155	yes	down	B(i)	-	-	-	-	-	-	-	-	-	-	-		376.172	3.0637	M+H	C15H25N3O8	53.2	0	metab_9169	pos_13595	pos		47.6		0.9357	1.129	2.496	0.8019
Ile-Phe-Leu	0.01698	0.03035	1.2907	1.2941	0.4873	-1.0372	yes	down	B(i)	-	-	-	-	-	-	-	-	-	-	-		414.235	3.0584	M+Na	C21H33N3O4	52.9	0	metab_2029	pos_2823	pos		47.7		1.454	0.702	2.984	1.107
Chloroacetaldehyde	0.01725	0.03075	1.2261	1.233	2.1514	1.1053	yes	up	B(ii)	C06754	-	-	map01100;map05204;map00982	Metabolic pathways;Chemical carcinogenesis - DNA adducts;Drug metabolism - cytochrome P450	Metabolism;Human Diseases;Metabolism	Global and overview maps;Cancer: overview;Xenobiotics biodegradation and metabolism	HMDB0013860	Organohalogen compounds	Organochlorides	Not Available	107-20-0	200.972	1.2929	2M+FA-H	C2H3ClO	0	47.1	metab_20533	neg_14881	neg		43.2		2.586	0.9944	1.202	0.6532
Val-Gly-Leu	0.01058	0.02008	1.161	1.1671	0.4936	-1.0186	yes	down	B(i)	-	-	-	-	-	-	-	-	-	-	-		286.178	3.4518	M-H	C13H25N3O4	67.9	0	metab_13764	neg_4057	neg		52.6		1.159	0.007102	2.348	0.9287
Asn-Phe-Ser	0.04002	0.06381	1.1348	1.1548	0.3673	-1.4449	yes	down	B(i)	-	-	-	-	-	-	-	-	-	-	-		365.147	3.0084	M-H	C16H22N4O6	37.5	0	metab_13430	neg_3406	neg		45.4		0.7945	0.4045	2.163	1.362
