# Supplementary material for: An Integrated Multi-Omics Study of Mammalian Skeletal, Cardiac, and Smooth Muscles
Source: Int J Mol Sci. 2025 Dec 25;27(1):242. doi: 10.3390/ijms27010242 (PMC12785520; doi:10.3390/ijms27010242)
Supplement: Supplementary file 1 [file ijms-27-00242-s001.zip › Table S6. Metabolome, Mice.xlsx]

## Sheet: Intestine vs. Heart
Metabolite	P_value	FDR	VIP_pred_OPLS-DA	VIP_PLS-DA	FC(H/F)	Log2FC(H/F)	Significant	Regulate	level	KEGG Compound ID	KEGG Compound First Category	KEGG Compound Second Category	KEGG Pathway ID	KEGG Pathway Description	KEGG Pathway First Category	KEGG Pathway Second Category	Library ID	HMDB Superclass	HMDB Class	HMDB Subclass	CAS ID	M/Z	Retention time	Adducts	Formula	Fragmentation Score	Theoretical Fragmentation Score	Metab ID	ID	Mode	RSD	Score	Mass Error	h_mean	h_SD	f_mean	f_SD
Cichorioside D	4.794E-18	1.101E-14	3.4422	3.367	0.0257	-5.2826	yes	down	B(ii)	-	-	-	-	-	-	-	HMDB0302051	Organic oxygen compounds	Organooxygen compounds	Carbohydrates and carbohydrate conjugates		603.262	2.346	M+CH3OH+H	C27H38O13	0	68.1	metab_10060	pos_15024	pos		51.4		0.1626	0.004746	6.329	0.1018
Linustatin	7.4E-13	1.116E-10	3.4083	3.3386	0.0045	-7.7935	yes	down	B(ii)	C08333;_	-	-	-	-	-	-	HMDB0303673	Organic oxygen compounds	Organooxygen compounds	Carbohydrates and carbohydrate conjugates	72229-40-4;_	410.167	2.5809	M+H	C16H27NO11	0	69.1	metab_1241	pos_1536	pos		52.8		0.02741	0.03724	6.081	0.3289
Cay10410	2.56E-12	3.134E-10	3.2375	3.1711	0.0077	-7.0289	yes	down	B(i)	-	-	-	-	-	-	-	-	-	-	-		301.216	5.9083	M+H-H2O	C20H30O3	74.6	0	metab_6949	pos_9878	pos		53.2		0.04214	0.01071	5.503	0.3382
Kaur-16-En-18-Oic Acid, 15-Oxo-(7Ci,8Ci)	6.472E-13	9.977E-11	3.2308	3.1657	0.0041	-7.9154	yes	down	B(i)	-	-	-	-	-	-	-	-	-	-	-		317.209	6.0359	M+H	C20H28O3	83.8	0	metab_4365	pos_6788	pos		53.4		0.02265	0.0007752	5.468	0.2938
Tyr-Asn-Asn	1.222E-10	7.59E-9	3.1984	3.1416	0.0309	-5.0141	yes	down	B(i)	-	-	-	-	-	-	-	-	-	-	-		408.153	2.6368	M-H	C17H23N5O7	77.5	0	metab_20223	neg_14417	neg		54.8		0.1711	0.1754	5.529	0.4578
N-Methoxysuccinyl-Ala-Ala-Pro-Val	3.055E-15	1.375E-12	3.1425	3.0707	0.0179	-5.8009	yes	down	B(ii)	-	-	-	-	-	-	-	HMDB0255168	Organic acids and derivatives	Carboxylic acids and derivatives	Amino acids, peptides, and analogues		453.234	3.069	M+H-H2O	C21H34N4O8	0	55.7	metab_9162	pos_13586	pos		49.5		0.09385	0.002958	5.232	0.162
Cholyltryptophan	1.588E-6	1.875E-5	3.041	2.9824	0.105	-3.2519	yes	down	B(ii)	-	-	-	-	-	-	-	HMDB0242374	Lipids and lipid-like molecules	Steroids and steroid derivatives	Bile acids, alcohols and derivatives		617.354	3.8305	M+Na	C35H50N2O6	0	42.1	metab_8374	pos_12279	pos		44.5		0.5952	1.224	5.67	0.2175
Ser-Thr-Pro	1.336E-11	1.215E-9	3.0378	2.9766	0.2117	-2.2401	yes	down	B(i)	-	-	-	-	-	-	-	-	-	-	-		304.15	0.5649	M+H	C12H21N3O6	45	0	metab_10548	pos_15607	pos		47.7		1.292	0.01428	6.104	0.3518
Ala-Pro-Asn	2.695E-13	4.93E-11	3.0005	2.9388	0.1992	-2.3274	yes	down	B(i)	-	-	-	-	-	-	-	-	-	-	-		301.15	0.8898	M+H	C12H20N4O5	41.9	0	metab_828	pos_1026	pos		46.9		1.167	0.01402	5.857	0.2313
Dopa Sulfate	4.445E-12	4.837E-10	2.9772	2.9107	0.1429	-2.8074	yes	down	B(ii)	-	-	-	-	-	-	-	HMDB0002028	Organic acids and derivatives	Carboxylic acids and derivatives	Amino acids, peptides, and analogues	96253-55-3	310.059	1.5289	M+CH3OH+H	C9H11NO7S	0	55	metab_951	pos_1183	pos		49		0.7744	0.01254	5.421	0.3041
Ergocornine	2.696E-8	6.209E-7	2.9136	2.8496	0.2493	-2.0043	yes	down	B(ii)	C09162;_	-	-	-	-	-	-	HMDB0251906	Alkaloids and derivatives	Ergoline and derivatives	Lysergic acids and derivatives	564-36-3;_	582.272	6.1585	M+Na-2H	C31H39N5O5	0	93.3	metab_18103	neg_10431	neg		54.5		1.5	0.5576	6.018	0.4524
Prostaglandin K2	2.762E-7	4.35E-6	2.9019	2.8458	0.1155	-3.1139	yes	down	B(i)	-	-	-	-	-	-	-	LMFA03010023	-	-	-		351.216	5.6098	M+H	C20H30O5	82.7	0	metab_3895	pos_6201	pos		55.1		0.5914	0.8683	5.12	0.3008
D-Pinitol 2-O-Alpha-D-Galactopyranosyl	2.334E-10	1.274E-8	2.824	2.7738	0.2285	-2.1296	yes	down	B(ii)	-	-	-	-	-	-	-	HMDB0041487	Organic oxygen compounds	Organooxygen compounds	Carbohydrates and carbohydrate conjugates	79391-03-0	398.167	2.6325	M+ACN+H	C13H24O11	0	59.3	metab_9975	pos_14894	pos		50.3		1.239	0.01418	5.422	0.4084
Choldienic Acid	5.471E-6	5.253E-5	2.8125	2.7412	0.1372	-2.8662	yes	down	B(i)	-	-	-	-	-	-	-	-	-	-	-		373.273	5.8712	M+H	C24H36O3	91	0	metab_6981	pos_9917	pos		57.2		0.6992	0.7015	5.098	1.017
3-Hydroxy-N6,N6,N6-Trimethyl-L-Lysine	2.483E-15	1.216E-12	2.7906	2.7224	0.1801	-2.4729	yes	down	B(ii)	C01259	-	-	map01100;map00310	Metabolic pathways;Lysine degradation	Metabolism;Metabolism	Global and overview maps;Amino acid metabolism	HMDB0001422	Organic acids and derivatives	Carboxylic acids and derivatives	Amino acids, peptides, and analogues		244.118	3.4143	M+K	C9H21N2O3+	0	49.7	metab_2389	pos_3466	pos		48.7		0.8893	0.01312	4.937	0.1243
(R)-Benzylsuccinyl-Coa	1.416E-12	1.871E-10	2.7861	2.7117	3.7405	1.9032	yes	up	B(ii)	C09817	-	-	map01100	Metabolic pathways	Metabolism	Global and overview maps	HMDB0012129	Lipids and lipid-like molecules	Prenol lipids	Polyprenols		1002.17	0.6476	M+FA-H	C32H46N7O19P3S	0	56.4	metab_12497	neg_1759	neg		46		5.506	0.1238	1.472	0.2004
Asp-Gln-Leu	6.324E-12	6.498E-10	2.7811	2.715	0.0198	-5.6563	yes	down	B(i)	-	-	-	-	-	-	-	-	-	-	-		375.187	3.1652	M+H	C15H26N4O7	49.9	0	metab_2159	pos_3048	pos		46.8		0.08189	0.002617	4.13	0.2747
Leu-Arg	6.287E-8	1.273E-6	2.7325	2.6507	0.0013	-9.5484	yes	down	B(i)	-	-	-	-	-	-	-	HMDB0028923	Organic acids and derivatives	Carboxylic acids and derivatives	Amino acids, peptides, and analogues		270.192	2.9676	M+H-H2O	C12H25N5O3	81.9	0	metab_1824	pos_2516	pos		54.4		0.005294	0.000185	3.964	0.6873
7-Methylguanosine 5'-Diphosphate	6.384E-13	9.933E-11	2.7263	2.6552	2.4312	1.2816	yes	up	B(ii)	C20183	-	-	-	-	-	-	HMDB0059613	Nucleosides, nucleotides, and analogues	Purine nucleotides	Purine ribonucleotides		503.044	0.6852	M+FA-H	C11H18N5O11P2+	0	57.5	metab_20736	neg_15234	neg		49.8		6.569	0.01886	2.702	0.2075
Dephospho-Coa	1.409E-11	1.254E-9	2.7238	2.6634	49.5001	5.6294	yes	up	B(i)	C00882	-	-	map01100;map00770;map01240	Metabolic pathways;Pantothenate and CoA biosynthesis;Biosynthesis of cofactors	Metabolism;Metabolism;Metabolism	Global and overview maps;Metabolism of cofactors and vitamins;Global and overview maps	HMDB0001373;LMFA07050315;PW_C001061	Nucleosides, nucleotides, and analogues	Purine nucleotides	Purine ribonucleotides	3633-59-8;	688.156	2.9141	M+H	C21H35N7O13P2S	78.8	0	metab_1667	pos_2265	pos		54.1		3.961	0.2854	0.08002	0.005871
Val Thr Trp	1.244E-11	1.154E-9	2.7205	2.6466	0.2936	-1.7682	yes	down	B(i)	-	-	-	-	-	-	-	-	-	-	-		409.187	3.096	M+Na-H2O	C20H28N4O5	58.4	0	metab_9131	pos_13524	pos		49.5		1.602	0.01466	5.457	0.2797
Fucoxanthinol	6.301E-5	0.0004155	2.7095	2.6883	5.8274	2.5428	yes	up	B(ii)	-	-	-	-	-	-	-	HMDB0252510	Lipids and lipid-like molecules	Prenol lipids	Tetraterpenoids	_;	615.405	6.3662	M-H	C40H56O5	0	47.8	metab_17780	neg_9934	neg		47.5		5.226	0.3478	0.8968	1.576
Isovaleryl-Val-Val-Sta-Oet	1.418E-5	0.0001186	2.6978	2.6331	0.2257	-2.1474	yes	down	B(ii)	-	-	-	-	-	-	-	HMDB0253705	Organic acids and derivatives	Peptidomimetics	Hybrid peptides		466.331	7.0064	M-H2O-H	C25H47N3O6	0	43.4	metab_17070	neg_8964	neg		45.3		1.176	1.178	5.21	0.4539
Phenylacetylglutamine	6.436E-8	1.296E-6	2.6881	2.6361	0.2355	-2.086	yes	down	B(ii)	C04148	-	-	map00360	Phenylalanine metabolism	Metabolism	Amino acid metabolism	HMDB0006344	Organic acids and derivatives	Carboxylic acids and derivatives	Amino acids, peptides, and analogues	28047-15-6	264.113	3.8573	M+	C13H16N2O4	0	60.7	metab_2815	pos_4179	pos		49.9		1.188	0.5543	5.044	0.3783
(2,6-Dioxo-3H-Purin-9-Yl) Pyridine-3-Carboxylate	2.08E-9	7.924E-8	2.682	2.6427	0.3673	-1.4449	yes	down	B(ii)	-	-	-	-	-	-	-	HMDB0242495	Organoheterocyclic compounds	Imidazopyrimidines	Purines and purine derivatives		318.046	1.0046	M+FA-H	C11H7N5O4	0	58.9	metab_12615	neg_1966	neg		49		2.201	0.1004	5.992	0.4518
N-Palmitoyl Phenylalanine	2.606E-5	0.0001978	2.6798	2.6332	0.3238	-1.6268	yes	down	B(ii)	-	-	-	-	-	-	-	HMDB0062339	Organic acids and derivatives	Carboxylic acids and derivatives	Amino acids, peptides, and analogues	_;	402.302	6.2755	M-H	C25H41NO3	0	62.4	metab_17908	neg_10148	neg		51		1.96	1.359	6.053	0.2032
Thr-Ser-Pro	1.133E-10	7.169E-9	2.675	2.6253	0.4161	-1.2651	yes	down	B(i)	-	-	-	-	-	-	-	-	-	-	-		304.15	0.842	M+H	C12H21N3O6	43.1	0	metab_10460	pos_15493	pos		47.4		2.669	0.119	6.415	0.3187
Ile-Asp-Lys	1.628E-8	4.22E-7	2.6741	2.6152	0.1994	-2.3262	yes	down	B(i)	-	-	-	-	-	-	-	-	-	-	-		375.223	2.8285	M+H	C16H30N4O6	45.8	0	metab_9714	pos_14472	pos		47.9		0.9518	0.2958	4.773	0.4947
Gln-Asp-Leu	1.274E-6	1.565E-5	2.6728	2.611	0.0856	-3.5465	yes	down	B(i)	-	-	-	-	-	-	-	-	-	-	-		373.173	3.1542	M-H	C15H26N4O7	83.6	0	metab_19654	neg_13301	neg		54.6		0.3651	0.8924	4.266	0.2713
1-O-Caffeoyl-(B-D-Glucose 6-O-Sulfate)	1.361E-7	2.436E-6	2.6683	2.6046	2.1202	1.0842	yes	up	B(ii)	-	-	-	-	-	-	-	HMDB0041173	Phenylpropanoids and polyketides	Cinnamic acids and derivatives	Hydroxycinnamic acids and derivatives		481.062	0.6264	M+Hac-H	C15H18O12S	0	63.5	metab_12489	neg_1737	neg		49.8		7.251	0.03745	3.42	0.7203
Celosianin	2.048E-8	5.006E-7	2.6671	2.6164	4.1214	2.0431	yes	up	B(ii)	-	-	-	-	-	-	-	HMDB0302989	Organic acids and derivatives	Carboxylic acids and derivatives	Amino acids, peptides, and analogues		915.187	2.1938	M+FA-H	C39H38N2O21-2	0	70.6	metab_20329	neg_14587	neg		47.4		5.024	0.1107	1.219	0.5772
Lps(24:2)	8.034E-6	7.321E-5	2.6346	2.5774	3.4281	1.7774	yes	up	B(i)	-	-	-	-	-	-	-	-	-	-	-		604.364	6.2862	M-H	C30H56NO9P	37.4	0	metab_17893	neg_10124	neg		45.2		5.509	0.2182	1.607	1.123
Pentacarboxyl Porphyrinogen Iii	1.43E-11	1.259E-9	2.6328	2.5661	0.3044	-1.716	yes	down	B(ii)	-	-	-	-	-	-	-	HMDB0001957	Organoheterocyclic compounds	Tetrapyrroles and derivatives	Porphyrins		718.307	3.1386	M+NH4	C37H40N4O10	0	42.8	metab_9078	pos_13429	pos		45.3		1.578	0.01464	5.184	0.2652
Aspartyl-Glycyl-Glutamic Acid	1.105E-9	4.73E-8	2.6316	2.588	0.3397	-1.5577	yes	down	B(i)	-	-	-	-	-	-	-	-	-	-	-		318.094	0.5944	M-H	C11H17N3O8	93.6	0	metab_12452	neg_1611	neg		56.4		1.873	0.006059	5.514	0.4167
Glu Ile Arg	1.99E-9	7.674E-8	2.6196	2.5509	0.4184	-1.2569	yes	down	B(i)	-	-	-	-	-	-	-	-	-	-	-		417.245	2.9836	M+H	C17H32N6O6	74.5	0	metab_9345	pos_13851	pos		54.5		2.583	0.4002	6.173	0.1738
4-Methoxyglucobrassicin	1.388E-12	1.848E-10	2.6119	2.5438	2.3465	1.2305	yes	up	B(ii)	C08423;_	-	-	-	-	-	-	HMDB0303668	Organic oxygen compounds	Organooxygen compounds	Carbohydrates and carbohydrate conjugates	83327-21-3;_	459.054	0.9514	M-H2O-H	C17H22N2O10S2	0	66	metab_12590	neg_1927	neg		48.9		6.19	0.03349	2.638	0.2042
Prostaglandin A3	3.463E-8	7.698E-7	2.6046	2.556	0.3116	-1.6822	yes	down	B(i)	-	-	-	-	-	-	-	LMFA03010140	-	-	-		333.206	5.7757	M+H	C20H28O4	80.5	0	metab_4052	pos_6408	pos		54.3		1.63	0.483	5.231	0.3344
Tyr-Glu-Thr	1.361E-11	1.231E-9	2.5987	2.5306	0.0899	-3.4748	yes	down	B(i)	-	-	-	-	-	-	-	-	-	-	-		412.171	3.2863	M+H	C18H25N3O8	67.5	0	metab_2258	pos_3217	pos		49.3		0.3481	0.008346	3.87	0.258
4-Acetoxy Det	9.626E-13	1.394E-10	2.592	2.5371	0.3762	-1.4103	yes	down	B(i)	-	-	-	-	-	-	-	-	-	-	-		292.202	2.2279	M+NH4	C16H22N2O2	62.6	0	metab_10089	pos_15058	pos		51.5		2.116	0.1458	5.624	0.1325
Ethyl Diethanolamine	6.842E-11	4.746E-9	2.5796	2.5247	0.4956	-1.0129	yes	down	B(i)	-	-	-	-	-	-	-	-	-	-	-		134.117	0.4985	M+H	C6H15NO2	45.6	0	metab_632	pos_783	pos		47.4		3.405	0.01503	6.871	0.2987
Inosine 2'-Phosphate	2.465E-9	9.12E-8	2.5748	2.5037	2.2647	1.1793	yes	up	B(ii)	-	-	-	-	-	-	-	HMDB0011681	Organic oxygen compounds	Organooxygen compounds	Carbohydrates and carbohydrate conjugates		371.036	0.5809	M+Na	C10H13N4O8P	0	50.1	metab_10537	pos_15594	pos		48.4		6.246	0.0266	2.758	0.4325
Ile Thr Thr	1.736E-7	2.975E-6	2.5732	2.525	0.2079	-2.266	yes	down	B(i)	-	-	-	-	-	-	-	-	-	-	-		334.198	2.8391	M+H	C14H27N3O6	61.1	0	metab_1532	pos_1998	pos		50.9		0.9445	0.01335	4.543	0.695
4-Hydroxy Nonenal Glutathione	7.856E-6	7.171E-5	2.5593	2.4834	7.8792	2.9781	yes	up	B(i)	-	-	-	-	-	-	-	HMDB0240578	Organic acids and derivatives	Carboxylic acids and derivatives	Amino acids, peptides, and analogues	1042945-55-0	462.192	4.7166	M-H	C19H33N3O8S	70.5	0	metab_14218	neg_4990	neg		51.7		4.15	0.1117	0.5267	1.054
Dhesn	1.699E-6	1.984E-5	2.555	2.4732	0.3842	-1.3799	yes	down	B(ii)	-	-	-	-	-	-	-	HMDB0251109	Alkaloids and derivatives	Ergoline and derivatives	Lysergic acids and derivatives		530.279	5.6992	M-H2O-H	C30H39N5O5	0	43.4	metab_14622	neg_5667	neg		45.7		2.204	0.4301	5.736	0.7581
Trichlormethine	6.351E-5	0.0004182	2.5518	2.553	3.2482	1.6996	yes	up	B(ii)	C19305;_	-	-	-	-	-	-	HMDB0259169	Organic nitrogen compounds	Organonitrogen compounds	Nitrogen mustard compounds	817-09-4;_	404.999	0.6317	2M-H	C6H12Cl3N	0	46.7	metab_20765	neg_15289	neg		36.9		5.405	0.05036	1.664	1.395
Cpg Dinucleotides	5.929E-6	5.608E-5	2.5435	2.5072	0.374	-1.4189	yes	down	B(ii)	-	-	-	-	-	-	-	HMDB0250518	Organic oxygen compounds	Organooxygen compounds	Ethers		681.108	2.7227	M+Na-2H, M+Cl, M+FA-H	C19H26N8O13P2	0	44	metab_21822	neg_17062	neg		48		2.155	0.9034	5.762	0.4773
Davallialactone	7.768E-7	1.04E-5	2.5393	2.4668	0.2196	-2.1868	yes	down	B(ii)	-	-	-	-	-	-	-	HMDB0250883	Benzenoids	Phenols	Benzenediols		445.093	1.2395	M-H2O-H	C25H20O9	0	43.1	metab_20554	neg_14910	neg		44.9		0.975	0.7811	4.439	0.0799
Arg Tyr Thr	5.188E-6	5.033E-5	2.5384	2.4631	0.2246	-2.1546	yes	down	B(i)	-	-	-	-	-	-	-	-	-	-	-		439.225	2.9676	M+H	C19H30N6O6	44.3	0	metab_1829	pos_2523	pos		43.7		1.028	0.618	4.577	0.7743
Cinncassiol D2 Glucoside	4.613E-7	6.699E-6	2.5349	2.4791	0.0278	-5.1694	yes	down	B(ii)	-	-	-	-	-	-	-	HMDB0034679	Lipids and lipid-like molecules	Prenol lipids	Terpene glycosides		529.264	2.9867	M-H	C26H42O11	0	71	metab_19813	neg_13607	neg		51.9		0.1002	0.001266	3.606	0.7514
Tyr-Met	1.53E-6	1.823E-5	2.5181	2.4488	0.0043	-7.8743	yes	down	B(i)	-	-	-	-	-	-	-	HMDB0029111	Organic acids and derivatives	Carboxylic acids and derivatives	Amino acids, peptides, and analogues		313.122	2.9623	M+H	C14H20N2O4S	74.5	0	metab_9402	pos_13947	pos		52.2		0.01481	0.0005116	3.475	0.8441
Glu Val Glu	1.804E-5	0.0001454	2.5147	2.4481	0.2894	-1.7888	yes	down	B(i)	-	-	-	-	-	-	-	-	-	-	-		376.172	3.0637	M+H	C15H25N3O8	53.2	0	metab_9169	pos_13595	pos		47.6		1.441	1.131	4.979	0.1226
Genistein 7-Sulfate	0.0003812	0.001924	2.5115	2.4119	0.3054	-1.7111	yes	down	B(ii)	-	-	-	-	-	-	-	HMDB0240522	Phenylpropanoids and polyketides	Isoflavonoids	Isoflav-2-enes		349.003	5.4593	M-H	C15H10O8S	0	71.7	metab_18913	neg_11696	neg		53		1.642	1.659	5.376	0.5484
Glutamyl-S-Methylcysteine	6.985E-10	3.221E-8	2.5094	2.4651	0.4148	-1.2695	yes	down	B(i)	-	-	-	-	-	-	-	-	-	-	-		323.089	2.9328	M+Hac-H	C9H16N2O5S	42.9	0	metab_19851	neg_13692	neg		45.4		2.364	0.2385	5.699	0.2752
Flurithromycin	2.306E-7	3.782E-6	2.4891	2.4149	0.3189	-1.6486	yes	down	B(ii)	-	-	-	-	-	-	-	HMDB0252409	Organic oxygen compounds	Organooxygen compounds	Carbohydrates and carbohydrate conjugates		756.424	4.1733	M+Na-H2O	C37H66FNO13	0	67.7	metab_3031	pos_4598	pos		47.8		1.552	0.01462	4.866	0.6595
Fluocortolone Caproate	1.831E-9	7.172E-8	2.4748	2.4244	0.4705	-1.0877	yes	down	B(ii)	-	-	-	-	-	-	-	HMDB0252352	Lipids and lipid-like molecules	Steroids and steroid derivatives	Pregnane steroids		516.313	4.2161	M+ACN+H	C28H39FO5	0	61.6	metab_3053	pos_4643	pos		50		2.847	0.01501	6.051	0.3858
Ser Asn Val	1.268E-6	1.562E-5	2.4723	2.4069	0.3868	-1.3702	yes	down	B(i)	-	-	-	-	-	-	-	-	-	-	-		319.161	0.3683	M+H	C12H22N4O6	62.9	0	metab_10972	pos_16146	pos		50.9		2.07	0.72	5.351	0.3102
3-Methylsulfinylpropyl-Glucosinolate	6.266E-13	9.841E-11	2.4704	2.4105	2.3471	1.2309	yes	up	B(ii)	-	-	-	-	-	-	-	HMDB0304141	Organic oxygen compounds	Organooxygen compounds	Carbohydrates and carbohydrate conjugates		481.036	0.9727	M+Hac-H	C11H20NO10S3-	0	65.8	metab_12601	neg_1942	neg		47.6		5.551	0.02248	2.365	0.1698
23-Hydroxyphysalolactone	0.0008833	0.003835	2.4673	2.4374	0.2529	-1.9832	yes	down	B(ii)	-	-	-	-	-	-	-	HMDB0031388	Lipids and lipid-like molecules	Steroids and steroid derivatives	Steroid lactones	118194-16-4	587.267	2.7858	M+CH3OH+H	C28H39ClO9	0	57.5	metab_9842	pos_14671	pos		43.8		1.32	2.042	5.219	0.1325
Peanut Oil, Hydrogenated	1.296E-5	0.0001102	2.4533	2.3794	2.121	1.0848	yes	up	B(ii)	-	-	-	-	-	-	-	HMDB0250835	Organic acids and derivatives	Carboxylic acids and derivatives	Amino acids, peptides, and analogues		656.357	6.1265	M+FA-H	C30H45N9O5	0	61.2	metab_15183	neg_6531	neg		49.5		6.344	0.06499	2.991	1.036
Tolmetin Glucuronide	3.296E-6	3.457E-5	2.4477	2.3845	7.2409	2.8562	yes	up	B(ii)	-	-	-	-	-	-	-	HMDB0042044	Organic acids and derivatives	Carboxylic acids and derivatives	Amino acids, peptides, and analogues	71595-19-2	432.132	2.4995	M-H	C21H23NO9	0	41.5	metab_12988	neg_2527	neg		44.2		3.808	0.5328	0.5259	0.6889
N1-Trans-Feruloylagmatine	2.086E-11	1.736E-9	2.4432	2.3796	0.4796	-1.0602	yes	down	B(ii)	C18325	-	-	map01100	Metabolic pathways	Metabolism	Global and overview maps	HMDB0037107	Phenylpropanoids and polyketides	Cinnamic acids and derivatives	Hydroxycinnamic acids and derivatives		361.182	0.7675	M+CH3OH+Na	C15H22N4O3	0	45.5	metab_762	pos_951	pos		45.4		2.874	0.01501	5.993	0.2382
Asp Asp Val	1.001E-8	2.825E-7	2.4262	2.366	0.3415	-1.5502	yes	down	B(i)	-	-	-	-	-	-	-	-	-	-	-		348.14	2.2279	M+H	C13H21N3O8	65.2	0	metab_10088	pos_15057	pos		51.5		1.596	0.01466	4.674	0.4413
Ile-Phe-Leu	1.945E-6	2.23E-5	2.4257	2.3726	0.3488	-1.5193	yes	down	B(i)	-	-	-	-	-	-	-	-	-	-	-		414.235	3.0584	M+Na	C21H33N3O4	52.9	0	metab_2029	pos_2823	pos		47.7		1.739	0.712	4.985	0.3918
S-Cysteinosuccinic Acid	5.392E-10	2.557E-8	2.3931	2.3397	0.4295	-1.2193	yes	down	B(ii)	-	-	-	-	-	-	-	HMDB0029418	Organic acids and derivatives	Carboxylic acids and derivatives	Amino acids, peptides, and analogues	34317-60-7	292.048	2.4901	M+CH3OH+Na	C7H11NO6S	0	42.3	metab_10022	pos_14968	pos		44.8		2.278	0.01495	5.304	0.3216
Ehretioside B	3.743E-7	5.655E-6	2.3828	2.3625	0.4453	-1.1672	yes	down	B(i)	-	-	-	-	-	-	-	-	-	-	-		353.134	1.0393	M+ACN+H	C14H17NO7	56.9	0	metab_10383	pos_15401	pos		50.5		2.458	0.01498	5.52	0.6415
Dicoumaroyl Spermidine	6.737E-7	9.208E-6	2.3759	2.3004	0.4231	-1.2409	yes	down	B(i)	-	-	-	-	-	-	-	-	-	-	-		438.238	4.2485	M+H	C25H31N3O4	69	0	metab_8090	pos_11785	pos		53.3		2.223	0.01494	5.254	0.6764
Glu-Leu-Lys	8.7E-6	7.808E-5	2.3723	2.3059	0.3513	-1.5093	yes	down	B(i)	-	-	-	-	-	-	-	-	-	-	-		389.239	2.9516	M+H	C17H32N4O6	73.3	0	metab_1788	pos_2465	pos		49.6		1.689	0.8735	4.808	0.2972
Glu-Ser-Pro	0.000519	0.002474	2.3722	2.3502	0.061	-4.0355	yes	down	B(i)	-	-	-	-	-	-	-	-	-	-	-		332.145	2.0466	M+H	C13H21N3O7	52.9	0	metab_1085	pos_1338	pos		48.9		0.218	0.005989	3.575	1.637
Vernolide A	1.124E-6	1.424E-5	2.3705	2.2904	0.3414	-1.5504	yes	down	B(ii)	-	-	-	-	-	-	-	HMDB0259793	Lipids and lipid-like molecules	Fatty Acyls	Fatty acid esters		783.356	3.4518	2M-H	C21H28O7	0	58.4	metab_19486	neg_12916	neg		48		1.563	0.5277	4.578	0.4769
N2-(2-{[(2-Thienylmethyl)Amino]Carbonyl}Phenyl)-5-Nitro-2-Furamide	4.945E-7	7.103E-6	2.3681	2.3069	0.4125	-1.2776	yes	down	B(i)	-	-	-	-	-	-	-	-	-	-	-		416.053	1.2395	M+FA-H	C17H13N3O5S	67.4	0	metab_12719	neg_2109	neg		49.7		2.1	0.6051	5.091	0.2256
N1-[3,5-Di(Trifluoromethyl)Phenyl]-3-(3-Thienyl)Acrylamide	8.148E-8	1.574E-6	2.3659	2.3181	3.5709	1.8363	yes	up	B(i)	-	-	-	-	-	-	-	-	-	-	-		410.033	1.3573	M+FA-H	C15H9F6NOS	62.3	0	metab_12766	neg_2171	neg		47.6		4.178	0.1813	1.17	0.5052
Ser-Tyr	1.84E-5	0.0001479	2.3527	2.3216	0.1195	-3.0646	yes	down	B(i)	-	-	-	-	-	-	-	HMDB0258243	Organic acids and derivatives	Carboxylic acids and derivatives	Amino acids, peptides, and analogues		269.113	1.9773	M+H	C12H16N2O5	41.9	0	metab_1043	pos_1287	pos		46.6		0.4321	0.9168	3.615	0.4606
Crassin Acetate	0.0005341	0.002533	2.3458	2.3225	0.3728	-1.4236	yes	down	B(i)	-	-	-	-	-	-	-	-	-	-	-		377.23	5.781	M+H	C22H32O5	45.4	0	metab_7071	pos_10023	pos		45.8		2.041	1.643	5.475	0.3549
Acyclovir Monophosphate	4.237E-12	4.641E-10	2.3341	2.2691	2.0664	1.0471	yes	up	B(ii)	-	-	-	-	-	-	-	HMDB0247991	Organoheterocyclic compounds	Imidazopyrimidines	Purines and purine derivatives		350.048	0.9201	M+FA-H	C8H12N5O6P	0	55.3	metab_12581	neg_1911	neg		46.8		5.478	0.05221	2.651	0.1767
Citreoviridin A	2.904E-8	6.597E-7	2.328	2.2719	0.4744	-1.0758	yes	down	B(ii)	-	-	-	-	-	-	-	HMDB0030868	Organoheterocyclic compounds	Pyrans	Pyranones and derivatives	25425-12-1	435.24	3.0048	M+CH3OH+H	C23H30O6	0	44.8	metab_9299	pos_13792	pos		42		2.612	0.2723	5.506	0.3751
Acetoacetanilide	4.849E-10	2.347E-8	2.3185	2.2722	0.4271	-1.2275	yes	down	B(i)	-	-	-	-	-	-	-	-	-	-	-		178.086	3.3129	M+H	C10H11NO2	93.1	0	metab_2294	pos_3275	pos		58		2.111	0.101	4.943	0.2805
Gln-Gln-Leu	0.0006205	0.002861	2.3123	2.2615	0.0004	-11.3307	yes	down	B(i)	-	-	-	-	-	-	-	-	-	-	-		386.205	3.1489	M-H	C16H29N5O6	46.5	0	metab_19659	neg_13310	neg		48.1		0.001275	1.802E-5	3.284	1.64
6''-Malonylgenistin	0.0001919	0.001065	2.305	2.2333	0.345	-1.5354	yes	down	B(ii)	C16192	-	-	-	-	-	-	HMDB0029529	Phenylpropanoids and polyketides	Isoflavonoids	Isoflavonoid O-glycosides	51011-05-3	519.115	4.003	M+H	C24H22O13	0	63.1	metab_2916	pos_4367	pos		50.2		1.649	0.699	4.78	1.143
6-Chloro-5-Methyl-N-Quinolin-5-Yl-2,3-Dihydroindole-1-Carboxamide	1.676E-12	2.197E-10	2.3016	2.2459	2.0007	1.0005	yes	up	B(ii)	-	-	-	-	-	-	-	HMDB0257513	Organoheterocyclic compounds	Indoles and derivatives	Indolecarboxylic acids and derivatives		401.114	3.4037	M+ACN+Na	C19H16ClN3O	0	53.2	metab_2381	pos_3451	pos		44.5		5.506	0.1597	2.752	0.03487
Glu-Ile-Asp	1.387E-9	5.717E-8	2.3013	2.2669	0.4455	-1.1664	yes	down	B(i)	-	-	-	-	-	-	-	-	-	-	-		374.157	3.3545	M-H	C15H25N3O8	77.7	0	metab_13730	neg_3962	neg		53.5		2.241	0.05821	5.03	0.3215
Gly-Asp-Ile	9.691E-9	2.753E-7	2.2842	2.2394	0.4649	-1.1049	yes	down	B(i)	-	-	-	-	-	-	-	-	-	-	-		304.15	3.2277	M+H	C12H21N3O6	88.1	0	metab_9036	pos_13341	pos		54.5		2.38	0.01497	5.119	0.3914
Cephamycin C	2.033E-10	1.143E-8	2.2839	2.2168	2.1939	1.1335	yes	up	B(ii)	C06566;_	Antibiotics;-	beta-Lactams;-	map01100;map00311	Metabolic pathways;Penicillin and cephalosporin biosynthesis	Metabolism;Metabolism	Global and overview maps;Biosynthesis of other secondary metabolites	HMDB0249812	Organoheterocyclic compounds	Lactams	Beta lactams	38429-35-5;_	467.088	3.3869	M+Na-2H	C16H22N4O9S	0	68.1	metab_19512	neg_12978	neg		50.1		4.989	0.1602	2.274	0.2068
L-Tyrosine Ethyl Ester	3.425E-7	5.245E-6	2.266	2.2058	0.2701	-1.8886	yes	down	B(ii)	-	-	-	-	-	-	-	HMDB0253924	Organic acids and derivatives	Carboxylic acids and derivatives	Amino acids, peptides, and analogues		417.2	3.2678	2M-H	C11H15NO3	0	59.1	metab_13677	neg_3843	neg		49.3		1.026	0.005564	3.799	0.5756
Glu-Gln-Lys	9.414E-7	1.218E-5	2.2566	2.2328	0.4342	-1.2034	yes	down	B(i)	-	-	-	-	-	-	-	-	-	-	-		426.198	3.265	M+Na	C16H29N5O7	35.2	0	metab_8992	pos_13259	pos		45		2.12	0.01492	4.882	0.6389
15-Deoxy-Delta12,14 -Prostaglandin J2	0.0003919	0.001969	2.2457	2.1909	0.4674	-1.0972	yes	down	B(i)	-	-	-	-	-	-	-	-	-	-	-		315.197	5.7525	M-H	C20H28O3	98	0	metab_18641	neg_11254	neg		58.3		2.634	1.31	5.635	0.5211
Ser-Asp-Leu	7.649E-10	3.46E-8	2.2315	2.1863	0.3855	-1.3754	yes	down	B(i)	-	-	-	-	-	-	-	-	-	-	-		334.161	3.069	M+H	C13H23N3O7	56.7	0	metab_2048	pos_2851	pos		49.8		1.632	0.01469	4.234	0.2865
Methyl 2,6-Dimethyl-5-Nitro-4-[2-(Trifluoromethyl)Phenyl]-1,4-Dihydropyridine-3-Carboxylate	0.002024	0.007146	2.2255	2.2846	3.6935	1.885	yes	up	B(ii)	C13758	-	-	-	-	-	-	HMDB0247310	Benzenoids	Benzene and substituted derivatives	Trifluoromethylbenzenes		337.078	0.5944	M-H2O-H	C16H15F3N2O4	0	46.5	metab_12453	neg_1612	neg		45.8		4.399	0.1585	1.191	1.893
6,8-Dimethoxy-4-Methyl-2,3-Dihydrothieno[3,2-C]Quinoline	5.949E-7	8.294E-6	2.2212	2.1864	0.4882	-1.0345	yes	down	B(i)	-	-	-	-	-	-	-	-	-	-	-		262.091	1.1139	M+H	C14H15NO2S	47.9	0	metab_10356	pos_15371	pos		44.2		2.518	0.01499	5.158	0.5813
2-(3-Carboxy-3-Aminopropyl)-L-Histidine	2.145E-10	1.194E-8	2.2134	2.175	0.4856	-1.0422	yes	down	B(ii)	C04441	-	-	-	-	-	-	HMDB0011655	Organic acids and derivatives	Carboxylic acids and derivatives	Amino acids, peptides, and analogues	-;_	289.15	1.5074	M+CH3OH+H	C10H16N4O4	0	43.1	metab_945	pos_1177	pos		47.1		2.428	0.01498	5	0.2487
Ser Val Val	9.778E-6	8.631E-5	2.2128	2.1645	0.2646	-1.9181	yes	down	B(i)	-	-	-	-	-	-	-	-	-	-	-		304.187	3.0264	M+H	C13H25N3O5	75.4	0	metab_9255	pos_13731	pos		53.2		0.9949	0.2823	3.76	0.7793
Pro Gln Leu	5.263E-5	0.0003568	2.2099	2.1473	0.3449	-1.5359	yes	down	B(i)	-	-	-	-	-	-	-	-	-	-	-		357.213	3.2703	M+H	C16H28N4O5	63.1	0	metab_2231	pos_3180	pos		51.9		1.475	0.6206	4.277	0.8122
R-6-Hydroxywarfarin	2.112E-10	1.18E-8	2.1996	2.1626	0.3602	-1.4731	yes	down	B(ii)	-	-	-	-	-	-	-	HMDB0013883	Phenylpropanoids and polyketides	Homoisoflavonoids	Homoisoflavones		305.082	3.1275	M-H2O-H	C19H16O5	0	56.5	metab_13546	neg_3634	neg		48		1.434	0.1366	3.981	0.205
Candesartan	2.473E-7	3.999E-6	2.1963	2.1335	2.1831	1.1264	yes	up	B(ii)	C07468	-	-	-	-	-	-	HMDB0014934	Benzenoids	Benzene and substituted derivatives	Biphenyls and derivatives	139481-59-7	475.133	2.5215	M+Cl	C24H20N6O3	0	66.4	metab_20259	neg_14476	neg		49.9		4.722	0.196	2.163	0.4743
4-Benzyl-3-Hydroxy-2-(4-Hydroxyphenyl)-2H-Furan-5-One	1.937E-9	7.539E-8	2.189	2.1291	0.4652	-1.104	yes	down	B(i)	-	-	-	-	-	-	-	-	-	-	-		265.085	1.7105	M+H-H2O	C17H14O4	35.3	0	metab_996	pos_1233	pos		44.3		2.173	0.01493	4.671	0.3023
Dimethylellagic Acid Glucuronide	3.587E-11	2.714E-9	2.1873	2.1289	2.048	1.0342	yes	up	B(ii)	-	-	-	-	-	-	-	HMDB0251398	Phenylpropanoids and polyketides	Tannins	Hydrolyzable tannins		527.043	1.0206	M+Na-2H	C22H18O14	0	45.9	metab_12622	neg_1977	neg		44.8		4.868	0.08204	2.377	0.1838
3-Carbamoyl-2-Phenylpropionic Acid	7.155E-6	6.607E-5	2.1739	2.1279	0.4667	-1.0995	yes	down	B(ii)	C16591	-	-	map00982	Drug metabolism - cytochrome P450	Metabolism	Xenobiotics biodegradation and metabolism	HMDB0060367	Benzenoids	Benzene and substituted derivatives	Not Available	139262-66-1;_	192.065	3.3877	M+H-H2O	C10H11NO4	0	61.8	metab_8840	pos_13021	pos		51.7		2.262	0.5693	4.847	0.4852
7,8-Dihydro-3B,6A-Dihydroxy-Alpha-Ionol 9-[Apiosyl-(1->6)-Glucoside]	0.0006588	0.00301	2.1243	2.1242	2.7007	1.4333	yes	up	B(ii)	-	-	-	-	-	-	-	HMDB0041579	Lipids and lipid-like molecules	Fatty Acyls	Fatty acyl glycosides	177261-73-3	543.243	3.8263	M+Na-2H	C24H42O12	0	51.4	metab_19350	neg_12612	neg		48.2		4.367	0.0335	1.617	1.385
4-Aminobenzoyl-(Beta)-Alanine	3.98E-8	8.561E-7	2.1232	2.084	0.4873	-1.0372	yes	down	B(ii)	-	-	-	-	-	-	-	HMDB0060757	Organic acids and derivatives	Carboxylic acids and derivatives	Amino acids, peptides, and analogues	7377-08-04	267.096	2.7441	M+Hac-H	C10H12N2O3	0	40.5	metab_20130	neg_14270	neg		45.4		2.261	0.2122	4.64	0.3317
Lys Asp Leu Glu	7.827E-5	0.0004989	2.1062	2.0518	0.3251	-1.6211	yes	down	B(i)	-	-	-	-	-	-	-	-	-	-	-		502.252	2.7978	M-H	C21H37N5O9	68.5	0	metab_13203	neg_2948	neg		49.4		1.236	0.005786	3.802	0.9819
S-Prenyl-L-Cysteine	2.451E-7	3.973E-6	2.1036	2.0506	0.4985	-1.0043	yes	down	B(ii)	C06751;_	-	-	-	-	-	-	HMDB0012286	Organic acids and derivatives	Carboxylic acids and derivatives	Amino acids, peptides, and analogues	-;5287-46-7	190.089	3.8733	M+H	C8H15NO2S	0	57.5	metab_8337	pos_12228	pos		50.1		2.357	0.462	4.728	0.1103
Benzenebutanoic Acid, Alpha-(Acetylamino)-2-Amino-Gamma-Oxo-	0.0001065	0.0006494	2.1034	2.0531	0.4085	-1.2916	yes	down	B(ii)	-	-	-	-	-	-	-	HMDB0245586	Organic acids and derivatives	Carboxylic acids and derivatives	Amino acids, peptides, and analogues		295.094	2.7227	M+FA-H	C12H14N2O4	0	70.1	metab_20149	neg_14302	neg		51.1		1.759	0.8907	4.306	0.4811
2-O-Methylascorbic Acid	1.126E-10	7.156E-9	2.1021	2.0438	2.1593	1.1106	yes	up	B(ii)	-	-	-	-	-	-	-	HMDB0240294	Organoheterocyclic compounds	Dihydrofurans	Furanones	17860-87-6	211.023	3.0949	M+Na-2H	C7H10O6	0	57.4	metab_13521	neg_3583	neg		50.6		4.297	0.0391	1.99	0.2057
Hydroxy-Lacosamide	3.181E-8	7.137E-7	2.1017	2.0587	0.4841	-1.0468	yes	down	B(ii)	-	-	-	-	-	-	-	HMDB0061146	Organic acids and derivatives	Carboxylic acids and derivatives	Amino acids, peptides, and analogues		281.112	3.2732	M-H	C13H18N2O5	0	61.8	metab_19565	neg_13122	neg		49.4		2.186	0.2796	4.516	0.2527
Salsoline-1-Carboxylate	3.971E-8	8.551E-7	2.0967	2.0526	0.4152	-1.2681	yes	down	B(ii)	-	-	-	-	-	-	-	HMDB0013067	Organoheterocyclic compounds	Tetrahydroisoquinolines	Not Available	31758-50-6	473.19	4.1552	2M-H	C12H15NO4	0	40.4	metab_19268	neg_12375	neg		46.4		1.672	0.3169	4.027	0.2267
Sarcodon Scabrosus Depsipeptide	0.001184	0.004739	2.0929	2.0226	0.3644	-1.4563	yes	down	B(ii)	-	-	-	-	-	-	-	HMDB0041421	Organic acids and derivatives	Peptidomimetics	Depsipeptides		450.263	3.3289	M+H-2H2O	C23H39N3O8	0	48.5	metab_8910	pos_13129	pos		44.7		1.559	0.972	4.278	1.126
3'-Amino-3'-Deoxythimidine Glucuronide	1.205E-9	5.085E-8	2.0877	2.0558	0.4981	-1.0054	yes	down	B(ii)	-	-	-	-	-	-	-	HMDB0060751	Nucleosides, nucleotides, and analogues	Pyrimidine nucleosides	Pyrimidine 2'',3''-dideoxyribonucleosides		472.157	3.0424	M+CH3OH+Na	C16H23N3O10	0	53.8	metab_1984	pos_2755	pos		48.1		2.276	0.01495	4.569	0.2644
Lobucavir	5.298E-10	2.52E-8	2.0838	2.0428	0.3794	-1.3983	yes	down	B(ii)	-	-	-	-	-	-	-	HMDB0254142	Organoheterocyclic compounds	Imidazopyrimidines	Purines and purine derivatives		246.098	4.2515	M-H2O-H	C11H15N5O3	0	45.2	metab_14067	neg_4694	neg		46.3		1.398	0.1334	3.685	0.2029
Asp Leu Ala Glu	2.328E-7	3.815E-6	2.0732	2.0281	0.4629	-1.1112	yes	down	B(i)	-	-	-	-	-	-	-	-	-	-	-		445.195	2.9813	M-H	C18H30N4O9	85.2	0	metab_19817	neg_13619	neg		55.5		2.003	0.3175	4.327	0.3371
Asp-Ala-Leu	4.65E-9	1.545E-7	2.0578	2.0189	0.4838	-1.0474	yes	down	B(i)	-	-	-	-	-	-	-	-	-	-	-		316.152	3.1383	M-H	C13H23N3O6	94.2	0	metab_19673	neg_13338	neg		57.1		2.111	0.1772	4.363	0.2403
Fluroxypyr-Meptyl	4.087E-12	4.519E-10	2.0548	2.0044	0.4953	-1.0137	yes	down	B(i)	-	-	-	-	-	-	-	-	-	-	-		411.086	1.2875	M+FA-H	C15H21Cl2FN2O3	88.8	0	metab_20534	neg_14882	neg		46.3		2.151	0.131	4.343	0.05571
17-O-Acetylnorajmaline	0.0003041	0.001587	2.0534	1.997	0.2363	-2.081	yes	down	B(ii)	C11809;_	-	-	map01100	Metabolic pathways	Metabolism	Global and overview maps	HMDB0304031	Alkaloids and derivatives	Ajmaline-sarpagine alkaloids	Not Available	-;_	413.205	3.4465	M+Hac-H	C21H26N2O3	0	59.8	metab_19488	neg_12922	neg		48.2		0.7835	0.6996	3.315	0.9122
4-(Aminomethyl)-1-Methylpiperidin-4-Ol	0.0001397	0.0008169	2.0219	2.007	0.4993	-1.0021	yes	down	B(ii)	-	-	-	-	-	-	-	HMDB0246299	Organoheterocyclic compounds	Piperidines	Not Available		127.123	0.3523	M+H-H2O	C7H16N2O	0	68.8	metab_229	pos_267	pos		52.9		2.347	0.01497	4.701	0.9677
Val Glu Thr Glu	3.732E-7	5.643E-6	2.0174	1.9733	0.4799	-1.0593	yes	down	B(i)	-	-	-	-	-	-	-	-	-	-	-		475.205	2.8359	M-H	C19H32N4O10	62.3	0	metab_13239	neg_3034	neg		50.3		2.039	0.1689	4.249	0.4311
3-[3-(1,2-Dihydroxy-3-Methylbut-3-Enyl)-2-Hydroxy-4-Methoxyphenyl]Propanoic Acid	2.916E-11	2.258E-9	2.0104	1.9754	0.4759	-1.0712	yes	down	B(i)	-	-	-	-	-	-	-	-	-	-	-		295.12	3.4952	M-H	C15H20O6	68.9	0	metab_19469	neg_12885	neg		50.2		1.926	0.006069	4.047	0.1677
5-Hydroxyindole-3-Acetic Acid	3.256E-7	5.024E-6	2.0081	1.9658	2.1591	1.1104	yes	up	B(i)	C05635	-	-	map01100;map04726;map00380	Metabolic pathways;Serotonergic synapse;Tryptophan metabolism	Metabolism;Organismal Systems;Metabolism	Global and overview maps;Nervous system;Amino acid metabolism	HMDB0000763	Organoheterocyclic compounds	Indoles and derivatives	Indolyl carboxylic acids and derivatives	54-16-0	172.041	3.7778	M-H2O-H	C10H9NO3	95.6	0	metab_13896	neg_4323	neg		58.4		4.085	0.05074	1.892	0.4499
Glu-Glu-Lys	0.0001914	0.001063	1.999	1.951	0.4206	-1.2494	yes	down	B(i)	-	-	-	-	-	-	-	-	-	-	-		387.188	2.8714	M+H-H2O	C16H28N4O8	64.9	0	metab_9626	pos_14325	pos		50.1		1.725	0.4695	4.101	0.9015
Cbmida	0.001175	0.004739	1.9927	1.9203	2.4537	1.295	yes	up	B(ii)	-	-	-	-	-	-	-	HMDB0249715	Organic acids and derivatives	Carboxylic acids and derivatives	Tetracarboxylic acids and derivatives		421.083	0.3918	M+Na-2H	C16H20N2O10	0	41.8	metab_21477	neg_16682	neg		46.3		4.186	0.1268	1.706	1.35
Fuegin	4.005E-7	5.991E-6	1.945	1.8884	0.4718	-1.0839	yes	down	B(i)	-	-	-	-	-	-	-	-	-	-	-		289.14	1.4381	M+Na	C15H22O4	62.5	0	metab_937	pos_1167	pos		49.7		1.813	0.01481	3.843	0.4283
Ala-Thr-Pro	0.002854	0.009459	1.9349	1.8994	0.4914	-1.0251	yes	down	B(i)	-	-	-	-	-	-	-	-	-	-	-		342.166	2.6172	M+CH3OH+Na	C12H21N3O5	78.6	0	metab_1252	pos_1550	pos		53.6		2.369	0.1264	4.821	1.526
Ile Asn Val	0.01491	0.03586	1.9325	1.9391	0.001	-9.9942	yes	down	B(i)	-	-	-	-	-	-	-	-	-	-	-		345.213	3.5904	M+H	C15H28N4O5	67	0	metab_8648	pos_12705	pos		52.1		0.002767	9.699E-5	2.822	2.353
Leu-Glu-Lys	0.01717	0.04009	1.9289	1.9447	0.027	-5.2112	yes	down	B(i)	-	-	-	-	-	-	-	-	-	-	-		389.24	3.7986	M+H	C17H32N4O6	49.7	0	metab_8412	pos_12333	pos		48.8		0.07893	0.002531	2.924	2.443
Gly-Phe-Thr	2.339E-6	2.607E-5	1.9246	1.8795	0.4954	-1.0132	yes	down	B(i)	-	-	-	-	-	-	-	-	-	-	-		322.141	3.003	M-H	C15H21N3O5	87.3	0	metab_13425	neg_3398	neg		56.1		2.01	0.006082	4.057	0.523
Acaciabiuronic Acid	0.005153	0.01531	1.9245	1.9797	3.3801	1.7571	yes	up	B(ii)	-	-	-	-	-	-	-	HMDB0029938	Organic oxygen compounds	Organooxygen compounds	Carbohydrates and carbohydrate conjugates	7264-19-9	337.078	0.7921	M-H2O-H	C12H20O12	0	54.5	metab_20707	neg_15178	neg		49.4		3.61	0.3988	1.068	1.701
Eriojaposide A	2.361E-5	0.0001822	1.9083	1.8581	0.4602	-1.1196	yes	down	B(ii)	C17888;_	-	-	-	-	-	-	HMDB0038028	Lipids and lipid-like molecules	Fatty Acyls	Fatty acyl glycosides	-;290308-51-9	501.231	2.9597	M-H	C24H38O11	0	73.8	metab_19829	neg_13646	neg		50.8		1.758	0.006035	3.82	0.684
2'-Deoxymugineic Acid	0.003568	0.01135	1.8616	1.8172	0.3908	-1.3557	yes	down	B(ii)	C15485;_	-	-	map01100	Metabolic pathways	Metabolism	Global and overview maps	HMDB0033909	Organic acids and derivatives	Carboxylic acids and derivatives	Amino acids, peptides, and analogues	74235-24-8;_	305.134	0.8206	M+H	C12H20N2O7	0	44.7	metab_10472	pos_15509	pos		46.5		1.479	0.01454	3.785	1.492
Lys-Glu-Asp	0.001658	0.00605	1.8615	1.794	0.3732	-1.4221	yes	down	B(i)	-	-	-	-	-	-	-	-	-	-	-		391.182	2.9303	M+H	C15H26N4O8	36	0	metab_9490	pos_14072	pos		44.6		1.308	1.023	3.505	0.7405
Cadazolid	0.0009351	0.004033	1.8589	1.8531	3.2267	1.6901	yes	up	B(ii)	-	-	-	-	-	-	-	HMDB0249528	Organoheterocyclic compounds	Quinolines and derivatives	Quinoline carboxylic acids		584.186	2.8632	M-H	C29H29F2N3O8	0	61.2	metab_19912	neg_13817	neg		49.1		3.259	0.2411	1.01	1.165
Asn-Gly-Ile	0.001129	0.004729	1.8369	1.8145	0.4037	-1.3088	yes	down	B(i)	-	-	-	-	-	-	-	-	-	-	-		301.152	2.9489	M-H	C12H22N4O5	79.2	0	metab_13384	neg_3318	neg		54.4		1.496	1.102	3.706	0.4775
Leu-Met	0.002337	0.008045	1.823	1.7928	0.0183	-5.7713	yes	down	B(i)	-	-	-	-	-	-	-	HMDB0028935	Organic acids and derivatives	Carboxylic acids and derivatives	Amino acids, peptides, and analogues		261.128	3.0571	M-H	C11H22N2O3S	75.8	0	metab_19767	neg_13510	neg		53.3		0.04114	0.0005556	2.247	1.335
Gln-Asn-Leu	0.01638	0.03865	1.8222	1.8504	0.0106	-6.5665	yes	down	B(i)	-	-	-	-	-	-	-	-	-	-	-		374.203	3.1545	M+H	C15H27N5O6	64.6	0	metab_2152	pos_3028	pos		50.6		0.02701	0.0009198	2.56	2.154
Pentostatin	0.0001078	0.0006557	1.8209	1.8113	2.5947	1.3756	yes	up	B(ii)	_;C02267	-	-	-	-	-	-	HMDB0014692	Organoheterocyclic compounds	Imidazodiazepines	Not Available	53910-25-1;_	269.124	2.5008	M+H	C11H16N4O4	0	57.6	metab_1215	pos_1492	pos		49.7		3.137	0.414	1.209	0.646
Lucuminoside	2.887E-5	0.0002158	1.8121	1.767	2.0708	1.0502	yes	up	B(ii)	C08335	-	-	-	-	-	-	HMDB0029900	Organic oxygen compounds	Organooxygen compounds	Carbohydrates and carbohydrate conjugates	1392-28-5	899.29	1.3409	2M+FA-H	C19H25NO10	0	48.7	metab_12763	neg_2166	neg		47.1		3.628	0.1958	1.752	0.6064
Cyasterone	0.002589	0.008741	1.8005	1.7774	0.4637	-1.1088	yes	down	B(ii)	_;C08816	-	-	-	-	-	-	HMDB0250618	Lipids and lipid-like molecules	Prenol lipids	Triterpenoids	17086-76-9;_;	584.323	4.3591	M+ACN+Na	C29H44O8	0	51	metab_3140	pos_4803	pos		47.1		1.889	0.8279	4.074	1.059
Ile Ser Val	0.009798	0.02569	1.7155	1.7113	0.3955	-1.3384	yes	down	B(i)	-	-	-	-	-	-	-	-	-	-	-		318.202	3.6547	M+H	C14H27N3O5	67.9	0	metab_8541	pos_12555	pos		52.8		1.415	0.571	3.578	1.564
Gamma-Chaconine	0.00698	0.01961	1.6696	1.6174	2.0233	1.0167	yes	up	B(ii)	-	-	-	-	-	-	-	HMDB0033678	Organic oxygen compounds	Organooxygen compounds	Carbohydrates and carbohydrate conjugates	511-36-4	540.366	5.6564	M-H2O-H	C33H53NO6	0	40.6	metab_14574	neg_5597	neg		43.1		3.824	0.4946	1.89	1.31
Gant61	0.04832	0.08993	1.6574	1.7273	0.1171	-3.0946	yes	down	B(i)	-	-	-	-	-	-	-	-	-	-	-		430.295	5.7757	M+H	C27H35N5	36.1	0	metab_7081	pos_10038	pos		44.8		0.3142	0.007799	2.684	2.582
N-[1-(1-Methyl-6-Oxopyridazin-3-Yl)Piperidin-4-Yl]-3-(Tetrazol-1-Yl)Propanamide	0.02357	0.05154	1.6491	1.6662	0.2955	-1.7586	yes	down	B(i)	-	-	-	-	-	-	-	-	-	-	-		333.177	1.5715	M+H	C14H20N8O2	52.5	0	metab_961	pos_1195	pos		46		0.902	0.4152	3.052	1.93
Asn-Phe-Ser	0.01106	0.02836	1.644	1.6261	0.2574	-1.9578	yes	down	B(i)	-	-	-	-	-	-	-	-	-	-	-		365.147	3.0084	M-H	C16H22N4O6	37.5	0	metab_13430	neg_3406	neg		45.4		0.6963	0.7974	2.705	1.367
Floridin	0.0005876	0.002739	1.6384	1.5597	2.0392	1.028	yes	up	B(ii)	C11754	-	-	map04976	Bile secretion	Organismal Systems	Digestive system	HMDB0303624	Organoheterocyclic compounds	Lactams	Beta lactams		396.046	0.7545	M-H2O-H	C19H17N3O4S2	0	65.1	metab_12538	neg_1834	neg		46.8		3.12	0.7621	1.53	0.2013
Trp-Asp-Ser	0.004182	0.01293	1.6245	1.5716	0.469	-1.0924	yes	down	B(i)	-	-	-	-	-	-	-	-	-	-	-		405.143	3.5988	M-H	C18H22N4O7	55.4	0	metab_13823	neg_4176	neg		48.4		1.542	1.039	3.288	0.5129
Galactoarabinan	0.0435	0.08324	1.5387	1.7968	2.0042	1.003	yes	up	B(ii)	-	-	-	-	-	-	-	HMDB0252576	Organic oxygen compounds	Organooxygen compounds	Carbohydrates and carbohydrate conjugates		564.23	3.7507	M+ACN+Na	C20H36O14	0	74	metab_8453	pos_12400	pos		52.4		4.277	0.1166	2.134	2.27
Etiracetam	0.02041	0.04612	1.4365	1.4485	0.3163	-1.6605	yes	down	B(ii)	-	-	-	-	-	-	-	HMDB0252105	Organic acids and derivatives	Carboxylic acids and derivatives	Amino acids, peptides, and analogues		171.113	1.7371	M+H	C8H14N2O2	0	52.3	metab_1001	pos_1238	pos		49.6		0.7519	0.4769	2.377	1.365
Cyclic Adp-Ribose	0.04029	0.0785	1.2202	1.2477	0.427	-1.2279	yes	down	B(i)	C13050;_	-	-	map04921;map04972;map04970;map04020	Oxytocin signaling pathway;Pancreatic secretion;Salivary secretion;Calcium signaling pathway	Organismal Systems;Organismal Systems;Organismal Systems;Environmental Information Processing	Endocrine system;Digestive system;Digestive system;Signal transduction	-;HMDB0249529	Organic oxygen compounds	Organooxygen compounds	Carbohydrates and carbohydrate conjugates	119340-53-3;_	542.068	0.8526	M+H	C15H21N5O13P2	95.8	0	metab_10449	pos_15481	pos		56.7		1.055	0.01373	2.471	1.473
8-((4-Chlorophenyl)Thio)Cyclic-3',5'-Gmp	0.0115	0.02922	1.0833	1.0964	2.1161	1.0814	yes	up	B(ii)	-	-	-	-	-	-	-	HMDB0247412	Nucleosides, nucleotides, and analogues	Purine nucleotides	Cyclic purine nucleotides		546.02	2.6691	M+Hac-H	C16H15ClN5O7PS	0	52.4	metab_13040	neg_2625	neg		41.6		1.764	0.2482	0.8336	0.695

## Sheet: Intestine vs. Skeletal muscle
Metabolite	P_value	FDR	VIP_pred_OPLS-DA	VIP_PLS-DA	FC(I/F)	Log2FC(I/F)	Significant	Regulate	level	KEGG Compound ID	KEGG Compound First Category	KEGG Compound Second Category	KEGG Pathway ID	KEGG Pathway Description	KEGG Pathway First Category	KEGG Pathway Second Category	Library ID	HMDB Superclass	HMDB Class	HMDB Subclass	CAS ID	M/Z	Retention time	Adducts	Formula	Fragmentation Score	Theoretical Fragmentation Score	Metab ID	ID	Mode	RSD	Score	Mass Error	i_mean	i_SD	f_mean	f_SD
Linustatin	2.215E-11	2.349E-9	3.2931	3.2512	0.0606	-4.0446	yes	down	B(ii)	C08333;_	-	-	-	-	-	-	HMDB0303673	Organic oxygen compounds	Organooxygen compounds	Carbohydrates and carbohydrate conjugates	72229-40-4;_	410.167	2.5809	M+H	C16H27NO11	0	69.1	metab_1241	pos_1536	pos		52.8		0.3685	0.2919	6.081	0.3289
Kaur-16-En-18-Oic Acid, 15-Oxo-(7Ci,8Ci)	3.176E-11	3.114E-9	3.1584	3.1254	0.0343	-4.8668	yes	down	B(i)	-	-	-	-	-	-	-	-	-	-	-		317.209	6.0359	M+H	C20H28O3	83.8	0	metab_4365	pos_6788	pos		53.4		0.1874	0.3024	5.468	0.2938
Ser-Thr-Pro	1.602E-11	1.814E-9	2.9925	2.9594	0.2258	-2.1472	yes	down	B(i)	-	-	-	-	-	-	-	-	-	-	-		304.15	0.5649	M+H	C12H21N3O6	45	0	metab_10548	pos_15607	pos		47.7		1.378	0.01615	6.104	0.3518
Ala-Pro-Asn	3.248E-13	7.726E-11	2.9554	2.9236	0.2138	-2.2259	yes	down	B(i)	-	-	-	-	-	-	-	-	-	-	-		301.15	0.8898	M+H	C12H20N4O5	41.9	0	metab_828	pos_1026	pos		46.9		1.252	0.01592	5.857	0.2313
Gln Asn Met	7.673E-7	1.124E-5	2.9495	2.916	7.6034	2.9266	yes	up	B(i)	-	-	-	-	-	-	-	-	-	-	-		392.16	2.1905	M+H	C14H25N5O6S	44.9	0	metab_10106	pos_15075	pos		46.8		5.441	0.1936	0.7156	1.052
Dopa Sulfate	5.255E-12	7.056E-10	2.9346	2.9052	0.1569	-2.6718	yes	down	B(ii)	-	-	-	-	-	-	-	HMDB0002028	Organic acids and derivatives	Carboxylic acids and derivatives	Amino acids, peptides, and analogues	96253-55-3	310.059	1.5289	M+CH3OH+H	C9H11NO7S	0	55	metab_951	pos_1183	pos		49		0.8507	0.0145	5.421	0.3041
Prostaglandin K2	2.835E-8	7.648E-7	2.9136	2.8877	0.1073	-3.2205	yes	down	B(i)	-	-	-	-	-	-	-	LMFA03010023	-	-	-		351.216	5.6098	M+H	C20H30O5	82.7	0	metab_3895	pos_6201	pos		55.1		0.5493	0.6655	5.12	0.3008
Tyr-Asn-Asn	2.0E-6	2.492E-5	2.9048	2.8968	0.1452	-2.7835	yes	down	B(i)	-	-	-	-	-	-	-	-	-	-	-		408.153	2.6368	M-H	C17H23N5O7	77.5	0	metab_20223	neg_14417	neg		54.8		0.803	1.095	5.529	0.4578
(R)-Benzylsuccinyl-Coa	3.096E-12	4.506E-10	2.8755	2.836	3.9586	1.985	yes	up	B(ii)	C09817	-	-	map01100	Metabolic pathways	Metabolism	Global and overview maps	HMDB0012129	Lipids and lipid-like molecules	Prenol lipids	Polyprenols		1002.17	0.6476	M+FA-H	C32H46N7O19P3S	0	56.4	metab_12497	neg_1759	neg		46		5.827	0.1884	1.472	0.2004
N-Methoxysuccinyl-Ala-Ala-Pro-Val	3.644E-6	4.099E-5	2.8723	2.8473	0.1172	-3.0932	yes	down	B(ii)	-	-	-	-	-	-	-	HMDB0255168	Organic acids and derivatives	Carboxylic acids and derivatives	Amino acids, peptides, and analogues		453.234	3.069	M+H-H2O	C21H34N4O8	0	55.7	metab_9162	pos_13586	pos		49.5		0.6131	1.229	5.232	0.162
(2,6-Dioxo-3H-Purin-9-Yl) Pyridine-3-Carboxylate	2.263E-9	9.669E-8	2.8606	2.8392	0.2704	-1.887	yes	down	B(ii)	-	-	-	-	-	-	-	HMDB0242495	Organoheterocyclic compounds	Imidazopyrimidines	Purines and purine derivatives		318.046	1.0046	M+FA-H	C11H7N5O4	0	58.9	metab_12615	neg_1966	neg		49		1.62	0.2927	5.992	0.4518
Quassimarin	5.523E-15	3.406E-12	2.8249	2.7881	5.8688	2.5531	yes	up	B(ii)	C08777	-	-	-	-	-	-	HMDB0036888	Lipids and lipid-like molecules	Prenol lipids	Terpene lactones	59938-97-5	591.24	4.1842	M+CH3OH+Na	C27H36O11	0	53.4	metab_8122	pos_11837	pos		48.8		5.053	0.137	0.861	0.03011
Tolmetin Glucuronide	6.701E-8	1.587E-6	2.8042	2.7693	9.0607	3.1796	yes	up	B(ii)	-	-	-	-	-	-	-	HMDB0042044	Organic acids and derivatives	Carboxylic acids and derivatives	Amino acids, peptides, and analogues	71595-19-2	432.132	2.4995	M-H	C21H23NO9	0	41.5	metab_12988	neg_2527	neg		44.2		4.765	0.2726	0.5259	0.6889
Isovaleryl-Val-Val-Sta-Oet	8.355E-6	8.044E-5	2.8004	2.8065	0.1345	-2.8946	yes	down	B(ii)	-	-	-	-	-	-	-	HMDB0253705	Organic acids and derivatives	Peptidomimetics	Hybrid peptides		466.331	7.0064	M-H2O-H	C25H47N3O6	0	43.4	metab_17070	neg_8964	neg		45.3		0.7006	1.248	5.21	0.4539
2-[(4-Chlorophenyl)Sulfonyl]-3-[(4,6-Dimethylpyrimidin-2-Yl)Amino]Acrylonitrile	5.226E-10	2.943E-8	2.7979	2.7648	2.0332	1.0238	yes	up	B(i)	-	-	-	-	-	-	-	-	-	-	-		695.087	0.9201	2M-H	C15H13ClN4O2S	93.3	0	metab_20677	neg_15111	neg		51.6		8.204	0.07255	4.035	0.4361
D-Pinitol 2-O-Alpha-D-Galactopyranosyl	2.865E-10	1.814E-8	2.7806	2.7519	0.2444	-2.0328	yes	down	B(ii)	-	-	-	-	-	-	-	HMDB0041487	Organic oxygen compounds	Organooxygen compounds	Carbohydrates and carbohydrate conjugates	79391-03-0	398.167	2.6325	M+ACN+H	C13H24O11	0	59.3	metab_9975	pos_14894	pos		50.3		1.325	0.01606	5.422	0.4084
4-Hydroxy Nonenal Glutathione	2.212E-6	2.717E-5	2.7739	2.7326	9.064	3.1801	yes	up	B(i)	-	-	-	-	-	-	-	HMDB0240578	Organic acids and derivatives	Carboxylic acids and derivatives	Amino acids, peptides, and analogues	1042945-55-0	462.192	4.7166	M-H	C19H33N3O8S	70.5	0	metab_14218	neg_4990	neg		51.7		4.774	0.2306	0.5267	1.054
Glu-Leu-Lys	6.742E-6	6.717E-5	2.7727	2.7369	0.1028	-3.2823	yes	down	B(i)	-	-	-	-	-	-	-	-	-	-	-		389.239	2.9516	M+H	C17H32N4O6	73.3	0	metab_1788	pos_2465	pos		49.6		0.4942	1.204	4.808	0.2972
Dephospho-Coa	3.765E-10	2.222E-8	2.7612	2.7179	51.1997	5.6781	yes	up	B(i)	C00882	-	-	map01100;map00770;map01240	Metabolic pathways;Pantothenate and CoA biosynthesis;Biosynthesis of cofactors	Metabolism;Metabolism;Metabolism	Global and overview maps;Metabolism of cofactors and vitamins;Global and overview maps	HMDB0001373;LMFA07050315;PW_C001061	Nucleosides, nucleotides, and analogues	Purine nucleotides	Purine ribonucleotides	3633-59-8;	688.156	2.9141	M+H	C21H35N7O13P2S	78.8	0	metab_1667	pos_2265	pos		54.1		4.097	0.4119	0.08002	0.005871
10-Deacetylbaccatin Iii	5.015E-6	5.294E-5	2.7474	2.7156	6.5089	2.7024	yes	up	B(ii)	C11700;_	-	-	map01100	Metabolic pathways	Metabolism	Global and overview maps	HMDB0244264	Lipids and lipid-like molecules	Prenol lipids	Diterpenoids	32981-86-5;_	589.227	4.166	M+FA-H	C29H36O10	0	52.1	metab_19264	neg_12368	neg		48.2		4.924	0.1187	0.7565	1.153
Acyclovir Triphosphate	1.556E-8	4.635E-7	2.727	2.7025	9.3033	3.2177	yes	up	B(ii)	-	-	-	-	-	-	-	HMDB0247992	Organoheterocyclic compounds	Imidazopyrimidines	Purines and purine derivatives		465.996	0.4267	M+H	C8H14N5O12P3	0	45	metab_10795	pos_15923	pos		46.5		4.487	0.6009	0.4823	0.02341
3-Hydroxy-N6,N6,N6-Trimethyl-L-Lysine	5.663E-14	2.099E-11	2.7268	2.6957	0.2052	-2.285	yes	down	B(ii)	C01259	-	-	map01100;map00310	Metabolic pathways;Lysine degradation	Metabolism;Metabolism	Global and overview maps;Amino acid metabolism	HMDB0001422	Organic acids and derivatives	Carboxylic acids and derivatives	Amino acids, peptides, and analogues		244.118	3.4143	M+K	C9H21N2O3+	0	49.7	metab_2389	pos_3466	pos		48.7		1.013	0.1097	4.937	0.1243
Phenylacetylglutamine	2.272E-9	9.669E-8	2.7143	2.6976	0.2155	-2.2142	yes	down	B(ii)	C04148	-	-	map00360	Phenylalanine metabolism	Metabolism	Amino acid metabolism	HMDB0006344	Organic acids and derivatives	Carboxylic acids and derivatives	Amino acids, peptides, and analogues	28047-15-6	264.113	3.8573	M+	C13H16N2O4	0	60.7	metab_2815	pos_4179	pos		49.9		1.087	0.3075	5.044	0.3783
Leu-Arg	6.306E-8	1.504E-6	2.7082	2.6726	0.0016	-9.2501	yes	down	B(i)	-	-	-	-	-	-	-	HMDB0028923	Organic acids and derivatives	Carboxylic acids and derivatives	Amino acids, peptides, and analogues		270.192	2.9676	M+H-H2O	C12H25N5O3	81.9	0	metab_1824	pos_2516	pos		54.4		0.00651	0.0002551	3.964	0.6873
15-Deoxy-Delta12,14 -Prostaglandin J2	0.000354	0.001859	2.692	2.6009	0.2469	-2.0183	yes	down	B(i)	-	-	-	-	-	-	-	-	-	-	-		315.197	5.7525	M-H	C20H28O3	98	0	metab_18641	neg_11254	neg		58.3		1.391	1.896	5.635	0.5211
Fucoxanthinol	8.935E-5	0.000588	2.6851	2.653	5.7215	2.5164	yes	up	B(ii)	-	-	-	-	-	-	-	HMDB0252510	Lipids and lipid-like molecules	Prenol lipids	Tetraterpenoids	_;	615.405	6.3662	M-H	C40H56O5	0	47.8	metab_17780	neg_9934	neg		47.5		5.131	0.4794	0.8968	1.576
Lps(24:2)	7.7E-6	7.514E-5	2.6805	2.6369	3.4997	1.8072	yes	up	B(i)	-	-	-	-	-	-	-	-	-	-	-		604.364	6.2862	M-H	C30H56NO9P	37.4	0	metab_17893	neg_10124	neg		45.2		5.624	0.3356	1.607	1.123
Celosianin	1.978E-8	5.667E-7	2.6678	2.6376	4.1378	2.0489	yes	up	B(ii)	-	-	-	-	-	-	-	HMDB0302989	Organic acids and derivatives	Carboxylic acids and derivatives	Amino acids, peptides, and analogues		915.187	2.1938	M+FA-H	C39H38N2O21-2	0	70.6	metab_20329	neg_14587	neg		47.4		5.044	0.1156	1.219	0.5772
Inosine 2'-Phosphate	1.642E-9	7.551E-8	2.656	2.62	2.3611	1.2395	yes	up	B(ii)	-	-	-	-	-	-	-	HMDB0011681	Organic oxygen compounds	Organooxygen compounds	Carbohydrates and carbohydrate conjugates		371.036	0.5809	M+Na	C10H13N4O8P	0	50.1	metab_10537	pos_15594	pos		48.4		6.512	0.1144	2.758	0.4325
Trichlormethine	4.234E-5	0.0003171	2.6304	2.6333	3.4141	1.7715	yes	up	B(ii)	C19305;_	-	-	-	-	-	-	HMDB0259169	Organic nitrogen compounds	Organonitrogen compounds	Nitrogen mustard compounds	817-09-4;_	404.999	0.6317	2M-H	C6H12Cl3N	0	46.7	metab_20765	neg_15289	neg		36.9		5.681	0.3043	1.664	1.395
4-Methoxyglucobrassicin	1.146E-12	2.051E-10	2.6265	2.5902	2.3768	1.249	yes	up	B(ii)	C08423;_	-	-	-	-	-	-	HMDB0303668	Organic oxygen compounds	Organooxygen compounds	Carbohydrates and carbohydrate conjugates	83327-21-3;_	459.054	0.9514	M-H2O-H	C17H22N2O10S2	0	66	metab_12590	neg_1927	neg		48.9		6.27	0.03726	2.638	0.2042
7-Methylguanosine 5'-Diphosphate	1.476E-12	2.56E-10	2.6191	2.5839	2.3379	1.2252	yes	up	B(ii)	C20183	-	-	-	-	-	-	HMDB0059613	Nucleosides, nucleotides, and analogues	Purine nucleotides	Purine ribonucleotides		503.044	0.6852	M+FA-H	C11H18N5O11P2+	0	57.5	metab_20736	neg_15234	neg		49.8		6.317	0.04283	2.702	0.2075
1-O-Caffeoyl-(B-D-Glucose 6-O-Sulfate)	2.058E-7	3.898E-6	2.6077	2.5739	2.0801	1.0567	yes	up	B(ii)	-	-	-	-	-	-	-	HMDB0041173	Phenylpropanoids and polyketides	Cinnamic acids and derivatives	Hydroxycinnamic acids and derivatives		481.062	0.6264	M+Hac-H	C15H18O12S	0	63.5	metab_12489	neg_1737	neg		49.8		7.114	0.09504	3.42	0.7203
(4-Hydroxybenzoyl)Choline	2.824E-8	7.633E-7	2.5919	2.5683	0.369	-1.4383	yes	down	B(ii)	-	-	-	-	-	-	-	HMDB0029559	Benzenoids	Benzene and substituted derivatives	Benzoic acids and derivatives	5094-31-5	269.126	1.4278	M+FA-H	C12H18NO3+	0	68.3	metab_20495	neg_14834	neg		48.9		2.114	0.4902	5.729	0.3049
Pentacarboxyl Porphyrinogen Iii	1.835E-11	2.05E-9	2.5808	2.5488	0.3214	-1.6377	yes	down	B(ii)	-	-	-	-	-	-	-	HMDB0001957	Organoheterocyclic compounds	Tetrapyrroles and derivatives	Porphyrins		718.307	3.1386	M+NH4	C37H40N4O10	0	42.8	metab_9078	pos_13429	pos		45.3		1.666	0.01649	5.184	0.2652
Tyr-Glu-Thr	1.581E-11	1.803E-9	2.5612	2.5293	0.1034	-3.2735	yes	down	B(i)	-	-	-	-	-	-	-	-	-	-	-		412.171	3.2863	M+H	C18H25N3O8	67.5	0	metab_2258	pos_3217	pos		49.3		0.4002	0.01021	3.87	0.258
Thr-Ser-Pro	2.352E-9	9.938E-8	2.5546	2.5358	0.4555	-1.1345	yes	down	B(i)	-	-	-	-	-	-	-	-	-	-	-		304.15	0.842	M+H	C12H21N3O6	43.1	0	metab_10460	pos_15493	pos		47.4		2.922	0.2914	6.415	0.3187
4-Acetoxy Det	7.012E-13	1.406E-10	2.5371	2.5085	0.396	-1.3365	yes	down	B(i)	-	-	-	-	-	-	-	-	-	-	-		292.202	2.2279	M+NH4	C16H22N2O2	62.6	0	metab_10089	pos_15058	pos		51.5		2.227	0.1287	5.624	0.1325
Cytidine	1.345E-10	9.777E-9	2.5159	2.4925	0.2918	-1.7769	yes	down	B(i)	C00475;_	Nucleic acids;-	Nucleosides;-	map00240;map01100;map02010;map01232	Pyrimidine metabolism;Metabolic pathways;ABC transporters;Nucleotide metabolism	Metabolism;Metabolism;Environmental Information Processing;Metabolism	Nucleotide metabolism;Global and overview maps;Membrane transport;Global and overview maps	HMDB0000089;HMDB0248553;PW_C000061	Nucleosides, nucleotides, and analogues	Pyrimidine nucleosides	Not Available	65-46-3;_	278.055	0.5944	M+Cl	C9H13N3O5	76.4	0	metab_20812	neg_15425	neg		53.5		1.382	0.01504	4.736	0.3096
N1-[3,5-Di(Trifluoromethyl)Phenyl]-3-(3-Thienyl)Acrylamide	3.602E-8	9.427E-7	2.4919	2.4663	3.865	1.9505	yes	up	B(i)	-	-	-	-	-	-	-	-	-	-	-		410.033	1.3573	M+FA-H	C15H9F6NOS	62.3	0	metab_12766	neg_2171	neg		47.6		4.522	0.2153	1.17	0.5052
Peanut Oil, Hydrogenated	9.089E-6	8.622E-5	2.4894	2.4556	2.1665	1.1154	yes	up	B(ii)	-	-	-	-	-	-	-	HMDB0250835	Organic acids and derivatives	Carboxylic acids and derivatives	Amino acids, peptides, and analogues		656.357	6.1265	M+FA-H	C30H45N9O5	0	61.2	metab_15183	neg_6531	neg		49.5		6.48	0.05387	2.991	1.036
Ergocornine	0.001113	0.004725	2.476	2.4306	0.3534	-1.5005	yes	down	B(ii)	C09162;_	-	-	-	-	-	-	HMDB0251906	Alkaloids and derivatives	Ergoline and derivatives	Lysergic acids and derivatives	564-36-3;_	582.272	6.1585	M+Na-2H	C31H39N5O5	0	93.3	metab_18103	neg_10431	neg		54.5		2.127	2.061	6.018	0.4524
Cay10410	0.0008685	0.003867	2.4668	2.3851	0.3276	-1.6098	yes	down	B(i)	-	-	-	-	-	-	-	-	-	-	-		301.216	5.9083	M+H-H2O	C20H30O3	74.6	0	metab_6949	pos_9878	pos		53.2		1.803	1.907	5.503	0.3382
Benzenebutanoic Acid, Alpha-(Acetylamino)-2-Amino-Gamma-Oxo-	1.383E-6	1.843E-5	2.4665	2.4605	0.2118	-2.2396	yes	down	B(ii)	-	-	-	-	-	-	-	HMDB0245586	Organic acids and derivatives	Carboxylic acids and derivatives	Amino acids, peptides, and analogues		295.094	2.7227	M+FA-H	C12H14N2O4	0	70.1	metab_20149	neg_14302	neg		51.1		0.9118	0.6627	4.306	0.4811
N-Acetyl-3-Methylhistidine	6.838E-8	1.608E-6	2.4453	2.4146	2.004	1.0029	yes	up	B(ii)	-	-	-	-	-	-	-	HMDB0240341	Organic acids and derivatives	Carboxylic acids and derivatives	Amino acids, peptides, and analogues	37841-04-6	212.103	0.3576	M+H	C9H13N3O3	0	61.6	metab_10995	pos_16175	pos		51.6		6.451	0.1077	3.219	0.5557
3-Methylsulfinylpropyl-Glucosinolate	3.059E-12	4.506E-10	2.4374	2.4078	2.3277	1.2189	yes	up	B(ii)	-	-	-	-	-	-	-	HMDB0304141	Organic oxygen compounds	Organooxygen compounds	Carbohydrates and carbohydrate conjugates		481.036	0.9727	M+Hac-H	C11H20NO10S3-	0	65.8	metab_12601	neg_1942	neg		47.6		5.505	0.1018	2.365	0.1698
Flurithromycin	2.973E-7	5.237E-6	2.4332	2.4019	0.337	-1.569	yes	down	B(ii)	-	-	-	-	-	-	-	HMDB0252409	Organic oxygen compounds	Organooxygen compounds	Carbohydrates and carbohydrate conjugates		756.424	4.1733	M+Na-H2O	C37H66FNO13	0	67.7	metab_3031	pos_4598	pos		47.8		1.64	0.01646	4.866	0.6595
Entacapone	1.181E-8	3.681E-7	2.429	2.3824	3.4821	1.7999	yes	up	B(ii)	C07943	-	-	-	-	-	-	HMDB0012226	Phenylpropanoids and polyketides	Cinnamic acids and derivatives	Hydroxycinnamic acids and derivatives	130929-57-6	270.089	3.6974	M+H-2H2O	C14H15N3O5	0	59.6	metab_2694	pos_3957	pos		48.5		4.37	0.4532	1.255	0.03299
Dopaxanthin	3.715E-10	2.208E-8	2.4235	2.3853	2.0303	1.0217	yes	up	B(ii)	C08543	-	-	map01100	Metabolic pathways	Metabolism	Global and overview maps	HMDB0012221	Organic acids and derivatives	Carboxylic acids and derivatives	Amino acids, peptides, and analogues	71199-31-0	825.217	2.1886	2M+FA-H	C18H18N2O8	0	85.2	metab_20337	neg_14600	neg		52.7		6.091	0.02086	3	0.3159
Ser Asn Val	6.38E-7	9.789E-6	2.4224	2.4169	0.3913	-1.3535	yes	down	B(i)	-	-	-	-	-	-	-	-	-	-	-		319.161	0.3683	M+H	C12H22N4O6	62.9	0	metab_10972	pos_16146	pos		50.9		2.094	0.6527	5.351	0.3102
Fluocortolone Caproate	2.425E-9	1.009E-7	2.4204	2.3952	0.4854	-1.0428	yes	down	B(ii)	-	-	-	-	-	-	-	HMDB0252352	Lipids and lipid-like molecules	Steroids and steroid derivatives	Pregnane steroids		516.313	4.2161	M+ACN+H	C28H39FO5	0	61.6	metab_3053	pos_4643	pos		50		2.937	0.01682	6.051	0.3858
Acyclovir Monophosphate	1.698E-12	2.799E-10	2.4164	2.3812	2.1577	1.1095	yes	up	B(ii)	-	-	-	-	-	-	-	HMDB0247991	Organoheterocyclic compounds	Imidazopyrimidines	Purines and purine derivatives		350.048	0.9201	M+FA-H	C8H12N5O6P	0	55.3	metab_12581	neg_1911	neg		46.8		5.72	0.04561	2.651	0.1767
Cadazolid	3.66E-5	0.0002809	2.4063	2.3818	4.3178	2.1103	yes	up	B(ii)	-	-	-	-	-	-	-	HMDB0249528	Organoheterocyclic compounds	Quinolines and derivatives	Quinoline carboxylic acids		584.186	2.8632	M-H	C29H29F2N3O8	0	61.2	metab_19912	neg_13817	neg		49.1		4.361	0.1136	1.01	1.165
N1-Trans-Feruloylagmatine	2.804E-11	2.842E-9	2.3903	2.3617	0.4946	-1.0157	yes	down	B(ii)	C18325	-	-	map01100	Metabolic pathways	Metabolism	Global and overview maps	HMDB0037107	Phenylpropanoids and polyketides	Cinnamic acids and derivatives	Hydroxycinnamic acids and derivatives		361.182	0.7675	M+CH3OH+Na	C15H22N4O3	0	45.5	metab_762	pos_951	pos		45.4		2.964	0.01683	5.993	0.2382
Asp Asp Val	1.329E-8	4.052E-7	2.3714	2.3386	0.3603	-1.4728	yes	down	B(i)	-	-	-	-	-	-	-	-	-	-	-		348.14	2.2279	M+H	C13H21N3O8	65.2	0	metab_10088	pos_15057	pos		51.5		1.684	0.0165	4.674	0.4413
Crassin Acetate	0.0004416	0.002218	2.371	2.3218	0.3775	-1.4053	yes	down	B(i)	-	-	-	-	-	-	-	-	-	-	-		377.23	5.781	M+H	C22H32O5	45.4	0	metab_7071	pos_10023	pos		45.8		2.067	1.587	5.475	0.3549
Pentostatin	8.817E-7	1.261E-5	2.3687	2.3528	3.5467	1.8265	yes	up	B(ii)	_;C02267	-	-	-	-	-	-	HMDB0014692	Organoheterocyclic compounds	Imidazodiazepines	Not Available	53910-25-1;_	269.124	2.5008	M+H	C11H16N4O4	0	57.6	metab_1215	pos_1492	pos		49.7		4.288	0.2881	1.209	0.646
Prostaglandin A3	1.085E-5	0.0001007	2.3588	2.3333	0.4005	-1.3201	yes	down	B(i)	-	-	-	-	-	-	-	LMFA03010140	-	-	-		333.206	5.7757	M+H	C20H28O4	80.5	0	metab_4052	pos_6408	pos		54.3		2.095	0.8904	5.231	0.3344
2-Keto-3-Deoxy-D-Gluconic Acid	1.081E-6	1.492E-5	2.3467	2.2853	3.0579	1.6126	yes	up	B(i)	C01216	-	-	map01100;map00052	Metabolic pathways;Galactose metabolism	Metabolism;Metabolism	Global and overview maps;Carbohydrate metabolism	HMDB0001353;LMFA01050486	Organic acids and derivatives	Keto acids and derivatives	Medium-chain keto acids and derivatives	17510-99-5;	199.023	0.7655	M+Na-2H	C6H10O6	57.4	0	metab_20713	neg_15188	neg		50.1		4.382	0.6635	1.433	0.1996
23-Hydroxyphysalolactone	0.0007605	0.003456	2.3428	2.3731	0.3054	-1.7111	yes	down	B(ii)	-	-	-	-	-	-	-	HMDB0031388	Lipids and lipid-like molecules	Steroids and steroid derivatives	Steroid lactones	118194-16-4	587.267	2.7858	M+CH3OH+H	C28H39ClO9	0	57.5	metab_9842	pos_14671	pos		43.8		1.594	1.858	5.219	0.1325
Ile Thr Thr	1.712E-5	0.0001479	2.3414	2.3442	0.2936	-1.7679	yes	down	B(i)	-	-	-	-	-	-	-	-	-	-	-		334.198	2.8391	M+H	C14H27N3O6	61.1	0	metab_1532	pos_1998	pos		50.9		1.334	0.7543	4.543	0.695
Gamma-Glutamyl-Beta-Aminopropiononitrile	8.571E-8	1.949E-6	2.3383	2.2969	2.4775	1.3089	yes	up	B(ii)	C06114	-	-	-	-	-	-	HMDB0060477	Organic acids and derivatives	Carboxylic acids and derivatives	Amino acids, peptides, and analogues	-;_	232.129	2.4262	M+CH3OH+H	C8H13N3O3	0	55	metab_10044	pos_14997	pos		50.2		4.903	0.3572	1.979	0.3838
Glu-Ser-Pro	0.0005643	0.002712	2.3366	2.3095	0.0716	-3.8043	yes	down	B(i)	-	-	-	-	-	-	-	-	-	-	-		332.145	2.0466	M+H	C13H21N3O7	52.9	0	metab_1085	pos_1338	pos		48.9		0.2559	0.007574	3.575	1.637
Ehretioside B	4.951E-7	7.888E-6	2.3349	2.3198	0.4616	-1.1153	yes	down	B(i)	-	-	-	-	-	-	-	-	-	-	-		353.134	1.0393	M+ACN+H	C14H17NO7	56.9	0	metab_10383	pos_15401	pos		50.5		2.548	0.0168	5.52	0.6415
S-Prenyl-L-Cysteine	1.043E-6	1.454E-5	2.3291	2.272	0.3841	-1.3805	yes	down	B(ii)	C06751;_	-	-	-	-	-	-	HMDB0012286	Organic acids and derivatives	Carboxylic acids and derivatives	Amino acids, peptides, and analogues	-;5287-46-7	190.089	3.8733	M+H	C8H15NO2S	0	57.5	metab_8337	pos_12228	pos		50.1		1.816	0.6723	4.728	0.1103
S-Cysteinosuccinic Acid	1.526E-9	7.115E-8	2.3259	2.2983	0.4559	-1.1333	yes	down	B(ii)	-	-	-	-	-	-	-	HMDB0029418	Organic acids and derivatives	Carboxylic acids and derivatives	Amino acids, peptides, and analogues	34317-60-7	292.048	2.4901	M+CH3OH+Na	C7H11NO6S	0	42.3	metab_10022	pos_14968	pos		44.8		2.418	0.1145	5.304	0.3216
Vindolinine	0.001689	0.006656	2.3251	2.3161	2.7347	1.4514	yes	up	B(i)	-	-	-	-	-	-	-	-	-	-	-		391.197	4.0083	M+CH3OH+Na	C21H24N2O2	41.3	0	metab_8246	pos_12058	pos		43.5		5.464	0.3196	1.998	1.972
Cpg Dinucleotides	2.878E-6	3.384E-5	2.3229	2.2983	0.4816	-1.0541	yes	down	B(ii)	-	-	-	-	-	-	-	HMDB0250518	Organic oxygen compounds	Organooxygen compounds	Ethers		681.108	2.7227	M+Na-2H, M+Cl, M+FA-H	C19H26N8O13P2	0	44	metab_21822	neg_17062	neg		48		2.775	0.6179	5.762	0.4773
5'-Phosphoribosyl-N-Formylglycinamide	0.000464	0.00231	2.3224	2.2514	2.3546	1.2355	yes	up	B(ii)	C04376	-	-	map01100;map00230	Metabolic pathways;Purine metabolism	Metabolism;Metabolism	Global and overview maps;Nucleotide metabolism	HMDB0001308	Nucleosides, nucleotides, and analogues	Glycinamide ribonucleotides	Not Available	349-34-8	313.045	0.5678	M-H	C8H15N2O9P	0	73.2	metab_20868	neg_15547	neg		53.3		5.604	0.5906	2.38	1.432
Cbmida	0.0001838	0.001077	2.3093	2.2706	2.8634	1.5177	yes	up	B(ii)	-	-	-	-	-	-	-	HMDB0249715	Organic acids and derivatives	Carboxylic acids and derivatives	Tetracarboxylic acids and derivatives		421.083	0.3918	M+Na-2H	C16H20N2O10	0	41.8	metab_21477	neg_16682	neg		46.3		4.885	0.1005	1.706	1.35
Sarcodon Scabrosus Depsipeptide	9.003E-5	0.000591	2.302	2.2796	0.2683	-1.8978	yes	down	B(ii)	-	-	-	-	-	-	-	HMDB0041421	Organic acids and derivatives	Peptidomimetics	Depsipeptides		450.263	3.3289	M+H-2H2O	C23H39N3O8	0	48.5	metab_8910	pos_13129	pos		44.7		1.148	0.4657	4.278	1.126
Cichorioside D	0.0002548	0.001414	2.2764	2.3161	0.4775	-1.0665	yes	down	B(ii)	-	-	-	-	-	-	-	HMDB0302051	Organic oxygen compounds	Organooxygen compounds	Carbohydrates and carbohydrate conjugates		603.262	2.346	M+CH3OH+H	C27H38O13	0	68.1	metab_10060	pos_15024	pos		51.4		3.022	1.464	6.329	0.1018
Glu-Ile-Asp	2.53E-9	1.045E-7	2.2755	2.2587	0.4501	-1.1517	yes	down	B(i)	-	-	-	-	-	-	-	-	-	-	-		374.157	3.3545	M-H	C15H25N3O8	77.7	0	metab_13730	neg_3962	neg		53.5		2.264	0.1237	5.03	0.3215
Bis(2-(Pyridin-3-Yl)Piperidin-1-Yl)Methane	0.0001532	0.0009258	2.2667	2.2124	0.4732	-1.0793	yes	down	B(i)	-	-	-	-	-	-	-	-	-	-	-		337.237	5.7863	M+H	C21H28N4	65.3	0	metab_7066	pos_10017	pos		50		2.689	1.217	5.682	0.2601
Candesartan	6.876E-7	1.034E-5	2.2521	2.1918	2.2473	1.1682	yes	up	B(ii)	C07468	-	-	-	-	-	-	HMDB0014934	Benzenoids	Benzene and substituted derivatives	Biphenyls and derivatives	139481-59-7	475.133	2.5215	M+Cl	C24H20N6O3	0	66.4	metab_20259	neg_14476	neg		49.9		4.861	0.3731	2.163	0.4743
Tyr-His-His	4.272E-7	6.958E-6	2.2462	2.2312	0.4815	-1.0543	yes	down	B(i)	-	-	-	-	-	-	-	-	-	-	-		436.173	4.1174	M-H2O-H	C21H25N7O5	75.9	0	metab_19284	neg_12410	neg		53.8		2.553	0.2606	5.302	0.5229
Davallialactone	9.591E-6	9.021E-5	2.2347	2.2389	0.3485	-1.5208	yes	down	B(ii)	-	-	-	-	-	-	-	HMDB0250883	Benzenoids	Phenols	Benzenediols		445.093	1.2395	M-H2O-H	C25H20O9	0	43.1	metab_20554	neg_14910	neg		44.9		1.547	0.8615	4.439	0.0799
Gly-Asp-Ile	1.342E-8	4.083E-7	2.2278	2.2051	0.4825	-1.0514	yes	down	B(i)	-	-	-	-	-	-	-	-	-	-	-		304.15	3.2277	M+H	C12H21N3O6	88.1	0	metab_9036	pos_13341	pos		54.5		2.47	0.01679	5.119	0.3914
Acetoacetanilide	1.645E-8	4.846E-7	2.2097	2.182	0.4714	-1.0851	yes	down	B(i)	-	-	-	-	-	-	-	-	-	-	-		178.086	3.3129	M+H	C10H11NO2	93.1	0	metab_2294	pos_3275	pos		58		2.33	0.2777	4.943	0.2805
Acaciabiuronic Acid	0.001733	0.006802	2.2	2.1675	3.8596	1.9484	yes	up	B(ii)	-	-	-	-	-	-	-	HMDB0029938	Organic oxygen compounds	Organooxygen compounds	Carbohydrates and carbohydrate conjugates	7264-19-9	337.078	0.7921	M-H2O-H	C12H20O12	0	54.5	metab_20707	neg_15178	neg		49.4		4.122	0.4781	1.068	1.701
2-Hydroxy-4-Trifluoromethyl Benzoic Acid	5.004E-5	0.0003631	2.199	2.1309	2.1043	1.0733	yes	up	B(ii)	-	-	-	-	-	-	-	HMDB0060715	Benzenoids	Benzene and substituted derivatives	Benzoic acids and derivatives	328-90-5	457.038	0.6958	2M+FA-H	C8H5F3O3	0	44.8	metab_20732	neg_15227	neg		47.4		5.166	0.3668	2.455	0.9116
Hydroxy-Lacosamide	3.05E-10	1.901E-8	2.1819	2.1631	0.4402	-1.1837	yes	down	B(ii)	-	-	-	-	-	-	-	HMDB0061146	Organic acids and derivatives	Carboxylic acids and derivatives	Amino acids, peptides, and analogues		281.112	3.2732	M-H	C13H18N2O5	0	61.8	metab_19565	neg_13122	neg		49.4		1.988	0.02449	4.516	0.2527
3-Carbamoyl-2-Phenylpropionic Acid	1.944E-5	0.0001646	2.1791	2.12	0.4607	-1.1181	yes	down	B(ii)	C16591	-	-	map00982	Drug metabolism - cytochrome P450	Metabolism	Xenobiotics biodegradation and metabolism	HMDB0060367	Benzenoids	Benzene and substituted derivatives	Not Available	139262-66-1;_	192.065	3.3877	M+H-H2O	C10H11NO4	0	61.8	metab_8840	pos_13021	pos		51.7		2.233	0.6953	4.847	0.4852
Salsoline-1-Carboxylate	2.215E-9	9.553E-8	2.1671	2.1499	0.3732	-1.4219	yes	down	B(ii)	-	-	-	-	-	-	-	HMDB0013067	Organoheterocyclic compounds	Tetrahydroisoquinolines	Not Available	31758-50-6	473.19	4.1552	2M-H	C12H15NO4	0	40.4	metab_19268	neg_12375	neg		46.4		1.503	0.2116	4.027	0.2267
Pyridine N-Oxide Glucuronide	2.965E-6	3.469E-5	2.16	2.1383	0.4616	-1.1152	yes	down	B(ii)	-	-	-	-	-	-	-	HMDB0061177	Organic oxygen compounds	Organooxygen compounds	Carbohydrates and carbohydrate conjugates		331.092	2.8577	M+Hac-H	C11H14NO7+	0	59	metab_13285	neg_3122	neg		48.9		2.22	0.621	4.809	0.2748
Dimethylellagic Acid Glucuronide	3.795E-11	3.51E-9	2.1369	2.1066	2.013	1.0094	yes	up	B(ii)	-	-	-	-	-	-	-	HMDB0251398	Phenylpropanoids and polyketides	Tannins	Hydrolyzable tannins		527.043	1.0206	M+Na-2H	C22H18O14	0	45.9	metab_12622	neg_1977	neg		44.8		4.785	0.06727	2.377	0.1838
1-Nitro-7-Hydroxy-8-Glutathionyl-7,8-Dihydronaphthalene	9.475E-5	0.0006169	2.1243	2.0813	0.4962	-1.0111	yes	down	B(ii)	C14803	-	-	map00980	Metabolism of xenobiotics by cytochrome P450	Metabolism	Xenobiotics biodegradation and metabolism	HMDB0060330	Organic acids and derivatives	Carboxylic acids and derivatives	Amino acids, peptides, and analogues	-;_	497.133	4.003	M+H	C20H24N4O9S	0	70.4	metab_2915	pos_4366	pos		52.3		2.578	0.4949	5.196	0.8986
Ser Val Val	3.008E-5	0.0002374	2.1213	2.1073	0.3027	-1.7242	yes	down	B(i)	-	-	-	-	-	-	-	-	-	-	-		304.187	3.0264	M+H	C13H25N3O5	75.4	0	metab_9255	pos_13731	pos		53.2		1.138	0.4401	3.76	0.7793
Vernolide A	8.98E-5	0.00059	2.1071	2.087	0.4244	-1.2364	yes	down	B(ii)	-	-	-	-	-	-	-	HMDB0259793	Lipids and lipid-like molecules	Fatty Acyls	Fatty acid esters		783.356	3.4518	2M-H	C21H28O7	0	58.4	metab_19486	neg_12916	neg		48		1.943	0.908	4.578	0.4769
1-Methylhistidine	2.277E-10	1.492E-8	2.1041	2.0796	2.3481	1.2315	yes	up	B(i)	C01152	-	-	map01100;map00340	Metabolic pathways;Histidine metabolism	Metabolism;Metabolism	Global and overview maps;Amino acid metabolism	HMDB0000001;HMDB0000479;HMDB0000001;PW_C000001	Organic acids and derivatives	Carboxylic acids and derivatives	Amino acids, peptides, and analogues	368-16-1;332-80-9	170.092	0.6446	M+H	C7H11N3O2	79.9	0	metab_730	pos_911	pos		54.3		4.088	0.2262	1.741	0.0343
2,8-Quinolinediol 8-Sulfate	3.436E-15	2.2E-12	2.1024	2.0777	2.0087	1.0062	yes	up	B(ii)	-	-	-	-	-	-	-	HMDB0240658	Organoheterocyclic compounds	Quinolines and derivatives	Quinolones and derivatives		245.982	1.6516	M+Na-H2O	C9H7NO5S	0	49.6	metab_980	pos_1215	pos		45.7		4.634	0.06561	2.307	0.03476
6''-Malonylgenistin	0.0007081	0.003271	2.0952	2.0467	0.4366	-1.1956	yes	down	B(ii)	C16192	-	-	-	-	-	-	HMDB0029529	Phenylpropanoids and polyketides	Isoflavonoids	Isoflavonoid O-glycosides	51011-05-3	519.115	4.003	M+H	C24H22O13	0	63.1	metab_2916	pos_4367	pos		50.2		2.087	0.7555	4.78	1.143
3-Aminopropyl(Diethoxymethyl)Phosphinic Acid	5.458E-9	1.967E-7	2.0941	2.0778	0.4478	-1.1592	yes	down	B(ii)	-	-	-	-	-	-	-	HMDB0249851	Organophosphorus compounds	Not Available	Not Available		270.11	2.4292	M+FA-H	C8H20NO4P	0	43.2	metab_20284	neg_14513	neg		46.9		1.903	0.05235	4.25	0.3119
Glu-Gly-Ile	4.302E-10	2.495E-8	2.0937	2.0763	0.4791	-1.0616	yes	down	B(i)	-	-	-	-	-	-	-	-	-	-	-		316.152	3.3163	M-H	C13H23N3O6	58.8	0	metab_13709	neg_3921	neg		49.9		2.155	0.172	4.498	0.1724
Glutamic Acid-Betaxanthin	2.612E-9	1.071E-7	2.0773	2.0481	2.0245	1.0176	yes	up	B(ii)	-	-	-	-	-	-	-	HMDB0304683	Organic acids and derivatives	Carboxylic acids and derivatives	Amino acids, peptides, and analogues		339.08	0.3918	M-H	C14H16N2O8	0	45.9	metab_21478	neg_16686	neg		44.8		4.537	0.1954	2.241	0.21
Thamnosin	2.519E-5	0.0002039	2.0665	2.0149	2.3555	1.236	yes	up	B(ii)	-	-	-	-	-	-	-	HMDB0030550	Phenylpropanoids and polyketides	Coumarins and derivatives	Not Available	18458-66-7	519.159	2.5269	M+Cl	C30H28O6	0	55.8	metab_20256	neg_14473	neg		47.9		4.141	0.2802	1.758	0.7456
Lucuminoside	0.0001012	0.0006517	2.0503	1.9908	2.3721	1.2462	yes	up	B(ii)	C08335	-	-	-	-	-	-	HMDB0029900	Organic oxygen compounds	Organooxygen compounds	Carbohydrates and carbohydrate conjugates	1392-28-5	899.29	1.3409	2M+FA-H	C19H25NO10	0	48.7	metab_12763	neg_2166	neg		47.1		4.156	0.7309	1.752	0.6064
Lobucavir	5.388E-10	3.01E-8	2.0399	2.0204	0.3984	-1.3278	yes	down	B(ii)	-	-	-	-	-	-	-	HMDB0254142	Organoheterocyclic compounds	Imidazopyrimidines	Purines and purine derivatives		246.098	4.2515	M-H2O-H	C11H15N5O3	0	45.2	metab_14067	neg_4694	neg		46.3		1.468	0.1201	3.685	0.2029
Mytilin A	0.0005857	0.002792	2.0345	1.9846	2.1056	1.0743	yes	up	B(ii)	-	-	-	-	-	-	-	HMDB0039002	Organic acids and derivatives	Carboxylic acids and derivatives	Amino acids, peptides, and analogues	73112-73-9	353.096	0.3864	M+Na-2H	C13H20N2O8	0	73.8	metab_11711	neg_334	neg		53.9		4.784	0.1677	2.272	1.233
R-6-Hydroxywarfarin	9.284E-6	8.787E-5	2.0258	2.0279	0.4067	-1.298	yes	down	B(ii)	-	-	-	-	-	-	-	HMDB0013883	Phenylpropanoids and polyketides	Homoisoflavonoids	Homoisoflavones		305.082	3.1275	M-H2O-H	C19H16O5	0	56.5	metab_13546	neg_3634	neg		48		1.619	0.6735	3.981	0.205
Ile-Asp-Lys	0.001138	0.004808	1.9943	2.0132	0.4398	-1.1852	yes	down	B(i)	-	-	-	-	-	-	-	-	-	-	-		375.223	2.8285	M+H	C16H30N4O6	45.8	0	metab_9714	pos_14472	pos		47.9		2.099	1.368	4.773	0.4947
(2S)-3-Hydroxy-1-[(2S)-Pyrrolidine-2-Carbonyl]Pyrrolidine-2-Carboxylic Acid	5.29E-7	8.363E-6	1.9654	1.9493	0.4946	-1.0158	yes	down	B(ii)	-	-	-	-	-	-	-	HMDB0257791	Organic acids and derivatives	Carboxylic acids and derivatives	Amino acids, peptides, and analogues		273.11	2.9976	M+FA-H	C10H16N2O4	0	45	metab_13418	neg_3388	neg		47.7		2.088	0.2834	4.222	0.3674
Arg Tyr Thr	0.002159	0.008094	1.9527	1.9315	0.4444	-1.1701	yes	down	B(i)	-	-	-	-	-	-	-	-	-	-	-		439.225	2.9676	M+H	C19H30N6O6	44.3	0	metab_1829	pos_2523	pos		43.7		2.034	1.309	4.577	0.7743
5'-Hydroxycotinine	5.947E-10	3.236E-8	1.9378	1.9212	0.4864	-1.0399	yes	down	B(ii)	-	-	-	-	-	-	-	HMDB0001427	Organoheterocyclic compounds	Pyridines and derivatives	Pyrrolidinylpyridines	61192-50-5	191.083	2.7709	M-H	C10H12N2O2	0	51.9	metab_13166	neg_2876	neg		48.9		1.892	0.01549	3.89	0.214
7,8-Dihydro-3B,6A-Dihydroxy-Alpha-Ionol 9-[Apiosyl-(1->6)-Glucoside]	0.001917	0.00737	1.9266	1.9029	2.4651	1.3016	yes	up	B(ii)	-	-	-	-	-	-	-	HMDB0041579	Lipids and lipid-like molecules	Fatty Acyls	Fatty acyl glycosides	177261-73-3	543.243	3.8263	M+Na-2H	C24H42O12	0	51.4	metab_19350	neg_12612	neg		48.2		3.986	0.1389	1.617	1.385
P-Sulfoxy-Cinnamic Acid	0.000772	0.003494	1.9073	1.8428	0.4549	-1.1365	yes	down	B(i)	-	-	-	-	-	-	-	-	-	-	-		242.997	3.6042	M-H	C9H8O6S	60.4	0	metab_19428	neg_12802	neg		50.4		1.839	1.075	4.043	0.3645
Glu-Glu-Lys	0.0005037	0.002475	1.896	1.8799	0.4538	-1.1399	yes	down	B(i)	-	-	-	-	-	-	-	-	-	-	-		387.188	2.8714	M+H-H2O	C16H28N4O8	64.9	0	metab_9626	pos_14325	pos		50.1		1.861	0.6086	4.101	0.9015
Gamma-Chaconine	0.001989	0.007581	1.8822	1.8289	2.1979	1.1361	yes	up	B(ii)	-	-	-	-	-	-	-	HMDB0033678	Organic oxygen compounds	Organooxygen compounds	Carbohydrates and carbohydrate conjugates	511-36-4	540.366	5.6564	M-H2O-H	C33H53NO6	0	40.6	metab_14574	neg_5597	neg		43.1		4.154	0.2678	1.89	1.31
Fuegin	6.097E-7	9.425E-6	1.8775	1.8585	0.4949	-1.0147	yes	down	B(i)	-	-	-	-	-	-	-	-	-	-	-		289.14	1.4381	M+Na	C15H22O4	62.5	0	metab_937	pos_1167	pos		49.7		1.902	0.01664	3.843	0.4283
Lys Asp Leu Glu	0.0006638	0.003094	1.8769	1.8451	0.4303	-1.2166	yes	down	B(i)	-	-	-	-	-	-	-	-	-	-	-		502.252	2.7978	M-H	C21H37N5O9	68.5	0	metab_13203	neg_2948	neg		49.4		1.636	0.4785	3.802	0.9819
Methyl 2,6-Dimethyl-5-Nitro-4-[2-(Trifluoromethyl)Phenyl]-1,4-Dihydropyridine-3-Carboxylate	0.03229	0.0686	1.8638	1.8194	3.309	1.7264	yes	up	B(ii)	C13758	-	-	-	-	-	-	HMDB0247310	Benzenoids	Benzene and substituted derivatives	Trifluoromethylbenzenes		337.078	0.5944	M-H2O-H	C16H15F3N2O4	0	46.5	metab_12453	neg_1612	neg		45.8		3.941	1.94	1.191	1.893
Coumestan	8.835E-8	1.99E-6	1.8109	1.7799	2.0441	1.0315	yes	up	B(ii)	-	-	-	-	-	-	-	HMDB0250498	Phenylpropanoids and polyketides	Isoflavonoids	Coumestans		217.03	1.7735	M-H2O-H	C15H8O3	0	41	metab_12847	neg_2298	neg		44.9		3.428	0.1423	1.677	0.2812
Cyasterone	0.002092	0.007888	1.8027	1.7975	0.4651	-1.1042	yes	down	B(ii)	_;C08816	-	-	-	-	-	-	HMDB0250618	Lipids and lipid-like molecules	Prenol lipids	Triterpenoids	17086-76-9;_;	584.323	4.3591	M+ACN+Na	C29H44O8	0	51	metab_3140	pos_4803	pos		47.1		1.895	0.7493	4.074	1.059
2'-Deoxymugineic Acid	0.004522	0.01485	1.7874	1.7761	0.414	-1.2723	yes	down	B(ii)	C15485;_	-	-	map01100	Metabolic pathways	Metabolism	Global and overview maps	HMDB0033909	Organic acids and derivatives	Carboxylic acids and derivatives	Amino acids, peptides, and analogues	74235-24-8;_	305.134	0.8206	M+H	C12H20N2O7	0	44.7	metab_10472	pos_15509	pos		46.5		1.567	0.01639	3.785	1.492
Asn-Gly-Ile	0.0009572	0.004174	1.7815	1.741	0.4644	-1.1066	yes	down	B(i)	-	-	-	-	-	-	-	-	-	-	-		301.152	2.9489	M-H	C12H22N4O5	79.2	0	metab_13384	neg_3318	neg		54.4		1.721	0.9394	3.706	0.4775
Galactoarabinan	0.02025	0.04812	1.7735	1.8897	2.1992	1.137	yes	up	B(ii)	-	-	-	-	-	-	-	HMDB0252576	Organic oxygen compounds	Organooxygen compounds	Carbohydrates and carbohydrate conjugates		564.23	3.7507	M+ACN+Na	C20H36O14	0	74	metab_8453	pos_12400	pos		52.4		4.693	0.1303	2.134	2.27
Hippuric Acid Sulfate	0.00136	0.005582	1.6267	1.635	0.049	-4.351	yes	down	B(ii)	-	-	-	-	-	-	-	HMDB0304910	Not Available	Not Available	Not Available		258.008	2.8577	M-H	C9H9NO6S	0	49.2	metab_19953	neg_13881	neg		47.6		0.08703	0.1298	1.776	0.9338
H-Beta-Ala-Tyr-Oh	0.005717	0.01793	1.45	1.4402	2.5724	1.3631	yes	up	B(ii)	-	-	-	-	-	-	-	HMDB0253008	Organic acids and derivatives	Peptidomimetics	Hybrid peptides		253.118	2.5223	M+H	C12H16N2O4	0	58.8	metab_10006	pos_14945	pos		50.8		2.453	0.9656	0.9536	0.41
Etiracetam	0.04372	0.08642	1.2601	1.274	0.4249	-1.2348	yes	down	B(ii)	-	-	-	-	-	-	-	HMDB0252105	Organic acids and derivatives	Carboxylic acids and derivatives	Amino acids, peptides, and analogues		171.113	1.7371	M+H	C8H14N2O2	0	52.3	metab_1001	pos_1238	pos		49.6		1.01	0.4911	2.377	1.365
8-((4-Chlorophenyl)Thio)Cyclic-3',5'-Gmp	0.01981	0.04733	1.0878	1.0923	2.1677	1.1162	yes	up	B(ii)	-	-	-	-	-	-	-	HMDB0247412	Nucleosides, nucleotides, and analogues	Purine nucleotides	Cyclic purine nucleotides		546.02	2.6691	M+Hac-H	C16H15ClN5O7PS	0	52.4	metab_13040	neg_2625	neg		41.6		1.807	0.508	0.8336	0.695

## Sheet: Heart vs. Skeletal muscle
Metabolite	P_value	FDR	VIP_pred_OPLS-DA	VIP_PLS-DA	FC(I/G)	Log2FC(I/G)	Significant	Regulate	level	KEGG Compound ID	KEGG Compound First Category	KEGG Compound Second Category	KEGG Pathway ID	KEGG Pathway Description	KEGG Pathway First Category	KEGG Pathway Second Category	Library ID	HMDB Superclass	HMDB Class	HMDB Subclass	CAS ID	M/Z	Retention time	Adducts	Formula	Fragmentation Score	Theoretical Fragmentation Score	Metab ID	ID	Mode	RSD	Score	Mass Error	i_mean	i_SD	g_mean	g_SD
Vindolinine	5.385E-12	9.537E-10	3.6463	3.6324	8.1165	3.0209	yes	up	B(i)	-	-	-	-	-	-	-	-	-	-	-		391.197	4.0083	M+CH3OH+Na	C21H24N2O2	41.3	0	metab_8246	pos_12058	pos		43.5		5.464	0.3196	0.6732	0.01319
Tolmetin Glucuronide	1.187E-12	3.04E-10	3.6341	3.6226	430.443	8.7497	yes	up	B(ii)	-	-	-	-	-	-	-	HMDB0042044	Organic acids and derivatives	Carboxylic acids and derivatives	Amino acids, peptides, and analogues	71595-19-2	432.132	2.4995	M-H	C21H23NO9	0	41.5	metab_12988	neg_2527	neg		44.2		4.765	0.2726	0.01107	0.0003988
Gln Asn Met	3.42E-7	3.99E-6	3.6043	3.5943	8.9608	3.1636	yes	up	B(i)	-	-	-	-	-	-	-	-	-	-	-		392.16	2.1905	M+H	C14H25N5O6S	44.9	0	metab_10106	pos_15075	pos		46.8		5.441	0.1936	0.6072	0.9845
Mytilin A	1.146E-14	8.675E-12	3.6015	3.5873	38.4875	5.2663	yes	up	B(ii)	-	-	-	-	-	-	-	HMDB0039002	Organic acids and derivatives	Carboxylic acids and derivatives	Amino acids, peptides, and analogues	73112-73-9	353.096	0.3864	M+Na-2H	C13H20N2O8	0	73.8	metab_11711	neg_334	neg		53.9		4.784	0.1677	0.1243	0.003947
Cbmida	2.256E-9	1.078E-7	3.4739	3.4603	9.8112	3.2944	yes	up	B(ii)	-	-	-	-	-	-	-	HMDB0249715	Organic acids and derivatives	Carboxylic acids and derivatives	Tetracarboxylic acids and derivatives		421.083	0.3918	M+Na-2H	C16H20N2O10	0	41.8	metab_21477	neg_16682	neg		46.3		4.885	0.1005	0.4979	0.5307
Quassimarin	3.765E-15	3.918E-12	3.4513	3.4372	6.5066	2.7019	yes	up	B(ii)	C08777	-	-	-	-	-	-	HMDB0036888	Lipids and lipid-like molecules	Prenol lipids	Terpene lactones	59938-97-5	591.24	4.1842	M+CH3OH+Na	C27H36O11	0	53.4	metab_8122	pos_11837	pos		48.8		5.053	0.137	0.7766	0.01394
(R)-Benzylsuccinyl-Coa	9.917E-14	4.606E-11	3.4307	3.4171	3.6487	1.8674	yes	up	B(ii)	C09817	-	-	map01100	Metabolic pathways	Metabolism	Global and overview maps	HMDB0012129	Lipids and lipid-like molecules	Prenol lipids	Polyprenols		1002.17	0.6476	M+FA-H	C32H46N7O19P3S	0	56.4	metab_12497	neg_1759	neg		46		5.827	0.1884	1.597	0.0155
Cinncassiol D2 Glucoside	1.363E-16	2.063E-13	3.4241	3.4109	44.0164	5.46	yes	up	B(ii)	-	-	-	-	-	-	-	HMDB0034679	Lipids and lipid-like molecules	Prenol lipids	Terpene glycosides		529.264	2.9867	M-H	C26H42O11	0	71	metab_19813	neg_13607	neg		51.9		4.307	0.09717	0.09785	0.003198
10-Deacetylbaccatin Iii	2.13E-7	2.699E-6	3.4076	3.3953	7.8746	2.9772	yes	up	B(ii)	C11700;_	-	-	map01100	Metabolic pathways	Metabolism	Global and overview maps	HMDB0244264	Lipids and lipid-like molecules	Prenol lipids	Diterpenoids	32981-86-5;_	589.227	4.166	M+FA-H	C29H36O10	0	52.1	metab_19264	neg_12368	neg		48.2		4.924	0.1187	0.6253	0.8403
Gln-Val	2.954E-6	2.441E-5	3.3966	3.383	10.7789	3.4301	yes	up	B(i)	-	-	-	-	-	-	-	HMDB0028810	Organic acids and derivatives	Carboxylic acids and derivatives	Amino acids, peptides, and analogues	31189-73-8	246.145	0.9325	M+H	C10H19N3O4	67.9	0	metab_841	pos_1041	pos		52		4.802	0.362	0.4455	1.083
Acaciabiuronic Acid	1.265E-9	6.769E-8	3.3714	3.3558	1981.73	10.9525	yes	up	B(ii)	-	-	-	-	-	-	-	HMDB0029938	Organic oxygen compounds	Organooxygen compounds	Carbohydrates and carbohydrate conjugates	7264-19-9	337.078	0.7921	M-H2O-H	C12H20O12	0	54.5	metab_20707	neg_15178	neg		49.4		4.122	0.4781	0.00208	7.568E-5
Asp-Gln-Leu	9.242E-10	5.489E-8	3.3501	3.3368	53.9753	5.7542	yes	up	B(i)	-	-	-	-	-	-	-	-	-	-	-		375.187	3.1652	M+H	C15H26N4O7	49.9	0	metab_2159	pos_3048	pos		46.8		4.148	0.4575	0.07685	0.002733
Lys-Glu-Asp	3.838E-9	1.593E-7	3.3302	3.3171	9.5329	3.2529	yes	up	B(i)	-	-	-	-	-	-	-	-	-	-	-		391.182	2.9303	M+H	C15H26N4O8	36	0	metab_9490	pos_14072	pos		44.6		4.51	0.4926	0.4731	0.1811
Kaur-16-En-18-Oic Acid, 15-Oxo-(7Ci,8Ci)	1.072E-10	9.901E-9	3.3258	3.3134	0.0448	-4.4803	yes	down	B(i)	-	-	-	-	-	-	-	-	-	-	-		317.209	6.0359	M+H	C20H28O3	83.8	0	metab_4365	pos_6788	pos		53.4		0.1874	0.3024	4.183	0.1967
Cytidine	4.798E-13	1.597E-10	3.2652	3.2535	0.2648	-1.917	yes	down	B(i)	C00475;_	Nucleic acids;-	Nucleosides;-	map00240;map01100;map02010;map01232	Pyrimidine metabolism;Metabolic pathways;ABC transporters;Nucleotide metabolism	Metabolism;Metabolism;Environmental Information Processing;Metabolism	Nucleotide metabolism;Global and overview maps;Membrane transport;Global and overview maps	HMDB0000089;HMDB0248553;PW_C000061	Nucleosides, nucleotides, and analogues	Pyrimidine nucleosides	Not Available	65-46-3;_	278.055	0.5944	M+Cl	C9H13N3O5	76.4	0	metab_20812	neg_15425	neg		53.5		1.382	0.01504	5.219	0.2004
2-Keto-6-Acetamidocaproate	7.895E-13	2.228E-10	3.258	3.2449	4.0617	2.0221	yes	up	B(ii)	C05548	-	-	map01100;map00310	Metabolic pathways;Lysine degradation	Metabolism;Metabolism	Global and overview maps;Amino acid metabolism	HMDB0012150	Organic acids and derivatives	Keto acids and derivatives	Medium-chain keto acids and derivatives		229.118	1.1885	M+ACN+H	C8H13NO4	0	44.9	metab_10329	pos_15342	pos		48.2		5.065	0.2096	1.247	0.01577
Dimp	4.538E-6	3.502E-5	3.2566	3.2554	4.4871	2.1658	yes	up	B(ii)	C06196	-	-	map01232;map00230	Nucleotide metabolism;Purine metabolism	Metabolism;Metabolism	Global and overview maps;Nucleotide metabolism	HMDB0006555	Nucleosides, nucleotides, and analogues	Purine nucleotides	Purine deoxyribonucleotides	-;3393-18-8	371.013	0.4001	M+K	C10H13N4O7P	0	56	metab_10899	pos_16048	pos		47.4		5.232	0.2601	1.166	1.087
Glu Tyr	1.891E-11	2.691E-9	3.1721	3.1592	4.0521	2.0187	yes	up	B(i)	-	-	-	-	-	-	-	-	-	-	-		311.124	2.41	M+H	C14H18N2O6	91.8	0	metab_1178	pos_1445	pos		57.2		4.818	0.2745	1.189	0.01564
N1-[3,5-Di(Trifluoromethyl)Phenyl]-3-(3-Thienyl)Acrylamide	2.871E-12	5.758E-10	3.0926	3.0825	4.1948	2.0686	yes	up	B(i)	-	-	-	-	-	-	-	-	-	-	-		410.033	1.3573	M+FA-H	C15H9F6NOS	62.3	0	metab_12766	neg_2171	neg		47.6		4.522	0.2153	1.078	0.01457
Asp Leu Ala Glu	3.226E-10	2.366E-8	3.0643	3.0518	2.8239	1.4977	yes	up	B(i)	-	-	-	-	-	-	-	-	-	-	-		445.195	2.9813	M-H	C18H30N4O9	85.2	0	metab_19817	neg_13619	neg		55.5		5.261	0.3428	1.863	0.01568
Leu Gly Asn Val Thr	2.427E-6	2.071E-5	2.9855	2.9703	3.9822	1.9936	yes	up	B(i)	-	-	-	-	-	-	-	-	-	-	-		503.281	3.393	M+H	C21H38N6O8	73	0	metab_8832	pos_13008	pos		50.2		4.484	0.09068	1.126	0.8568
Entacapone	8.692E-9	3.079E-7	2.967	2.953	3.7608	1.911	yes	up	B(ii)	C07943	-	-	-	-	-	-	HMDB0012226	Phenylpropanoids and polyketides	Cinnamic acids and derivatives	Hydroxycinnamic acids and derivatives	130929-57-6	270.089	3.6974	M+H-2H2O	C14H15N3O5	0	59.6	metab_2694	pos_3957	pos		48.5		4.37	0.4532	1.162	0.01557
N6-(Delta2-Isopentenyl)-Adenosine 5'-Diphosphate	2.417E-5	0.0001375	2.9243	2.9249	2.6476	1.4047	yes	up	B(ii)	-	-	-	-	-	-	-	HMDB0304432	Nucleosides, nucleotides, and analogues	Purine nucleotides	Purine ribonucleotides		537.063	0.5678	M+Na-2H, M+FA-H	C15H20N5O10P2-3	0	58.4	metab_21846	neg_17093	neg		48.1		5.409	0.2825	2.043	1.084
Asn-Phe-Ser	2.083E-5	0.0001217	2.848	2.8357	4.1928	2.0679	yes	up	B(i)	-	-	-	-	-	-	-	-	-	-	-		365.147	3.0084	M-H	C16H22N4O6	37.5	0	metab_13430	neg_3406	neg		45.4		4.132	0.3275	0.9855	0.9752
Methyl 2,6-Dimethyl-5-Nitro-4-[2-(Trifluoromethyl)Phenyl]-1,4-Dihydropyridine-3-Carboxylate	0.00181	0.005006	2.8442	2.8244	11.8669	3.5689	yes	up	B(ii)	C13758	-	-	-	-	-	-	HMDB0247310	Benzenoids	Benzene and substituted derivatives	Trifluoromethylbenzenes		337.078	0.5944	M-H2O-H	C16H15F3N2O4	0	46.5	metab_12453	neg_1612	neg		45.8		3.941	1.94	0.3321	0.8074
5'-Phosphoribosyl-N-Formylglycinamide	0.0004644	0.001589	2.8359	2.8361	2.5624	1.3575	yes	up	B(ii)	C04376	-	-	map01100;map00230	Metabolic pathways;Purine metabolism	Metabolism;Metabolism	Global and overview maps;Nucleotide metabolism	HMDB0001308	Nucleosides, nucleotides, and analogues	Glycinamide ribonucleotides	Not Available	349-34-8	313.045	0.5678	M-H	C8H15N2O9P	0	73.2	metab_20868	neg_15547	neg		53.3		5.604	0.5906	2.187	1.532
Glu-Met	8.437E-10	5.053E-8	2.7781	2.7667	2.5637	1.3582	yes	up	B(i)	-	-	-	-	-	-	-	HMDB0028825	Organic acids and derivatives	Carboxylic acids and derivatives	Amino acids, peptides, and analogues	4423-22-7	277.087	1.624	M-H	C10H18N2O5S	83	0	metab_12833	neg_2275	neg		54.2		4.589	0.3112	1.79	0.01564
Ile-Glu-Ile	5.293E-11	5.954E-9	2.7642	2.7524	2.6224	1.3909	yes	up	B(i)	-	-	-	-	-	-	-	-	-	-	-		374.228	4.3165	M+H	C17H31N3O6	91.1	0	metab_3106	pos_4746	pos		56.7		4.458	0.2313	1.7	0.01638
D-4'-Phosphopantothenate	0.0002985	0.001096	2.7618	2.7545	0.4491	-1.1547	yes	down	B(ii)	C03492	-	-	map01100;map00770;map00410;map01240	Metabolic pathways;Pantothenate and CoA biosynthesis;beta-Alanine metabolism;Biosynthesis of cofactors	Metabolism;Metabolism;Metabolism;Metabolism	Global and overview maps;Metabolism of cofactors and vitamins;Metabolism of other amino acids;Global and overview maps	HMDB0001016	Organic acids and derivatives	Carboxylic acids and derivatives	Amino acids, peptides, and analogues	-;5875-50-3;_	300.084	1.8708	M+H	C9H18NO8P	0	75.9	metab_1029	pos_1269	pos		54.4		2.588	1.437	5.762	0.04567
Thamnosin	3.61E-10	2.557E-8	2.7548	2.7438	2.9706	1.5707	yes	up	B(ii)	-	-	-	-	-	-	-	HMDB0030550	Phenylpropanoids and polyketides	Coumarins and derivatives	Not Available	18458-66-7	519.159	2.5269	M+Cl	C30H28O6	0	55.8	metab_20256	neg_14473	neg		47.9		4.141	0.2802	1.394	0.01526
Lys-Ile	5.943E-11	6.383E-9	2.7525	2.7425	2.1281	1.0896	yes	up	B(i)	-	-	-	-	-	-	-	HMDB0028954	Organic acids and derivatives	Carboxylic acids and derivatives	Amino acids, peptides, and analogues	20556-13-2	260.197	3.6761	M+H	C12H25N3O3	92.7	0	metab_8516	pos_12513	pos		57.5		5.165	0.2323	2.427	0.01665
(3E)-Hexenoylcarnitine	5.886E-9	2.242E-7	2.7068	2.6951	0.4209	-1.2486	yes	down	B(ii)	-	-	-	-	-	-	-	HMDB0241669	Lipids and lipid-like molecules	Fatty Acyls	Fatty acid esters		258.17	3.8411	M+H	C13H23NO4	0	50.9	metab_8371	pos_12274	pos		48.6		1.936	0.3556	4.6	0.06715
Leucyl-Serine	1.194E-6	1.14E-5	2.6824	2.672	2.2472	1.1681	yes	up	B(ii)	-	-	-	-	-	-	-	HMDB0028938	Organic acids and derivatives	Carboxylic acids and derivatives	Amino acids, peptides, and analogues		217.12	1.1114	M-H	C9H18N2O4	0	48.4	metab_12662	neg_2032	neg		48.4		4.854	0.3107	2.16	0.559
Uridine Monophosphate (Ump)	1.309E-6	1.233E-5	2.6689	2.6564	2.0702	1.0498	yes	up	B(i)	-	-	-	-	-	-	-	-	-	-	-		325.043	0.7622	M+H	C9H13N2O9P	70.7	0	metab_10498	pos_15540	pos		52.2		5.161	0.1419	2.493	0.6239
Hippuric Acid Sulfate	1.737E-10	1.397E-8	2.6665	2.6582	0.0327	-4.9343	yes	down	B(ii)	-	-	-	-	-	-	-	HMDB0304910	Not Available	Not Available	Not Available		258.008	2.8577	M-H	C9H9NO6S	0	49.2	metab_19953	neg_13881	neg		47.6		0.08703	0.1298	2.661	0.2067
Pro Phe Ala	8.019E-8	1.844E-6	2.6642	2.6559	2.534	1.3414	yes	up	B(i)	-	-	-	-	-	-	-	-	-	-	-		334.176	3.425	M+H	C17H23N3O4	55.1	0	metab_2402	pos_3487	pos		49.4		4.323	0.1842	1.706	0.428
Heteropeucenin, Methyl Ether	5.178E-7	5.623E-6	2.659	2.6458	2.0246	1.0176	yes	up	B(i)	-	-	-	-	-	-	-	-	-	-	-		297.108	2.3886	M+Na	C16H18O4	38.2	0	metab_1171	pos_1436	pos		44.8		5.191	0.1679	2.564	0.5446
Ile Asn Val	0.0001679	0.0006743	2.6546	2.6463	5.49	2.4568	yes	up	B(i)	-	-	-	-	-	-	-	-	-	-	-		345.213	3.5904	M+H	C15H28N4O5	67	0	metab_8648	pos_12705	pos		52.1		3.524	0.5151	0.6419	1.098
Ile Ser Val	2.684E-9	1.208E-7	2.6476	2.6379	3.2106	1.6828	yes	up	B(i)	-	-	-	-	-	-	-	-	-	-	-		318.202	3.6547	M+H	C14H27N3O5	67.9	0	metab_8541	pos_12555	pos		52.8		3.705	0.3192	1.154	0.01555
Cay10410	0.002493	0.006574	2.6297	2.6226	0.3634	-1.4602	yes	down	B(i)	-	-	-	-	-	-	-	-	-	-	-		301.216	5.9083	M+H-H2O	C20H30O3	74.6	0	metab_6949	pos_9878	pos		53.2		1.803	1.907	4.961	0.2994
Trp-Gly	0.001124	0.003346	2.6189	2.6079	3.8554	1.9469	yes	up	B(i)	-	-	-	-	-	-	-	HMDB0029083	Organic acids and derivatives	Carboxylic acids and derivatives	Amino acids, peptides, and analogues		262.118	3.0477	M+H	C13H15N3O3	94	0	metab_9212	pos_13671	pos		57		4.025	0.1638	1.044	1.61
Globo-H	1.359E-10	1.143E-8	2.6127	2.603	3.0032	1.5865	yes	up	B(ii)	C22469;_	-	-	-	-	-	-	HMDB0252749	Organic oxygen compounds	Organooxygen compounds	Carbohydrates and carbohydrate conjugates	-;_	588.217	3.6312	M+Hac-H	C20H35NO15	0	73.7	metab_19418	neg_12777	neg		52.3		3.7	0.2277	1.232	0.01497
Gln-Asp-Leu	0.0004192	0.001455	2.6115	2.6131	2.7474	1.4581	yes	up	B(i)	-	-	-	-	-	-	-	-	-	-	-		373.173	3.1542	M-H	C15H26N4O7	83.6	0	metab_19654	neg_13301	neg		54.6		4.536	0.4449	1.651	1.293
7,8-Dihydropteroic Acid	2.216E-6	1.916E-5	2.6079	2.5953	2.1908	1.1314	yes	up	B(ii)	C00921	-	-	map01100;map00790;map01240	Metabolic pathways;Folate biosynthesis;Biosynthesis of cofactors	Metabolism;Metabolism;Metabolism	Global and overview maps;Metabolism of cofactors and vitamins;Global and overview maps	HMDB0001412	Organoheterocyclic compounds	Pteridines and derivatives	Pterins and derivatives	2134-76-1	295.094	2.5106	M-H2O-H	C14H14N6O3	0	44.1	metab_20265	neg_14484	neg		46.6		4.708	0.1906	2.149	0.6215
Pyroglutamyltyrosine	2.261E-9	1.078E-7	2.6058	2.5944	2.0296	1.0212	yes	up	B(i)	-	-	-	-	-	-	-	-	-	-	-		293.113	2.4153	M+H	C14H16N2O5	70.3	0	metab_10047	pos_15001	pos		52.8		4.861	0.2697	2.395	0.1395
His-Phe	1.139E-11	1.709E-9	2.6056	2.5965	2.0461	1.0329	yes	up	B(i)	-	-	-	-	-	-	-	HMDB0028892	Organic acids and derivatives	Carboxylic acids and derivatives	Amino acids, peptides, and analogues	16874-81-0	303.145	1.9241	M+H	C15H18N4O3	91.7	0	metab_10194	pos_15183	pos		56.2		4.79	0.1756	2.341	0.01663
Gln-Gln-Leu	2.222E-5	0.000128	2.6047	2.6	3.8487	1.9444	yes	up	B(i)	-	-	-	-	-	-	-	-	-	-	-		386.205	3.1489	M-H	C16H29N5O6	46.5	0	metab_19659	neg_13310	neg		48.1		3.582	0.4752	0.9307	0.7329
Cichorioside D	0.0007251	0.002298	2.588	2.5766	19.7001	4.3001	yes	up	B(ii)	-	-	-	-	-	-	-	HMDB0302051	Organic oxygen compounds	Organooxygen compounds	Carbohydrates and carbohydrate conjugates		603.262	2.346	M+CH3OH+H	C27H38O13	0	68.1	metab_10060	pos_15024	pos		51.4		3.022	1.464	0.1534	0.005008
Trp-Asp	3.923E-7	4.476E-6	2.5755	2.5621	2.1007	1.0709	yes	up	B(i)	-	-	-	-	-	-	-	HMDB0029079	Organic acids and derivatives	Carboxylic acids and derivatives	Amino acids, peptides, and analogues		318.11	3.479	M-H	C15H17N3O5	89	0	metab_13778	neg_4079	neg		56.4		4.693	0.135	2.234	0.5001
Hydroxyprolyl-Leucine	2.31E-8	6.9E-7	2.5548	2.5425	2.5656	1.3593	yes	up	B(ii)	-	-	-	-	-	-	-	HMDB0028867	Organic acids and derivatives	Carboxylic acids and derivatives	Amino acids, peptides, and analogues		245.149	0.8633	M+H	C11H20N2O4	0	59.1	metab_10441	pos_15472	pos		51.3		3.91	0.3167	1.524	0.1975
Tyr-Glu	2.543E-5	0.0001436	2.5252	2.5223	2.0577	1.041	yes	up	B(i)	-	-	-	-	-	-	-	HMDB0029104	Organic acids and derivatives	Carboxylic acids and derivatives	Amino acids, peptides, and analogues		309.11	2.5215	M-H	C14H18N2O6	89.9	0	metab_20260	neg_14477	neg		56.6		4.852	0.2275	2.358	0.8027
Asp-His-Tyr	0.001786	0.00495	2.5017	2.5006	3.4969	1.8061	yes	up	B(i)	-	-	-	-	-	-	-	-	-	-	-		432.156	2.9219	M-H	C19H23N5O7	35.4	0	metab_13373	neg_3284	neg		43.7		3.913	0.2033	1.119	1.611
Met-Asp	1.583E-8	5.044E-7	2.4949	2.485	2.6723	1.4181	yes	up	B(i)	-	-	-	-	-	-	-	HMDB0028969	Organic acids and derivatives	Carboxylic acids and derivatives	Amino acids, peptides, and analogues		263.071	1.5687	M-H	C9H16N2O5S	80.3	0	metab_20437	neg_14761	neg		53.6		3.637	0.3196	1.361	0.1228
Asp-Phe-Leu	5.044E-11	5.712E-9	2.4834	2.4727	2.2118	1.1452	yes	up	B(i)	-	-	-	-	-	-	-	-	-	-	-		392.183	4.8564	M-H	C19H27N3O6	94.5	0	metab_19047	neg_11969	neg		57.4		4.063	0.1855	1.837	0.01567
Acyclovir Triphosphate	0.0006648	0.002136	2.4784	2.4597	2.3931	1.2589	yes	up	B(ii)	-	-	-	-	-	-	-	HMDB0247992	Organoheterocyclic compounds	Imidazopyrimidines	Purines and purine derivatives		465.996	0.4267	M+H	C8H14N5O12P3	0	45	metab_10795	pos_15923	pos		46.5		4.487	0.6009	1.875	1.173
Glu Val Glu	0.0005576	0.001848	2.4706	2.4697	9.0759	3.182	yes	up	B(i)	-	-	-	-	-	-	-	-	-	-	-		376.172	3.0637	M+H	C15H25N3O8	53.2	0	metab_9169	pos_13595	pos		47.6		2.917	1.278	0.3214	0.008779
Ile Gln Ser Glu	0.0001085	0.0004712	2.4448	2.4481	4.9157	2.2974	yes	up	B(i)	-	-	-	-	-	-	-	-	-	-	-		474.221	2.8359	M-H	C19H33N5O9	41	0	metab_19992	neg_13970	neg		45.3		3.062	0.5264	0.6229	0.8165
Griseolic Acid	6.648E-7	6.987E-6	2.4232	2.4252	0.4423	-1.1769	yes	down	B(ii)	-	-	-	-	-	-	-	HMDB0242674	Nucleosides, nucleotides, and analogues	Purine nucleosides	Not Available		414.044	0.7331	M+Cl	C14H13N5O8	0	57.6	metab_20719	neg_15200	neg		47.7		1.744	0.3322	3.943	0.3603
Asp-Ala-Leu	6.916E-9	2.564E-7	2.4127	2.4019	2.0227	1.0163	yes	up	B(i)	-	-	-	-	-	-	-	-	-	-	-		316.152	3.1383	M-H	C13H23N3O6	94.2	0	metab_19673	neg_13338	neg		57.1		4.193	0.2566	2.073	0.1411
Pro Val Thr	2.171E-5	0.0001256	2.4089	2.4093	2.4859	1.3138	yes	up	B(i)	-	-	-	-	-	-	-	-	-	-	-		316.186	2.1212	M+H	C14H25N3O5	90	0	metab_10122	pos_15091	pos		54.5		3.801	0.1992	1.529	0.7196
Threonylcysteine	5.73E-9	2.198E-7	2.4034	2.3977	2.1473	1.1025	yes	up	B(ii)	-	-	-	-	-	-	-	HMDB0029058	Organic acids and derivatives	Carboxylic acids and derivatives	Amino acids, peptides, and analogues	186761-52-4	203.05	1.4278	M-H2O-H	C7H14N2O4S	0	43.3	metab_20496	neg_14835	neg		46.9		3.951	0.2055	1.84	0.1989
4-Methylcatechol	0.0001336	0.0005586	2.3975	2.3921	4.0852	2.0304	yes	up	B(i)	C06730	-	-	map01100	Metabolic pathways	Metabolism	Global and overview maps	HMDB0000873	Benzenoids	Phenols	Benzenediols	452-86-8	123.045	3.122	M-H	C7H8O2	55.6	0	metab_13541	neg_3621	neg		49.4		3.088	0.453	0.7559	0.839
Verbascose	0.01073	0.0232	2.3781	2.3576	6.3641	2.67	yes	up	B(i)	C08252;_	-	-	-	-	-	-	-;HMDB0259784	Organic oxygen compounds	Organooxygen compounds	Carbohydrates and carbohydrate conjugates	546-62-3;_	863.245	0.5944	M+Cl	C30H52O26	54.8	0	metab_12457	neg_1628	neg		47.4		3.394	2.24	0.5333	0.01123
Val-Asp	3.118E-11	4.024E-9	2.3764	2.3662	2.002	1.0014	yes	up	B(i)	-	-	-	-	-	-	-	HMDB0029123	Organic acids and derivatives	Carboxylic acids and derivatives	Amino acids, peptides, and analogues	20556-16-5	231.099	1.3519	M-H	C9H16N2O5	81.8	0	metab_20509	neg_14853	neg		55		4.068	0.1615	2.032	0.01575
Lucuminoside	0.0002141	0.0008305	2.3535	2.34	2.2013	1.1383	yes	up	B(ii)	C08335	-	-	-	-	-	-	HMDB0029900	Organic oxygen compounds	Organooxygen compounds	Carbohydrates and carbohydrate conjugates	1392-28-5	899.29	1.3409	2M+FA-H	C19H25NO10	0	48.7	metab_12763	neg_2166	neg		47.1		4.156	0.7309	1.888	0.6591
1-Methylhistidine	3.135E-7	3.717E-6	2.3511	2.338	2.002	1.0014	yes	up	B(i)	C01152	-	-	map01100;map00340	Metabolic pathways;Histidine metabolism	Metabolism;Metabolism	Global and overview maps;Amino acid metabolism	HMDB0000001;HMDB0000479;HMDB0000001;PW_C000001	Organic acids and derivatives	Carboxylic acids and derivatives	Amino acids, peptides, and analogues	368-16-1;332-80-9	170.092	0.6446	M+H	C7H11N3O2	79.9	0	metab_730	pos_911	pos		54.3		4.088	0.2262	2.042	0.3548
Asn-Thr-Ile	2.624E-5	0.0001469	2.3344	2.324	2.0014	1.001	yes	up	B(i)	-	-	-	-	-	-	-	-	-	-	-		347.192	2.9303	M+H	C14H26N4O6	42.3	0	metab_1727	pos_2364	pos		46.6		4.239	0.2679	2.118	0.66
Ala-Met	0.0001117	0.0004816	2.3309	2.3317	3.3822	1.758	yes	up	B(i)	-	-	-	-	-	-	-	HMDB0028693	Organic acids and derivatives	Carboxylic acids and derivatives	Amino acids, peptides, and analogues	14486-05-6	219.081	1.4654	M-H	C8H16N2O3S	76.3	0	metab_20467	neg_14801	neg		53.4		3.135	0.7226	0.9269	0.5074
Leu Val Thr	0.0009276	0.002849	2.2709	2.267	2.1068	1.075	yes	up	B(i)	-	-	-	-	-	-	-	-	-	-	-		332.218	2.9729	M+H	C15H29N3O5	88.5	0	metab_9380	pos_13909	pos		56.6		4.262	0.3496	2.023	1.13
Tyr-Glu-Ser	8.339E-5	0.0003781	2.2472	2.2273	2.0314	1.0224	yes	up	B(i)	-	-	-	-	-	-	-	-	-	-	-		396.141	2.8577	M-H	C17H23N3O8	95.4	0	metab_13290	neg_3131	neg		57.6		3.951	0.3742	1.945	0.6769
L-Tyrosine Ethyl Ester	2.173E-5	0.0001257	2.2177	2.2104	2.5272	1.3375	yes	up	B(ii)	-	-	-	-	-	-	-	HMDB0253924	Organic acids and derivatives	Carboxylic acids and derivatives	Amino acids, peptides, and analogues		417.2	3.2678	2M-H	C11H15NO3	0	59.1	metab_13677	neg_3843	neg		49.3		3.159	0.2439	1.25	0.5779
4-Coumaroylshikimate	6.106E-5	0.0002926	2.2066	2.2019	2.4881	1.3151	yes	up	B(ii)	_;C02947	-	-	map01100	Metabolic pathways	Metabolism	Global and overview maps	HMDB0304174	Phenylpropanoids and polyketides	Cinnamic acids and derivatives	Hydroxycinnamic acids and derivatives	-;_	355.058	0.3864	M+Cl	C16H16O7	0	40.5	metab_21491	neg_16705	neg		43.7		3.252	0.3203	1.307	0.6475
Prostaglandin K2	0.003312	0.008402	2.1983	2.2154	0.1965	-2.3472	yes	down	B(i)	-	-	-	-	-	-	-	LMFA03010023	-	-	-		351.216	5.6098	M+H	C20H30O5	82.7	0	metab_3895	pos_6201	pos		55.1		0.5493	0.6655	2.795	1.273
Aceglutamide	4.249E-8	1.121E-6	2.1868	2.1808	2.0017	1.0012	yes	up	B(i)	-	-	-	-	-	-	-	HMDB0006029	Organic acids and derivatives	Carboxylic acids and derivatives	Amino acids, peptides, and analogues	2490-97-3	169.062	1.4546	M-H2O-H	C7H12N2O4	47	0	metab_20473	neg_14808	neg		48.1		3.519	0.1893	1.758	0.2241
Leu-Met	0.002038	0.005552	2.124	2.1254	2.9951	1.5826	yes	up	B(i)	-	-	-	-	-	-	-	HMDB0028935	Organic acids and derivatives	Carboxylic acids and derivatives	Amino acids, peptides, and analogues		261.128	3.0571	M-H	C11H22N2O3S	75.8	0	metab_19767	neg_13510	neg		53.3		3.04	0.6173	1.015	1.03
17-O-Acetylnorajmaline	0.0001345	0.0005613	2.0825	2.0859	2.9134	1.5427	yes	up	B(ii)	C11809;_	-	-	map01100	Metabolic pathways	Metabolism	Global and overview maps	HMDB0304031	Alkaloids and derivatives	Ajmaline-sarpagine alkaloids	Not Available	-;_	413.205	3.4465	M+Hac-H	C21H26N2O3	0	59.8	metab_19488	neg_12922	neg		48.2		2.706	0.2367	0.9288	0.6874
Tyr-Met	0.01112	0.02391	2.0809	2.0958	5.827	2.5428	yes	up	B(i)	-	-	-	-	-	-	-	HMDB0029111	Organic acids and derivatives	Carboxylic acids and derivatives	Amino acids, peptides, and analogues		313.122	2.9623	M+H	C14H20N2O4S	74.5	0	metab_9402	pos_13947	pos		52.2		2.681	1.368	0.4601	1.094
H-Beta-Ala-Tyr-Oh	0.001301	0.003785	1.9884	1.9826	3.4467	1.7852	yes	up	B(ii)	-	-	-	-	-	-	-	HMDB0253008	Organic acids and derivatives	Peptidomimetics	Hybrid peptides		253.118	2.5223	M+H	C12H16N2O4	0	58.8	metab_10006	pos_14945	pos		50.8		2.453	0.9656	0.7117	0.01349
Tyr-His-Lys	0.0151	0.03114	1.9436	1.9678	5.3106	2.4089	yes	up	B(i)	-	-	-	-	-	-	-	-	-	-	-		464.26	2.8927	M+NH4	C21H30N6O5	47.8	0	metab_9596	pos_14263	pos		45.5		2.471	1.247	0.4653	1.122
Pro-Arg	0.0128	0.02701	1.7838	1.7982	2.0789	1.0558	yes	up	B(i)	-	-	-	-	-	-	-	HMDB0029011	Organic acids and derivatives	Carboxylic acids and derivatives	Amino acids, peptides, and analogues		272.171	2.9303	M+H	C11H21N5O3	77	0	metab_1721	pos_2356	pos		52.2		3.187	0.3547	1.533	1.292
Gln-Asn-Leu	0.01564	0.03204	1.5187	1.5202	49.8614	5.6399	yes	up	B(i)	-	-	-	-	-	-	-	-	-	-	-		374.203	3.1545	M+H	C15H27N5O6	64.6	0	metab_2152	pos_3028	pos		50.6		1.259	1.04	0.02525	0.0009527
Perindopril	0.04936	0.08532	1.4612	1.4504	13.3617	3.74	yes	up	B(ii)	C07706	-	-	-	-	-	-	HMDB0014928	Organic acids and derivatives	Carboxylic acids and derivatives	Amino acids, peptides, and analogues	82834-16-0;107133-36-8	389.205	2.8685	M+Na-2H	C19H32N2O5	0	41.2	metab_19907	neg_13804	neg		45		1.415	1.434	0.1059	0.003431
7Z, 10Z, 13Z, 16Z, 19Z-Docosapentaenoic Acid	0.004394	0.01072	1.4104	1.4029	2.3043	1.2043	yes	up	B(i)	-	-	-	-	-	-	-	-	-	-	-		329.248	6.0784	M-H	C22H34O2	51.2	0	metab_18198	neg_10582	neg		47.1		1.654	0.4359	0.7178	0.45
N-[1-(1-Methyl-6-Oxopyridazin-3-Yl)Piperidin-4-Yl]-3-(Tetrazol-1-Yl)Propanamide	0.03634	0.06573	1.3967	1.3942	2.6341	1.3973	yes	up	B(i)	-	-	-	-	-	-	-	-	-	-	-		333.177	1.5715	M+H	C14H20N8O2	52.5	0	metab_961	pos_1195	pos		46		1.866	1.174	0.7084	0.01346
