# Supplementary material for: An Integrated Multi-Omics Study of Mammalian Skeletal, Cardiac, and Smooth Muscles
Source: Int J Mol Sci. 2025 Dec 25;27(1):242. doi: 10.3390/ijms27010242 (PMC12785520; doi:10.3390/ijms27010242)
Supplement: Supplementary file 1 [file ijms-27-00242-s001.zip › Table S7. Fast-twitch muscle vs. Slow-twitch muscle.xlsx]

## Sheet: Pig 
Metabolite	P_value	FDR	VIP_pred_OPLS-DA	VIP_PLS-DA	FC(E/C)	Log2FC(E/C)	Significant	Regulate	level	KEGG Compound ID	KEGG Compound First Category	KEGG Compound Second Category	KEGG Pathway ID	KEGG Pathway Description	KEGG Pathway First Category	KEGG Pathway Second Category	Library ID	HMDB Superclass	HMDB Class	HMDB Subclass	CAS ID	M/Z	Retention time	Adducts	Formula	Fragmentation Score	Theoretical Fragmentation Score	Metab ID	ID	Mode	RSD	Score	Mass Error	e_mean	e_SD	c_mean	c_SD
Frangulanine	4.496E-8	3.387E-6	3.7899	3.754	0.3066	-1.7056	yes	down	B(ii)	C10003	-	-	-	-	-	-	HMDB0030199	Organic acids and derivatives	Carboxylic acids and derivatives	Amino acids, peptides, and analogues	25350-22-5	501.339	0.3683	M+H	C28H44N4O4	0	78.1	metab_283	pos_327	pos		50.9		1.414	0.02722	4.612	0.5353
Cyclic Adp-Ribose	0.0003697	0.003311	3.7047	3.6201	2.3029	1.2035	yes	up	B(i)	C13050;_	-	-	map04921;map04972;map04970;map04020	Oxytocin signaling pathway;Pancreatic secretion;Salivary secretion;Calcium signaling pathway	Organismal Systems;Organismal Systems;Organismal Systems;Environmental Information Processing	Endocrine system;Digestive system;Digestive system;Signal transduction	-;HMDB0249529	Organic oxygen compounds	Organooxygen compounds	Carbohydrates and carbohydrate conjugates	119340-53-3;_	542.068	0.8526	M+H	C15H21N5O13P2	95.8	0	metab_10449	pos_15481	pos		56.7		6.006	0.1812	2.608	1.573
Heparan Sulfate Alpha-D-Glucosaminide	1.082E-10	2.738E-8	3.6631	3.6335	0.2784	-1.845	yes	down	B(ii)	C04384;_	-	-	-	-	-	-	HMDB0060481	Organic oxygen compounds	Organooxygen compounds	Carbohydrates and carbohydrate conjugates	-;_	757.058	3.5318	M+H	C18H32N2O24S3	0	54.3	metab_8711	pos_12798	pos		43.9		1.134	0.0262	4.074	0.2644
2-Keto-3-Deoxy-D-Gluconic Acid	9.044E-6	0.0002021	3.6139	3.5848	2.8851	1.5286	yes	up	B(i)	C01216	-	-	map01100;map00052	Metabolic pathways;Galactose metabolism	Metabolism;Metabolism	Global and overview maps;Carbohydrate metabolism	HMDB0001353;LMFA01050486	Organic acids and derivatives	Keto acids and derivatives	Medium-chain keto acids and derivatives	17510-99-5;	199.023	0.7655	M+Na-2H	C6H10O6	57.4	0	metab_20713	neg_15188	neg		50.1		4.671	0.9064	1.619	0.02479
Bisphenol S	1.906E-7	1.017E-5	3.5105	3.4599	0.4654	-1.1034	yes	down	B(i)	C14216	-	-	-	-	-	-	HMDB0240712	Benzenoids	Benzene and substituted derivatives	Benzenesulfonyl compounds	1980/9/1;_	499.052	0.4984	2M-H	C12H10O4S	91.3	0	metab_12240	neg_1148	neg		55.7		2.388	0.01907	5.131	0.5349
N-Acetyl-D-Glucosamine	1.41E-10	3.253E-8	3.4132	3.3701	0.4066	-1.2983	yes	down	B(i)	C00140;C03878	Carbohydrates;-	Monosaccharides;-	map01100;map00520;map02010;map01250	Metabolic pathways;Amino sugar and nucleotide sugar metabolism;ABC transporters;Biosynthesis of nucleotide sugars	Metabolism;Metabolism;Environmental Information Processing;Metabolism	Global and overview maps;Carbohydrate metabolism;Membrane transport;Global and overview maps	HMDB0000215;HMDB0000803;PW_C000141	Organic oxygen compounds	Organooxygen compounds	Carbohydrates and carbohydrate conjugates	7512-17-6;14131-68-1	256.06	0.5731	M+Cl	C8H15NO6	52.2	0	metab_12418	neg_1517	neg		49.4		1.739	0.01881	4.277	0.2349
Thiomorpholine 3-Carboxylate	0.0004222	0.003676	3.3475	3.2789	0.2206	-2.1807	yes	down	B(ii)	C03901	-	-	-	-	-	-	HMDB0059611	Organic acids and derivatives	Carboxylic acids and derivatives	Amino acids, peptides, and analogues	20960-92-3;_	148.043	0.8686	M+H	C5H9NO2S	0	59.5	metab_10435	pos_15465	pos		51.1		0.7892	1.15	3.578	0.6538
Ile Asn Val	0.0006146	0.004939	3.3207	3.3153	778.987	9.6055	yes	up	B(i)	-	-	-	-	-	-	-	-	-	-	-		345.213	3.5904	M+H	C15H28N4O5	67	0	metab_8648	pos_12705	pos		52.1		2.862	1.426	0.003674	0.0002644
Tolmetin Glucuronide	0.001544	0.009864	3.2848	3.3105	0.1827	-2.4522	yes	down	B(ii)	-	-	-	-	-	-	-	HMDB0042044	Organic acids and derivatives	Carboxylic acids and derivatives	Amino acids, peptides, and analogues	71595-19-2	432.132	2.4995	M-H	C21H23NO9	0	41.5	metab_12988	neg_2527	neg		44.2		0.6527	1.569	3.572	0.5439
Leu-Glu-Lys	0.000712	0.00548	3.2661	3.2607	28.2549	4.8204	yes	up	B(i)	-	-	-	-	-	-	-	-	-	-	-		389.24	3.7986	M+H	C17H32N4O6	49.7	0	metab_8412	pos_12333	pos		48.8		2.882	1.415	0.102	0.006551
Perindopril	0.0008714	0.006371	3.2569	3.2545	12.0466	3.5906	yes	up	B(ii)	C07706	-	-	-	-	-	-	HMDB0014928	Organic acids and derivatives	Carboxylic acids and derivatives	Amino acids, peptides, and analogues	82834-16-0;107133-36-8	389.205	2.8685	M+Na-2H	C19H32N2O5	0	41.2	metab_19907	neg_13804	neg		45		3.049	1.45	0.2531	0.2028
N-Methoxysuccinyl-Ala-Ala-Pro-Val	0.0006182	0.004948	3.2388	3.2224	23.6205	4.562	yes	up	B(ii)	-	-	-	-	-	-	-	HMDB0255168	Organic acids and derivatives	Carboxylic acids and derivatives	Amino acids, peptides, and analogues		453.234	3.069	M+H-H2O	C21H34N4O8	0	55.7	metab_9162	pos_13586	pos		49.5		2.851	1.363	0.1207	0.007591
Etiracetam	5.737E-6	0.0001399	3.207	3.1571	3.6051	1.85	yes	up	B(ii)	-	-	-	-	-	-	-	HMDB0252105	Organic acids and derivatives	Carboxylic acids and derivatives	Amino acids, peptides, and analogues		171.113	1.7371	M+H	C8H14N2O2	0	52.3	metab_1001	pos_1238	pos		49.6		3.259	0.1028	0.904	0.6569
Cysteineglutathione Disulfide	0.008263	0.03573	2.8669	2.8705	0.4628	-1.1114	yes	down	B(ii)	-	-	-	-	-	-	-	HMDB0000656	Organic acids and derivatives	Carboxylic acids and derivatives	Amino acids, peptides, and analogues	13081-14-6	425.081	0.5413	M-H	C13H22N4O8S2	0	63	metab_12355	neg_1392	neg		49.6		2.043	0.9934	4.414	1.464
Ala-Met	0.001579	0.01002	2.7281	2.6955	2.1521	1.1057	yes	up	B(i)	-	-	-	-	-	-	-	HMDB0028693	Organic acids and derivatives	Carboxylic acids and derivatives	Amino acids, peptides, and analogues	14486-05-6	219.081	1.4654	M-H	C8H16N2O3S	76.3	0	metab_20467	neg_14801	neg		53.4		3.736	0.3929	1.736	1.071
(2,6-Dioxo-3H-Purin-9-Yl) Pyridine-3-Carboxylate	2.739E-5	0.0004642	2.6451	2.6013	0.1934	-2.3701	yes	down	B(ii)	-	-	-	-	-	-	-	HMDB0242495	Organoheterocyclic compounds	Imidazopyrimidines	Purines and purine derivatives		318.046	1.0046	M+FA-H	C11H7N5O4	0	58.9	metab_12615	neg_1966	neg		49		0.3915	0.518	2.024	0.1885
(X)-1,2-Propanediol 1-O-B-D-Glucopyranoside	0.01262	0.04925	2.6112	2.6821	0.3525	-1.5041	yes	down	B(ii)	-	-	-	-	-	-	-	HMDB0033065	Organic oxygen compounds	Organooxygen compounds	Carbohydrates and carbohydrate conjugates		259.08	1.4654	M+Na-2H	C9H18O7	0	57.1	metab_20466	neg_14800	neg		50.5		1.193	1.584	3.384	0.789
N-Acetyl-D-Galactosamine 4-Sulfate	0.0002377	0.002388	2.5958	2.5967	0.0993	-3.3318	yes	down	B(i)	C16265	-	-	-	-	-	-	HMDB0000781	Organic oxygen compounds	Organooxygen compounds	Carbohydrates and carbohydrate conjugates	45233-43-0	300.04	0.5838	M-H	C8H15NO9S	83.6	0	metab_20825	neg_15462	neg		54.8		0.1889	0.3836	1.902	0.6485
10-Deacetylbaccatin Iii	0.01327	0.0512	2.565	2.5318	5.3302	2.4142	yes	up	B(ii)	C11700;_	-	-	map01100	Metabolic pathways	Metabolism	Global and overview maps	HMDB0244264	Lipids and lipid-like molecules	Prenol lipids	Diterpenoids	32981-86-5;_	589.227	4.166	M+FA-H	C29H36O10	0	52.1	metab_19264	neg_12368	neg		48.2		2.518	1.249	0.4724	1.107
Leu Gly Asn Val Thr	0.002952	0.01605	2.4289	2.4337	2.8327	1.5022	yes	up	B(i)	-	-	-	-	-	-	-	-	-	-	-		503.281	3.393	M+H	C21H38N6O8	73	0	metab_8832	pos_13008	pos		50.2		2.582	1.048	0.9115	0.02722
Tyr-Met	0.04281	0.1239	2.4281	2.5702	3.0229	1.596	yes	up	B(i)	-	-	-	-	-	-	-	HMDB0029111	Organic acids and derivatives	Carboxylic acids and derivatives	Amino acids, peptides, and analogues		313.122	2.9623	M+H	C14H20N2O4S	74.5	0	metab_9402	pos_13947	pos		52.2		3.295	1.621	1.09	1.672
Pro Gln Leu	0.004482	0.02241	2.3379	2.3629	0.4912	-1.0255	yes	down	B(i)	-	-	-	-	-	-	-	-	-	-	-		357.213	3.2703	M+H	C16H28N4O5	63.1	0	metab_2231	pos_3180	pos		51.9		1.569	0.545	3.194	0.9453
Kaur-16-En-18-Oic Acid, 15-Oxo-(7Ci,8Ci)	0.04883	0.1368	2.1963	2.2868	60.2212	5.9122	yes	up	B(i)	-	-	-	-	-	-	-	-	-	-	-		317.209	6.0359	M+H	C20H28O3	83.8	0	metab_4365	pos_6788	pos		53.4		1.797	1.931	0.02984	0.002082
5'-Phosphoribosyl-N-Formylglycinamide	0.001484	0.009568	2.038	2.0498	2.328	1.2191	yes	up	B(ii)	C04376	-	-	map01100;map00230	Metabolic pathways;Purine metabolism	Metabolism;Metabolism	Global and overview maps;Nucleotide metabolism	HMDB0001308	Nucleosides, nucleotides, and analogues	Glycinamide ribonucleotides	Not Available	349-34-8	313.045	0.5678	M-H	C8H15N2O9P	0	73.2	metab_20868	neg_15547	neg		53.3		1.973	0.6361	0.8475	0.02175
Leu-Ser-Ile	0.04706	0.1335	1.7249	1.7533	3.2239	1.6888	yes	up	B(i)	-	-	-	-	-	-	-	-	-	-	-		332.218	3.868	M+H	C15H29N3O5	39.1	0	metab_2828	pos_4198	pos		46.4		1.66	1.239	0.5149	0.0216
Tryptophyl-Serine	0.02908	0.09281	1.7153	1.6635	0.3822	-1.3877	yes	down	B(ii)	-	-	-	-	-	-	-	HMDB0029092	Organic acids and derivatives	Carboxylic acids and derivatives	Amino acids, peptides, and analogues		336.121	3.0893	M+FA-H	C14H17N3O4	0	65.6	metab_13516	neg_3576	neg		51.7		0.5977	0.01435	1.564	0.9292

## Sheet: Mice
Metabolite	P_value	FDR	VIP_pred_OPLS-DA	VIP_PLS-DA	FC(J/H)	Log2FC(J/H)	Significant	Regulate	level	KEGG Compound ID	KEGG Compound First Category	KEGG Compound Second Category	KEGG Pathway ID	KEGG Pathway Description	KEGG Pathway First Category	KEGG Pathway Second Category	Library ID	HMDB Superclass	HMDB Class	HMDB Subclass	CAS ID	M/Z	Retention time	Adducts	Formula	Fragmentation Score	Theoretical Fragmentation Score	Metab ID	ID	Mode	RSD	Score	Mass Error	j_mean	j_SD	h_mean	h_SD
10-Deacetylbaccatin Iii	1.829E-17	1.015E-13	3.9813	3.9755	287.783	8.1688	yes	up	B(ii)	C11700;_	-	-	map01100	Metabolic pathways	Metabolism	Global and overview maps	HMDB0244264	Lipids and lipid-like molecules	Prenol lipids	Diterpenoids	32981-86-5;_	589.227	4.166	M+FA-H	C29H36O10	0	52.1	metab_19264	neg_12368	neg		48.2		5.347	0.1007	0.01858	0.0002574
Acyclovir Triphosphate	7.328E-13	1.402E-10	3.9099	3.9048	12.7918	3.6771	yes	up	B(ii)	-	-	-	-	-	-	-	HMDB0247992	Organoheterocyclic compounds	Imidazopyrimidines	Purines and purine derivatives		465.996	0.4267	M+H	C8H14N5O12P3	0	45	metab_10795	pos_15923	pos		46.5		5.59	0.2814	0.437	0.00959
Cinncassiol D2 Glucoside	5.393E-15	2.896E-12	3.8498	3.8443	50.7685	5.6659	yes	up	B(ii)	-	-	-	-	-	-	-	HMDB0034679	Lipids and lipid-like molecules	Prenol lipids	Terpene glycosides		529.264	2.9867	M-H	C26H42O11	0	71	metab_19813	neg_13607	neg		51.9		5.087	0.1665	0.1002	0.001266
Cholyltryptophan	1.29E-6	1.183E-5	3.8121	3.8095	9.6001	3.2631	yes	up	B(ii)	-	-	-	-	-	-	-	HMDB0242374	Lipids and lipid-like molecules	Steroids and steroid derivatives	Bile acids, alcohols and derivatives		617.354	3.8305	M+Na	C35H50N2O6	0	42.1	metab_8374	pos_12279	pos		44.5		5.714	0.06921	0.5952	1.224
Quassimarin	1.089E-16	2.147E-13	3.7353	3.73	6.85	2.7761	yes	up	B(ii)	C08777	-	-	-	-	-	-	HMDB0036888	Lipids and lipid-like molecules	Prenol lipids	Terpene lactones	59938-97-5	591.24	4.1842	M+CH3OH+Na	C27H36O11	0	53.4	metab_8122	pos_11837	pos		48.8		5.493	0.1052	0.8019	0.01269
Ile Asn Val	2.308E-15	1.601E-12	3.6204	3.6141	1593.78	10.6382	yes	up	B(i)	-	-	-	-	-	-	-	-	-	-	-		345.213	3.5904	M+H	C15H28N4O5	67	0	metab_8648	pos_12705	pos		52.1		4.41	0.1351	0.002767	9.699E-5
Leu-Met	9.416E-11	7.594E-9	3.5566	3.5483	104.861	6.7123	yes	up	B(i)	-	-	-	-	-	-	-	HMDB0028935	Organic acids and derivatives	Carboxylic acids and derivatives	Amino acids, peptides, and analogues		261.128	3.0571	M-H	C11H22N2O3S	75.8	0	metab_19767	neg_13510	neg		53.3		4.314	0.3808	0.04114	0.0005556
Tyr-Met	6.464E-12	8.749E-10	3.4996	3.4975	280.554	8.1321	yes	up	B(i)	-	-	-	-	-	-	-	HMDB0029111	Organic acids and derivatives	Carboxylic acids and derivatives	Amino acids, peptides, and analogues		313.122	2.9623	M+H	C14H20N2O4S	74.5	0	metab_9402	pos_13947	pos		52.2		4.155	0.2815	0.01481	0.0005116
2-Keto-6-Acetamidocaproate	1.631E-7	2.948E-6	3.2988	3.2845	3.3967	1.7641	yes	up	B(ii)	C05548	-	-	map01100;map00310	Metabolic pathways;Lysine degradation	Metabolism;Metabolism	Global and overview maps;Amino acid metabolism	HMDB0012150	Organic acids and derivatives	Keto acids and derivatives	Medium-chain keto acids and derivatives		229.118	1.1885	M+ACN+H	C8H13NO4	0	44.9	metab_10329	pos_15342	pos		48.2		5.309	0.1351	1.563	0.7061
Perindopril	1.556E-7	2.86E-6	3.2719	3.2701	10.8779	3.4433	yes	up	B(ii)	C07706	-	-	-	-	-	-	HMDB0014928	Organic acids and derivatives	Carboxylic acids and derivatives	Amino acids, peptides, and analogues	82834-16-0;107133-36-8	389.205	2.8685	M+Na-2H	C19H32N2O5	0	41.2	metab_19907	neg_13804	neg		45		4.089	0.2712	0.3759	0.6551
Leu-Glu-Lys	3.326E-12	4.901E-10	3.2661	3.2608	46.5729	5.5414	yes	up	B(i)	-	-	-	-	-	-	-	-	-	-	-		389.24	3.7986	M+H	C17H32N4O6	49.7	0	metab_8412	pos_12333	pos		48.8		3.676	0.2288	0.07893	0.002531
Ascorbic Acid	6.124E-9	2.237E-7	3.2168	3.219	2.3331	1.2222	yes	up	B(i)	C00072;C01041	Vitamins and cofactors;-	Vitamins;-	map01100;map00480;map01240;map04977;map00053;map04066	Metabolic pathways;Glutathione metabolism;Biosynthesis of cofactors;Vitamin digestion and absorption;Ascorbate and aldarate metabolism;HIF-1 signaling pathway	Metabolism;Metabolism;Metabolism;Organismal Systems;Metabolism;Environmental Information Processing	Global and overview maps;Metabolism of other amino acids;Global and overview maps;Digestive system;Carbohydrate metabolism;Signal transduction	-;HMDB0000044;PW_C000031	Organoheterocyclic compounds	Dihydrofurans	Furanones	50-81-7	175.025	0.5997	M-H	C6H8O6	92.7	0	metab_20804	neg_15404	neg		58		6.206	0.4794	2.66	0.06408
Ser-Tyr	5.275E-6	3.767E-5	3.1664	3.1643	9.3057	3.2181	yes	up	B(i)	-	-	-	-	-	-	-	HMDB0258243	Organic acids and derivatives	Carboxylic acids and derivatives	Amino acids, peptides, and analogues		269.113	1.9773	M+H	C12H16N2O5	41.9	0	metab_1043	pos_1287	pos		46.6		4.021	0.4082	0.4321	0.9168
Glu Tyr	6.139E-7	8.697E-6	3.1006	3.0911	2.9946	1.5824	yes	up	B(i)	-	-	-	-	-	-	-	-	-	-	-		311.124	2.41	M+H	C14H18N2O6	91.8	0	metab_1178	pos_1445	pos		57.2		5.028	0.1678	1.679	0.7209
2-(Arabinosylamino)-3-(Glucosylamino)Propanenitrile	5.102E-13	1.089E-10	3.082	3.0768	0.2693	-1.8927	yes	down	B(ii)	-	-	-	-	-	-	-	HMDB0039505	Organic oxygen compounds	Organooxygen compounds	Carbohydrates and carbohydrate conjugates	26401-22-9	400.135	5.9608	M+Na-2H	C14H25N3O9	0	47.3	metab_18306	neg_10764	neg		48		1.179	0.01823	4.378	0.1675
D-4'-Phosphopantothenate	3.541E-5	0.000187	3.0221	3.0341	0.3092	-1.6936	yes	down	B(ii)	C03492	-	-	map01100;map00770;map00410;map01240	Metabolic pathways;Pantothenate and CoA biosynthesis;beta-Alanine metabolism;Biosynthesis of cofactors	Metabolism;Metabolism;Metabolism;Metabolism	Global and overview maps;Metabolism of cofactors and vitamins;Metabolism of other amino acids;Global and overview maps	HMDB0001016	Organic acids and derivatives	Carboxylic acids and derivatives	Amino acids, peptides, and analogues	-;5875-50-3;_	300.084	1.8708	M+H	C9H18NO8P	0	75.9	metab_1029	pos_1269	pos		54.4		1.513	1.174	4.894	0.06826
Zanamivir	2.213E-8	6.059E-7	3.0174	3.0103	7.0176	2.811	yes	up	B(ii)	C08095	-	-	-	-	-	-	HMDB0014698	Organic acids and derivatives	Carboxylic acids and derivatives	Carboxylic acid derivatives	139110-80-8	331.128	3.4682	M-H	C12H20N4O7	0	43.8	metab_19481	neg_12906	neg		44.3		3.633	0.4851	0.5177	0.004278
Glu Val Gln Glu	7.375E-9	2.574E-7	3.0135	3.0104	2.2716	1.1837	yes	up	B(i)	-	-	-	-	-	-	-	-	-	-	-		504.23	2.2603	M+H	C20H33N5O10	51.8	0	metab_10080	pos_15048	pos		48.7		5.545	0.4311	2.441	0.01498
Linalool Oxide D 3-[Apiosyl-(1->6)-Glucoside]	2.489E-8	6.587E-7	2.967	2.9622	2.3889	1.2563	yes	up	B(ii)	-	-	-	-	-	-	-	HMDB0031367	Organic oxygen compounds	Organooxygen compounds	Carbohydrates and carbohydrate conjugates		463.22	3.2294	M-H	C21H36O11	0	55.5	metab_13659	neg_3801	neg		49.3		5.191	0.1666	2.173	0.4457
Asp-Phe-Leu	8.839E-12	1.15E-9	2.9526	2.9477	2.5906	1.3733	yes	up	B(i)	-	-	-	-	-	-	-	-	-	-	-		392.183	4.8564	M-H	C19H27N3O6	94.5	0	metab_19047	neg_11969	neg		57.4		4.79	0.2064	1.849	0.006055
Glu-Glu-Ile	2.627E-16	3.644E-13	2.9474	2.9429	2.3379	1.2252	yes	up	B(i)	-	-	-	-	-	-	-	-	-	-	-		388.173	3.1702	M-H	C16H27N3O8	80.4	0	metab_19632	neg_13264	neg		54.7		5.106	0.0718	2.184	0.006102
Ile Ser Val	2.473E-7	4.08E-6	2.9397	2.9279	3.1095	1.6367	yes	up	B(i)	-	-	-	-	-	-	-	-	-	-	-		318.202	3.6547	M+H	C14H27N3O5	67.9	0	metab_8541	pos_12555	pos		52.8		4.4	0.1795	1.415	0.571
Glu-Met	2.07E-13	5.221E-11	2.9274	2.9216	2.5899	1.3729	yes	up	B(i)	-	-	-	-	-	-	-	HMDB0028825	Organic acids and derivatives	Carboxylic acids and derivatives	Amino acids, peptides, and analogues	4423-22-7	277.087	1.624	M-H	C10H18N2O5S	83	0	metab_12833	neg_2275	neg		54.2		4.698	0.1345	1.814	0.03408
Ile-Glu-Ile	8.435E-8	1.738E-6	2.9112	2.9002	2.5133	1.3296	yes	up	B(i)	-	-	-	-	-	-	-	-	-	-	-		374.228	4.3165	M+H	C17H31N3O6	91.1	0	metab_3106	pos_4746	pos		56.7		4.833	0.2156	1.923	0.4743
Ala-Met	1.167E-8	3.701E-7	2.9074	2.9032	4.2859	2.0996	yes	up	B(i)	-	-	-	-	-	-	-	HMDB0028693	Organic acids and derivatives	Carboxylic acids and derivatives	Amino acids, peptides, and analogues	14486-05-6	219.081	1.4654	M-H	C8H16N2O3S	76.3	0	metab_20467	neg_14801	neg		53.4		3.772	0.1957	0.8801	0.3732
Heteropeucenin, Methyl Ether	5.73E-10	3.245E-8	2.8594	2.8519	2.0585	1.0416	yes	up	B(i)	-	-	-	-	-	-	-	-	-	-	-		297.108	2.3886	M+Na	C16H18O4	38.2	0	metab_1171	pos_1436	pos		44.8		5.383	0.04884	2.615	0.2922
Glu-Gln-Leu	1.647E-10	1.177E-8	2.8054	2.8024	2.2273	1.1553	yes	up	B(i)	-	-	-	-	-	-	-	-	-	-	-		387.189	2.9758	M-H	C16H28N4O7	55.9	0	metab_13408	neg_3361	neg		49.7		4.84	0.2313	2.173	0.09896
2-Keto-3-Deoxy-D-Gluconic Acid	0.0006061	0.00206	2.7572	2.7258	2.8405	1.5062	yes	up	B(i)	C01216	-	-	map01100;map00052	Metabolic pathways;Galactose metabolism	Metabolism;Metabolism	Global and overview maps;Carbohydrate metabolism	HMDB0001353;LMFA01050486	Organic acids and derivatives	Keto acids and derivatives	Medium-chain keto acids and derivatives	17510-99-5;	199.023	0.7655	M+Na-2H	C6H10O6	57.4	0	metab_20713	neg_15188	neg		50.1		4.596	1.478	1.618	0.1223
Pyroglutamyltyrosine	3.61E-9	1.455E-7	2.7484	2.7404	2.0252	1.018	yes	up	B(i)	-	-	-	-	-	-	-	-	-	-	-		293.113	2.4153	M+H	C14H16N2O5	70.3	0	metab_10047	pos_15001	pos		52.8		5.071	0.1642	2.504	0.2881
Arg Tyr Thr	1.405E-6	1.268E-5	2.747	2.7416	3.5817	1.8406	yes	up	B(i)	-	-	-	-	-	-	-	-	-	-	-		439.225	2.9676	M+H	C19H30N6O6	44.3	0	metab_1829	pos_2523	pos		43.7		3.682	0.1721	1.028	0.618
Cysteineglutathione Disulfide	0.0004214	0.001519	2.7389	2.7118	0.4602	-1.1197	yes	down	B(ii)	-	-	-	-	-	-	-	HMDB0000656	Organic acids and derivatives	Carboxylic acids and derivatives	Amino acids, peptides, and analogues	13081-14-6	425.081	0.5413	M-H	C13H22N4O8S2	0	63	metab_12355	neg_1392	neg		49.6		2.473	1.374	5.374	0.07093
L-Tyrosine Ethyl Ester	2.252E-13	5.514E-11	2.7336	2.7291	3.4522	1.7875	yes	up	B(ii)	-	-	-	-	-	-	-	HMDB0253924	Organic acids and derivatives	Carboxylic acids and derivatives	Amino acids, peptides, and analogues		417.2	3.2678	2M-H	C11H15NO3	0	59.1	metab_13677	neg_3843	neg		49.3		3.542	0.122	1.026	0.005564
Gln-Asp-Leu	2.3E-5	0.0001305	2.7294	2.7252	8.4525	3.0794	yes	up	B(i)	-	-	-	-	-	-	-	-	-	-	-		373.173	3.1542	M-H	C15H26N4O7	83.6	0	metab_19654	neg_13301	neg		54.6		3.086	0.1178	0.3651	0.8924
Ala-Val	1.254E-9	6.223E-8	2.7206	2.7128	2.0329	1.0236	yes	up	B(i)	-	-	-	-	-	-	-	HMDB0028700	Organic acids and derivatives	Carboxylic acids and derivatives	Amino acids, peptides, and analogues	3303-45-5	189.123	1.0393	M+H	C8H16N2O3	90.7	0	metab_863	pos_1068	pos		57		4.938	0.2355	2.429	0.1707
N-Methoxysuccinyl-Ala-Ala-Pro-Val	0.0005343	0.001851	2.7066	2.7127	32.2323	5.0104	yes	up	B(ii)	-	-	-	-	-	-	-	HMDB0255168	Organic acids and derivatives	Carboxylic acids and derivatives	Amino acids, peptides, and analogues		453.234	3.069	M+H-H2O	C21H34N4O8	0	55.7	metab_9162	pos_13586	pos		49.5		3.025	1.435	0.09385	0.002958
Octaethylene Glycol	8.582E-10	4.511E-8	2.6918	2.6839	2.012	1.0086	yes	up	B(ii)	-	-	-	-	-	-	-	HMDB0094680	Organic oxygen compounds	Organooxygen compounds	Ethers		415.22	2.8846	M+FA-H	C16H34O9	0	49.1	metab_19890	neg_13776	neg		47.9		4.879	0.1014	2.425	0.2542
Ala Gly Leu Val Ser	3.082E-9	1.283E-7	2.6869	2.6852	2.2278	1.1556	yes	up	B(i)	-	-	-	-	-	-	-	-	-	-	-		444.248	4.2142	M-H	C19H35N5O7	58.9	0	metab_14053	neg_4664	neg		49.7		4.469	0.176	2.006	0.2589
Met-Asp	4.554E-13	9.846E-11	2.6862	2.6831	2.8217	1.4966	yes	up	B(i)	-	-	-	-	-	-	-	HMDB0028969	Organic acids and derivatives	Carboxylic acids and derivatives	Amino acids, peptides, and analogues		263.071	1.5687	M-H	C9H16N2O5S	80.3	0	metab_20437	neg_14761	neg		53.6		3.767	0.07667	1.335	0.1008
Asp-Ile-Ser	1.368E-13	3.797E-11	2.6721	2.6696	2.1392	1.0971	yes	up	B(i)	-	-	-	-	-	-	-	-	-	-	-		334.161	2.4369	M+H	C13H23N3O7	78.7	0	metab_1192	pos_1459	pos		53.9		4.518	0.1101	2.112	0.01492
Sn38 Glucuronide	7.727E-10	4.19E-8	2.6682	2.6657	2.4097	1.2688	yes	up	B(ii)	C11376	-	-	map00983	Drug metabolism - other enzymes	Metabolism	Xenobiotics biodegradation and metabolism	HMDB0060511	Alkaloids and derivatives	Camptothecins	Not Available	-;_	603.143	0.4025	M+Cl	C28H28N2O11	0	45.2	metab_11754	neg_415	neg		44.9		4.135	0.267	1.716	0.006024
5-Hydroxyindole-3-Acetic Acid	1.289E-16	2.147E-13	2.6503	2.6459	0.422	-1.2446	yes	down	B(i)	C05635	-	-	map01100;map04726;map00380	Metabolic pathways;Serotonergic synapse;Tryptophan metabolism	Metabolism;Organismal Systems;Metabolism	Global and overview maps;Nervous system;Amino acid metabolism	HMDB0000763	Organoheterocyclic compounds	Indoles and derivatives	Indolyl carboxylic acids and derivatives	54-16-0	172.041	3.7778	M-H2O-H	C10H9NO3	95.6	0	metab_13896	neg_4323	neg		58.4		1.724	0.01914	4.085	0.05074
Glu-Ile-Ile	3.23E-9	1.331E-7	2.6338	2.6267	2.0383	1.0274	yes	up	B(i)	-	-	-	-	-	-	-	-	-	-	-		372.214	4.3059	M-H	C17H31N3O6	87.8	0	metab_19214	neg_12282	neg		56.1		4.629	0.1509	2.271	0.2605
Cytidine	1.332E-9	6.481E-8	2.6233	2.616	0.3708	-1.4312	yes	down	B(i)	C00475;_	Nucleic acids;-	Nucleosides;-	map00240;map01100;map02010;map01232	Pyrimidine metabolism;Metabolic pathways;ABC transporters;Nucleotide metabolism	Metabolism;Metabolism;Environmental Information Processing;Metabolism	Nucleotide metabolism;Global and overview maps;Membrane transport;Global and overview maps	HMDB0000089;HMDB0248553;PW_C000061	Nucleosides, nucleotides, and analogues	Pyrimidine nucleosides	Not Available	65-46-3;_	278.055	0.5944	M+Cl	C9H13N3O5	76.4	0	metab_20812	neg_15425	neg		53.5		1.375	0.01869	3.708	0.2715
(2R,4S)-1-Tert-Butyl 2-Methyl 4-Aminopyrrolidine-1,2-Dicarboxylate	2.674E-7	4.359E-6	2.6157	2.6109	2.598	1.3774	yes	up	B(ii)	-	-	-	-	-	-	-	HMDB0242584	Organic acids and derivatives	Carboxylic acids and derivatives	Amino acids, peptides, and analogues		245.149	0.5649	M+H	C11H20N2O4	0	41.3	metab_10549	pos_15608	pos		47.6		3.858	0.4796	1.485	0.01455
Entacapone	0.0004526	0.001611	2.6102	2.5825	3.221	1.6875	yes	up	B(ii)	C07943	-	-	-	-	-	-	HMDB0012226	Phenylpropanoids and polyketides	Cinnamic acids and derivatives	Hydroxycinnamic acids and derivatives	130929-57-6	270.089	3.6974	M+H-2H2O	C14H15N3O5	0	59.6	metab_2694	pos_3957	pos		48.5		3.833	1.265	1.19	0.01408
Eriojaposide A	8.189E-11	6.749E-9	2.5606	2.5547	2.2594	1.1759	yes	up	B(ii)	C17888;_	-	-	-	-	-	-	HMDB0038028	Lipids and lipid-like molecules	Fatty Acyls	Fatty acyl glycosides	-;290308-51-9	501.231	2.9597	M-H	C24H38O11	0	73.8	metab_19829	neg_13646	neg		50.8		3.972	0.1945	1.758	0.006035
P-Sulfoxy-Cinnamic Acid	2.807E-5	0.0001545	2.5547	2.5522	0.3373	-1.5679	yes	down	B(i)	-	-	-	-	-	-	-	-	-	-	-		242.997	3.6042	M-H	C9H8O6S	60.4	0	metab_19428	neg_12802	neg		50.4		1.22	0.6666	3.617	0.4625
17-O-Acetylnorajmaline	2.158E-5	0.0001237	2.5498	2.5523	4.0434	2.0156	yes	up	B(ii)	C11809;_	-	-	map01100	Metabolic pathways	Metabolism	Global and overview maps	HMDB0304031	Alkaloids and derivatives	Ajmaline-sarpagine alkaloids	Not Available	-;_	413.205	3.4465	M+Hac-H	C21H26N2O3	0	59.8	metab_19488	neg_12922	neg		48.2		3.168	0.3518	0.7835	0.6996
Leu-Ser-Ile	0.0001745	0.0007225	2.5472	2.5457	0.2815	-1.8288	yes	down	B(i)	-	-	-	-	-	-	-	-	-	-	-		332.218	3.868	M+H	C15H29N3O5	39.1	0	metab_2828	pos_4198	pos		46.4		0.9692	1.016	3.443	0.2487
Hydroxyprolyl-Leucine	1.851E-5	0.0001086	2.54	2.5304	2.0026	1.0019	yes	up	B(ii)	-	-	-	-	-	-	-	HMDB0028867	Organic acids and derivatives	Carboxylic acids and derivatives	Amino acids, peptides, and analogues		245.149	0.8633	M+H	C11H20N2O4	0	59.1	metab_10441	pos_15472	pos		51.3		4.67	0.2253	2.332	0.7195
Val-Asp	2.719E-14	1.029E-11	2.5032	2.4992	2.0278	1.0199	yes	up	B(i)	-	-	-	-	-	-	-	HMDB0029123	Organic acids and derivatives	Carboxylic acids and derivatives	Amino acids, peptides, and analogues	20556-16-5	231.099	1.3519	M-H	C9H16N2O5	81.8	0	metab_20509	neg_14853	neg		55		4.157	0.08089	2.05	0.01737
L-Leucyl-L-Alanine	1.336E-6	1.215E-5	2.4896	2.4808	2.0438	1.0312	yes	up	B(i)	-	-	-	-	-	-	-	HMDB0028922	Organic acids and derivatives	Carboxylic acids and derivatives	Amino acids, peptides, and analogues	7298-84-2	201.125	2.2098	M-H	C9H18N2O3	77.7	0	metab_20317	neg_14572	neg		54.1		4.251	0.3254	2.08	0.4079
Lys-Glu-Asp	0.0003379	0.001265	2.4322	2.4328	2.7745	1.4722	yes	up	B(i)	-	-	-	-	-	-	-	-	-	-	-		391.182	2.9303	M+H	C15H26N4O8	36	0	metab_9490	pos_14072	pos		44.6		3.629	0.3089	1.308	1.023
Ile Gln Ser Glu	0.005336	0.01316	2.4041	2.4136	4.7517	2.2484	yes	up	B(i)	-	-	-	-	-	-	-	-	-	-	-		474.221	2.8359	M-H	C19H33N5O9	41	0	metab_19992	neg_13970	neg		45.3		3.33	1.519	0.7008	0.9998
Gln-Ala-Leu	2.577E-5	0.0001439	2.2213	2.2244	2.116	1.0814	yes	up	B(i)	-	-	-	-	-	-	-	-	-	-	-		329.183	2.8086	M-H	C14H26N4O5	42.4	0	metab_13213	neg_2972	neg		46.1		3.447	0.2139	1.629	0.5705
Hoechst 33342	0.005611	0.01371	2.1995	2.2014	2.7651	1.4673	yes	up	B(i)	C11189	-	-	-	-	-	-	HMDB0253196	Organoheterocyclic compounds	Benzimidazoles	Phenylbenzimidazoles	23491-52-3;_	453.24	3.8092	M+H	C27H28N6O	37.8	0	metab_2783	pos_4118	pos		42.9		3.437	0.2932	1.243	1.502
Ile-Phe-Leu	0.0001071	0.0004778	2.1938	2.1877	2.0431	1.0308	yes	up	B(i)	-	-	-	-	-	-	-	-	-	-	-		414.235	3.0584	M+Na	C21H33N3O4	52.9	0	metab_2029	pos_2823	pos		47.7		3.553	0.115	1.739	0.712
N-[1-(1-Methyl-6-Oxopyridazin-3-Yl)Piperidin-4-Yl]-3-(Tetrazol-1-Yl)Propanamide	0.001628	0.00476	2.1843	2.1826	3.1973	1.6769	yes	up	B(i)	-	-	-	-	-	-	-	-	-	-	-		333.177	1.5715	M+H	C14H20N8O2	52.5	0	metab_961	pos_1195	pos		46		2.884	1.058	0.902	0.4152
Agc	0.02105	0.04213	2.1325	2.1059	0.4677	-1.0963	yes	down	B(i)	-	-	-	-	-	-	-	-	-	-	-		317.189	5.5091	M+NH4	C15H25NO3S	35.8	0	metab_7362	pos_10435	pos		45		1.993	2.024	4.261	0.1695
Ile-Asp-Lys	0.004267	0.01088	2.1212	2.1491	3.1215	1.6422	yes	up	B(i)	-	-	-	-	-	-	-	-	-	-	-		375.223	2.8285	M+H	C16H30N4O6	45.8	0	metab_9714	pos_14472	pos		47.9		2.971	1.312	0.9518	0.2958
15-Deoxy-Delta12,14 -Prostaglandin J2	0.00709	0.01671	2.1091	2.097	0.2287	-2.1285	yes	down	B(i)	-	-	-	-	-	-	-	-	-	-	-		315.197	5.7525	M-H	C20H28O3	98	0	metab_18641	neg_11254	neg		58.3		0.6024	0.6796	2.634	1.31
Ile Thr Thr	0.008126	0.01878	2.0445	2.0715	3.0842	1.6249	yes	up	B(i)	-	-	-	-	-	-	-	-	-	-	-		334.198	2.8391	M+H	C14H27N3O6	61.1	0	metab_1532	pos_1998	pos		50.9		2.913	1.465	0.9445	0.01335
Gln-Thr-Ile	0.009537	0.02155	1.9283	1.9248	2.8152	1.4933	yes	up	B(i)	-	-	-	-	-	-	-	-	-	-	-		361.208	3.0637	M+H	C15H28N4O6	80.7	0	metab_2041	pos_2841	pos		55.6		2.688	1.003	0.9548	0.8699
Vindolinine	0.01531	0.03221	1.9144	1.9102	3.5949	1.8459	yes	up	B(i)	-	-	-	-	-	-	-	-	-	-	-		391.197	4.0083	M+CH3OH+Na	C21H24N2O2	41.3	0	metab_8246	pos_12058	pos		43.5		2.506	1.517	0.6971	0.01205
Asn-Ile-Leu	0.001783	0.005132	1.8784	1.8894	2.4332	1.2829	yes	up	B(i)	-	-	-	-	-	-	-	-	-	-	-		357.215	4.2515	M-H	C16H30N4O5	80	0	metab_19229	neg_12312	neg		54.1		2.55	0.8727	1.048	0.005592
Lys Asp Leu Glu	0.002405	0.006646	1.846	1.8603	2.1804	1.1246	yes	up	B(i)	-	-	-	-	-	-	-	-	-	-	-		502.252	2.7978	M-H	C21H37N5O9	68.5	0	metab_13203	neg_2948	neg		49.4		2.695	0.8872	1.236	0.005786
Gln-Gln-Leu	0.01193	0.02604	1.8365	1.8483	1288.63	10.3316	yes	up	B(i)	-	-	-	-	-	-	-	-	-	-	-		386.205	3.1489	M-H	C16H29N5O6	46.5	0	metab_19659	neg_13310	neg		48.1		1.643	1.312	0.001275	1.802E-5
Asn-Phe-Ser	0.009478	0.02144	1.8141	1.7886	3.1667	1.663	yes	up	B(i)	-	-	-	-	-	-	-	-	-	-	-		365.147	3.0084	M-H	C16H22N4O6	37.5	0	metab_13430	neg_3406	neg		45.4		2.205	0.8348	0.6963	0.7974
Hippuric Acid Sulfate	0.01059	0.02355	1.7699	1.7574	0.0096	-6.7051	yes	down	B(ii)	-	-	-	-	-	-	-	HMDB0304910	Not Available	Not Available	Not Available		258.008	2.8577	M-H	C9H9NO6S	0	49.2	metab_19953	neg_13881	neg		47.6		0.0143	0.02151	1.492	1.154
Gln-Asn-Leu	0.007687	0.01792	1.7024	1.6907	50.2407	5.6508	yes	up	B(i)	-	-	-	-	-	-	-	-	-	-	-		374.203	3.1545	M+H	C15H27N5O6	64.6	0	metab_2152	pos_3028	pos		50.6		1.357	0.9799	0.02701	0.0009198
Gln Asn Met	0.02028	0.04086	1.6924	1.6913	7.7139	2.9475	yes	up	B(i)	-	-	-	-	-	-	-	-	-	-	-		392.16	2.1905	M+H	C14H25N5O6S	44.9	0	metab_10106	pos_15075	pos		46.8		1.677	1.297	0.2174	0.005976
Benzenebutanoic Acid, Alpha-(Acetylamino)-2-Amino-Gamma-Oxo-	0.01135	0.025	1.5247	1.5298	0.3602	-1.4731	yes	down	B(ii)	-	-	-	-	-	-	-	HMDB0245586	Organic acids and derivatives	Carboxylic acids and derivatives	Amino acids, peptides, and analogues		295.094	2.7227	M+FA-H	C12H14N2O4	0	70.1	metab_20149	neg_14302	neg		51.1		0.6336	0.01503	1.759	0.8907
4-Methylcatechol	0.02492	0.0487	1.3241	1.3324	0.2459	-2.0237	yes	down	B(i)	C06730	-	-	map01100	Metabolic pathways	Metabolism	Global and overview maps	HMDB0000873	Benzenoids	Phenols	Benzenediols	452-86-8	123.045	3.122	M-H	C7H8O2	55.6	0	metab_13541	neg_3621	neg		49.4		0.302	0.6172	1.228	0.6003
