# Supplementary material for: An Integrated Multi-Omics Study of Mammalian Skeletal, Cardiac, and Smooth Muscles
Source: Int J Mol Sci. 2025 Dec 25;27(1):242. doi: 10.3390/ijms27010242 (PMC12785520; doi:10.3390/ijms27010242)
Supplement: Supplementary file 1 [file ijms-27-00242-s001.zip › Table S8. Specifically expressed genes.xlsx]

## Sheet: Smooth muscle (349)
ACTB
MYL6
CFL1
P4HB
FLNB
KRT19
ACTG1
PFN1
ANXA4
HSP90B1
ALDH1B1
PDIA3
YWHAZ
CNDP2
IQGAP2
TKT
CORO1B
TALDO1
RPL7
GLOD5
KRT8
CMPK1
MYO6
PPA1
XPNPEP1
SPTLC2
MGAM
PNP
LRRC59
IDH1
ARPC5
GNG12
LTA4H
MYH14
DDOST
RHOC
AKR1A1
RPN1
HMGB2
ARF4
PLS1
CLCA1
ME2
RNPEP
ACTR3
TKFC
SSR4
CAP1
PGD
STT3A
SURF4
MVP
TES
CAND1
LGALS3
ARPC3
PYCARD
ERAP1
MPDU1
ALDH1A1
SEC23B
NONO
ACSL5
SRSF3
RRBP1
PDIA4
JCHAIN
MAPK3
PSMB10
GNA11
ENPEP
SQOR
LMAN2
EHHADH
SEC31A
PRKCSH
CTH
OSTF1
PMM2
UPP1
CASP7
PLCB3
TAPBP
RAB8A
SLC27A4
SRI
CLTA
SEC11A
CRYL1
COPB1
VPS4B
PTGR1
MYO1D
ARPC1B
EBP
COTL1
RFK
STAT1
CERS2
TJP2
BPNT1
SNX9
PAFAH1B3
DPP4
GSR
CD38
EIF4A1
HPCAL1
UGDH
KRT20
TM9SF3
PSME2
HEXB
PFKP
CTSS
TPD52
TMOD3
TWF1
ACTR2
EPPK1
SEC61A1
EFHD2
MAGT1
HNRNPH2
GLTP
GOLM1
CAPZA1
PSMB9
HSD17B11
NPTN
PLCH1
PGM2
CTSZ
GALE
PCNA
CD82
API5
SEC61B
CSTB
PICALM
EPS8L2
GALM
GALK2
NT5C
CASP3
CSNK1A1
OSTC
FKBP2
ALDH16A1
CNNM4
TMED7
PARP9
SEC11C
PRKCD
CYP2S1
LGALS4
ALDOB
CASP1
BZW1
IFI35
CYBC1
GSDMD
CD2AP
LIMA1
VASP
NUCB1
SLC22A18
DNAJC3
ADAM10
TAP1
SDF2L1
NMI
HDHD3
SNX6
MYDGF
ERBIN
ASAH1
PDCD10
LGALS3BP
ZC3HAV1
SSB
ALG5
TRAM1
SMARCA5
GMFG
NUDT5
SLC3A1
RER1
FAM3C
SH3BGRL2
NIPSNAP1
YES1
DHCR7
IFI30
HEXA
KIF2A
TAOK3
GNAI3
KDSR
AMDHD2
PTBP3
CORO7
TOR1AIP2
RDH11
ITGA2
MYO1A
ABAT
CORO2A
TCEA1
NIBAN2
CSK
CAPN5
DBNL
PPP4R1
SYVN1
BCL2L14
PLVAP
CASK
ITGB4
ARFIP1
GNA13
CASP8
ENTPD5
BAIAP2L1
SIGMAR1
CDC5L
CHP2
DGAT1
SF3B6
IPO8
ATP6V0A2
AGPAT4
ARHGAP18
SORT1
ANKRD13A
SPHK2
SH3GL2
SLC4A4
PPIG
ABI1
RIPK3
DOLPP1
LIPA
NUMB
ADSS2
DGKA
KPNA2
GALNT1
HDAC1
FCSK
ARHGAP5
SNX4
TRIM25
MGAT2
PIGR
PAPSS1
PPP4R3A
GAK
TAPBPL
ARHGEF5
KDELR1
TMEM238
ABHD6
TMEM41A
STARD5
CDKN2AIP
SHTN1
AVL9
NECAP2
MBOAT7
CDH1
DTX3L
SLC33A1
NUB1
STAT2
PAFAH2
PAWR
CSTF3
SLC35A3
STK10
IDNK
PTPN2
SRXN1
GCC2
AP3S1
RAB4B
SPTLC1
VSIG10
KLC4
IGF2BP2
ARFGAP3
MYD88
BCL10
RAB4A
TNS3
NADSYN1
RBKS
MPEG1
TM9SF1
SRSF9
TMEM167B
RNF20
LDLR
CLPTM1L
TRIM26
BID
DOCK5
PDLIM2
TLR3
PRPF38A
CUL4B
STK17B
PTPRE
RAB43
FRMD8
RNASEL
YIPF1
SYTL2
DHX58
DOCK8
ERBB2
TSPAN15
GLA
KRAS
STAM2
PSENEN
LENG9
CDK1
SNX7
POLR3C
STK4
PPWD1
CLMN
ITPKA
TMEM59
GABPB2
GSKIP
PITPNM1
RCE1
LRATD2
DNMBP
NEK6
CHD1
PEX11G
VPS54
LRP10
GMIP
TLK1
BAZ1A

## Sheet: Skeletal muscle (121)
RYR1
MYBPH
CAMK2G
SCRN3
SYPL2
TMEM38A
FHL3
GYG1
PPP1R1A
HOMER1
SMTNL2
SLC37A4
DUSP29
EPDR1
SETD7
HIF1AN
MAPK12
TMEM38B
ASB16
CAPN3
LGALSL
ABRA
PRKAG3
MAN2A2
PLPP7
JSRP1
KLHL31
KIF1B
SCN1B
USP2
PLCD4
CACNB1
PPP3R1
PRR33
TMOD4
CACNA1S
SH3BGR
ATL2
KPNA3
PBXIP1
JPH1
PHKG1
CUL5
EPM2A
LMOD3
ANKRD2
PPP1R3A
YBX3
KLHL40
SLC16A3
PPP3CB
ARMT1
CACNG1
ALPK3
ADSS1
GYS1
EYA4
MYOC
ADRB2
TMCC1
MYL1
GAPDH
CKM
ALDOA
PKM
ENO3
TPI1
MYH1
TNNC2
PYGM
MYH4
AK1
TPM2
ACTN3
TNNI2
PGAM2
GPD1
MYH8
TNNT3
CASQ1
FLNC
PGK1
ATP2A1
PFKM
AGL
PDLIM7
PRKCQ
SLC41A3
KCNA7
NOS1
IRS1
APOBEC2
MYBPC1
MYBPC2
MYOT
MYOZ1
BIN1
RTN4
PDLIM3
CFL2
RTN2
AMPD1
MYOZ3
PHKA1
PHKB
SYNPO2
SAR1B
KLHL41
TMEM109
MYLK2
PVALB
GPD2
NEB
CACNA2D1
ADSL
PPP3CA
LMCD1
MYL6B
LRRC20
PFKFB1
DCAF6

## Sheet: Heart (57)
MYL3
COX4I1
ATP5PO
ACAA2
ATP5ME
NDUFA4
CYC1
MYOZ2
MYBPC3
NDUFA2
TNNT2
NDUFA13
COX6C
ATP5MK
ATP5MG
DECR1
ETFB
NDUFB2
SORBS2
NDUFB1
CASQ2
NDUFB8
PLN
COX6A2
NDUFA6
S100A1
NDUFB7
SLC4A3
CACNA1C
NDUFS5
CSRP3
ACOT13
NDUFA7
PPIF
ANKRD1
POPDC2
PKP2
SIRT5
CDH2
NEBL
MIGA2
RBPMS
TECRL
HSPA12B
TESC
SBK2
MYZAP
ISCA1
ENG
PPM1K
PPP1R13L
RBPMS2
LPL
PLCD3
ADAMTSL5
MYLK3
RNF207

## Sheet: Striated muscle (207)
PARVB
ACO2
ABCC9
GAPDH
NDUFA9
KLHL31
DNAJA4
CFL2
SDR39U1
FITM1
SPTB
NDUFB1
CDH13
BCAT2
HRC
ACADM
ERI3
PPP1R14C
EPM2A
TXLNB
COQ3
VLDLR
NDUFA8
AK1
CRAT
NDUFAF6
NDUFB8
JPH1
ADHFE1
MPC2
PALMD
ANK1
NDUFAF5
IDH3B
SNTA1
NEURL2
HSPB1
PHKG1
SRL
DYSF
PDLIM5
SUCLA2
TBC1D4
HSPB8
MYO18B
ACTN2
SYNPO2L
SVIL
HHATL
UQCRC1
RNF123
CAND2
NDUFB5
USP13
FBXO40
APOO
DMD
IDH3G
NDUFV1
MACROD1
PACSIN3
CSRP3
PLIN4
SLC27A1
CKMT2
PROB1
SMYD2
MYOM2
ACSL1
SLC25A4
MYL1
NDUFA10
GPC1
CHCHD3
PPP1R3A
HIBADH
PGAM2
FN3K
TCAP
CORO6
ENO3
SLC25A11
ACADVL
DHRS7C
COQ10A
SYNC
SCRN3
CMYA5
DTNA
HSPB6
PHKA1
CPT1B
ASB10
SLC2A4
FKBP3
SLC20A2
LRRC2
MDH2
NDUFA4
ITGB1BP2
NEXN
SH3BGR
TACC2
PFKM
BNIP3
ACYP2
MYPN
SLC25A12
NDRG2
PANK4
XIRP2
ART3
NDUFB9
PDHA1
KBTBD13
GYS1
METAP1D
TRIM54
DUSP22
ALPK2
GOT2
ABRA
NDUFS8
APOBEC2
SMYD1
SACS
MAPK12
NDUFV2
COX7A1
COQ7
ECI1
PRKACA
CACNB1
FABP3
TMOD1
GYG1
ASB15
USP28
CS
SGCA
TUBA8
NDUFS3
AGL
ADSS1
COQ9
MLIP
KLHL41
PDK2
DUSP23
TMEM143
CACNA2D1
COQ8A
PDE4A
FILIP1
FITM2
ALDOA
ACAA2
NRAP
OBSL1
SOD2
OBSCN
TMEM38A
CRYAB
HOMER2
HSPB3
PDP1
NDUFB2
LIMCH1
COX6A2
NDUFA5
SMCO1
IDH3A
HACD1
KLHL34
TNNT3
MYADML2
ASB14
RAB3A
SMPX
AKR1B1
RAB12
NDUFS2
PDHX
FUNDC2
TPM1
LPL
DLAT
MLF1
PYGM
CKM
ASPH
LMCD1
UNC45B
SMTN
HSPB7
MYOM1
HDHD5
NDUFB11
PDHB
RILP
SGCB
MYOZ2
ACACB
ALDH4A1
CAV3
CASQ2
MYH7
